# Supplementary material for: Bioinformatic and systems biology approach revealing the shared genes and molecular mechanisms between COVID-19 and non-alcoholic hepatitis
Source: Front Mol Biosci. 2023 Jun 19;10:1164220. doi: 10.3389/fmolb.2023.1164220 (PMC10315682; doi:10.3389/fmolb.2023.1164220)
Supplement: Supplementary file 1 [file Table2.XLSX]

## Sheet: gene_BP
ID	Description	pvalue	geneID
GO:1902895	positive regulation of miRNA transcription	1.33303e-12	KLF4/FOSL1/MYC/JUN/FOS/EGR1
GO:2000630	positive regulation of miRNA metabolic process	4.01437e-12	KLF4/FOSL1/MYC/JUN/FOS/EGR1
GO:1902893	regulation of miRNA transcription	6.84953e-12	KLF4/FOSL1/MYC/JUN/FOS/EGR1
GO:0061614	miRNA transcription	7.57996e-12	KLF4/FOSL1/MYC/JUN/FOS/EGR1
GO:2000628	regulation of miRNA metabolic process	2.27176e-11	KLF4/FOSL1/MYC/JUN/FOS/EGR1
GO:0010586	miRNA metabolic process	7.57984e-11	KLF4/FOSL1/MYC/JUN/FOS/EGR1
GO:0140467	integrated stress response signaling	1.4057e-10	FOSL1/JUNB/JUN/FOS/CEBPD
GO:0051412	response to corticosterone	3.35882e-07	FOSL1/FOSB/FOS
GO:0035914	skeletal muscle cell differentiation	3.40101e-07	NR4A1/FOS/EGR1/ATF3
GO:0007565	female pregnancy	3.78549e-07	FOSL1/TEAD4/JUNB/FOSB/FOS
GO:0044703	multi-organism reproductive process	6.23071e-07	FOSL1/TEAD4/JUNB/FOSB/FOS
GO:0071277	cellular response to calcium ion	7.30248e-07	JUNB/JUN/FOSB/FOS
GO:0044706	multi-multicellular organism process	7.6745e-07	FOSL1/TEAD4/JUNB/FOSB/FOS
GO:0009410	response to xenobiotic stimulus	9.07498e-07	FOSL1/MYC/JUN/HNF4A/FOSB/FOS
GO:1903131	mononuclear cell differentiation	1.53892e-06	MYC/JUNB/JUN/FOS/EGR1/KLF6
GO:0060674	placenta blood vessel development	2.43107e-06	SOCS3/FOSL1/JUNB
GO:0051385	response to mineralocorticoid	3.79854e-06	FOSL1/FOSB/FOS
GO:0032570	response to progesterone	4.4632e-06	FOSL1/FOSB/FOS
GO:0043618	regulation of transcription from RNA polymerase II promoter in response to stress	4.4632e-06	JUN/EGR1/ATF3
GO:0051592	response to calcium ion	5.9413e-06	JUNB/JUN/FOSB/FOS
GO:0043620	regulation of DNA-templated transcription in response to stress	6.90852e-06	JUN/EGR1/ATF3
GO:0007517	muscle organ development	7.59555e-06	TEAD4/NR4A1/FOS/EGR1/ATF3
GO:0007519	skeletal muscle tissue development	9.16408e-06	NR4A1/FOS/EGR1/ATF3
GO:0060538	skeletal muscle organ development	1.21117e-05	NR4A1/FOS/EGR1/ATF3
GO:0001701	in utero embryonic development	1.36923e-05	KLF4/SOCS3/FOSL1/TEAD4/JUNB
GO:0071248	cellular response to metal ion	1.92578e-05	JUNB/JUN/FOSB/FOS
GO:0009612	response to mechanical stimulus	2.4718e-05	FOSL1/JUN/FOSB/FOS
GO:0002573	myeloid leukocyte differentiation	2.80905e-05	MYC/JUNB/JUN/FOS
GO:0009629	response to gravity	3.01071e-05	FOSL1/FOS
GO:0072203	cell proliferation involved in metanephros development	3.01071e-05	MYC/EGR1
GO:0071241	cellular response to inorganic substance	3.40577e-05	JUNB/JUN/FOSB/FOS
GO:0060395	SMAD protein signal transduction	4.23004e-05	JUN/HNF4A/FOS
GO:0051591	response to cAMP	5.58826e-05	FOSL1/FOSB/FOS
GO:1901722	regulation of cell proliferation involved in kidney development	7.00767e-05	MYC/EGR1
GO:0001829	trophectodermal cell differentiation	0.0001139	TEAD4/JUNB
GO:0001824	blastocyst development	0.000118957	KLF4/TEAD4/JUNB
GO:0072111	cell proliferation involved in kidney development	0.000153637	MYC/EGR1
GO:0046683	response to organophosphorus	0.000159229	FOSL1/FOSB/FOS
GO:0010038	response to metal ion	0.00019641	JUNB/JUN/FOSB/FOS
GO:0035994	response to muscle stretch	0.000215729	JUN/FOS
GO:0014074	response to purine-containing compound	0.000216339	FOSL1/FOSB/FOS
GO:0051384	response to glucocorticoid	0.000216339	FOSL1/FOSB/FOS
GO:0001890	placenta development	0.00025424	SOCS3/FOSL1/JUNB
GO:0071456	cellular response to hypoxia	0.000259259	MYC/FOS/EGR1
GO:0007178	transmembrane receptor protein serine/threonine kinase signaling pathway	0.000266747	JUN/HNF4A/FOS/EGR1
GO:0036294	cellular response to decreased oxygen levels	0.000301744	MYC/FOS/EGR1
GO:0030099	myeloid cell differentiation	0.000313845	MYC/JUNB/JUN/FOS
GO:0031960	response to corticosteroid	0.000336399	FOSL1/FOSB/FOS
GO:0043434	response to peptide hormone	0.000356913	SOCS3/NR4A1/FOS/EGR1
GO:0060537	muscle tissue development	0.000360143	NR4A1/FOS/EGR1/ATF3
GO:0051973	positive regulation of telomerase activity	0.000370914	KLF4/MYC
GO:0071453	cellular response to oxygen levels	0.000399695	MYC/FOS/EGR1
GO:0019827	stem cell population maintenance	0.00041321	KLF4/TEAD4/MYC
GO:0030224	monocyte differentiation	0.000416124	MYC/JUN
GO:0071276	cellular response to cadmium ion	0.000439685	JUN/FOS
GO:0098727	maintenance of cell number	0.000441116	KLF4/TEAD4/MYC
GO:0000302	response to reactive oxygen species	0.000625266	FOSL1/JUN/FOS
GO:0043281	regulation of cysteine-type endopeptidase activity involved in apoptotic process	0.000634225	KLF4/MYC/NR4A1
GO:1901654	response to ketone	0.000634225	FOSL1/FOSB/FOS
GO:0001825	blastocyst formation	0.000651011	TEAD4/JUNB
GO:0051972	regulation of telomerase activity	0.00071015	KLF4/MYC
GO:0060711	labyrinthine layer development	0.00071015	SOCS3/JUNB
GO:0050679	positive regulation of epithelial cell proliferation	0.00082036	MYC/JUN/NR4A1
GO:0048146	positive regulation of fibroblast proliferation	0.000902585	MYC/JUN
GO:2000116	regulation of cysteine-type endopeptidase activity	0.000942474	KLF4/MYC/NR4A1
GO:0031103	axon regeneration	0.00097171	KLF4/JUN
GO:0010332	response to gamma radiation	0.00104331	MYC/EGR1
GO:0045444	fat cell differentiation	0.00105056	KLF4/NR4A1/CEBPD
GO:0046686	response to cadmium ion	0.00115535	JUN/FOS
GO:0097305	response to alcohol	0.00116623	FOSL1/FOSB/FOS
GO:0031102	neuron projection regeneration	0.00123311	KLF4/JUN
GO:0031668	cellular response to extracellular stimulus	0.00128969	FOSL1/FOS/ATF3
GO:2000144	positive regulation of DNA-templated transcription initiation	0.00135435	FOSL1/JUN
GO:0032868	response to insulin	0.00139122	SOCS3/FOS/EGR1
GO:0035019	somatic stem cell population maintenance	0.00143823	KLF4/MYC
GO:2000036	regulation of stem cell population maintenance	0.00161328	TEAD4/MYC
GO:0002067	glandular epithelial cell differentiation	0.00170443	KLF4/HNF4A
GO:2000573	positive regulation of DNA biosynthetic process	0.00175091	KLF4/MYC
GO:0001666	response to hypoxia	0.00182977	MYC/FOS/EGR1
GO:2000142	regulation of DNA-templated transcription initiation	0.00184568	FOSL1/JUN
GO:0043154	negative regulation of cysteine-type endopeptidase activity involved in apoptotic process	0.00194285	KLF4/NR4A1
GO:0006305	DNA alkylation	0.00199233	MYC/FOS
GO:0006306	DNA methylation	0.00199233	MYC/FOS
GO:0071375	cellular response to peptide hormone stimulus	0.0020118	SOCS3/NR4A1/FOS
GO:0036293	response to decreased oxygen levels	0.00206854	MYC/FOS/EGR1
GO:1902105	regulation of leukocyte differentiation	0.00222472	MYC/JUNB/FOS
GO:1901214	regulation of neuron death	0.00238811	JUN/FOS/EGR1
GO:0001892	embryonic placenta development	0.0024096	SOCS3/JUNB
GO:0048145	regulation of fibroblast proliferation	0.0024096	MYC/JUN
GO:0071496	cellular response to external stimulus	0.00245125	FOSL1/FOS/ATF3
GO:0048678	response to axon injury	0.00251983	KLF4/JUN
GO:1901216	positive regulation of neuron death	0.00263241	FOS/EGR1
GO:2000117	negative regulation of cysteine-type endopeptidase activity	0.00263241	KLF4/NR4A1
GO:0070482	response to oxygen levels	0.00264693	MYC/FOS/EGR1
GO:0001933	negative regulation of protein phosphorylation	0.00266925	SOCS3/GADD45B/JUN
GO:0001656	metanephros development	0.00268959	MYC/EGR1
GO:0048545	response to steroid hormone	0.00269169	FOSL1/FOSB/FOS
GO:0070371	ERK1 and ERK2 cascade	0.00271425	MYC/JUN/ATF3
GO:0002042	cell migration involved in sprouting angiogenesis	0.00280569	KLF4/NR4A1
GO:0032642	regulation of chemokine production	0.00304488	KLF4/EGR1
GO:0032602	chemokine production	0.00310613	KLF4/EGR1
GO:0030316	osteoclast differentiation	0.00316796	JUNB/FOS
GO:1990830	cellular response to leukemia inhibitory factor	0.00316796	KLF4/SOCS3
GO:1990823	response to leukemia inhibitory factor	0.00323036	KLF4/SOCS3
GO:0010631	epithelial cell migration	0.00334264	KLF4/JUN/NR4A1
GO:0048144	fibroblast proliferation	0.00335691	MYC/JUN
GO:0070997	neuron death	0.00339437	JUN/FOS/EGR1
GO:0090132	epithelium migration	0.00342043	KLF4/JUN/NR4A1
GO:0044728	DNA methylation or demethylation	0.00348575	MYC/FOS
GO:1901653	cellular response to peptide	0.00352588	SOCS3/NR4A1/FOS
GO:0090130	tissue migration	0.00355255	KLF4/JUN/NR4A1
GO:0042326	negative regulation of phosphorylation	0.00374276	SOCS3/GADD45B/JUN
GO:0001938	positive regulation of endothelial cell proliferation	0.00416425	JUN/NR4A1
GO:0002065	columnar/cuboidal epithelial cell differentiation	0.00423522	KLF4/HNF4A
GO:0051101	regulation of DNA binding	0.00459851	KLF4/JUN
GO:2000278	regulation of DNA biosynthetic process	0.00459851	KLF4/MYC
GO:0002761	regulation of myeloid leukocyte differentiation	0.00467285	MYC/FOS
GO:1903706	regulation of hemopoiesis	0.00469185	MYC/JUNB/FOS
GO:0050678	regulation of epithelial cell proliferation	0.00472366	MYC/JUN/NR4A1
GO:0030098	lymphocyte differentiation	0.00488465	JUNB/EGR1/KLF6
GO:0006304	DNA modification	0.00513058	MYC/FOS
GO:0052548	regulation of endopeptidase activity	0.00518282	KLF4/MYC/NR4A1
GO:0006979	response to oxidative stress	0.00538764	FOSL1/JUN/FOS
GO:0045936	negative regulation of phosphate metabolic process	0.00559732	SOCS3/GADD45B/JUN
GO:0010563	negative regulation of phosphorus metabolic process	0.00563274	SOCS3/GADD45B/JUN
GO:2001235	positive regulation of apoptotic signaling pathway	0.00568977	MYC/ATF3
GO:0048568	embryonic organ development	0.00592104	SOCS3/TEAD4/JUNB
GO:0009314	response to radiation	0.00603142	MYC/FOS/EGR1
GO:0001889	liver development	0.00619042	JUN/HNF4A
GO:0052547	regulation of peptidase activity	0.00629381	KLF4/MYC/NR4A1
GO:0010212	response to ionizing radiation	0.00636165	MYC/EGR1
GO:0061008	hepaticobiliary system development	0.00644807	JUN/HNF4A
GO:0006352	DNA-templated transcription initiation	0.00653504	FOSL1/JUN
GO:0007612	learning	0.00697792	FOSL1/FOS
GO:0034614	cellular response to reactive oxygen species	0.00697792	JUN/FOS
GO:0072006	nephron development	0.00715883	MYC/EGR1
GO:0050673	epithelial cell proliferation	0.00716303	MYC/JUN/NR4A1
GO:0001667	ameboidal-type cell migration	0.00762334	KLF4/JUN/NR4A1
GO:0046886	positive regulation of hormone biosynthetic process	0.0084341	EGR1
GO:0097201	negative regulation of transcription from RNA polymerase II promoter in response to stress	0.0084341	JUN
GO:0002158	osteoclast proliferation	0.00927383	JUNB
GO:0034115	negative regulation of heterotypic cell-cell adhesion	0.00927383	KLF4
GO:0061418	regulation of transcription from RNA polymerase II promoter in response to hypoxia	0.00927383	EGR1
GO:0070587	regulation of cell-cell adhesion involved in gastrulation	0.00927383	KLF4
GO:0072124	regulation of glomerular mesangial cell proliferation	0.00927383	EGR1
GO:0090184	positive regulation of kidney development	0.00927383	MYC
GO:1904672	regulation of somatic stem cell population maintenance	0.00927383	MYC
GO:1990440	positive regulation of transcription from RNA polymerase II promoter in response to endoplasmic reticulum stress	0.00927383	ATF3
GO:0009267	cellular response to starvation	0.0093906	FOS/ATF3
GO:0043534	blood vessel endothelial cell migration	0.00959764	KLF4/NR4A1
GO:0043409	negative regulation of MAPK cascade	0.0100179	MYC/ATF3
GO:0031953	negative regulation of protein autophosphorylation	0.0101129	JUN
GO:0070586	cell-cell adhesion involved in gastrulation	0.0101129	KLF4
GO:0071107	response to parathyroid hormone	0.0101129	FOS
GO:0072110	glomerular mesangial cell proliferation	0.0101129	EGR1
GO:0001936	regulation of endothelial cell proliferation	0.010231	JUN/NR4A1
GO:0071466	cellular response to xenobiotic stimulus	0.010231	MYC/HNF4A
GO:0050728	negative regulation of inflammatory response	0.0103384	KLF4/SOCS3
GO:0002040	sprouting angiogenesis	0.0104462	KLF4/NR4A1
GO:0061138	morphogenesis of a branching epithelium	0.0107728	SOCS3/MYC
GO:0071478	cellular response to radiation	0.0108827	MYC/EGR1
GO:0002357	defense response to tumor cell	0.0109513	KLF4
GO:0034616	response to laminar fluid shear stress	0.0109513	KLF4
GO:0036462	TRAIL-activated apoptotic signaling pathway	0.0109513	ATF3
GO:0042541	hemoglobin biosynthetic process	0.0109513	KLF4
GO:0060670	branching involved in labyrinthine layer morphogenesis	0.0109513	SOCS3
GO:0061029	eyelid development in camera-type eye	0.0109513	JUN
GO:1904995	negative regulation of leukocyte adhesion to vascular endothelial cell	0.0109513	KLF4
GO:0031099	regeneration	0.0112153	KLF4/JUN
GO:0009749	response to glucose	0.0114395	HNF4A/EGR1
GO:0032872	regulation of stress-activated MAPK cascade	0.0115524	GADD45B/MYC
GO:0007369	gastrulation	0.0116657	KLF4/HNF4A
GO:0043922	negative regulation by host of viral transcription	0.011789	JUN
GO:0044849	estrous cycle	0.011789	EGR1
GO:1902043	positive regulation of extrinsic apoptotic signaling pathway via death domain receptors	0.011789	ATF3
GO:1902947	regulation of tau-protein kinase activity	0.011789	EGR1
GO:0070302	regulation of stress-activated protein kinase signaling cascade	0.0118939	GADD45B/MYC
GO:0071897	DNA biosynthetic process	0.0118939	KLF4/MYC
GO:0001935	endothelial cell proliferation	0.0120088	JUN/NR4A1
GO:0009746	response to hexose	0.0120088	HNF4A/EGR1
GO:0001763	morphogenesis of a branching structure	0.0124731	SOCS3/MYC
GO:0032352	positive regulation of hormone metabolic process	0.0126261	EGR1
GO:0042532	negative regulation of tyrosine phosphorylation of STAT protein	0.0126261	SOCS3
GO:0045475	locomotor rhythm	0.0126261	EGR1
GO:0072075	metanephric mesenchyme development	0.0126261	MYC
GO:0097396	response to interleukin-17	0.0126261	SOCS3
GO:0097398	cellular response to interleukin-17	0.0126261	SOCS3
GO:0034284	response to monosaccharide	0.0129452	HNF4A/EGR1
GO:0007623	circadian rhythm	0.0133045	HNF4A/EGR1
GO:0042594	response to starvation	0.0134252	FOS/ATF3
GO:0007028	cytoplasm organization	0.0134625	FOSL1
GO:0014819	regulation of skeletal muscle contraction	0.0134625	NR4A1
GO:0015671	oxygen transport	0.0134625	MYC
GO:0042448	progesterone metabolic process	0.0134625	EGR1
GO:0055091	phospholipid homeostasis	0.0134625	HNF4A
GO:0061469	regulation of type B pancreatic cell proliferation	0.0134625	NR4A1
GO:0070365	hepatocyte differentiation	0.0134625	HNF4A
GO:0045637	regulation of myeloid cell differentiation	0.0137902	MYC/FOS
GO:0007179	transforming growth factor beta receptor signaling pathway	0.014036	JUN/FOS
GO:0010470	regulation of gastrulation	0.0142982	HNF4A
GO:0010566	regulation of ketone biosynthetic process	0.0142982	EGR1
GO:0020027	hemoglobin metabolic process	0.0142982	KLF4
GO:0043923	positive regulation by host of viral transcription	0.0142982	JUN
GO:0072109	glomerular mesangium development	0.0142982	EGR1
GO:0072224	metanephric glomerulus development	0.0142982	EGR1
GO:0001710	mesodermal cell fate commitment	0.0151333	KLF4
GO:0048569	post-embryonic animal organ development	0.0151333	KLF4
GO:0051782	negative regulation of cell division	0.0151333	MYC
GO:0072567	chemokine (C-X-C motif) ligand 2 production	0.0151333	KLF4
GO:2000341	regulation of chemokine (C-X-C motif) ligand 2 production	0.0151333	KLF4
GO:0031669	cellular response to nutrient levels	0.0159401	FOS/ATF3
GO:0036003	positive regulation of transcription from RNA polymerase II promoter in response to stress	0.0159677	ATF3
GO:0072074	kidney mesenchyme development	0.0159677	MYC
GO:0009743	response to carbohydrate	0.0163336	HNF4A/EGR1
GO:0006700	C21-steroid hormone biosynthetic process	0.0168015	EGR1
GO:0014856	skeletal muscle cell proliferation	0.0168015	FOS
GO:0045655	regulation of monocyte differentiation	0.0168015	MYC
GO:0060716	labyrinthine layer blood vessel development	0.0168015	JUNB
GO:0071243	cellular response to arsenic-containing substance	0.0168015	ATF3
GO:0051403	stress-activated MAPK cascade	0.0169988	GADD45B/MYC
GO:0032986	protein-DNA complex disassembly	0.0176346	MYC
GO:0035902	response to immobilization stress	0.0176346	FOS
GO:0071498	cellular response to fluid shear stress	0.0176346	KLF4
GO:1901522	positive regulation of transcription from RNA polymerase II promoter involved in cellular response to chemical stimulus	0.0176346	JUN
GO:2000319	regulation of T-helper 17 cell differentiation	0.0176346	JUNB
GO:0001649	osteoblast differentiation	0.0179495	JUNB/CEBPD
GO:0031098	stress-activated protein kinase signaling cascade	0.0179495	GADD45B/MYC
GO:0033002	muscle cell proliferation	0.0180871	JUN/FOS
GO:0015669	gas transport	0.018467	MYC
GO:0023019	signal transduction involved in regulation of gene expression	0.018467	HNF4A
GO:0060713	labyrinthine layer morphogenesis	0.018467	SOCS3
GO:0000082	G1/S transition of mitotic cell cycle	0.0185028	KLF4/MYC
GO:0010951	negative regulation of endopeptidase activity	0.0187822	KLF4/NR4A1
GO:0002053	positive regulation of mesenchymal cell proliferation	0.0192987	MYC
GO:0034976	response to endoplasmic reticulum stress	0.0200616	JUN/ATF3
GO:0120255	olefinic compound biosynthetic process	0.0201299	EGR1
GO:0010466	negative regulation of peptidase activity	0.0203509	KLF4/NR4A1
GO:0030522	intracellular receptor signaling pathway	0.0207881	HNF4A/NR4A1
GO:0003323	type B pancreatic cell development	0.0209603	HNF4A
GO:0033233	regulation of protein sumoylation	0.0209603	EGR1
GO:0034114	regulation of heterotypic cell-cell adhesion	0.0209603	KLF4
GO:0046697	decidualization	0.0209603	JUNB
GO:0046885	regulation of hormone biosynthetic process	0.0209603	EGR1
GO:2000679	positive regulation of transcription regulatory region DNA binding	0.0209603	KLF4
GO:0071560	cellular response to transforming growth factor beta stimulus	0.0215255	JUN/FOS
GO:0031348	negative regulation of defense response	0.0216743	KLF4/SOCS3
GO:0044346	fibroblast apoptotic process	0.0217901	MYC
GO:0045672	positive regulation of osteoclast differentiation	0.0217901	FOS
GO:0046426	negative regulation of receptor signaling pathway via JAK-STAT	0.0217901	SOCS3
GO:0060669	embryonic placenta morphogenesis	0.0217901	SOCS3
GO:0007611	learning or memory	0.0218236	FOSL1/FOS
GO:0071559	response to transforming growth factor beta	0.0224249	JUN/FOS
GO:0032682	negative regulation of chemokine production	0.0226192	KLF4
GO:0044342	type B pancreatic cell proliferation	0.0226192	NR4A1
GO:0061436	establishment of skin barrier	0.0226192	KLF4
GO:0044843	cell cycle G1/S phase transition	0.0228805	KLF4/MYC
GO:0043542	endothelial cell migration	0.0230332	KLF4/NR4A1
GO:0045165	cell fate commitment	0.0231864	KLF4/TEAD4
GO:0014072	response to isoquinoline alkaloid	0.0234477	FOSB
GO:0043278	response to morphine	0.0234477	FOSB
GO:1903672	positive regulation of sprouting angiogenesis	0.0234477	KLF4
GO:0034599	cellular response to oxidative stress	0.0241142	JUN/FOS
GO:0030431	sleep	0.0242755	FOS
GO:0044030	regulation of DNA methylation	0.0242755	MYC
GO:0072012	glomerulus vasculature development	0.0242755	EGR1
GO:0010632	regulation of epithelial cell migration	0.0247413	KLF4/JUN
GO:0001975	response to amphetamine	0.0251026	NR4A1
GO:0010464	regulation of mesenchymal cell proliferation	0.0251026	MYC
GO:0070498	interleukin-1-mediated signaling pathway	0.0251026	EGR1
GO:0071480	cellular response to gamma radiation	0.0251026	EGR1
GO:0072539	T-helper 17 cell differentiation	0.0251026	JUNB
GO:1901798	positive regulation of signal transduction by p53 class mediator	0.0251026	MYC
GO:0030217	T cell differentiation	0.0253751	JUNB/EGR1
GO:0003309	type B pancreatic cell differentiation	0.0259291	HNF4A
GO:0033561	regulation of water loss via skin	0.0259291	KLF4
GO:0035767	endothelial cell chemotaxis	0.0259291	NR4A1
GO:0048679	regulation of axon regeneration	0.0259291	KLF4
GO:0061437	renal system vasculature development	0.0259291	EGR1
GO:0061440	kidney vasculature development	0.0259291	EGR1
GO:1900745	positive regulation of p38MAPK cascade	0.0259291	GADD45B
GO:2000316	regulation of T-helper 17 type immune response	0.0259291	JUNB
GO:0051054	positive regulation of DNA metabolic process	0.0261769	KLF4/MYC
GO:0048511	rhythmic process	0.0263385	HNF4A/EGR1
GO:0046685	response to arsenic-containing substance	0.0267549	ATF3
GO:0001822	kidney development	0.0274812	MYC/EGR1
GO:0048147	negative regulation of fibroblast proliferation	0.0275801	MYC
GO:0060795	cell fate commitment involved in formation of primary germ layer	0.0275801	KLF4
GO:0090183	regulation of kidney development	0.0275801	MYC
GO:1902253	regulation of intrinsic apoptotic signaling pathway by p53 class mediator	0.0275801	MYC
GO:1904893	negative regulation of receptor signaling pathway via STAT	0.0275801	SOCS3
GO:0060070	canonical Wnt signaling pathway	0.0276461	KLF4/EGR1
GO:0050890	cognition	0.0283097	FOSL1/FOS
GO:0034405	response to fluid shear stress	0.0284046	KLF4
GO:0048333	mesodermal cell differentiation	0.0284046	KLF4
GO:0051450	myoblast proliferation	0.0284046	FOS
GO:0070570	regulation of neuron projection regeneration	0.0284046	KLF4
GO:0070372	regulation of ERK1 and ERK2 cascade	0.0284767	JUN/ATF3
GO:0072001	renal system development	0.0289799	MYC/EGR1
GO:0001893	maternal placenta development	0.0292285	JUNB
GO:0048730	epidermis morphogenesis	0.0292285	KLF4
GO:0009416	response to light stimulus	0.0294868	MYC/FOS
GO:0033687	osteoblast proliferation	0.0300517	JUNB
GO:0002068	glandular epithelial cell development	0.0308743	HNF4A
GO:0008207	C21-steroid hormone metabolic process	0.0308743	EGR1
GO:0035883	enteroendocrine cell differentiation	0.0308743	HNF4A
GO:0032717	negative regulation of interleukin-8 production	0.0316962	KLF4
GO:0071214	cellular response to abiotic stimulus	0.0318995	MYC/EGR1
GO:0104004	cellular response to environmental stimulus	0.0318995	MYC/EGR1
GO:0032350	regulation of hormone metabolic process	0.0325174	EGR1
GO:0032496	response to lipopolysaccharide	0.032603	NR4A1/FOS
GO:0043010	camera-type eye development	0.0327799	KLF4/JUN
GO:0046627	negative regulation of insulin receptor signaling pathway	0.033338	SOCS3
GO:1904994	regulation of leukocyte adhesion to vascular endothelial cell	0.033338	KLF4
GO:0062197	cellular response to chemical stress	0.03367	JUN/FOS
GO:0019216	regulation of lipid metabolic process	0.0340287	HNF4A/EGR1
GO:0072210	metanephric nephron development	0.034158	EGR1
GO:0120178	steroid hormone biosynthetic process	0.034158	EGR1
GO:0043414	macromolecule methylation	0.0342087	MYC/FOS
GO:0045861	negative regulation of proteolysis	0.0349322	KLF4/NR4A1
GO:0010463	mesenchymal cell proliferation	0.0349773	MYC
GO:0045429	positive regulation of nitric oxide biosynthetic process	0.0349773	KLF4
GO:0055090	acylglycerol homeostasis	0.0349773	HNF4A
GO:0070328	triglyceride homeostasis	0.0349773	HNF4A
GO:0090051	negative regulation of cell migration involved in sprouting angiogenesis	0.0349773	KLF4
GO:1900077	negative regulation of cellular response to insulin stimulus	0.0349773	SOCS3
GO:0002347	response to tumor cell	0.0357959	KLF4
GO:0031952	regulation of protein autophosphorylation	0.0357959	JUN
GO:0045622	regulation of T-helper cell differentiation	0.0357959	JUNB
GO:0051602	response to electrical stimulus	0.0357959	NR4A1
GO:0071364	cellular response to epidermal growth factor stimulus	0.0357959	FOS
GO:0001655	urogenital system development	0.0363976	MYC/EGR1
GO:0002237	response to molecule of bacterial origin	0.0363976	NR4A1/FOS
GO:0001709	cell fate determination	0.0366139	KLF4
GO:0003009	skeletal muscle contraction	0.0366139	NR4A1
GO:0014075	response to amine	0.0366139	NR4A1
GO:0035329	hippo signaling	0.0366139	TEAD4
GO:0042181	ketone biosynthetic process	0.0366139	EGR1
GO:0072538	T-helper 17 type immune response	0.0366139	JUNB
GO:1904407	positive regulation of nitric oxide metabolic process	0.0366139	KLF4
GO:0048512	circadian behavior	0.0374312	EGR1
GO:1900744	regulation of p38MAPK cascade	0.0374312	GADD45B
GO:0051098	regulation of binding	0.0386404	KLF4/JUN
GO:0051346	negative regulation of hydrolase activity	0.0388297	KLF4/NR4A1
GO:2001233	regulation of apoptotic signaling pathway	0.0390193	MYC/ATF3
GO:0001774	microglial cell activation	0.0390639	JUN
GO:0007622	rhythmic behavior	0.0390639	EGR1
GO:0031018	endocrine pancreas development	0.0390639	HNF4A
GO:0070849	response to epidermal growth factor	0.0390639	FOS
GO:1902459	positive regulation of stem cell population maintenance	0.0390639	TEAD4
GO:0034198	cellular response to amino acid starvation	0.0406941	ATF3
GO:0002066	columnar/cuboidal epithelial cell development	0.0415082	HNF4A
GO:0002269	leukocyte activation involved in inflammatory response	0.0415082	JUN
GO:1902041	regulation of extrinsic apoptotic signaling pathway via death domain receptors	0.0415082	ATF3
GO:1904707	positive regulation of vascular associated smooth muscle cell proliferation	0.0415082	JUN
GO:2001238	positive regulation of extrinsic apoptotic signaling pathway	0.0415082	ATF3
GO:0001654	eye development	0.0417126	KLF4/JUN
GO:0032259	methylation	0.0421031	MYC/FOS
GO:0050878	regulation of body fluid levels	0.0421031	KLF4/HNF4A
GO:0019083	viral transcription	0.0423216	JUN
GO:0032873	negative regulation of stress-activated MAPK cascade	0.0423216	MYC
GO:0070303	negative regulation of stress-activated protein kinase signaling cascade	0.0423216	MYC
GO:1990928	response to amino acid starvation	0.0423216	ATF3
GO:0150063	visual system development	0.042495	KLF4/JUN
GO:0002762	negative regulation of myeloid leukocyte differentiation	0.0431344	MYC
GO:0006968	cellular defense response	0.0431344	FOSL1
GO:0043392	negative regulation of DNA binding	0.0431344	JUN
GO:0048880	sensory system development	0.0436791	KLF4/JUN
GO:0009409	response to cold	0.0439466	FOS
GO:2000677	regulation of transcription regulatory region DNA binding	0.0439466	KLF4
GO:0061900	glial cell activation	0.0447581	JUN
GO:0045786	negative regulation of cell cycle	0.0450765	KLF4/NR4A1
GO:0002931	response to ischemia	0.0455689	EGR1
GO:0072132	mesenchyme morphogenesis	0.0455689	MYC
GO:0043370	regulation of CD4-positive, alpha-beta T cell differentiation	0.0463791	JUNB
GO:0043551	regulation of phosphatidylinositol 3-kinase activity	0.0463791	SOCS3
GO:0043687	post-translational protein modification	0.0463791	EGR1
GO:0050727	regulation of inflammatory response	0.0468979	KLF4/SOCS3
GO:0038066	p38MAPK cascade	0.0471887	GADD45B
GO:0043388	positive regulation of DNA binding	0.0471887	KLF4
GO:0050879	multicellular organismal movement	0.0471887	NR4A1
GO:0050881	musculoskeletal movement	0.0471887	NR4A1
GO:0061756	leukocyte adhesion to vascular endothelial cell	0.0471887	KLF4
GO:0050732	negative regulation of peptidyl-tyrosine phosphorylation	0.0479976	SOCS3
GO:0002763	positive regulation of myeloid leukocyte differentiation	0.0488059	FOS
GO:0007566	embryo implantation	0.0488059	TEAD4
GO:0001658	branching involved in ureteric bud morphogenesis	0.0496135	MYC
GO:1903670	regulation of sprouting angiogenesis	0.0496135	KLF4
GO:0001503	ossification	0.0499943	JUNB/CEBPD

## Sheet: gene_MF
ID	Description	pvalue	geneID
GO:0001228	DNA-binding transcription activator activity, RNA polymerase II-specific	4.37791e-21	KLF4/FOSL1/TEAD4/MYC/JUNB/JUN/HNF4A/NR4A1/FOSB/FOS/EGR1/KLF6/CEBPD/ATF3
GO:0001216	DNA-binding transcription activator activity	4.93813e-21	KLF4/FOSL1/TEAD4/MYC/JUNB/JUN/HNF4A/NR4A1/FOSB/FOS/EGR1/KLF6/CEBPD/ATF3
GO:0140297	DNA-binding transcription factor binding	1.84725e-06	KLF4/MYC/JUN/HNF4A/NR4A1/FOS
GO:0061629	RNA polymerase II-specific DNA-binding transcription factor binding	8.82201e-06	KLF4/JUN/HNF4A/NR4A1/FOS
GO:0070412	R-SMAD binding	0.000192824	JUN/FOS
GO:0001046	core promoter sequence-specific DNA binding	0.000654253	MYC/FOS
GO:0004879	nuclear receptor activity	0.000913356	HNF4A/NR4A1
GO:0098531	ligand-activated transcription factor activity	0.000913356	HNF4A/NR4A1
GO:1990841	promoter-specific chromatin binding	0.00133777	KLF4/EGR1
GO:0046332	SMAD binding	0.00204146	JUN/FOS
GO:0001227	DNA-binding transcription repressor activity, RNA polymerase II-specific	0.00252043	MYC/JUN/ATF3
GO:0001217	DNA-binding transcription repressor activity	0.00260999	MYC/JUN/ATF3
GO:0001221	transcription coregulator binding	0.00393913	MYC/FOS
GO:0035259	nuclear glucocorticoid receptor binding	0.0112298	NR4A1
GO:0046935	1-phosphatidylinositol-3-kinase regulator activity	0.0138044	SOCS3
GO:0035497	cAMP response element binding	0.0146612	JUN
GO:0035014	phosphatidylinositol 3-kinase regulator activity	0.0163728	SOCS3
GO:0000979	RNA polymerase II core promoter sequence-specific DNA binding	0.0172275	FOS
GO:0035035	histone acetyltransferase binding	0.0197875	EGR1
GO:0035198	miRNA binding	0.0316517	SOCS3
GO:0046982	protein heterodimerization activity	0.0345162	NR4A1/ATF3
GO:0001784	phosphotyrosine residue binding	0.0392075	SOCS3
GO:0005504	fatty acid binding	0.0417137	HNF4A
GO:0070888	E-box binding	0.0417137	MYC
GO:0061980	regulatory RNA binding	0.0433812	SOCS3
GO:0140296	general transcription initiation factor binding	0.0450459	JUN
GO:0045309	protein phosphorylated amino acid binding	0.0491958	SOCS3

## Sheet: gene_CC
ID	Description	pvalue	geneID
GO:0090575	RNA polymerase II transcription regulator complex	4.63688e-10	FOSL1/MYC/JUNB/JUN/FOS/CEBPD/ATF3
GO:0000791	euchromatin	0.00104719	KLF4/JUN
GO:0017053	transcription repressor complex	0.00171736	MYC/JUN
GO:0090571	RNA polymerase II transcription repressor complex	0.0120155	MYC
GO:0032993	protein-DNA complex	0.0138002	TEAD4/FOS
GO:0005942	phosphatidylinositol 3-kinase complex	0.0231077	SOCS3
