# Supplementary material for: Bioinformatic and systems biology approach revealing the shared genes and molecular mechanisms between COVID-19 and non-alcoholic hepatitis
Source: Front Mol Biosci. 2023 Jun 19;10:1164220. doi: 10.3389/fmolb.2023.1164220 (PMC10315682; doi:10.3389/fmolb.2023.1164220)
Supplement: Supplementary file 2 [file Table3.XLSX]

## Sheet: gene_KEGG
ID	Description	pvalue	geneID
hsa04380	Osteoclast differentiation	2.00976e-08	SOCS3/FOSL1/JUNB/JUN/FOSB/FOS
hsa05210	Colorectal cancer	7.48195e-06	GADD45B/MYC/JUN/FOS
hsa04657	IL-17 signaling pathway	1.06687e-05	FOSL1/JUN/FOSB/FOS
hsa05166	Human T-cell leukemia virus 1 infection	1.49349e-05	FOSL1/MYC/JUN/FOS/EGR1
hsa04668	TNF signaling pathway	2.13857e-05	SOCS3/JUNB/JUN/FOS
hsa04010	MAPK signaling pathway	5.79517e-05	GADD45B/MYC/JUN/NR4A1/FOS
hsa05224	Breast cancer	6.23313e-05	GADD45B/MYC/JUN/FOS
hsa05031	Amphetamine addiction	0.000153219	JUN/FOSB/FOS
hsa05207	Chemical carcinogenesis - receptor activation	0.000257762	KLF4/MYC/JUN/FOS
hsa04935	Growth hormone synthesis, secretion and action	0.000783728	SOCS3/JUNB/FOS
hsa04210	Apoptosis	0.00112758	GADD45B/JUN/FOS
hsa05216	Thyroid cancer	0.00149555	GADD45B/MYC
hsa04932	Non-alcoholic fatty liver disease	0.00164486	SOCS3/JUN/FOS
hsa05161	Hepatitis B	0.00186746	MYC/JUN/FOS
hsa04310	Wnt signaling pathway	0.00214407	FOSL1/MYC/JUN
hsa05030	Cocaine addiction	0.00261262	JUN/FOSB
hsa05167	Kaposi sarcoma-associated herpesvirus infection	0.00312365	MYC/JUN/FOS
hsa05169	Epstein-Barr virus infection	0.00350251	GADD45B/MYC/JUN
hsa05213	Endometrial cancer	0.00364293	GADD45B/MYC
hsa04917	Prolactin signaling pathway	0.00526552	SOCS3/FOS
hsa05133	Pertussis	0.00618076	JUN/FOS
hsa05220	Chronic myeloid leukemia	0.00618076	GADD45B/MYC
hsa05132	Salmonella infection	0.00629998	MYC/JUN/FOS
hsa05140	Leishmaniasis	0.00633992	JUN/FOS
hsa04662	B cell receptor signaling pathway	0.00716374	JUN/FOS
hsa04012	ErbB signaling pathway	0.00768027	MYC/JUN
hsa05235	PD-L1 expression and PD-1 checkpoint pathway in cancer	0.0083946	JUN/FOS
hsa04658	Th1 and Th2 cell differentiation	0.0089494	JUN/FOS
hsa05222	Small cell lung cancer	0.0089494	GADD45B/MYC
hsa04912	GnRH signaling pathway	0.00913793	JUN/EGR1
hsa05323	Rheumatoid arthritis	0.00913793	JUN/FOS
hsa01522	Endocrine resistance	0.0101073	JUN/FOS
hsa05231	Choline metabolism in cancer	0.0101073	JUN/FOS
hsa04933	AGE-RAGE signaling pathway in diabetic complications	0.0105075	JUN/EGR1
hsa05142	Chagas disease	0.0109147	JUN/FOS
hsa04620	Toll-like receptor signaling pathway	0.0113288	JUN/FOS
hsa04660	T cell receptor signaling pathway	0.0113288	JUN/FOS
hsa04928	Parathyroid hormone synthesis, secretion and action	0.0117499	FOS/EGR1
hsa04659	Th17 cell differentiation	0.0121779	JUN/FOS
hsa04110	Cell cycle	0.0165798	GADD45B/MYC
hsa04926	Relaxin signaling pathway	0.0170777	JUN/FOS
hsa05135	Yersinia infection	0.0191334	JUN/FOS
hsa04915	Estrogen signaling pathway	0.0193975	JUN/FOS
hsa05162	Measles	0.0196632	JUN/FOS
hsa05418	Fluid shear stress and atherosclerosis	0.0196632	JUN/FOS
hsa04550	Signaling pathways regulating pluripotency of stem cells	0.0207413	KLF4/MYC
hsa05226	Gastric cancer	0.0224046	GADD45B/MYC
hsa04921	Oxytocin signaling pathway	0.0238323	JUN/FOS
hsa04218	Cellular senescence	0.0244139	GADD45B/MYC
hsa04390	Hippo signaling pathway	0.0247068	TEAD4/MYC
hsa05160	Hepatitis C	0.0247068	SOCS3/MYC
hsa04630	JAK-STAT signaling pathway	0.0274096	SOCS3/MYC
hsa05225	Hepatocellular carcinoma	0.0280262	GADD45B/MYC
hsa05202	Transcriptional misregulation in cancer	0.0362018	GADD45B/MYC
hsa05130	Pathogenic Escherichia coli infection	0.0375879	JUN/FOS
hsa04950	Maturity onset diabetes of the young	0.0404444	HNF4A
hsa05170	Human immunodeficiency virus 1 infection	0.0429684	JUN/FOS
hsa05417	Lipid and atherosclerosis	0.0440782	JUN/FOS
hsa04392	Hippo signaling pathway - multiple species	0.0450126	TEAD4
hsa04024	cAMP signaling pathway	0.0463308	JUN/FOS
hsa05208	Chemical carcinogenesis - reactive oxygen species	0.0470912	JUN/FOS

## Sheet: gene_ReactomePA
ID	Description	pvalue	geneID
R-HSA-9031628	NGF-stimulated transcription	8.79368e-10	FOSL1/JUNB/FOSB/FOS/EGR1
R-HSA-198725	Nuclear Events (kinase and transcription factor activation)	8.94929e-09	FOSL1/JUNB/FOSB/FOS/EGR1
R-HSA-6785807	Interleukin-4 and Interleukin-13 signaling	1.62318e-07	SOCS3/MYC/JUNB/FOS/CEBPD
R-HSA-187037	Signaling by NTRK1 (TRKA)	2.22405e-07	FOSL1/JUNB/FOSB/FOS/EGR1
R-HSA-166520	Signaling by NTRKs	4.77469e-07	FOSL1/JUNB/FOSB/FOS/EGR1
R-HSA-449147	Signaling by Interleukins	1.44356e-05	SOCS3/MYC/JUNB/JUN/FOS/CEBPD
R-HSA-9018519	Estrogen-dependent gene expression	3.09923e-05	MYC/JUN/FOSB/FOS
R-HSA-450341	Activation of the AP-1 family of transcription factors	6.85487e-05	JUN/FOS
R-HSA-8939211	ESR-mediated signaling	0.000145341	MYC/JUN/FOSB/FOS
R-HSA-9006931	Signaling by Nuclear Receptors	0.000447019	MYC/JUN/FOSB/FOS
R-HSA-450282	MAPK targets/ Nuclear events mediated by MAP kinases	0.0006975	JUN/FOS
R-HSA-2871796	FCERI mediated MAPK activation	0.000743454	JUN/FOS
R-HSA-2173796	SMAD2/SMAD3:SMAD4 heterotrimer regulates transcription	0.000941539	MYC/JUNB
R-HSA-2173793	Transcriptional activity of SMAD2/SMAD3:SMAD4 heterotrimer	0.00188464	MYC/JUNB
R-HSA-383280	Nuclear Receptor transcription pathway	0.00195859	HNF4A/NR4A1
R-HSA-8943724	Regulation of PTEN gene transcription	0.00268524	JUN/EGR1
R-HSA-6796648	TP53 Regulates Transcription of DNA Repair Genes	0.00277272	JUN/FOS
R-HSA-450294	MAP kinase activation	0.00295167	JUN/FOS
R-HSA-448424	Interleukin-17 signaling	0.00372041	JUN/FOS
R-HSA-909733	Interferon alpha/beta signaling	0.00372041	SOCS3/EGR1
R-HSA-1257604	PIP3 activates AKT signaling	0.00433122	JUN/NR4A1/EGR1
R-HSA-381340	Transcriptional regulation of white adipocyte differentiation	0.00502964	KLF4/CEBPD
R-HSA-5687128	MAPK6/MAPK4 signaling	0.00562938	MYC/JUN
R-HSA-170834	Signaling by TGF-beta Receptor Complex	0.00613176	MYC/JUNB
R-HSA-9006925	Intracellular signaling by second messengers	0.00651212	JUN/NR4A1/EGR1
R-HSA-8878159	Transcriptional regulation by RUNX3	0.00652161	TEAD4/MYC
R-HSA-168142	Toll Like Receptor 10 (TLR10) Cascade	0.00665403	JUN/FOS
R-HSA-168176	Toll Like Receptor 5 (TLR5) Cascade	0.00665403	JUN/FOS
R-HSA-975871	MyD88 cascade initiated on plasma membrane	0.00665403	JUN/FOS
R-HSA-975138	TRAF6 mediated induction of NFkB and MAP kinases upon TLR7/8 or 9 activation	0.00747429	JUN/FOS
R-HSA-975155	MyD88 dependent cascade initiated on endosome	0.00761526	JUN/FOS
R-HSA-168164	Toll Like Receptor 3 (TLR3) Cascade	0.00775745	JUN/FOS
R-HSA-168181	Toll Like Receptor 7/8 (TLR7/8) Cascade	0.00775745	JUN/FOS
R-HSA-168138	Toll Like Receptor 9 (TLR9) Cascade	0.00819124	JUN/FOS
R-HSA-166166	MyD88-independent TLR4 cascade	0.00848643	JUN/FOS
R-HSA-937061	TRIF(TICAM1)-mediated TLR4 signaling	0.00848643	JUN/FOS
R-HSA-2559582	Senescence-Associated Secretory Phenotype (SASP)	0.00878639	JUN/FOS
R-HSA-166058	MyD88:MAL(TIRAP) cascade initiated on plasma membrane	0.00893815	JUN/FOS
R-HSA-168188	Toll Like Receptor TLR6:TLR2 Cascade	0.00893815	JUN/FOS
R-HSA-168179	Toll Like Receptor TLR1:TLR2 Cascade	0.00940055	JUN/FOS
R-HSA-181438	Toll Like Receptor 2 (TLR2) Cascade	0.00940055	JUN/FOS
R-HSA-9006936	Signaling by TGFB family members	0.010357	MYC/JUNB
R-HSA-2559580	Oxidative Stress Induced Senescence	0.0108509	JUN/FOS
R-HSA-2454202	Fc epsilon receptor (FCERI) signaling	0.0123945	JUN/FOS
R-HSA-6807070	PTEN Regulation	0.0134744	JUN/EGR1
R-HSA-1059683	Interleukin-6 signaling	0.0140457	SOCS3
R-HSA-2586552	Signaling by Leptin	0.0140457	SOCS3
R-HSA-166016	Toll Like Receptor 4 (TLR4) Cascade	0.0145942	JUN/FOS
R-HSA-9664420	Killing mechanisms	0.0153135	JUN
R-HSA-9673324	WNT5:FZD7-mediated leishmania damping	0.0153135	JUN
R-HSA-5663202	Diseases of signal transduction by growth factor receptors and second messengers	0.016347	MYC/JUNB/NR4A1
R-HSA-877312	Regulation of IFNG signaling	0.0178445	SOCS3
R-HSA-168898	Toll-like Receptor Cascades	0.0190325	JUN/FOS
R-HSA-2032785	YAP1- and WWTR1 (TAZ)-stimulated gene expression	0.0191077	TEAD4
R-HSA-9648895	Response of EIF2AK1 (HRI) to heme deficiency	0.0191077	ATF3
R-HSA-9617828	FOXO-mediated transcription of cell cycle genes	0.0216296	KLF4
R-HSA-1362277	Transcription of E2F targets under negative control by DREAM complex	0.0241455	MYC
R-HSA-422085	Synthesis, secretion, and deacylation of Ghrelin	0.0241455	KLF4
R-HSA-9725371	Nuclear events stimulated by ALK signaling in cancer	0.0241455	JUNB
R-HSA-2559583	Cellular Senescence	0.0256441	JUN/FOS
R-HSA-913531	Interferon Signaling	0.0263752	SOCS3/EGR1
R-HSA-210745	Regulation of gene expression in beta cells	0.0266554	HNF4A
R-HSA-8862803	Deregulated CDK5 triggers multiple neurodegenerative pathways in Alzheimer's disease models	0.0279081	JUN
R-HSA-8863678	Neurodegenerative Diseases	0.0279081	JUN
R-HSA-9768919	NPAS4 regulates expression of target genes	0.0279081	FOS
R-HSA-452723	Transcriptional regulation of pluripotent stem cells	0.030409	KLF4
R-HSA-6783589	Interleukin-6 family signaling	0.030409	SOCS3
R-HSA-9634638	Estrogen-dependent nuclear events downstream of ESR-membrane signaling	0.030409	FOS
R-HSA-982772	Growth hormone receptor signaling	0.030409	SOCS3
R-HSA-5674400	Constitutive Signaling by AKT1 E17K in Cancer	0.0316572	NR4A1
R-HSA-9705462	Inactivation of CSF3 (G-CSF) signaling	0.0316572	SOCS3
R-HSA-9734009	Defective Intrinsic Pathway for Apoptosis	0.0316572	JUN
R-HSA-912694	Regulation of IFNA/IFNB signaling	0.0329039	SOCS3
R-HSA-1538133	G0 and Early G1	0.0341492	MYC
R-HSA-201556	Signaling by ALK	0.0341492	MYC
R-HSA-380994	ATF4 activates genes in response to endoplasmic reticulum stress	0.0341492	ATF3
R-HSA-157118	Signaling by NOTCH	0.0357994	MYC/JUN
R-HSA-9674555	Signaling by CSF3 (G-CSF)	0.0378759	SOCS3
R-HSA-381042	PERK regulates gene expression	0.040353	ATF3
R-HSA-9634815	Transcriptional Regulation by NPAS4	0.0428241	FOS
R-HSA-8864260	Transcriptional regulation by the AP-2 (TFAP2) family of transcription factors	0.0477487	MYC

## Sheet: gene_WikiPathways
ID	Description	pvalue	geneID
WP366	TGF-beta signaling pathway	3.10018e-09	MYC/JUNB/JUN/FOSB/FOS/KLF6/ATF3
WP2355	Corticotropin-releasing hormone signaling pathway	7.24933e-07	FOSL1/JUNB/NR4A1/FOSB/FOS
WP49	IL-2 signaling pathway	1.1571e-06	SOCS3/MYC/JUN/FOS
WP4659	Gastrin signaling pathway	2.20289e-06	KLF4/MYC/JUN/FOS/EGR1
WP3299	let-7 inhibition of ES cell reprogramming	2.97462e-06	KLF4/MYC/EGR1
WP4928	MAPK pathway in congenital thyroid cancer	3.65659e-06	MYC/JUN/FOS
WP3527	Pre-implantation embryo	4.60929e-06	KLF4/TEAD4/FOSB/EGR1
WP2374	Oncostatin M signaling pathway	6.80716e-06	SOCS3/JUNB/FOS/EGR1
WP2032	Thyroid stimulating hormone (TSH) signaling pathway	7.23757e-06	MYC/JUN/FOS/EGR1
WP4216	Chromosomal and microsatellite instability in colorectal cancer	1.0838e-05	GADD45B/MYC/JUN/FOS
WP2037	Prolactin signaling pathway	1.27289e-05	SOCS3/MYC/JUN/FOS
WP4336	ncRNAs involved in Wnt signaling in hepatocellular carcinoma	2.49249e-05	KLF4/FOSL1/MYC/JUN
WP4258	lncRNA in canonical Wnt signaling and colorectal cancer	3.6322e-05	FOSL1/MYC/JUN/ATF3
WP4877	Host-pathogen interaction of human coronaviruses - MAPK signaling	4.54934e-05	JUNB/JUN/FOS
WP127	IL-5 signaling pathway	6.2644e-05	MYC/JUN/FOS
WP2431	Spinal cord injury	7.98137e-05	MYC/NR4A1/FOS/EGR1
WP236	Adipogenesis	0.000108749	SOCS3/GADD45B/KLF6/CEBPD
WP3611	Photodynamic therapy-induced AP-1 survival signaling	0.000130273	JUNB/JUN/FOS
WP4754	IL-18 signaling pathway	0.000145373	SOCS3/JUN/NR4A1/FOS/ATF3
WP5097	CCL18 signaling pathway	0.000154595	TEAD4/MYC/ATF3
WP2815	Mammary gland development pathway - Involution (Stage 4 of 4)	0.000168373	SOCS3/MYC
WP4262	Breast cancer pathway	0.000208517	GADD45B/MYC/JUN/FOS
WP481	Insulin signaling	0.000235608	SOCS3/JUN/FOS/EGR1
WP4155	Endometrial cancer	0.00024479	GADD45B/MYC/FOS
WP2882	Nuclear receptors meta-pathway	0.000280207	GADD45B/MYC/JUNB/JUN/EGR1
WP2814	Mammary gland development pathway - Puberty (Stage 2 of 4)	0.000290824	FOSL1/MYC
WP4919	Neuroinflammation	0.000290824	JUN/FOS
WP5130	Th17 cell differentiation pathway	0.000334551	SOCS3/JUN/FOS
WP2435	Quercetin and Nf-kB / AP-1 induced apoptosis	0.000445852	JUN/FOS
WP2840	Hair follicle development: cytodifferentiation - part 3 of 3	0.000634443	JUN/FOSB/FOS
WP5115	Network map of SARS-CoV-2 signaling pathway	0.000764298	JUNB/JUN/FOS/EGR1
WP3612	Photodynamic therapy-induced NFE2L2 (NRF2) survival signaling	0.000932332	JUN/FOS
WP712	Estrogen signaling pathway	0.000932332	JUN/FOS
WP399	Wnt signaling pathway and pluripotency	0.001009	FOSL1/MYC/JUN
WP1528	Physiological and pathological hypertrophy of the heart	0.0010159	JUN/FOS
WP382	MAPK signaling pathway	0.00121977	MYC/JUN/NR4A1/FOS
WP710	DNA damage response (only ATM dependent)	0.00128919	FOSL1/MYC/JUN
WP5087	Malignant pleural mesothelioma	0.00131632	FOSL1/TEAD4/MYC/JUN/ATF3
WP428	Wnt signaling	0.00142799	FOSL1/MYC/JUN
WP3972	PDGFR-beta pathway	0.00148569	JUN/FOS
WP4149	White fat cell differentiation	0.00180867	KLF4/CEBPD
WP408	Oxidative stress response	0.0019231	JUNB/FOS
WP4880	Host-pathogen interaction of human coronaviruses - interferon induction	0.0019231	JUN/FOS
WP313	Hepatocyte growth factor receptor signaling	0.00204091	JUN/FOS
WP170	Nuclear receptors	0.00254556	HNF4A/NR4A1
WP2380	Brain-derived neurotrophic factor (BDNF) signaling pathway	0.00272008	JUN/FOS/EGR1
WP2526	PDGF pathway	0.00281778	JUN/FOS
WP4564	Neural crest cell migration during development	0.00281778	JUN/FOS
WP4666	Hepatitis B infection	0.00311257	MYC/JUN/FOS
WP364	IL6 signaling pathway	0.0032507	SOCS3/JUNB
WP4565	Neural crest cell migration in cancer	0.0032507	JUN/FOS
WP289	Myometrial relaxation and contraction pathways	0.00341332	JUN/FOS/ATF3
WP2873	Aryl hydrocarbon receptor pathway	0.00355557	JUNB/JUN
WP2586	Aryl hydrocarbon receptor pathway	0.00371284	MYC/KLF6
WP437	EGF/EGFR signaling pathway	0.00386365	JUN/FOSB/FOS
WP2637	Interleukin-1 (IL-1) structural pathway	0.00420388	MYC/FOS
WP286	IL-3 signaling pathway	0.00437393	JUN/FOS
WP395	IL-4 signaling pathway	0.00508564	SOCS3/FOS
WP2018	RANKL/RANK signaling pathway	0.00527138	JUN/FOS
WP560	TGF-beta receptor signaling	0.00527138	JUN/FOS
WP3646	Hepatitis C and hepatocellular carcinoma	0.00546024	MYC/JUN
WP4879	Overlap between signal transduction pathways contributing to LMNA laminopathies	0.00565218	JUNB/CEBPD
WP2877	Vitamin D receptor pathway	0.0056781	KLF4/MYC/JUNB
WP304	Kit receptor signaling pathway	0.00604531	JUNB/FOS
WP4816	TGF-beta receptor signaling in skeletal dysplasias	0.00604531	JUN/FOS
WP3863	T-cell antigen receptor (TCR) pathway during Staphylococcus aureus infection	0.00665792	JUN/FOS
WP2849	Hematopoietic stem cell differentiation	0.00708146	FOSB/FOS
WP3680	Physico-chemical features and toxicity-associated pathways	0.00751702	MYC/JUN
WP4685	Melanoma	0.00796449	GADD45B/FOS
WP707	DNA damage response	0.00819266	GADD45B/MYC
WP2880	Glucocorticoid receptor pathway	0.00842379	GADD45B/JUN
WP4906	3q29 copy number variation syndrome	0.00865784	MYC/JUN
WP3888	VEGFA-VEGFR2 signaling pathway	0.00919322	TEAD4/JUN/NR4A1/EGR1
WP254	Apoptosis	0.013075	MYC/JUN
WP5098	T-cell activation SARS-CoV-2	0.013075	JUN/FOS
WP69	T-cell receptor signaling pathway	0.0136477	JUN/FOS
WP1772	Apoptosis modulation and signaling	0.0142312	JUN/FOS
WP673	ErbB signaling pathway	0.0142312	MYC/JUN
WP4658	Small cell lung cancer	0.0154306	GADD45B/MYC
WP23	B cell receptor signaling pathway	0.0157371	MYC/JUN
WP1530	miRNA regulation of DNA damage response	0.0160463	GADD45B/MYC
WP75	Toll-like receptor signaling pathway	0.0176313	JUN/FOS
WP3931	Embryonic stem cell pluripotency pathways	0.0224083	JUN/FOS
WP179	Cell cycle	0.0234951	GADD45B/MYC
WP4541	Hippo-Merlin signaling dysregulation	0.0238622	TEAD4/MYC
WP2881	Estrogen receptor pathway	0.0257986	JUN
WP3301	MFAP5-mediated ovarian cancer cell motility and invasiveness	0.0257986	JUN
WP4211	Transcriptional cascade regulating adipogenesis	0.0257986	CEBPD
WP3944	Serotonin and anxiety-related events	0.0277571	FOS
WP4630	Measles virus infection	0.0296509	JUN/FOS
WP5083	Neuroinflammation and glutamatergic signaling	0.0312816	SOCS3/FOS
WP3935	Leptin-insulin signaling overlap	0.0336103	SOCS3
WP3947	Serotonin and anxiety	0.0336103	FOS
WP1991	SRF and miRs in smooth muscle differentiation and proliferation	0.035554	KLF4
WP2813	Mammary gland development pathway - Embryonic development (Stage 1 of 4)	0.035554	MYC
WP3877	MYD88 distinct input-output pathway	0.035554	JUN
WP3967	miR-509-3p alteration of YAP1/ECM axis	0.035554	TEAD4
WP4533	Transcription co-factors SKI and SKIL protein partners	0.035554	TEAD4
WP4560	MFAP5 effect on permeability and motility of endothelial cells via cytoskeleton rearrangement	0.035554	JUN
WP2857	Mesodermal commitment pathway	0.0372644	KLF4/HNF4A
WP1742	TP53 network	0.037494	MYC
WP734	Serotonin receptor 4/6/7 and NR3C signaling	0.037494	EGR1
WP4396	Nonalcoholic fatty liver disease	0.0377077	SOCS3/JUN
WP3640	Imatinib and chronic myeloid leukemia	0.0394304	MYC
WP3927	BMP signaling in eyelid development	0.0394304	JUN
WP516	Hypertrophy model	0.0394304	ATF3
WP706	Sudden infant death syndrome (SIDS) susceptibility pathways	0.0399552	JUN/EGR1
WP4970	Galanin receptor pathway	0.0413631	FOS
WP3599	Transcription factor regulation in adipogenesis	0.0432922	CEBPD
WP4141	PI3K/AKT/mTOR - vitamin D3 signaling	0.0432922	MYC
WP3872	Regulation of apoptosis by parathyroid hormone-related protein	0.0452177	MYC
WP4537	Hippo-Yap signaling pathway	0.0452177	TEAD4
WP4585	Cancer immunotherapy by PD-1 blockade	0.0452177	JUN
WP205	IL-7 signaling pathway	0.0490577	MYC
WP2249	Metastatic brain tumor	0.0490577	MYC
