# Supplementary material for: Bioinformatic and systems biology approach revealing the shared genes and molecular mechanisms between COVID-19 and non-alcoholic hepatitis
Source: Front Mol Biosci. 2023 Jun 19;10:1164220. doi: 10.3389/fmolb.2023.1164220 (PMC10315682; doi:10.3389/fmolb.2023.1164220)
Supplement: Supplementary file 3 [file DataSheet3.CSV]

Id	Label	Degree	Betweenness	Expression
2353	FOS	95	1783.1	0
1958	EGR1	94	1673.91	0
4616	GADD45B	70	846.27	0
3726	JUNB	63	657.58	0
1316	KLF6	59	597.86	0
8061	FOSL1	53	480.28	0
C459179	4-(5-benzo(1,3)dioxol-5-yl-4-pyridin-2-yl-1H-imidazol-2-yl)benzamide	6	6.01	0
C516138	(6-(4-(2-piperidin-1-ylethoxy)phenyl))-3-pyridin-4-ylpyrazolo(1,5-a)pyrimidine	6	6.01	0
D015123	7,8-Dihydro-7,8-dihydroxybenzo(a)pyrene 9,10-oxide	6	6.01	0
D016604	Aflatoxin B1	6	6.01	0
D017638	Asbestos, Crocidolite	6	6.01	0
D001564	Benzo(a)pyrene	6	6.01	0
D002104	Cadmium	6	6.01	0
D019327	Copper Sulfate	6	6.01	0
D016572	Cyclosporine	6	6.01	0
C089595	cylindrospermopsin	6	6.01	0
C014347	decitabine	6	6.01	0
D004958	Estradiol	6	6.01	0
C561695	(+)-JQ1 compound	6	6.01	0
D010100	Oxygen	6	6.01	0
C568608	PCI 5002	6	6.01	0
D011794	Quercetin	6	6.01	0
D012822	Silicon Dioxide	6	6.01	0
D013749	Tetrachlorodibenzodioxin	6	6.01	0
D015032	Zinc	6	6.01	0
D003474	Curcumin	5	4.09	0
D017382	Reactive Oxygen Species	5	4.09	0
D013755	Tetradecanoylphorbol Acetate	5	4.09	0
D002945	Cisplatin	5	4.04	0
D018501	Antirheumatic Agents	5	3.84	0
C006780	bisphenol A	5	3.84	0
D019256	Cadmium Chloride	5	3.84	0
D003300	Copper	5	3.84	0
D052638	Particulate Matter	5	3.84	0
D020245	p-Chloromercuribenzoic Acid	5	3.84	0
C017947	sodium arsenite	5	3.84	0
D000082	Acetaminophen	5	3.66	0
D005472	Fluorouracil	5	3.66	0
D006861	Hydrogen Peroxide	5	3.66	0
D010938	Plant Oils	5	3.66	0
D014635	Valproic Acid	5	3.66	0
C492448	ICG 001	4	2.58	0
D004317	Doxorubicin	4	2.54	0
D002220	Carbamazepine	4	2.45	0
C020738	9,10-dihydro-9,10-dihydroxybenzo(a)pyrene	4	2.33	0
C012589	trichostatin A	4	2.33	0
C118739	entinostat	4	2.3	0
D012906	Smoke	4	2.3	0
D020122	tert-Butylhydroperoxide	4	2.3	0
C029497	2,3-bis(3'-hydroxybenzyl)butyrolactone	4	2.19	0
D003375	Coumestrol	4	2.19	0
C029938	nickel sulfate	4	2.19	0
C027373	potassium chromate(VI)	4	2.19	0
C100187	chloropicrin	4	2.05	0
D005557	Formaldehyde	4	2.05	0
D008741	Methyl Methanesulfonate	4	2.05	0
D024483	Vitamin K 3	4	2.05	0
D001151	Arsenic	4	1.96	0
C006632	arsenic trioxide	4	1.96	0
D002117	Calcitriol	4	1.96	0
D002953	Citrinin	4	1.96	0
D047311	Luteolin	4	1.96	0
D004137	Dinitrochlorobenzene	3	1.42	0
D011192	Potassium Dichromate	3	1.35	0
C042720	mercuric bromide	3	1.33	0
D010662	Phenylmercuric Acetate	3	1.33	0
D008070	Lipopolysaccharides	3	1.3	0
D009532	Nickel	3	1.3	0
C022838	nickel chloride	3	1.26	0
C018021	cobaltous chloride	3	1.24	0
C483909	torcetrapib	3	1.24	0
C062856	dimethylarsine	3	1.22	0
D000661	Amphetamine	3	1.21	0
D016718	Arachidonic Acid	3	1.21	0
D003042	Cocaine	3	1.21	0
D003634	DDT	3	1.21	0
D013759	Dronabinol	3	1.21	0
D004997	Ethinyl Estradiol	3	1.21	0
D005947	Glucose	3	1.21	0
D009496	Neurotensin	3	1.21	0
D016566	Organoselenium Compounds	3	1.21	0
C034613	triacsin C	3	1.21	0
D007213	Indomethacin	3	1.09	0
C060540	polyhexamethyleneguanidine	3	1.09	0
D000069286	Bortezomib	3	1.08	0
D005020	Ethyl Methanesulfonate	3	1.08	0
D012293	Rifampin	3	1.08	0
C036990	2-amino-3,8-dimethylimidazo(4,5-f)quinoxaline	3	1	0
D001554	Benzene	3	1	0
C029892	cupric chloride	3	1	0
D003703	Demecolcine	3	1	0
D015759	Ionomycin	3	1	0
D016685	Mitomycin	3	1	0
D011374	Progesterone	3	1	0
C020972	pyrrolidine dithiocarbamic acid	3	1	0
C057693	troglitazone	3	1	0
C093973	2-(2-amino-3-methoxyphenyl)-4H-1-benzopyran-4-one	3	0.9	0
C402665	CP 31398	3	0.9	0
D009538	Nicotine	3	0.9	0
C059514	resveratrol	3	0.9	0
C093642	SB 203580	3	0.9	0
D014212	Tretinoin	3	0.9	0
D015655	1-Methyl-4-phenylpyridinium	3	0.79	0
C432165	anthra(1,9-cd)pyrazol-6(2H)-one	3	0.79	0
C030973	cupric oxide	3	0.79	0
D004221	Disulfiram	3	0.79	0
D004365	Drugs, Chinese Herbal	3	0.79	0
D008727	Methotrexate	3	0.79	0
D009285	Naphthoquinones	3	0.79	0
C558013	NSC 689534	3	0.79	0
D013739	Testosterone	3	0.79	0
C113580	U 0126	3	0.79	0
D001335	Vehicle Emissions	3	0.79	0
C088658	zoledronic acid	3	0.79	0
