# Supplementary material for: Bioinformatic and systems biology approach revealing the shared genes and molecular mechanisms between COVID-19 and non-alcoholic hepatitis
Source: Front Mol Biosci. 2023 Jun 19;10:1164220. doi: 10.3389/fmolb.2023.1164220 (PMC10315682; doi:10.3389/fmolb.2023.1164220)
Supplement: Supplementary file 5 [file Table9.XLSX]

## Sheet: FDR < 0.05 and | logFC | ≥ 1
Tag	logFC	pvalue	FDR
RNY4	-6.77897	1.53346e-16	1.7273e-14
AC009093.3	-6.19316	1.70731e-21	4.13695e-19
AC008268.1	-6.10564	2.31022e-25	1.01351e-22
FOSB	-6.08184	2.39932e-37	3.0302e-34
SNORA53	-6.05554	4.31337e-62	3.59536e-58
Z93241.1	-6.05326	1.64748e-20	3.41601e-18
RNU5A-1	-6.01827	1.18604e-42	2.60162e-39
PARAL1	-5.98483	1.2645e-16	1.45985e-14
NHEG1	-5.86209	1.12688e-08	2.73529e-07
SNORD17	-5.79277	1.75883e-32	1.49597e-29
HOXC12	-5.77807	0.00889632	0.0288673
MS4A10	-5.73397	6.30514e-16	6.50444e-14
CHGA	-5.70866	8.82059e-17	1.07805e-14
AC051619.6	-5.62173	3.00096e-05	0.00027213
SNORA74A	-5.6201	1.1973e-30	8.6034e-28
MIR4521	-5.60107	1.85573e-16	2.06795e-14
PRMT8	-5.56063	1.66107e-32	1.44226e-29
KRT79	-5.52515	1.44635e-14	1.1913e-12
MAGEA10	-5.52004	0.0130086	0.0386538
ERVV-2	-5.50784	1.6717e-05	0.000164552
FAM71A	-5.48882	2.11633e-27	1.16056e-24
AC108673.1	-5.48641	1.15976e-09	3.56224e-08
WFIKKN2	-5.46722	1.33623e-11	6.40116e-10
AC021066.2	-5.45117	2.62659e-14	2.06544e-12
MROH5	-5.44928	1.15197e-06	1.62034e-05
AC016705.1	-5.44694	1.34443e-06	1.85475e-05
SNORA74B	-5.43242	3.18758e-74	6.64244e-70
GDF10	-5.39295	3.9335e-22	1.07853e-19
AL606469.1	-5.38846	1.85501e-13	1.25914e-11
SNORA35B	-5.38704	6.96865e-22	1.77093e-19
FCER1A	-5.38179	1.22335e-13	8.6858e-12
DNASE2B	-5.38175	5.2467e-13	3.35378e-11
RPL7P19	-5.36183	1.8271e-17	2.43284e-15
AL133268.2	-5.35486	2.29409e-10	8.31399e-09
CDX2	-5.34999	1.81836e-05	0.000176941
NAA11	-5.29039	0.00074352	0.00400151
CRIP1	-5.26058	2.60156e-22	7.22836e-20
AC091951.1	-5.25165	1.06555e-06	1.51359e-05
GPA33	-5.23106	4.52516e-31	3.36777e-28
AC021066.3	-5.22864	5.70077e-13	3.6108e-11
FAM181A	-5.21227	1.83026e-19	3.28792e-17
MYCNUT	-5.16102	0.000191995	0.00130812
AC124068.2	-5.14993	3.71019e-16	3.9853e-14
AC074281.1	-5.13155	0.000106793	0.000798784
RNU4-2	-5.08999	1.32215e-17	1.78906e-15
SFTPC	-5.08768	1.03573e-10	4.01921e-09
AC105046.2	-5.08157	2.21467e-12	1.2406e-10
AGER	-5.0804	2.23375e-22	6.33306e-20
AC073140.1	-5.0756	1.34146e-12	7.84126e-11
LINC01973	-5.07347	3.79819e-08	8.19595e-07
KRT76	-5.06333	1.0494e-06	1.49423e-05
PNMA6F	-5.05032	0.000233217	0.00153721
MROH4P	-5.04517	5.66274e-06	6.4819e-05
LINC00866	-5.03514	4.83026e-06	5.63108e-05
TACR3	-5.02819	1.07371e-11	5.25842e-10
RPS27AP1	-5.02686	3.80963e-05	0.000334684
EDN3	-5.00235	2.29614e-13	1.53103e-11
Z84468.1	-4.9914	0.00436593	0.0165866
AGRP	-4.98888	1.00749e-20	2.1423e-18
RNU5B-1	-4.9734	2.14959e-20	4.41323e-18
GOLGA6L6	-4.9642	1.72264e-05	0.000168928
AC092691.1	-4.96308	5.971e-27	3.07226e-24
TPPP3	-4.94505	4.98815e-22	1.33415e-19
TMEM247	-4.94377	7.12676e-05	0.000566296
AKAP4	-4.94295	0.000313183	0.00197258
LINC01346	-4.93647	0.000315494	0.00198413
ITLN2	-4.92109	3.13175e-35	3.43478e-32
STPG3	-4.91093	8.0579e-11	3.21671e-09
AL512356.5	-4.89142	1.40079e-05	0.000141268
BPIFB3	-4.89125	5.1072e-05	0.000427501
RBFOX3	-4.889	3.53448e-09	9.6976e-08
KRT71	-4.86674	7.00705e-05	0.000558111
AC095050.1	-4.86453	1.17535e-14	9.75798e-13
AC007114.2	-4.86123	4.83897e-05	0.000407999
KRT35	-4.8594	1.37036e-06	1.88552e-05
PRSS33	-4.85706	8.67373e-08	1.70436e-06
ECEL1P2	-4.84458	6.4807e-16	6.65261e-14
NEFHP1	-4.83781	5.91436e-05	0.000484269
ADAMTS7P3	-4.81862	7.60122e-12	3.81682e-10
UBTFL8	-4.8121	0.000100876	0.000759158
SPATA31C1	-4.80976	0.00126679	0.00615695
AL772363.1	-4.80845	8.29664e-05	0.0006414
AL928654.3	-4.79337	4.81227e-20	9.46042e-18
AC073316.1	-4.79247	0.0012016	0.00590767
LGALS13	-4.78948	0.0169928	0.0472676
RTKN2	-4.78718	4.68992e-19	7.97804e-17
AMER3	-4.78612	1.34547e-05	0.000136667
KRT8P37	-4.78312	1.38013e-05	0.000139543
GOLGA6L2	-4.78119	8.4331e-07	1.23712e-05
AC025839.1	-4.78072	2.5509e-05	0.000236885
GGTLC1	-4.77965	3.91339e-13	2.52474e-11
TEX101	-4.77455	1.74222e-05	0.000170527
SINHCAFP3	-4.77447	0.0157735	0.0446629
AC008397.1	-4.77302	2.26159e-13	1.51537e-11
LINC01783	-4.77031	9.06955e-08	1.7721e-06
LINC01856	-4.76554	8.25231e-05	0.000638803
RPL5P27	-4.76437	0.00742549	0.0251297
RGS9BP	-4.7612	7.62891e-26	3.53278e-23
ARC	-4.76078	8.62424e-13	5.26255e-11
NEFMP1	-4.76027	1.58269e-06	2.13606e-05
CLIC3	-4.75869	2.4921e-17	3.24573e-15
KIR3DL3	-4.75691	9.41657e-05	0.000714983
TGM6	-4.75517	7.38938e-05	0.000583161
AL121581.2	-4.75347	0.000232034	0.00153062
AC009411.1	-4.75173	0.0016064	0.00744221
CENPNP1	-4.73778	0.00131122	0.00632349
CST8	-4.7349	0.00314227	0.0127642
GSTA3	-4.73008	3.09772e-08	6.81646e-07
MMD2	-4.72335	0.00202787	0.0089853
AGTR2	-4.72002	1.61017e-12	9.32045e-11
AL160410.1	-4.71941	0.00104747	0.0053039
CD1E	-4.71689	1.88212e-09	5.50465e-08
AP001120.5	-4.71257	0.000886583	0.00462744
LINC01570	-4.7094	0.000119208	0.000875461
CROCCP1	-4.70791	1.72968e-05	0.000169499
GOLGA8VP	-4.70176	2.33372e-05	0.000219554
AC008742.1	-4.70015	1.93317e-05	0.000186545
LINC01304	-4.69561	1.59798e-05	0.000158042
TBC1D3P5	-4.69508	7.88091e-06	8.59824e-05
BIRC7	-4.69379	4.74173e-08	1.00011e-06
TRIML1	-4.69116	4.64416e-05	0.000394112
NIFKP8	-4.68983	1.6537e-05	0.000163011
NLRP9	-4.68748	4.50141e-05	0.000384122
AC026785.3	-4.68369	0.00015262	0.00107864
SLC1A6	-4.68165	0.000139116	0.000997755
AP001267.2	-4.67802	9.01131e-05	0.000688477
RPL21P112	-4.67304	0.00175063	0.00798434
AC095050.2	-4.67271	2.43038e-05	0.00022711
RARRES2P10	-4.67107	0.0169519	0.0471851
SUCLA2P3	-4.66653	0.000200397	0.00135562
KRT43P	-4.66583	0.016333	0.0458328
ANHX	-4.66494	0.016591	0.0463881
AL162425.1	-4.66318	0.000517217	0.00297818
AC091588.2	-4.6627	4.44023e-09	1.18766e-07
GOLGA2P1	-4.65261	0.00117292	0.00580492
PROP1	-4.65051	0.00113286	0.00564627
GOLGA2P4	-4.64929	4.48153e-05	0.000382582
AL513542.1	-4.64806	0.000211268	0.00141879
AP000438.2	-4.64306	0.0102692	0.0322378
AL353726.1	-4.63617	0.00380717	0.0148443
PWRN2	-4.63426	0.000153489	0.00108349
HSP90AB6P	-4.62759	0.00185729	0.00836009
BARHL2	-4.62728	5.40305e-05	0.000448297
CU104787.1	-4.62627	0.000319228	0.00200248
CMA1	-4.62319	7.18895e-11	2.90042e-09
PES1P1	-4.62072	0.0020964	0.00921935
CYS1	-4.61882	2.87824e-39	4.13643e-36
LINC00550	-4.6172	0.000315422	0.00198398
CLUHP8	-4.61215	0.00160285	0.00742904
SOHLH1	-4.60978	0.000124312	0.000907186
TEX13B	-4.60741	0.0090407	0.0292266
AP000477.2	-4.60739	0.000838082	0.00441652
HMGN1P19	-4.60045	0.011582	0.0353317
KCNF1	-4.5996	8.37559e-11	3.32447e-09
AP001189.1	-4.59891	1.5989e-10	6.00878e-09
AC011444.3	-4.598	5.01494e-09	1.32451e-07
RNA5S9	-4.59755	2.88948e-07	4.89265e-06
AC020656.1	-4.59735	5.43829e-08	1.131e-06
RPL7P15	-4.59571	7.78521e-06	8.50273e-05
KLRG2	-4.5923	9.29271e-25	3.79698e-22
EIF4E1B	-4.59193	0.000193567	0.00131646
GOLGA2P9	-4.58726	0.00291281	0.0120017
CLEC4O	-4.58481	5.5266e-09	1.44409e-07
KRT90P	-4.57876	0.000500339	0.00289805
HTR3E	-4.57868	9.25561e-05	0.000704174
SERTM1	-4.57737	1.2842e-18	2.08138e-16
LMX1B	-4.57577	4.17971e-10	1.40709e-08
AC009803.2	-4.5728	0.00973639	0.0309004
CCK	-4.57225	7.92747e-16	8.01925e-14
CCDC27	-4.56862	0.00658417	0.0229132
RPS3AP8	-4.55883	4.7126e-07	7.53383e-06
AL627443.4	-4.55733	0.00195651	0.0087285
AC008957.2	-4.55246	0.00171368	0.00784243
AC011474.1	-4.54788	0.000120664	0.000884593
AC022710.1	-4.5467	0.00232933	0.0100134
PRLH	-4.54325	1.14175e-06	1.60868e-05
SCARNA5	-4.54081	1.00197e-32	9.07809e-30
CERS1	-4.53686	2.2139e-09	6.38097e-08
AC104667.1	-4.52939	1.01632e-06	1.45273e-05
CYP11B1	-4.52908	0.00174652	0.00797082
TCEAL5	-4.52896	2.19937e-09	6.34346e-08
LINC02299	-4.52468	3.09428e-07	5.21051e-06
AC135628.1	-4.52423	0.00237337	0.010166
GOLGA6L7	-4.52114	0.000501338	0.00290239
LINC01532	-4.52077	0.00028392	0.00182073
RNU5F-1	-4.51884	1.95114e-12	1.1109e-10
FREM3	-4.51736	2.24379e-17	2.94998e-15
AP001180.1	-4.50846	6.53538e-05	0.000526634
MIR33A	-4.50768	7.37089e-06	8.11401e-05
AC004386.1	-4.50608	0.00283212	0.011726
ATP4A	-4.50015	4.73066e-06	5.52888e-05
EEF1A1P27	-4.49996	0.0125002	0.0375259
CHAT	-4.49959	1.4445e-06	1.97514e-05
ODF3	-4.49867	0.000119692	0.000878393
KRT33A	-4.49861	0.0097659	0.0309799
FAM149B1P1	-4.49341	3.62021e-05	0.000320543
ALPG	-4.49179	8.93325e-09	2.21087e-07
DNMT3AP1	-4.49126	0.0117476	0.0357107
CARS1-AS1	-4.48709	7.00194e-06	7.77124e-05
TCHHL1	-4.48486	0.00502881	0.0185556
FABP6	-4.48357	3.80579e-10	1.29375e-08
AC010336.3	-4.48298	0.00304437	0.0124551
FAM71B	-4.47508	0.00225553	0.00976864
HOXA10-AS	-4.4742	0.00141605	0.00675169
GCSIR	-4.47235	7.7913e-05	0.000609456
EVX1	-4.47176	0.00476556	0.0177715
AL161658.1	-4.46976	0.00216265	0.00945518
TBXT	-4.46944	0.00495032	0.0183244
LINC02395	-4.46219	3.17936e-08	6.96302e-07
VTRNA1-1	-4.46147	2.75289e-05	0.000252825
SPATA31C2	-4.45254	0.000170377	0.00118426
LINC00269	-4.45251	0.00802084	0.0266559
RTBDN	-4.45195	0.000112916	0.000836923
NOBOX	-4.45037	0.00106957	0.00539275
WNT7A	-4.44972	7.08272e-17	8.75924e-15
CTD-2350J17.1	-4.44818	0.0132285	0.0391288
GPR1-AS	-4.44423	0.000115399	0.000852537
AC011899.1	-4.44133	1.84614e-05	0.000179226
GAB4	-4.43782	0.00149816	0.00704649
PSG6	-4.43728	0.00446765	0.0168841
AL606753.2	-4.43653	0.00978263	0.0310153
MYO5BP2	-4.43469	0.00128311	0.0062171
SPATA32	-4.43238	9.01451e-12	4.48327e-10
AC026894.1	-4.43176	1.23407e-05	0.000127003
CHIAP2	-4.43164	9.23071e-12	4.57442e-10
WNT3A	-4.42858	1.04702e-10	4.05921e-09
Z98259.1	-4.4276	0.00823215	0.027182
TMEM262	-4.42083	2.27927e-07	3.96797e-06
EVX1-AS	-4.4196	0.00622393	0.0219232
AC092648.1	-4.41906	0.00697638	0.0239885
AC099654.1	-4.41779	0.0028145	0.0116716
GLT6D1	-4.41631	0.00584863	0.020889
CST4	-4.41503	0.0115554	0.0352706
AC013268.4	-4.41475	0.00152301	0.00713425
AP001150.1	-4.41425	0.00038474	0.00233608
ANKRD44-AS1	-4.41322	4.64513e-10	1.55124e-08
AC023787.2	-4.40824	0.000373941	0.0022808
EFCC1	-4.4071	3.0636e-24	1.12993e-21
AC087386.2	-4.40576	0.00131448	0.00633547
PRB3	-4.40507	0.00229623	0.00990306
CA7	-4.405	0.00168268	0.00773368
FOXB1	-4.40394	1.06541e-05	0.00011179
ALOX15P2	-4.4025	1.53284e-05	0.000152577
AC011491.1	-4.40045	3.37886e-07	5.6156e-06
AL357515.1	-4.39749	1.94948e-10	7.15844e-09
LHX1-DT	-4.39621	0.000323934	0.00202569
AC013470.3	-4.39363	4.87171e-05	0.000410427
NKAIN4	-4.38762	8.35473e-07	1.22692e-05
AC021443.1	-4.38435	0.000121731	0.000891471
AC007682.1	-4.38238	0.00434225	0.0165226
AL157838.1	-4.37531	0.000565924	0.00320462
MYCNOS	-4.37276	0.000265723	0.00171752
AL035693.1	-4.37128	0.0158161	0.044747
SPATA31A6	-4.37113	0.00754608	0.0254284
AL139130.1	-4.37038	0.000237346	0.00155992
AP002409.1	-4.36971	0.00546333	0.019825
AL583854.1	-4.36922	0.0159047	0.0449306
NOS2P1	-4.36816	0.000784835	0.0041823
LINC01713	-4.36626	0.0156168	0.0443456
AL645730.1	-4.36595	0.00633802	0.0222273
LINC01879	-4.36488	0.0161033	0.0453378
TGM4	-4.36458	0.00012343	0.000901538
TSGA10IP	-4.36411	2.12964e-08	4.85541e-07
USH1G	-4.36104	0.000101255	0.000761635
LINC02874	-4.36007	2.14743e-05	0.000204381
DNAJC17P1	-4.36005	0.00363171	0.0143251
OPN4	-4.35958	1.76637e-05	0.000172648
AC010998.2	-4.35809	1.90667e-09	5.57254e-08
DLL3	-4.35601	6.99836e-05	0.000557581
AC079801.1	-4.35411	0.000216499	0.00144553
AC007326.2	-4.35345	0.000156069	0.00109854
CASC17	-4.35285	1.4076e-05	0.000141839
GFY	-4.34992	9.38072e-05	0.000712651
AC002458.1	-4.3499	0.0157137	0.0445539
HIPK4	-4.34872	4.67537e-20	9.27882e-18
AC082651.1	-4.3471	0.000180883	0.00124709
LCN9	-4.34602	0.00026055	0.00169043
WDR95P	-4.34512	0.00298289	0.0122469
SIGLEC6	-4.3425	1.05444e-16	1.27012e-14
CACNG5	-4.34217	6.06619e-05	0.000494756
SUN5	-4.33989	0.0029309	0.0120631
AL590666.3	-4.33798	7.42785e-06	8.16593e-05
ANGPT4	-4.33705	3.4949e-21	8.13726e-19
RN7SL619P	-4.33684	1.99301e-08	4.57394e-07
AL139093.1	-4.33622	0.00298146	0.0122432
RNU1-1	-4.33536	2.92789e-18	4.46981e-16
DSCR4	-4.33484	0.000197708	0.00134069
DLX6	-4.33277	0.000208523	0.00140261
LINC01254	-4.33059	7.5706e-05	0.000595209
ANGPTL7	-4.32548	8.7143e-15	7.50384e-13
AC006970.2	-4.32522	0.00421468	0.0161152
RAX2	-4.3231	0.00923679	0.0297199
AC104078.2	-4.32153	0.00793538	0.0264473
CCDC185	-4.31833	0.000746003	0.00401073
FAR2P4	-4.31397	2.07447e-05	0.00019848
LINC01053	-4.31262	0.000675385	0.00370905
CACNG4	-4.31241	1.31802e-10	5.00283e-09
DGAT2L6	-4.31109	0.00301274	0.0123451
C1QTNF8	-4.30754	6.02702e-08	1.23799e-06
TMEM130	-4.30733	4.91949e-21	1.10231e-18
TMSB4XP3	-4.30705	0.0013655	0.00654587
LINC02789	-4.30698	0.00898285	0.0290847
OPTC	-4.30597	9.94394e-06	0.000104973
CLDN18	-4.30449	7.86783e-10	2.49739e-08
LINC01015	-4.30321	0.00430355	0.0163963
ALG1L8P	-4.30167	0.00129462	0.00625922
C17orf77	-4.29969	0.000447039	0.00264498
GRP	-4.29967	1.56526e-05	0.000155322
AL732437.3	-4.29761	7.19013e-06	7.94651e-05
AC018685.2	-4.29738	0.00148757	0.00700616
IL9RP2	-4.29636	0.00518354	0.019034
AC026495.2	-4.29575	0.00966285	0.0307249
NANOGNBP1	-4.29554	0.00192547	0.00861954
AP002856.4	-4.29417	0.00371077	0.0145697
AC021573.1	-4.2925	5.67953e-05	0.000467521
LINC02063	-4.28967	0.00961478	0.0306147
KRT82	-4.28921	0.00142264	0.00677536
AC236972.3	-4.28843	3.34085e-13	2.17897e-11
AL359508.1	-4.28796	0.0173309	0.0480031
NLRP5	-4.28321	0.0010617	0.00535899
AL390254.1	-4.28299	0.00242795	0.0103604
LINC01647	-4.28216	0.00182071	0.0082346
AL731557.1	-4.28086	9.49179e-12	4.69821e-10
SIX3-AS1	-4.27866	0.0071984	0.0245596
GUCA2A	-4.27719	1.50259e-07	2.77586e-06
AC104417.2	-4.27566	0.0072224	0.0246123
LINC00682	-4.27285	0.000922728	0.00477839
GPRACR	-4.27153	0.000580233	0.00327143
TMEM114	-4.2706	0.000769821	0.00411628
NDP-AS1	-4.26998	0.000263007	0.00170233
HELT	-4.26942	4.29062e-08	9.15617e-07
KRT81	-4.26763	7.55922e-08	1.50956e-06
GATA3-AS1	-4.26519	9.28525e-06	9.90482e-05
LINGO1-AS2	-4.26506	0.00446134	0.0168633
PABPN1L	-4.26469	7.09506e-12	3.5886e-10
AC011525.2	-4.26399	0.000344283	0.00213332
AC092447.8	-4.26385	0.001713	0.00784243
PNMA6E	-4.26378	2.62774e-05	0.000242722
AL135960.1	-4.26342	1.45938e-11	6.88667e-10
PRKCG	-4.26331	1.05907e-10	4.10212e-09
DCD	-4.26319	0.00250978	0.0106431
AC009779.5	-4.25845	0.00953441	0.0304227
AC103974.2	-4.25137	8.8978e-05	0.000681805
BX324167.1	-4.24964	5.95892e-05	0.000487726
POM121L2	-4.24835	0.000238722	0.00156829
LINC01654	-4.24559	0.0087241	0.0284275
SSX6P	-4.24517	0.00825782	0.0272495
LINC02016	-4.2451	7.37004e-12	3.71866e-10
FANCD2OS	-4.24413	0.000752511	0.0040405
C16orf78	-4.24228	0.00422796	0.0161555
AC004840.2	-4.23447	0.0110522	0.0340798
PLAC9	-4.23265	1.16851e-27	6.67124e-25
CICP26	-4.23206	0.000140307	0.00100491
LINC00608	-4.23073	0.0007179	0.00389379
AP005233.1	-4.2304	0.0147766	0.0426248
CFD	-4.23006	1.93432e-27	1.07489e-24
ENPP7P12	-4.229	0.00883486	0.0286956
PCNPP4	-4.22737	0.00512393	0.018842
ACTL6B	-4.22522	0.000288525	0.00184459
AL353597.2	-4.22366	0.00977148	0.0309928
OR2V2	-4.2215	0.0059272	0.0210919
CLDN19	-4.22041	8.18788e-06	8.88894e-05
AC123912.2	-4.22014	3.11827e-07	5.24431e-06
ADCY8	-4.21711	1.39362e-18	2.23391e-16
LINC01164	-4.21567	0.0028164	0.0116766
SCML2P1	-4.21445	0.01148	0.0350927
OTOG	-4.21416	1.95452e-05	0.000188518
SNORA23	-4.21409	7.55161e-36	8.99224e-33
RDH8	-4.21196	0.00449779	0.0169736
CARS1P1	-4.21063	0.0180706	0.0494771
HSPA8P16	-4.20871	0.000189735	0.00129548
RN7SL704P	-4.20636	0.000719539	0.00390065
AC126564.1	-4.20592	5.46477e-05	0.000451985
SPATA31A1	-4.20549	0.0165484	0.0462971
AC008060.1	-4.20517	0.00110266	0.00551953
NCR2	-4.20459	0.011137	0.0342729
CYP11B2	-4.20454	0.0010533	0.00532553
AC188617.2	-4.20382	0.000818704	0.00433224
CLUHP5	-4.20372	0.00881742	0.0286559
LINC00661	-4.20225	0.000546636	0.00311913
RPL13AP17	-4.20215	3.19106e-10	1.10368e-08
AC021236.1	-4.20141	0.00937569	0.0300554
CCKBR	-4.20005	8.3185e-05	0.000642733
C5orf66-AS2	-4.19816	0.00100263	0.00512019
LINC00208	-4.19684	0.00574849	0.0206214
AC243591.1	-4.19432	0.000980855	0.00503004
ANKRD11P1	-4.19334	2.93792e-05	0.000266994
PCARE	-4.19274	6.40799e-10	2.07995e-08
AP000439.3	-4.19223	0.000701883	0.00382684
LINC02558	-4.18398	2.29751e-05	0.000216532
LACRT	-4.18112	0.00627539	0.0220634
C1orf158	-4.18096	1.23734e-11	5.97552e-10
TPM3P2	-4.1809	0.00190091	0.00852699
LINC01996	-4.17941	2.51162e-21	6.01592e-19
GPR139	-4.17893	0.00110845	0.00554384
SLC6A1-AS1	-4.1778	0.000884976	0.00462195
EEF1B2P4	-4.17779	0.00852966	0.0279628
PRND	-4.17711	2.15495e-07	3.78633e-06
AC004147.2	-4.17543	0.000185014	0.00127011
DUX4L26	-4.17151	0.000349097	0.00215769
AC007920.1	-4.17132	0.00121721	0.00596117
VSX2	-4.16887	7.52065e-05	0.000592063
LRRC36	-4.16641	2.61943e-15	2.46199e-13
AC092848.2	-4.16625	0.0119809	0.0362489
LHX5	-4.16597	0.00484588	0.0179977
ATCAY	-4.16449	0.00021395	0.00143265
HTR1A	-4.16426	1.42859e-05	0.000143503
AC062022.1	-4.16392	0.0137684	0.0403653
LINC01345	-4.16202	0.000557409	0.00316458
RAX	-4.16045	0.000639102	0.003542
SPDYE20P	-4.15903	0.00378081	0.0147734
AC092652.1	-4.15881	1.30863e-08	3.14349e-07
PHACTR3-AS1	-4.15844	0.000868225	0.00454643
AC098826.2	-4.15721	0.000787935	0.00419665
LINC02682	-4.15694	0.000485507	0.00282881
MRE11P1	-4.15509	0.000824552	0.00435715
Z98257.2	-4.15275	0.00758771	0.0255394
KIRREL3-AS3	-4.14962	0.0117745	0.035775
SPATA31E1	-4.14928	0.000664653	0.00366025
CLUHP10	-4.14922	0.000607213	0.00339506
AC061709.2	-4.14858	0.0125837	0.0377139
KRT83	-4.14819	0.00444346	0.016811
LINC-ROR	-4.14709	0.000385222	0.00233832
XRCC6P4	-4.14657	0.00224144	0.00971771
AP000345.1	-4.14621	0.00271839	0.0113465
RCC2P7	-4.14579	1.74445e-06	2.31909e-05
SNORD67	-4.14491	9.25187e-15	7.88218e-13
ZNF859P	-4.14361	0.00380313	0.0148356
AP000344.2	-4.14302	0.00116409	0.00577228
CRX	-4.14293	4.68203e-06	5.48127e-05
RN7SL278P	-4.14127	0.0122734	0.0369557
AC018767.2	-4.14055	0.0133568	0.0394075
NACAP7	-4.14029	0.000344725	0.00213574
PTMAP8	-4.14008	3.22195e-09	8.94972e-08
AC079779.3	-4.1399	0.000744273	0.00400451
GGTLC2	-4.13979	6.12682e-08	1.25416e-06
PA2G4P6	-4.13916	0.00257633	0.0108535
AL162457.2	-4.13746	0.0078007	0.026107
AC011287.2	-4.13733	0.000236406	0.00155479
BPIFB5P	-4.13651	0.00309491	0.0126134
TBC1D21	-4.13384	0.00739766	0.025062
SERTAD4-AS1	-4.13378	1.42977e-18	2.28309e-16
EMX2	-4.13318	0.000295581	0.00188161
AC093575.1	-4.13036	0.00271231	0.011329
AP001342.1	-4.12433	0.0152343	0.0435359
AC093677.1	-4.12355	6.04238e-07	9.32697e-06
GRM3	-4.12222	4.15875e-05	0.000360117
MFRP	-4.11991	0.0110265	0.0340233
FRG2MP	-4.11766	0.00520486	0.0190886
AC016168.4	-4.11662	0.000412722	0.00247532
AC027045.3	-4.11631	0.00754429	0.0254244
IQCB2P	-4.11584	0.000507942	0.00293572
AC073358.1	-4.1151	0.0121044	0.036551
IGSF11-AS1	-4.11463	0.0172156	0.047747
RN7SKP9	-4.11267	1.16727e-39	1.73744e-36
AC110053.1	-4.11175	0.00641308	0.0224377
SEPTIN9-DT	-4.11128	8.75543e-27	4.34405e-24
AL096828.2	-4.11076	0.00585358	0.0208999
LHX1	-4.10729	0.00012326	0.000900618
RBP3	-4.1072	0.00373502	0.0146411
C8orf74	-4.10648	0.00192774	0.00862689
AP000593.2	-4.10453	0.00820689	0.027122
AP002008.3	-4.10253	2.5455e-11	1.12861e-09
SKOR2	-4.10114	0.00036164	0.00221886
PLPPR3	-4.10098	3.60791e-09	9.87955e-08
AP004247.2	-4.09955	0.000906919	0.0047141
CISTR	-4.09909	0.0011261	0.00561727
AC009800.1	-4.09903	0.0165357	0.0462834
RN7SKP255	-4.09867	2.51095e-22	7.04577e-20
C2orf91	-4.09849	7.09269e-13	4.3923e-11
AC093426.2	-4.098	0.00223684	0.00970492
OTOP1	-4.0973	0.0147047	0.0424676
AP000432.2	-4.09703	0.00124028	0.00605211
AC011443.1	-4.09683	0.011291	0.0346444
AC024022.1	-4.09476	0.000125887	0.000916594
LILRP2	-4.09363	8.0281e-05	0.00062528
KCNG4	-4.09276	0.00494607	0.0183103
AC027288.3	-4.09269	5.19214e-18	7.53982e-16
AL035696.3	-4.09237	0.00142557	0.0067847
HMGN1P31	-4.09192	0.0059272	0.0210919
Z77249.2	-4.08945	0.00232932	0.0100134
AC127526.3	-4.08667	4.52006e-05	0.00038524
RNVU1-21	-4.08654	5.51186e-07	8.6399e-06
RCC2P3	-4.08354	0.00498261	0.0184129
AC023824.6	-4.08333	0.00118458	0.00584743
AL445465.2	-4.08327	0.00102886	0.0052267
AP001120.1	-4.08248	0.00612116	0.0216361
ALG1L3P	-4.08209	0.0023791	0.0101874
AC012400.1	-4.08203	0.00353831	0.0140324
LINC00687	-4.07963	0.00274843	0.0114455
PHOX2B	-4.07927	0.0137136	0.0402539
C10orf67	-4.07854	3.16053e-20	6.42543e-18
LINC01413	-4.07809	9.13661e-06	9.77378e-05
TRPC7	-4.07778	0.00128871	0.00623661
DPYSL5	-4.07765	2.23426e-06	2.88735e-05
AC125611.4	-4.07743	7.80677e-08	1.5523e-06
ANOS1	-4.07652	4.8251e-18	7.08083e-16
LRRC6P1	-4.07613	0.00784732	0.0262166
AC026700.1	-4.07477	0.000831906	0.00439045
AC018716.2	-4.07308	0.000270869	0.00174617
AC124067.3	-4.07301	0.00192095	0.00860391
AL772337.1	-4.07121	2.03909e-05	0.000195588
CST6	-4.06871	7.07239e-11	2.86449e-09
LINC02069	-4.06584	0.00277526	0.011533
LHFPL3-AS2	-4.06458	1.29697e-15	1.27486e-13
LINC02473	-4.0634	0.00201533	0.00893923
NUP210P1	-4.06062	0.00994899	0.0314529
AC022748.2	-4.06027	0.000151837	0.0010742
SLC6A10P	-4.05956	0.00347798	0.0138432
AC109492.1	-4.05825	0.00223792	0.00970752
FAM240B	-4.05622	0.0101212	0.0318914
LINC01738	-4.05599	0.000370226	0.00226186
NKX6-1	-4.05563	6.19151e-06	7.01015e-05
LINC02543	-4.05463	0.0151699	0.0434019
AL450998.1	-4.0527	0.00198089	0.00880896
BPIFB9P	-4.05144	0.00212086	0.00930999
AC103564.2	-4.04986	0.00636096	0.0222928
PRAMEF18	-4.04964	0.0139758	0.0408206
AL591122.1	-4.04859	0.0137872	0.0404086
MYH13	-4.04842	2.78302e-08	6.18602e-07
GOLGA8CP	-4.04796	0.000673619	0.0037018
FABP4	-4.0478	1.39373e-19	2.5255e-17
CTAG2	-4.04754	0.0104657	0.0326899
LETM1P2	-4.04694	0.000346488	0.00214443
LINC01585	-4.04647	0.00020815	0.00140033
AL355990.1	-4.04481	0.0128394	0.0382959
LINC00456	-4.044	0.0025368	0.0107336
HMGB3P5	-4.04134	0.000227865	0.00150838
PPP1R10P1	-4.04075	0.00281791	0.01168
KRT17P2	-4.04038	0.00271572	0.0113391
PSG5	-4.03859	0.00173314	0.00791583
C14orf177	-4.03832	0.0165424	0.0462951
TPSB2	-4.03814	5.23813e-11	2.18092e-09
AC093802.1	-4.03106	0.000292346	0.0018653
KRT3	-4.03006	8.21512e-05	0.000636515
GPIHBP1	-4.02727	8.70412e-14	6.33092e-12
LINC02424	-4.02702	0.00195827	0.00873448
MAGEA11	-4.02679	0.00022081	0.00146985
AL132642.2	-4.02616	0.00198384	0.00881925
CELP	-4.02377	0.00227159	0.0098239
FLJ16779	-4.02351	4.09594e-06	4.88991e-05
AC104984.4	-4.02134	1.65828e-12	9.55909e-11
AL161757.4	-4.02006	0.000516245	0.00297381
AC004692.2	-4.01906	0.0139158	0.0406824
AC011840.1	-4.0182	0.00625363	0.0220017
AC026120.3	-4.01755	0.00122547	0.0059913
GDAP1L1	-4.01561	0.000543339	0.00310329
AC073548.2	-4.01485	0.0136689	0.0401557
ICAM4	-4.0148	4.1821e-09	1.12668e-07
AL353768.1	-4.01424	0.000492621	0.00286465
AC073176.2	-4.01422	0.00427081	0.0162954
AC122719.3	-4.01253	2.70678e-10	9.64192e-09
AL034351.2	-4.01147	0.00286119	0.0118276
AC020916.2	-4.01147	8.21905e-07	1.20998e-05
AL590491.2	-4.01112	2.13903e-05	0.000203721
AC068134.2	-4.01102	0.00118129	0.00583599
TINCR	-4.00946	3.87788e-15	3.48316e-13
AL359682.1	-4.00898	0.0172698	0.0478654
CRTAC1	-4.00785	8.07321e-11	3.21671e-09
KRT38	-4.00656	0.00828521	0.0273195
LYZL6	-4.00599	0.002848	0.0117778
TMEM151B	-4.00518	5.6041e-07	8.75092e-06
PLUT	-4.00398	0.00148258	0.00698593
AC011473.3	-4.00311	6.52604e-07	9.94101e-06
OR2T2	-4.00156	0.00338938	0.0135578
NANOGNBP2	-4.00154	0.0112196	0.0344709
AL118558.1	-4.00136	1.95251e-07	3.48351e-06
WIF1	-4.00101	9.21572e-08	1.79646e-06
TBC1D3P4	-4.00029	0.0154546	0.0440229
ACP4	-3.99646	0.0013834	0.00661876
AL357127.2	-3.9962	0.00100238	0.00511964
AL138725.1	-3.99617	0.00389461	0.0151174
MS4A18	-3.99408	0.00479681	0.0178465
AL132655.3	-3.99088	0.00946138	0.0302533
AC091874.2	-3.9905	1.03823e-05	0.000109213
AC096763.1	-3.99049	0.00538884	0.0196029
SNORD3A	-3.98986	1.77428e-15	1.7157e-13
SHANK2-AS3	-3.98939	0.00119729	0.00589132
AC115285.1	-3.98902	0.00720638	0.0245778
AC113349.1	-3.98839	2.03447e-06	2.6522e-05
EXOC7P1	-3.98718	0.00441882	0.0167391
AC012182.1	-3.98623	0.00580318	0.0207612
IL13	-3.98599	8.64284e-08	1.69989e-06
HCN4	-3.98533	1.42009e-10	5.35611e-09
SNX19P2	-3.98412	0.00373219	0.0146369
AC010325.3	-3.98335	0.00829663	0.0273473
NPM1P31	-3.98328	0.00254803	0.0107669
LINC02727	-3.983	0.00488917	0.0181351
AC069155.1	-3.98271	0.00757218	0.0254973
INTS9-AS1	-3.98249	1.18224e-06	1.65789e-05
HOXD12	-3.9811	0.00198487	0.00882196
MAGEB6	-3.98064	0.0163675	0.0459019
AP001775.2	-3.97956	0.00410789	0.0157807
OR2B11	-3.97876	0.000405788	0.00244182
AL732437.2	-3.9771	0.000173663	0.00120469
TTLL10-AS1	-3.9766	4.47729e-08	9.50103e-07
AC092805.1	-3.97643	0.00701563	0.0240908
LINC01646	-3.97527	0.00099877	0.00510557
AL136368.1	-3.97459	0.00105111	0.00531705
RNVU1-18	-3.97455	2.67077e-06	3.36487e-05
OTOP2	-3.97411	0.010543	0.0328623
CICP20	-3.97397	0.00718741	0.0245392
PRAMEF31P	-3.97357	0.014587	0.0421744
AC008735.2	-3.96966	5.38525e-05	0.000447183
LINC02074	-3.96897	0.000660998	0.0036442
AC128709.3	-3.96818	2.92765e-10	1.034e-08
SMIM28	-3.96742	0.00755624	0.0254544
KARS1P1	-3.96533	0.0178957	0.0491784
MAGEA8	-3.96438	0.0101108	0.0318775
PRAMEF20	-3.96355	0.00466415	0.0174633
TPSAB1	-3.96122	5.07657e-09	1.3374e-07
GSTT4	-3.95938	0.0015263	0.00714578
BOLA2P3	-3.95882	1.62619e-07	2.97388e-06
AC018558.7	-3.95879	0.0145911	0.0421832
SSX8P	-3.95842	0.00376617	0.0147397
AC024614.4	-3.95738	0.00476505	0.0177712
ODF4	-3.95553	0.00176341	0.00802856
ACSM4	-3.95443	0.00104929	0.00530975
SLC9A3P3	-3.9538	0.000309134	0.00195091
AC012317.2	-3.95378	0.00658827	0.0229179
AL035404.1	-3.9533	0.00894547	0.0289862
AC005828.7	-3.95281	0.0119961	0.0362869
AP000821.1	-3.95259	0.000338993	0.00210555
AC137590.1	-3.95018	0.0095877	0.0305518
HMGB3P15	-3.94889	0.00308652	0.0125905
FABP5P7	-3.94837	4.19926e-12	2.24088e-10
GRIFIN	-3.94822	0.0145798	0.0421563
RN7SL538P	-3.94731	0.01561	0.0443325
AL035541.1	-3.94724	0.000110942	0.000824638
AC013480.1	-3.94615	1.86903e-06	2.46272e-05
AC066580.1	-3.9454	0.00775019	0.0259817
FLJ40288	-3.94504	0.00371084	0.0145697
NEUROD6	-3.94503	0.0109645	0.0338719
FRG2HP	-3.94476	0.0063801	0.0223429
AL162293.1	-3.9442	0.00161244	0.00746601
FFAR4	-3.94388	4.24967e-26	2.01265e-23
UBTFL7	-3.94366	0.00342387	0.0136696
CCDC11P1	-3.94119	0.000793206	0.00422095
CSTP1	-3.93964	0.000391462	0.00236792
AL606804.1	-3.93923	0.00977425	0.0309969
AC108868.1	-3.93915	0.00208011	0.00916221
IGDCC3	-3.93725	0.000111863	0.000830295
AL355602.1	-3.93665	0.00749091	0.0252936
AC092952.1	-3.93652	0.00965644	0.0307109
AL160396.2	-3.93587	0.000517798	0.00298111
ALX4	-3.93586	0.000171467	0.00119024
AC239860.4	-3.93229	0.00395877	0.0153123
RN7SL25P	-3.93205	0.00703478	0.0241367
AC013410.1	-3.93094	0.00282151	0.0116914
SLIT1-AS1	-3.93065	0.00696991	0.0239714
AC138474.1	-3.92823	0.00341686	0.0136455
AC136616.1	-3.92812	0.000145655	0.00103751
LINC01070	-3.92728	1.8197e-05	0.00017703
RBPJL	-3.92627	0.00244912	0.0104389
AC040169.4	-3.9257	0.00964884	0.0306997
AC023137.1	-3.92535	1.52295e-09	4.53535e-08
CNTFR-AS1	-3.92403	0.00113844	0.00566729
LINC02003	-3.92366	0.00550335	0.0199255
AC084364.1	-3.92291	0.0153321	0.0437728
AC023787.1	-3.92278	0.00744236	0.0251704
PRAMEF19	-3.91999	0.00532093	0.0194186
CCDC140	-3.91974	0.00170815	0.00782398
LINC00433	-3.9194	0.0028002	0.0116204
AC103724.3	-3.91834	1.42434e-09	4.27723e-08
AC003986.3	-3.91811	0.010084	0.0318097
KRT36	-3.91669	4.7516e-05	0.000402397
LINC01309	-3.91658	0.00342291	0.0136671
AC011444.2	-3.91555	1.22429e-08	2.95796e-07
ZSCAN5DP	-3.91506	0.00388047	0.0150822
AC006557.2	-3.9145	6.39797e-05	0.000517462
Z94057.1	-3.91407	0.000804203	0.00426911
INSYN1-AS1	-3.914	0.00283296	0.0117283
AC097654.1	-3.91334	0.00300762	0.0123314
RTL1	-3.91332	0.00111281	0.00555966
LINC00898	-3.91296	0.00454304	0.0171055
KRT87P	-3.9119	7.96823e-07	1.17847e-05
AC018685.3	-3.91183	0.000441811	0.00261776
AC022325.2	-3.91094	4.59593e-08	9.72802e-07
FABP5P1	-3.91003	6.63699e-14	4.975e-12
AC092159.1	-3.90995	0.000187369	0.00128269
SOSTDC1	-3.90956	1.22921e-10	4.69136e-09
LINC00620	-3.90933	0.000916482	0.00475196
PTPN5	-3.90907	3.82615e-15	3.45157e-13
AC124057.1	-3.90864	2.6634e-09	7.51475e-08
RLBP1	-3.90746	0.00204597	0.00904506
AC048352.1	-3.90577	0.00223413	0.00969613
LINC01007	-3.90573	0.0108235	0.0335183
RFPL3	-3.90556	0.0041331	0.0158517
HSD3BP5	-3.90525	0.000488686	0.00284455
RPL9P18	-3.90335	8.06219e-06	8.76847e-05
ZFR2	-3.90266	1.4731e-08	3.49229e-07
AL022163.1	-3.90249	0.00435572	0.0165611
AC073592.3	-3.902	0.000386751	0.0023451
AC008738.4	-3.90129	0.000797794	0.00424024
AP005597.3	-3.90078	0.0151893	0.0434485
PSG2	-3.90058	0.00404747	0.0155888
AC007216.1	-3.89851	0.00017653	0.00122213
AC025262.3	-3.89828	0.00916101	0.0295445
AC005071.2	-3.89666	0.000149022	0.00105698
LINC00615	-3.8962	0.00451386	0.0170212
MAS1LP1	-3.89514	0.00132994	0.00639972
AC116359.1	-3.89506	0.00165604	0.00763269
PRAMEF17	-3.89488	0.0168069	0.0468537
HNRNPA1P34	-3.89406	0.00459237	0.0172507
AC140658.1	-3.89378	0.00794533	0.0264698
SMIM36	-3.89211	0.000667246	0.00367258
AL020993.1	-3.89201	0.00146363	0.00691981
AC069287.2	-3.89063	0.000187245	0.00128226
PCBP3-AS1	-3.89045	0.00109005	0.00546957
MS4A15	-3.8892	9.68476e-10	3.01668e-08
LINC00408	-3.88884	0.00591621	0.0210599
RNA5SP484	-3.8887	0.000286498	0.001835
LINC02781	-3.88813	0.00224267	0.00972001
SH2D7	-3.88778	1.67337e-07	3.05345e-06
AC019294.1	-3.88751	0.00226193	0.00979129
SPDYE19P	-3.88721	0.00100942	0.00514737
LIN28B-AS1	-3.88608	0.00246096	0.010483
AC006441.4	-3.88447	0.00123351	0.00602419
KRT8P26	-3.88444	3.70957e-05	0.000327204
LCN1P1	-3.8844	1.94326e-09	5.65963e-08
LINC02108	-3.88343	0.000905118	0.0047065
AL138731.1	-3.88311	0.0118942	0.0360468
TSPAN16	-3.8831	0.000383917	0.00233243
ECEL1P1	-3.88108	1.58839e-09	4.70443e-08
AC012404.1	-3.87991	0.0127352	0.0380695
LINC01082	-3.87813	1.75526e-09	5.1517e-08
LMO7DN	-3.87707	3.23026e-11	1.40824e-09
CLEC20A	-3.87451	0.000613753	0.00342474
AC012354.1	-3.87421	0.00239022	0.0102255
AL132799.1	-3.87369	0.00241151	0.0103018
GLYCAM1	-3.87285	0.0117539	0.0357207
RPL31P57	-3.87265	2.10252e-05	0.000200795
CPA5	-3.87233	0.00217129	0.00948363
LINC02672	-3.87216	0.00214591	0.00939838
KRT8P38	-3.87042	0.0179577	0.0492903
DDX18P3	-3.87032	0.00135994	0.00652147
AVPR2	-3.87019	3.52772e-13	2.29011e-11
SBF1P1	-3.87012	0.00145431	0.00688842
FAM71C	-3.86603	0.00091158	0.00473132
AF241728.1	-3.86525	0.00959438	0.0305707
PLA2G4C-AS1	-3.8652	0.0155044	0.0441167
AC137579.1	-3.86454	0.00109073	0.00547165
SCN4B	-3.86293	3.73472e-24	1.34183e-21
AC123786.1	-3.86253	0.00251682	0.0106675
AC007786.4	-3.86116	0.0035931	0.0141956
GP2	-3.86087	1.6605e-06	2.2238e-05
AC011755.1	-3.86052	0.00118291	0.00584196
AC068134.1	-3.8605	2.44814e-09	6.97886e-08
AL049833.2	-3.85567	0.00116709	0.00578302
CELA2B	-3.85499	6.23523e-08	1.27012e-06
AC006058.3	-3.85419	0.0170762	0.0474335
AC018358.1	-3.85375	0.00171593	0.00784927
IRS4	-3.85371	2.04138e-06	2.66036e-05
AC068725.1	-3.85282	0.0141884	0.0412912
RIMS4	-3.85195	1.33246e-14	1.10185e-12
AC015660.2	-3.85185	5.14724e-05	0.000429989
AC140121.1	-3.85067	0.00284181	0.011758
SRGAP2-AS1	-3.85065	0.0103438	0.0323963
GCNT7	-3.85034	0.00109422	0.00548386
AC021355.1	-3.84833	0.00984218	0.0311625
AL035420.2	-3.84792	0.0122781	0.0369629
BANF2	-3.84778	0.00314774	0.0127814
FAM183A	-3.84651	3.92745e-09	1.06704e-07
LINC02191	-3.84405	0.00742085	0.0251181
FOXO6	-3.84393	2.86153e-10	1.01498e-08
AP002008.2	-3.84325	5.43513e-05	0.000450069
AMZ2P2	-3.84321	0.00066923	0.00368107
AC020895.2	-3.84135	0.0116015	0.035381
SPATA3	-3.84115	0.000231595	0.0015287
AC124861.2	-3.84091	0.00198511	0.00882209
ARR3	-3.84019	0.000152809	0.00107943
KCTD9P6	-3.84001	0.000422635	0.00252316
AC093390.2	-3.83972	0.00477034	0.0177793
ACTE1P	-3.83923	0.000439731	0.00260618
SMIM21	-3.839	0.00475605	0.0177471
TMEM212	-3.83881	9.65879e-12	4.76545e-10
PRSS12	-3.83872	4.23851e-18	6.33149e-16
CBX1P3	-3.83815	0.00214382	0.00939022
LGALS2	-3.83807	2.55949e-07	4.40248e-06
SCGB2A2	-3.83744	0.00662481	0.0230206
DEFB118	-3.83626	0.00473735	0.0176869
GOLGA6L1	-3.83393	0.00257545	0.0108517
OSBPL9P1	-3.83364	0.0036227	0.0142969
ITIH6	-3.8331	0.000760555	0.00407792
CHMP4AP1	-3.833	0.0124933	0.0375105
LINC00350	-3.83287	0.00410149	0.0157619
PCSK1N	-3.83263	1.56072e-10	5.8759e-09
MAS1L	-3.83077	0.000789564	0.00420371
C1orf167-AS1	-3.82943	1.7277e-07	3.13204e-06
LINC01567	-3.82895	0.00597231	0.021212
AC004832.1	-3.82804	9.82231e-13	5.92423e-11
LYPD4	-3.82777	0.00692543	0.0238518
TAC4	-3.82736	0.00380544	0.0148428
KLF18	-3.82725	0.00197631	0.00879422
AC018695.5	-3.824	0.0114895	0.0351137
NPM1P2	-3.82389	0.000915137	0.00474735
AC009729.1	-3.8212	8.63189e-07	1.26273e-05
AL391557.1	-3.82057	0.0108762	0.0336517
AC100860.1	-3.81894	4.9592e-05	0.000416955
CACNG2	-3.81837	0.00917067	0.0295641
AC010729.2	-3.81774	0.00280699	0.0116475
CABS1	-3.81749	0.00604188	0.0214085
SMIM41	-3.81675	3.59909e-12	1.94299e-10
LEFTY2	-3.81599	3.93202e-16	4.20335e-14
NMS	-3.81544	0.0160397	0.0452107
AL512658.2	-3.81486	0.00428352	0.0163319
NKX6-3	-3.81471	0.0025048	0.0106241
CD1C	-3.81438	4.31341e-13	2.77852e-11
TREM2	-3.81419	2.12331e-15	2.02502e-13
THEMIS3P	-3.81399	0.000164667	0.00114897
FABP5	-3.8126	5.79337e-19	9.7359e-17
LINC01827	-3.81209	0.000565592	0.00320318
AC022872.1	-3.80959	0.00664905	0.0230901
AF038458.1	-3.8092	0.00804	0.0267062
ERVFRD-1	-3.80723	1.09166e-09	3.37014e-08
AL139423.2	-3.80681	0.00780006	0.026107
ETS1-AS1	-3.80515	0.000164346	0.00114692
RNY3	-3.80507	0.000138017	0.000991402
KIR2DP1	-3.8045	1.88827e-08	4.36964e-07
MORN5	-3.80411	4.17226e-11	1.77436e-09
AL357509.1	-3.8004	0.00413129	0.0158486
PRSS54	-3.79921	0.00413762	0.0158656
ISLR2	-3.79914	3.38303e-15	3.09878e-13
SHISA2	-3.79884	1.12981e-09	3.48276e-08
AC005908.1	-3.79863	0.00322311	0.0130152
AL121935.2	-3.79795	0.0132581	0.0391913
CPA3	-3.79752	1.09788e-14	9.17011e-13
LINC01765	-3.79536	1.95664e-08	4.5034e-07
AC006372.4	-3.79531	0.0031093	0.0126537
ARHGAP23P1	-3.79485	0.000112804	0.000836378
LINC02475	-3.79433	0.000271166	0.00174768
CCDC12P1	-3.7912	0.00730832	0.024836
CCDC83	-3.79111	0.00133884	0.00643439
AC009509.3	-3.79085	0.00496043	0.0183553
AC079328.1	-3.79022	0.0106957	0.0332337
LINC01533	-3.7899	0.00905142	0.0292499
LINC02135	-3.78899	0.00185358	0.00834703
OR10AG1	-3.78677	0.00937224	0.0300467
AP002008.4	-3.78673	4.5397e-07	7.29815e-06
SETP1	-3.78666	0.00961804	0.030618
KCNG3	-3.78664	6.67793e-14	4.9967e-12
AC090151.1	-3.78616	9.00335e-13	5.48586e-11
AL354794.2	-3.78603	0.0167877	0.0468093
ZBTB20-AS4	-3.78575	1.74828e-05	0.00017104
LINC02117	-3.7854	0.00869032	0.0283423
AC025470.1	-3.78513	0.00257409	0.0108484
AL365229.1	-3.78395	0.0123162	0.0370535
DSPP	-3.7832	0.000228841	0.00151363
DAPL1	-3.78307	1.45904e-05	0.000146245
LINC01052	-3.78297	0.00764353	0.0256965
AC016743.1	-3.78031	0.0124012	0.0372716
TRPC7-AS2	-3.77966	0.00727889	0.0247562
MAPT-AS1	-3.77921	0.000123776	0.000903755
CHIAP3	-3.77913	0.000207409	0.00139603
AP000428.2	-3.77912	1.40478e-08	3.35583e-07
MIR1251	-3.77762	0.00814835	0.0269737
AL032819.2	-3.77416	0.000218943	0.00145882
BFSP2	-3.77378	6.51894e-07	9.93745e-06
AC004039.1	-3.77362	0.00466911	0.0174728
SPEF1	-3.77354	5.28268e-07	8.32701e-06
AC010931.1	-3.77353	2.48842e-05	0.000231851
AL022323.2	-3.77339	0.000108921	0.000812512
Z98886.1	-3.77262	0.00256477	0.0108201
AL365255.1	-3.77251	0.0154187	0.0439387
C16orf89	-3.76933	1.75276e-07	3.17056e-06
AL096700.1	-3.76881	0.00864258	0.0282372
UPK3B	-3.76863	3.81972e-13	2.47141e-11
RNVU1-28	-3.76788	2.18544e-07	3.82861e-06
AC018688.1	-3.76742	0.000358004	0.00220099
TRIM49	-3.76733	0.0155461	0.0442021
AC096675.1	-3.76513	0.000908572	0.00472034
AL359736.1	-3.76442	0.000953116	0.00491196
AL049833.1	-3.76422	0.0121678	0.0367105
LINC01859	-3.76384	0.000451316	0.00266537
AC087623.1	-3.76239	0.000408734	0.00245706
HMHB1	-3.76234	0.00266132	0.0111417
AC005392.1	-3.76056	0.00217404	0.00949365
Z97192.1	-3.7601	0.00509545	0.0187551
RNF224	-3.75985	2.33354e-06	3.0035e-05
TMEM190	-3.75951	3.04002e-05	0.000275253
POTEM	-3.75894	0.00383138	0.0149248
LINC02829	-3.75849	2.41176e-06	3.08328e-05
AC078925.2	-3.75836	0.00288174	0.0118891
RPS28P5	-3.75803	0.00249331	0.010584
CACNG7	-3.75797	0.000987586	0.00505895
AC092933.2	-3.75576	0.000146429	0.00104213
CCDC63	-3.75557	2.87364e-05	0.000262239
FBN3	-3.75555	1.6901e-09	4.97796e-08
AC007881.2	-3.75551	0.00596446	0.0211901
AC090643.1	-3.75549	0.0014667	0.00692992
AL139010.1	-3.75524	0.00294659	0.0121193
AL355836.3	-3.75465	0.00202695	0.00898215
AL159978.1	-3.75431	0.000128437	0.000931575
AC096746.1	-3.75396	0.00323933	0.0130675
LINC02123	-3.75293	0.0109073	0.033733
PDYN	-3.75289	0.00471162	0.0176097
LINC01518	-3.75278	0.00796203	0.0265146
AL450307.1	-3.75259	0.00786559	0.0262677
AC011239.2	-3.75192	4.00516e-08	8.60872e-07
PRAMEF15	-3.75163	0.0030789	0.0125643
CCNB3P1	-3.75072	0.00347443	0.0138317
SPATA31D1	-3.75057	0.00324881	0.0131012
TULP1	-3.75052	1.10795e-07	2.11369e-06
EIF2AP4	-3.74826	0.00744335	0.0251717
CA4	-3.74803	2.62857e-18	4.05744e-16
KRT74	-3.74767	0.00155222	0.00724188
AL596257.1	-3.74744	0.00685742	0.0236665
AC093787.1	-3.74627	2.65614e-07	4.54619e-06
AL022314.1	-3.74498	0.00154855	0.00722718
TRAV35	-3.74457	0.00776334	0.026009
AC100803.1	-3.7441	6.32617e-07	9.70094e-06
TUBB8P5	-3.7434	0.0131432	0.0389495
CFAP44-AS1	-3.74298	0.00738	0.025028
BX005040.1	-3.74226	0.000889848	0.00464238
AC079584.2	-3.74085	0.00125034	0.00609267
AC243773.1	-3.74067	0.00265638	0.0111255
LINC01756	-3.74057	0.0079916	0.0265857
EEF1GP2	-3.74004	0.0116592	0.0355127
AC134508.1	-3.73958	0.0037953	0.0148143
AC015688.3	-3.73944	0.00787507	0.0262904
ALPP	-3.73814	9.01176e-09	2.22898e-07
AC105105.4	-3.7381	0.00397878	0.0153683
SCGB3A2	-3.73669	2.49394e-06	3.17471e-05
MYT1L-AS1	-3.73656	0.00183476	0.00828555
AL592546.3	-3.73617	0.000268317	0.00173133
TEKT2	-3.73527	7.4313e-08	1.48544e-06
RN7SL582P	-3.73379	2.36994e-06	3.04288e-05
HSP90AA4P	-3.73343	7.83432e-06	8.55412e-05
STK33P1	-3.73214	0.00852846	0.027961
RNU2-63P	-3.73155	1.19236e-10	4.56746e-09
NEUROD2	-3.73152	0.00079978	0.00424834
AL160412.1	-3.73142	0.000360218	0.00221232
SERPINA2	-3.73062	1.86374e-06	2.45652e-05
MIR3918	-3.72974	1.34382e-10	5.08685e-09
CDH16	-3.72916	1.72212e-07	3.12599e-06
AL133482.1	-3.72907	1.96271e-07	3.5002e-06
FDPSP4	-3.72843	6.72014e-10	2.16609e-08
IL1F10	-3.72842	0.00299464	0.0122891
SCUBE1-AS2	-3.72812	0.00130138	0.00628552
AL162511.1	-3.72784	1.38453e-09	4.17232e-08
AC023509.5	-3.72745	0.00178251	0.00809963
HMGB1P7	-3.72729	0.0129829	0.0386188
AC016987.1	-3.72718	0.00229777	0.00990525
CLMAT3	-3.72627	6.84869e-05	0.000547645
THSD8	-3.72497	3.99487e-06	4.78431e-05
AL353152.1	-3.72488	0.00168773	0.00774921
LKAAEAR1	-3.72428	0.00144801	0.00686953
AC092634.8	-3.72425	1.33805e-05	0.000136081
AC245100.1	-3.72407	0.00178951	0.00812433
FAM71E2	-3.72387	0.00116963	0.00579077
TPSD1	-3.72281	5.79779e-09	1.50833e-07
PES1P2	-3.72173	0.00129474	0.00625922
AC006063.3	-3.72119	0.0180097	0.0493647
TMSB10P1	-3.71898	0.000493369	0.0028678
Z99496.1	-3.7166	0.0106093	0.0330211
AL049812.1	-3.71639	0.00028288	0.0018149
HAS1	-3.71613	3.14936e-08	6.91549e-07
AC034159.2	-3.71579	0.00700754	0.024072
GACAT3	-3.71579	0.000490943	0.00285729
AC133785.1	-3.71552	0.000427906	0.00254634
ZDHHC22	-3.71375	0.00400204	0.0154395
GAPDHS	-3.71363	0.000322896	0.00202062
AL365214.3	-3.71346	0.00277743	0.0115397
OR10AH1P	-3.71331	0.00052313	0.00300724
AL355834.1	-3.71308	0.00098584	0.00505063
H1-8	-3.71178	0.00473393	0.0176757
CYP2AB1P	-3.711	0.000325548	0.00203386
AL772337.2	-3.70904	0.000369121	0.00225702
LINC02505	-3.70894	0.00362665	0.0143105
LYZL4	-3.70874	0.00204396	0.00904023
GALNT13	-3.7076	1.76476e-14	1.43027e-12
AL049647.1	-3.70756	0.0012892	0.00623822
AC022535.2	-3.70751	0.0103327	0.0323737
CLEC2L	-3.70695	0.0002868	0.00183666
AP003122.5	-3.70637	0.0121381	0.0366367
UBOX5-AS1	-3.70564	0.000833945	0.00440009
LINC02570	-3.70549	3.3974e-08	7.37467e-07
AC026254.2	-3.70532	3.59605e-10	1.22947e-08
AL512357.2	-3.70393	0.000153227	0.00108201
AC009268.1	-3.70345	0.00358596	0.0141768
OPRK1	-3.70329	9.79172e-08	1.89633e-06
AC084866.2	-3.70233	0.00307831	0.0125631
AC097480.2	-3.70233	0.00294132	0.0121012
UGT2B24P	-3.70082	0.0116495	0.0354885
CIB3	-3.69987	0.00173562	0.00792631
AC108099.1	-3.69974	0.0180061	0.0493612
AC091078.2	-3.69972	0.00177376	0.0080669
NPM1P13	-3.69904	0.00868642	0.0283343
PPP1R14A	-3.69902	3.81938e-21	8.84336e-19
CIBAR1P2	-3.69665	0.014175	0.0412666
MSLNL	-3.6962	0.00517648	0.0190146
AC007497.2	-3.69592	0.0167122	0.0466379
AP000961.1	-3.69422	0.00699558	0.0240398
AGBL1	-3.69385	1.63741e-10	6.11968e-09
MATN3	-3.69295	1.08912e-20	2.30412e-18
WFDC8	-3.69255	0.00128801	0.00623392
SGSM3-AS1	-3.69199	2.11038e-05	0.000201392
AC121333.1	-3.69073	0.00199999	0.00887966
OR51I2	-3.68867	0.0103816	0.032488
ELMO1-AS1	-3.68812	0.0056904	0.0204561
SNORA12	-3.68475	3.5666e-15	3.25263e-13
SLC20A1P1	-3.68362	0.00898098	0.0290809
AC131274.3	-3.68341	0.00534657	0.0194866
AL023553.1	-3.68186	3.43607e-05	0.000306321
AL157831.2	-3.68059	0.00169913	0.00779124
HSP90AA5P	-3.68056	0.0113502	0.0347824
MYO18B-AS1	-3.68035	0.00146102	0.00691156
BICRA-AS1	-3.67924	0.015296	0.0436908
RN7SKP180	-3.67894	2.65056e-19	4.68082e-17
RBMX2P2	-3.67802	0.010412	0.0325476
RN7SL592P	-3.67711	2.67122e-05	0.000246247
SIGLEC20P	-3.67616	0.00336534	0.0134759
C19orf81	-3.67494	3.25587e-09	9.02226e-08
LINC02483	-3.67469	0.0180169	0.0493811
GABRA3	-3.67358	0.000717423	0.00389241
AC113554.1	-3.67276	0.00286213	0.011828
KRT42P	-3.67271	5.61199e-08	1.1619e-06
TRBV18	-3.67218	0.000178855	0.00123556
THEG	-3.67171	0.00114663	0.00570195
RBM48P1	-3.67025	0.00773559	0.0259453
TRIM60	-3.67006	0.00452392	0.0170459
TMEM72	-3.66977	1.56165e-06	2.11452e-05
LL22NC03-63E9.3	-3.66951	0.016611	0.0464285
LINC01331	-3.66855	8.20273e-05	0.000636147
KRT125P	-3.66833	0.0159616	0.045047
AC090531.1	-3.66771	0.00448653	0.0169422
AC092637.1	-3.66671	0.0083297	0.0274287
LINC02002	-3.66604	0.0086542	0.0282627
AC004129.3	-3.66602	0.0171004	0.0474806
ZDHHC8P1	-3.6655	1.46071e-11	6.88667e-10
OPN1SW	-3.66422	0.00415105	0.0159025
FEZF2	-3.66383	0.00903848	0.0292251
KRT34	-3.66318	0.00872258	0.0284275
CLDN8	-3.66237	6.31599e-07	9.69188e-06
AC027612.1	-3.662	7.14369e-08	1.43276e-06
AC007179.1	-3.66178	0.0104997	0.0327664
C1QL4	-3.66157	0.0111034	0.0341973
AL356295.1	-3.66009	0.000240645	0.00157968
TNRC18P3	-3.65946	0.000155816	0.00109713
AP001020.3	-3.65795	0.00451407	0.0170212
AC006398.1	-3.65649	0.00996803	0.0315084
AL160163.1	-3.65613	0.0172548	0.0478334
AC046158.4	-3.65568	0.00598271	0.0212422
CSMD2-AS1	-3.6545	0.0036986	0.0145394
KRT126P	-3.65444	0.0046035	0.0172847
AL365394.1	-3.65389	0.000923691	0.00478219
SMCR5	-3.65365	2.98298e-05	0.000270735
DDX43P1	-3.65334	0.00243343	0.0103795
TMEM255A	-3.65299	4.33631e-09	1.1651e-07
KDM4E	-3.65248	0.0177723	0.0489135
AC004217.2	-3.65214	0.0114534	0.035037
AC073578.1	-3.65147	0.00119474	0.00588224
OBP2B	-3.65094	0.00330092	0.0132587
RFPL4AP3	-3.65085	0.0167719	0.0467778
FOXL2	-3.65026	0.00917136	0.0295641
AC126763.1	-3.64907	0.00283469	0.0117344
PAX4	-3.64893	0.000516031	0.00297299
MRPS17P1	-3.64655	0.000529996	0.00303958
AC008507.3	-3.64639	0.0178806	0.0491467
AL451061.1	-3.64594	0.00670475	0.0232436
AC135012.1	-3.64579	0.00140462	0.00670489
AL121888.1	-3.64548	0.00587403	0.0209492
AKAP17BP	-3.64545	0.000100281	0.000755002
AL160237.1	-3.64497	0.000669616	0.00368271
AL355493.1	-3.64492	0.00191878	0.00859604
SCN10A	-3.64481	0.000700184	0.00381858
AL357936.1	-3.64471	0.000549818	0.00313257
CICP16	-3.64394	0.00726353	0.0247201
AC092198.1	-3.64378	0.000127557	0.000926487
AC116317.2	-3.64307	0.0132167	0.0391022
AC131953.2	-3.64101	3.49762e-06	4.25607e-05
AL359258.2	-3.64091	0.000284629	0.00182471
BCRP1	-3.6402	0.00385564	0.0149997
HMGB1P28	-3.63881	0.00686999	0.0237001
PRAMEF14	-3.63871	0.00732855	0.0248966
LMO7DN-IT1	-3.63772	1.00357e-10	3.91625e-09
BX546033.1	-3.63719	0.014963	0.0429987
AC092723.5	-3.63664	0.0013961	0.00667109
FAM90A2P	-3.63493	0.000212195	0.00142318
AF111167.1	-3.63492	6.35345e-07	9.73503e-06
KCNC1	-3.63421	6.14887e-05	0.000500186
LINC02149	-3.63408	0.0039307	0.0152263
SLC32A1	-3.63344	0.0143823	0.0417271
KIF28P	-3.63264	2.49422e-05	0.000232294
AC016383.2	-3.63066	0.0137163	0.0402544
AC104823.1	-3.62996	0.00418347	0.0160135
TEX36	-3.62927	0.00567339	0.0204118
AL049840.8	-3.62883	0.00325669	0.0131241
WDR87	-3.62873	0.000536892	0.00307237
AC046158.3	-3.62868	0.00536828	0.0195435
PSG10P	-3.62715	0.00481532	0.0178994
LINC01010	-3.62674	2.5187e-09	7.16043e-08
ZNF587P1	-3.62668	0.00704606	0.0241675
CEACAMP1	-3.62653	0.0134247	0.0395827
LINC02583	-3.62606	0.00062339	0.00346969
AL450267.2	-3.62417	0.00234225	0.0100668
AL356417.1	-3.62414	6.98071e-05	0.000556655
CACNG3	-3.62414	0.0058008	0.0207573
AC091885.2	-3.62394	0.00116289	0.00576838
SLC6A14P3	-3.62267	0.00618326	0.0218076
DNAJB8	-3.62212	0.000669018	0.0036804
ADGRD2	-3.62185	0.000776791	0.00414577
AC019294.3	-3.6215	0.00725552	0.0247005
LINC00929	-3.62133	0.00229262	0.00989229
AC104758.1	-3.6211	2.39835e-06	3.07085e-05
AC009061.1	-3.62109	0.00121077	0.00593664
ABCB10P1	-3.62104	0.00257178	0.010842
ARX	-3.61882	1.22134e-08	2.95255e-07
IL20RA	-3.61806	8.94112e-15	7.66747e-13
AP000812.2	-3.61742	0.00196148	0.00874503
AL049839.1	-3.61682	0.0119862	0.0362623
AC010776.2	-3.61676	1.84442e-13	1.254e-11
AL583844.1	-3.6156	0.00275941	0.0114786
LINC01922	-3.61458	0.00826542	0.027266
FAM133FP	-3.61399	0.0117841	0.0357911
AL353789.1	-3.61269	0.00125108	0.00609554
TCL6	-3.61231	0.000155098	0.00109318
PTPN2P2	-3.61207	0.00517045	0.0189958
AC092810.3	-3.612	0.00460982	0.0173069
KRT17P3	-3.61128	0.00242902	0.0103617
HMGN1P9	-3.61098	0.000989185	0.0050659
AL591686.2	-3.61023	7.95757e-07	1.17731e-05
LINC01548	-3.60972	0.00249965	0.0106055
AC013457.1	-3.60946	0.000110591	0.000822617
ZNF280A	-3.60943	0.00456933	0.0171811
CHRNA2	-3.60914	1.3636e-08	3.26425e-07
LINC01863	-3.60901	1.79397e-05	0.000174974
CD1B	-3.60855	1.32381e-05	0.000134896
KRT78	-3.60847	1.2979e-05	0.000132778
CHRM5	-3.60807	4.44396e-06	5.24083e-05
AL359511.3	-3.60764	0.011518	0.0351777
AC097487.1	-3.60704	0.00587951	0.0209669
LINC01476	-3.6051	0.000893873	0.00466082
NGB	-3.60359	0.00442489	0.0167575
LRRC53	-3.60302	0.00257939	0.0108642
AC087762.2	-3.60279	0.0172681	0.047864
YBX3P1	-3.60261	4.24041e-08	9.06296e-07
AC114684.1	-3.60253	0.000122008	0.000893191
AP002762.2	-3.60228	0.00390327	0.0151426
CALHM3	-3.60179	0.00424684	0.0162202
MGAT3	-3.6017	7.51189e-15	6.52235e-13
LINC02833	-3.60111	0.0179656	0.0493066
PRAMEF11	-3.60037	0.0117999	0.0358314
AL050344.1	-3.59905	0.00286346	0.0118311
CHRNA3	-3.59893	6.65139e-06	7.44457e-05
KRT86	-3.59882	3.149e-07	5.28771e-06
GRIA1	-3.59839	1.45167e-11	6.86732e-10
AC005262.1	-3.59792	0.000100055	0.000753525
Z99716.1	-3.59747	0.0168317	0.046904
MTNR1B	-3.59733	0.0115727	0.0353122
TPM3P1	-3.59715	0.00473919	0.0176909
MAPK10-AS1	-3.59662	0.000680895	0.00373407
AL132982.1	-3.59557	0.0164386	0.0460579
PRDM14	-3.59535	0.00356903	0.0141233
AC073349.2	-3.59505	0.00337106	0.0134962
AC019254.1	-3.59415	4.32693e-07	6.99781e-06
LINC02127	-3.59414	0.00144012	0.00684063
AC092171.2	-3.5935	7.31676e-07	1.09612e-05
AC084759.3	-3.59318	9.55852e-05	0.000724046
AC138647.2	-3.59309	0.00590059	0.0210151
AC006062.1	-3.59062	0.000170017	0.00118234
PIMREGP2	-3.59058	4.133e-06	4.92991e-05
AC018832.1	-3.5901	0.00218978	0.00954738
AC010320.4	-3.58854	0.0160782	0.0452905
KIAA1210	-3.58847	1.5305e-05	0.000152381
SLC39A12-AS1	-3.58801	0.000904822	0.00470584
ATP11A-AS1	-3.58771	0.00436908	0.0165944
SH3GL3	-3.58752	1.01683e-09	3.15315e-08
ERLNC1	-3.58725	7.02758e-08	1.41355e-06
DPPA2	-3.58721	0.0166281	0.0464671
AL805961.1	-3.58669	0.00157852	0.00733915
OR4D2	-3.58628	0.0049624	0.018361
PENK	-3.58627	9.10004e-09	2.24548e-07
YBX1P4	-3.58624	2.02017e-12	1.14395e-10
AC008132.1	-3.58556	9.15657e-05	0.00069804
LINC02834	-3.58548	0.00532345	0.0194244
KCNK12	-3.58459	1.73574e-06	2.30972e-05
ATP5F1CP1	-3.5845	0.0068504	0.0236501
CACNG8	-3.5843	1.1218e-10	4.32901e-09
AL353770.4	-3.58361	3.05827e-06	3.79005e-05
AL135936.1	-3.58271	0.00926501	0.0297923
GJA8	-3.58188	0.00426385	0.0162758
AC068299.2	-3.5817	2.1786e-05	0.000206875
AC097493.3	-3.58042	1.24055e-09	3.79049e-08
CD207	-3.5802	7.01339e-09	1.78121e-07
PPBPP2	-3.57966	0.00190254	0.00853339
AC006478.2	-3.57946	0.00782927	0.0261731
LINC02179	-3.57781	0.00636926	0.0223124
AC245884.6	-3.57757	0.00391718	0.0151852
LINC02065	-3.57689	0.00365681	0.014405
AC106872.1	-3.5765	0.00613596	0.0216792
TMBIM7P	-3.57645	0.000208757	0.00140376
HMGB1P38	-3.57514	0.00455136	0.0171275
AC068448.2	-3.57491	0.000544303	0.00310795
AL512283.2	-3.57282	0.00141187	0.00673486
CR383656.1	-3.57252	0.00509547	0.0187551
AC084734.1	-3.57246	5.89787e-05	0.000483298
C12orf77	-3.5718	0.00306343	0.0125122
AC037441.1	-3.57148	0.000142331	0.00101644
FRG2B	-3.571	0.00690316	0.0237909
CIR1P2	-3.5709	0.0111141	0.0342225
OR6P1	-3.57009	0.00730589	0.0248298
AP000769.6	-3.5698	6.24359e-10	2.02975e-08
KRT18P65	-3.56963	2.27642e-06	2.93548e-05
CYP4F62P	-3.56908	0.0135289	0.0398337
AC098825.1	-3.56891	0.00721425	0.0245945
HCG24	-3.56857	0.0121468	0.0366602
KHDRBS2	-3.56735	1.2405e-10	4.73012e-09
AC069280.2	-3.56542	0.00537026	0.0195489
AC007350.1	-3.56529	0.0100695	0.0317736
AC005176.1	-3.56502	0.00204204	0.0090327
XAGE2	-3.56424	3.09077e-06	3.82692e-05
AC093418.1	-3.56384	0.000492981	0.00286622
AC092053.6	-3.56333	0.0110674	0.0341117
CENPUP2	-3.56315	3.41185e-06	4.16686e-05
AL136369.1	-3.56258	1.34771e-05	0.00013683
TENT5B	-3.56201	5.18291e-11	2.16224e-09
LEMD1-DT	-3.56024	0.000837483	0.0044149
OR10H5	-3.55922	0.000630292	0.00350202
LINC01519	-3.55896	0.00203854	0.00902394
LINC02044	-3.5585	0.00354219	0.0140438
NXPH1	-3.55804	0.00502326	0.0185401
AC016396.2	-3.55797	0.0052439	0.0191946
AC006504.4	-3.55789	0.000888477	0.00463675
ZFRP1	-3.55782	0.0105818	0.0329584
ZMYND10	-3.55759	9.01838e-13	5.48699e-11
AC092850.2	-3.55749	0.00466491	0.0174633
LINC01095	-3.55704	0.0032785	0.013189
AC016831.3	-3.55699	3.50341e-10	1.20372e-08
AC253572.1	-3.55636	1.45347e-11	6.86807e-10
PSMC1P7	-3.55606	0.00107947	0.00543531
AC093591.1	-3.55516	1.12094e-11	5.45127e-10
LINC00575	-3.55512	3.44713e-05	0.000307165
CACYBPP1	-3.5541	0.00877458	0.0285434
AC241644.2	-3.55343	0.00876861	0.0285351
AC009878.2	-3.55185	0.0144253	0.041817
CCDC187	-3.55099	4.36649e-07	7.04811e-06
TARS2P1	-3.55062	0.00475742	0.0177496
PPFIA1P1	-3.54941	0.0150578	0.043173
AC078842.2	-3.54923	0.00783729	0.0261957
AL121757.2	-3.54884	0.000266368	0.00172088
RPL7P8	-3.5488	0.0154091	0.0439203
ATP11AUN	-3.54877	0.00542021	0.0196998
AC087393.2	-3.54669	0.00896188	0.0290258
ECRG4	-3.54653	3.9949e-16	4.23652e-14
AC008738.6	-3.5463	0.00445086	0.0168329
ANKRD30BL	-3.54621	0.00348377	0.0138559
AL391421.1	-3.54604	0.000729337	0.00393891
LINC01114	-3.54597	0.00143946	0.00683831
AC022973.3	-3.54551	8.67033e-05	0.000666458
LINC00454	-3.54523	0.00357714	0.0141473
AL591135.2	-3.54521	0.00719149	0.0245431
NPM1P22	-3.54508	0.0129956	0.038632
AC188617.1	-3.54403	0.000390295	0.00236223
AL162457.1	-3.54353	1.57772e-05	0.00015641
ODF3L1	-3.54322	2.37188e-10	8.53652e-09
HBB	-3.54298	1.59052e-12	9.23234e-11
FAM186A	-3.54295	0.00352587	0.013991
AL138889.1	-3.54276	0.00212126	0.00930999
AC140479.6	-3.54246	0.00117912	0.00582876
EIF4BP4	-3.54194	0.0014826	0.00698593
HTR5A	-3.54026	0.000725425	0.00392296
AC007688.3	-3.53972	1.15802e-13	8.26416e-12
HLA-DQA2	-3.53916	3.16586e-08	6.94074e-07
AL139811.3	-3.5386	0.0165817	0.0463653
GPX5	-3.53842	0.00417383	0.0159795
AC243562.2	-3.53683	5.88523e-06	6.71077e-05
AC091304.1	-3.53658	0.0150237	0.0431139
TRIML2	-3.53624	0.000353048	0.00217727
LINC02714	-3.53566	4.55045e-06	5.34976e-05
ZP2	-3.5348	0.000717457	0.00389241
AC111006.1	-3.53432	0.000211931	0.00142223
FAM204CP	-3.5339	0.00913807	0.0294819
ARHGAP15-AS1	-3.5338	8.86161e-06	9.52115e-05
AC114781.1	-3.53272	0.00577488	0.0206787
AC124804.1	-3.53267	0.00122481	0.00598998
IFNK	-3.53223	0.0111707	0.0343437
COL11A2P1	-3.53167	0.0144931	0.0419674
AC093225.1	-3.53154	2.62321e-06	3.31497e-05
AC016987.2	-3.53124	4.6366e-06	5.43266e-05
AC022239.2	-3.53091	0.00696161	0.0239487
AC110792.2	-3.53074	0.00360586	0.0142407
AC009292.1	-3.52974	0.00271987	0.0113515
AL355347.1	-3.52934	0.0128518	0.03833
AL356056.1	-3.52924	0.00105569	0.00533632
AC113208.3	-3.52893	0.00559517	0.0201878
OTP	-3.52848	0.00106172	0.00535899
AL122058.1	-3.52797	0.0023219	0.00998965
CD52	-3.5273	9.68395e-15	8.20321e-13
GLRA4	-3.52722	0.000126671	0.000921432
AC022100.1	-3.52679	0.00849387	0.0278716
MAP1LC3C	-3.52679	1.9739e-18	3.09272e-16
AC007993.1	-3.52667	0.00508652	0.0187304
LRIT2	-3.52651	0.00102399	0.00520526
DAB1-AS1	-3.52646	0.00740063	0.0250659
SPINK4	-3.52627	0.00741835	0.0251137
AC108168.1	-3.52607	0.00881537	0.0286537
AC105914.2	-3.5254	5.7862e-06	6.6087e-05
AC004687.3	-3.52509	7.80071e-05	0.000610077
KCTD9P3	-3.52435	0.000928031	0.00480109
AL139423.1	-3.52389	6.11509e-10	1.98953e-08
CROCC2	-3.52344	6.9141e-08	1.39342e-06
AC092979.1	-3.52316	0.011541	0.0352428
ANK2-AS1	-3.52204	0.00113591	0.00565673
SOX1-OT	-3.52204	0.00892454	0.0289341
KIF2B	-3.522	0.0104062	0.0325379
KRT72	-3.5218	1.96784e-07	3.50486e-06
SPATS1	-3.52178	0.000229036	0.00151468
TBC1D3P6	-3.52113	0.00704929	0.0241765
SPTLC1P5	-3.52097	8.8824e-05	0.00068075
AC093671.1	-3.52095	0.0018713	0.00841499
AC106706.1	-3.51998	0.0108182	0.033507
GPC5-AS2	-3.5181	0.0018217	0.00823817
MEGF11	-3.5181	4.53646e-11	1.91556e-09
AP005242.2	-3.51785	0.00752689	0.0253821
AC073912.3	-3.51778	2.82657e-07	4.79264e-06
PSG11	-3.51724	0.00341989	0.0136563
GSTA5	-3.51682	0.00428589	0.0163365
AL590762.3	-3.51681	0.0131436	0.0389495
HHATL-AS1	-3.51473	0.0101372	0.0319267
NTRK3-AS1	-3.51457	0.00710812	0.0243462
AL355482.2	-3.51316	6.87252e-05	0.00054934
SLC35G3	-3.51179	0.00101529	0.00517353
CDH22	-3.51153	3.98374e-05	0.000347271
FO082842.1	-3.51099	0.0126405	0.037849
LINC00927	-3.5109	0.0015675	0.00729605
KRT8P23	-3.51007	0.0138963	0.0406483
KRT85	-3.51	0.00212882	0.00933827
PRR29	-3.50998	2.2617e-08	5.12565e-07
AC003986.1	-3.50976	0.00179777	0.00815328
AC087289.3	-3.50941	7.28402e-09	1.84545e-07
MT-TN	-3.5085	9.17526e-05	0.000699081
RPS3AP20	-3.50776	4.8374e-14	3.69924e-12
WNT16	-3.50733	1.43451e-05	0.000143994
AC138904.3	-3.50726	0.000448058	0.00264913
RNVU1-29	-3.50705	5.08475e-09	1.33871e-07
AC011483.3	-3.50699	0.000683925	0.00374713
LINC00905	-3.50622	0.00356328	0.0141072
KRT73-AS1	-3.5062	0.0111669	0.0343374
AC034229.1	-3.50581	0.00818186	0.0270524
AL139090.1	-3.50581	0.00474406	0.0177072
RNU1-2	-3.50501	1.28393e-10	4.88232e-09
POTEB3	-3.50472	0.00400113	0.0154374
GGT8P	-3.50396	9.56673e-06	0.000101531
AC022509.4	-3.50348	1.63383e-06	2.19514e-05
BX284668.2	-3.50339	0.000270053	0.0017415
AC099791.3	-3.50173	0.00595574	0.0211645
AC022523.3	-3.5017	0.00315391	0.0128015
CDH18-AS1	-3.50138	0.00808389	0.0268114
FAM230H	-3.50113	0.00261963	0.011002
CST1	-3.50103	0.00917362	0.0295666
GRK1	-3.49999	3.66189e-07	6.03466e-06
CNMD	-3.49984	0.000115922	0.000855093
ELAVL3	-3.49925	5.92586e-06	6.74972e-05
AF111169.4	-3.49921	8.13008e-05	0.000631923
AC016582.1	-3.49765	0.00172361	0.00788008
GGTLC3	-3.49708	0.000740656	0.00398918
SLC35D3	-3.49532	0.000177903	0.00123
HOXD9	-3.49508	1.52866e-09	4.54097e-08
THRAP3P1	-3.49504	0.00126201	0.00613732
NODAL	-3.49335	0.00704288	0.0241585
LINC02103	-3.49323	0.0121477	0.0366604
KRT17P1	-3.49176	0.00150399	0.00706315
FRG2C	-3.49158	0.018252	0.049865
PRSS47	-3.4909	0.00486277	0.0180516
AL008720.2	-3.49	0.00552657	0.0199923
RNASEH1P2	-3.48988	0.00496689	0.0183694
SRGAP3-AS4	-3.4896	0.00711799	0.024374
AL031731.1	-3.48895	0.0164575	0.0460984
AC021683.4	-3.48864	0.00431115	0.0164162
CPNE6	-3.48679	0.00195066	0.0087089
HOTAIR	-3.48676	0.00247086	0.0105155
AL138899.1	-3.48634	0.000131147	0.000948104
KCNK16	-3.485	0.00279551	0.0116033
TRIM49D1	-3.48478	0.0181994	0.0497473
AGGF1P6	-3.48474	0.0160942	0.0453225
AC116565.1	-3.48463	0.0037112	0.0145697
LINC01231	-3.48341	0.00247794	0.0105354
LINC01749	-3.4834	0.000452952	0.00267276
AC023245.2	-3.48303	0.00873246	0.0284397
AC021979.3	-3.4828	0.00627626	0.0220646
TAGLN3	-3.48211	3.95037e-07	6.44485e-06
AL157834.2	-3.4819	1.87734e-26	8.99334e-24
AC090825.2	-3.48152	1.61514e-07	2.95757e-06
AC010886.1	-3.48145	0.00610393	0.0215899
CYMP-AS1	-3.48134	0.0148815	0.0428237
AC009158.1	-3.48133	0.00380571	0.0148428
C13orf42	-3.48075	0.000196113	0.00133161
GATA2	-3.48003	7.21021e-12	3.64242e-10
AC022509.5	-3.47991	0.00333402	0.0133749
TMEM215	-3.47886	0.000202191	0.00136554
AC020659.2	-3.47854	0.00151388	0.00709958
LRRC74B	-3.47808	3.09334e-11	1.35707e-09
ELOA2	-3.47792	0.00950616	0.0303634
BRD7P1	-3.47786	0.0101588	0.0319636
SPEM2	-3.4772	0.000546894	0.00312018
DNAAF6	-3.4772	1.88473e-06	2.48156e-05
MIR7845	-3.47455	9.46329e-06	0.000100561
AL121949.1	-3.47343	5.902e-07	9.14415e-06
PABPC1P9	-3.47205	0.00639211	0.0223746
KRT84	-3.47107	0.00553192	0.0200064
C17orf78	-3.47056	0.00741955	0.0251157
MYL10	-3.46989	0.0166185	0.0464465
AL163195.2	-3.46883	0.00452044	0.0170388
KRT4	-3.46863	3.69962e-05	0.000326602
AL603865.1	-3.46855	0.00466453	0.0174633
AGGF1P10	-3.46825	0.00238333	0.0102013
RANP6	-3.46642	0.00183538	0.00828747
AL160270.1	-3.46622	5.77082e-07	8.97518e-06
AL691515.1	-3.46619	0.0044134	0.0167261
LINC00163	-3.46561	1.08077e-05	0.000113174
LINC02252	-3.4645	0.00369252	0.0145169
RPS4XP22	-3.46409	0.000789195	0.00420228
ADAMTS8	-3.46365	6.44943e-08	1.30482e-06
IGHD	-3.4634	0.000329506	0.00205551
AC105137.1	-3.46302	0.0144942	0.0419674
ETF1P3	-3.46193	0.000189304	0.00129296
CFAP73	-3.46059	4.27161e-08	9.12027e-07
CRYBA2	-3.45923	7.38729e-05	0.000583106
AC109811.1	-3.45901	0.0122178	0.0368172
GSTA10P	-3.45838	0.0183117	0.0499935
AP000708.1	-3.45732	0.00513037	0.0188602
AC007795.1	-3.45669	0.0101538	0.0319531
KRT32	-3.45662	0.00663295	0.0230461
MT-TC	-3.45658	0.000138066	0.00099149
FOXI2	-3.45566	1.44763e-07	2.68744e-06
AC008798.2	-3.4549	0.00696822	0.0239675
AP002353.1	-3.4537	0.00886302	0.0287749
AL713851.1	-3.45164	0.000836365	0.00441063
DUXA	-3.45087	0.000892642	0.00465499
AC125421.2	-3.45022	0.00865823	0.0282731
AL356157.3	-3.4482	0.0129857	0.0386205
SPO11	-3.44721	0.0107162	0.03328
PRSS3P3	-3.44555	0.00621464	0.021896
FOXD4L5	-3.44536	0.000570016	0.00322345
AP003025.1	-3.44515	0.000812304	0.00430553
AP001858.1	-3.44503	7.41706e-05	0.000585013
AC008056.3	-3.44488	0.0087253	0.0284275
RN7SL827P	-3.44488	0.0012688	0.00616316
LINC01043	-3.44471	0.000904877	0.00470584
AC110619.1	-3.44414	1.02239e-06	1.46075e-05
LINC00301	-3.44256	0.0105154	0.0328041
DDC-AS1	-3.44158	0.00129229	0.00625101
ANKRD60	-3.44141	0.0160873	0.0453082
AC021613.3	-3.44123	0.0121345	0.0366285
AP006219.2	-3.4412	0.0176898	0.0487508
LINC01029	-3.44098	0.013162	0.0389873
AC136431.2	-3.44096	0.0137429	0.0403241
CHIT1	-3.44089	2.30485e-12	1.28594e-10
AC006019.1	-3.43906	0.00854443	0.0279939
RPS2P35	-3.43888	0.000828533	0.00437542
H2AZP2	-3.43821	1.67301e-06	2.23983e-05
AL031670.1	-3.43741	0.0039279	0.0152183
AC080075.1	-3.43675	0.000357553	0.00219932
HMGB3P19	-3.43633	0.00737615	0.0250246
RPTN	-3.43625	0.000426361	0.00253958
CTAGE13P	-3.43604	0.00128179	0.00621391
AL162391.1	-3.43549	0.00645498	0.0225521
GRIN1	-3.43527	1.76782e-07	3.19365e-06
TTC9B	-3.4352	0.00251785	0.0106708
RNVU1-2A	-3.43377	1.53718e-08	3.63386e-07
AANAT	-3.43317	7.7774e-05	0.000608825
AL512353.2	-3.43252	0.00834286	0.0274606
AL022397.1	-3.43173	0.0166249	0.0464613
KCNQ2	-3.4314	7.72565e-05	0.000605457
GOLGA8G	-3.43129	0.0136996	0.0402254
ATP1A3	-3.43124	9.42141e-06	0.000100193
AARD	-3.43091	8.83753e-15	7.59426e-13
AL353681.1	-3.4302	0.00964544	0.0306912
PRAMEF30P	-3.42989	0.00446113	0.0168633
AL356123.1	-3.42917	0.00348985	0.0138772
AP001001.1	-3.42883	0.00198088	0.00880896
AL583804.1	-3.42873	0.00803996	0.0267062
KIF5C-AS1	-3.4281	0.000614075	0.00342562
AC120498.2	-3.42766	1.81187e-06	2.39572e-05
CYP2T3P	-3.42736	3.69464e-05	0.00032637
GH2	-3.42736	0.012185	0.03675
AL161717.1	-3.42705	0.00750703	0.0253316
AC096645.1	-3.42572	0.0149736	0.0430085
FKBP4P6	-3.42492	0.000699248	0.00381397
AL603832.2	-3.42452	3.58203e-05	0.000317702
BRD7P6	-3.42444	0.015494	0.0441029
RPL7P39	-3.42428	0.000270319	0.00174289
KCNIP1-AS1	-3.42396	0.00128334	0.0062171
AL589787.2	-3.42213	0.000316134	0.00198755
SCGB2A1	-3.42191	6.25724e-06	7.07112e-05
TRAV22	-3.42154	3.91e-06	4.69617e-05
TEX35	-3.4204	8.05803e-05	0.00062719
AL161747.2	-3.42027	7.15744e-05	0.0005683
AC131971.1	-3.42018	0.000550491	0.00313598
AP003038.1	-3.42011	0.00377447	0.0147555
KIF3AP1	-3.41992	0.000848493	0.0044571
AF106564.1	-3.41939	0.000765551	0.00409891
KLF7P1	-3.41918	0.00252901	0.0107093
AC117440.1	-3.41913	0.0176599	0.0486877
AC004637.1	-3.41755	0.000886416	0.00462727
AC087894.3	-3.41694	0.000313429	0.00197353
FER1L6-AS2	-3.41552	0.00048776	0.00284035
PVALEF	-3.41532	0.0167646	0.0467638
TEX45	-3.41525	5.37268e-07	8.45216e-06
TUBA3C	-3.41464	0.012186	0.03675
HMGN2P17	-3.4143	0.00116233	0.00576694
FOLR1	-3.41386	1.62269e-07	2.96877e-06
ARHGAP36	-3.41281	0.000458391	0.00269645
SLCO1A2	-3.41155	4.45006e-09	1.18888e-07
AL512310.7	-3.41151	3.33321e-05	0.00029862
DRD2	-3.41032	2.45773e-07	4.24406e-06
AC108050.1	-3.41017	0.00170669	0.00781903
ZCCHC12	-3.41017	4.23089e-06	5.02511e-05
IGKV6-21	-3.41011	3.55914e-05	0.000315874
REXO1L1P	-3.40767	0.00175198	0.00798876
AC011242.1	-3.4076	0.00782519	0.0261637
AIPL1	-3.40729	7.37538e-05	0.000582387
HNRNPCL2	-3.40687	0.018072	0.0494771
AC017074.2	-3.40662	0.00458061	0.0172127
CCDC75P1	-3.4063	0.00753319	0.0253973
AL450306.1	-3.40613	0.00024943	0.00162939
MYOC	-3.40609	2.6362e-06	3.32882e-05
STOML3	-3.40566	6.47021e-07	9.87762e-06
IGKV1D-42	-3.40561	0.0131478	0.0389564
AC107029.2	-3.40559	0.0148201	0.0426951
AC007375.3	-3.40557	0.000672705	0.00369775
TEKT4	-3.40509	2.50997e-07	4.32622e-06
AC026369.3	-3.40476	5.64911e-20	1.10018e-17
AL031719.1	-3.40409	1.3875e-07	2.58617e-06
AL161636.1	-3.40288	0.00272988	0.0113876
IGHV1-58	-3.40159	1.15975e-05	0.000120296
AIFM1P1	-3.40145	0.00504851	0.0186151
PCMTD1P7	-3.4012	0.0025638	0.0108191
S100A5	-3.40116	3.08726e-05	0.000278985
OPCML-IT1	-3.40109	0.0122614	0.0369314
MUC12-AS1	-3.40104	1.44986e-08	3.44503e-07
CFAP157	-3.40092	1.34068e-06	1.8508e-05
MTX1P1	-3.39894	0.0157431	0.0446093
AC236972.4	-3.39848	0.0149403	0.0429456
MED4-AS1	-3.39828	3.7926e-08	8.1941e-07
MT-TS2	-3.39696	0.00477597	0.0177944
AC015813.8	-3.39685	3.92185e-07	6.41739e-06
U1	-3.39589	0.0003116	0.00196391
AL158168.1	-3.39542	0.00134232	0.00644812
AL445588.1	-3.39388	0.00774883	0.0259813
AC068787.2	-3.39373	0.00557859	0.020142
RPL17P1	-3.39367	0.0116083	0.0353887
FIGLA	-3.39347	1.24541e-05	0.000127907
AL359745.1	-3.39239	0.0136955	0.0402161
TEX26-AS1	-3.39236	0.00122863	0.00600511
AC023385.1	-3.39232	0.00656009	0.0228446
SLC22A8	-3.39186	0.00225815	0.00977694
AC109486.1	-3.3916	8.91753e-05	0.000682936
AL512310.6	-3.39038	0.00163354	0.0075503
AC073254.1	-3.39031	0.000588536	0.00331018
LINC01629	-3.39004	0.00614686	0.0217086
RPL5P35	-3.38741	1.24623e-06	1.73593e-05
AF228727.1	-3.38658	0.0148991	0.0428627
AL691420.1	-3.38607	0.0137707	0.0403686
PLET1	-3.38602	0.00632369	0.0221902
AC011754.2	-3.38593	0.0141423	0.041203
AL646090.2	-3.38553	0.00352485	0.0139883
MIR3065	-3.38499	0.00128416	0.0062187
DRD5	-3.38431	0.000119338	0.000876105
HOXB13	-3.38378	0.00631718	0.0221754
RPS15AP11	-3.38359	0.000772077	0.0041259
AL138999.2	-3.38359	0.00248815	0.0105685
AC003958.2	-3.38338	0.00448324	0.0169323
ANKRD36BP1	-3.38328	0.01219	0.0367562
KCNS1	-3.38283	6.31827e-11	2.5867e-09
AC130686.1	-3.3828	0.00108138	0.00544186
MRGPRX1	-3.38268	0.00831591	0.0273935
FAM25E	-3.38265	0.000935489	0.00483667
LINC02579	-3.38162	0.00314486	0.0127722
AL031121.3	-3.38144	0.0138273	0.0405003
AC005828.3	-3.38139	0.000285345	0.00182874
NPM1P11	-3.38016	0.00069857	0.00381077
AC023300.3	-3.37996	2.59013e-05	0.000239833
EGFLAM-AS4	-3.37979	0.0130161	0.0386708
AC006288.1	-3.37975	0.00335676	0.013448
AL591499.1	-3.3796	0.0141818	0.0412807
AL590440.2	-3.37959	0.00818129	0.0270524
CELF2-AS2	-3.37785	0.000299599	0.00190428
MTCO1P22	-3.37717	0.0111738	0.0343505
AJ003147.2	-3.37709	0.0116029	0.0353814
SLC6A2	-3.37663	0.0010806	0.00543981
AC027613.1	-3.37657	0.00799142	0.0265857
OR10D3	-3.37605	0.00222188	0.00966005
C9orf24	-3.37587	1.25694e-13	8.894e-12
LINC00582	-3.37534	0.000301493	0.0019131
RNU6-768P	-3.37473	0.00788308	0.0263129
KIF18BP1	-3.37464	0.0114841	0.0351026
BHMG1	-3.37433	0.00249293	0.0105835
ATP6V0D2	-3.37394	7.39775e-07	1.10666e-05
AC008443.2	-3.3739	3.41664e-09	9.44267e-08
LRTM2	-3.3739	0.000162417	0.00113632
FAT3	-3.37354	6.73643e-13	4.20291e-11
C8orf86	-3.37324	0.00542938	0.0197263
LINC02053	-3.37278	0.00115564	0.00573656
Z85996.1	-3.37235	0.000150389	0.00106522
NPFFR2	-3.37152	0.00331228	0.0132992
LINC02776	-3.371	4.97006e-05	0.0004177
GABRR1	-3.37081	0.00712365	0.0243894
AC009088.1	-3.37039	7.82318e-17	9.6179e-15
AC109597.1	-3.36999	0.0111505	0.0343093
LINC01411	-3.36889	0.00261691	0.0109944
LINC02590	-3.3687	4.7605e-05	0.000402931
C11orf88	-3.36799	1.5799e-05	0.000156477
PRPH	-3.36593	1.48655e-09	4.4444e-08
AC103955.1	-3.36542	0.0129282	0.0385029
C1orf94	-3.36488	0.0068244	0.0235799
IFNA2	-3.36433	0.00383431	0.0149306
TEKT1	-3.36384	8.06288e-09	2.01824e-07
GNA14-AS1	-3.36369	0.00309296	0.0126091
AC112698.1	-3.36342	0.0012871	0.00623026
NPAP1P3	-3.36339	0.000131212	0.000948405
IBSP	-3.36338	0.00311407	0.0126706
MARCHF10	-3.36245	4.90484e-10	1.62884e-08
IZUMO1R	-3.36244	0.000254378	0.00165626
LINC02726	-3.36204	0.000617806	0.00344275
LINC02870	-3.36193	6.05831e-07	9.34809e-06
AC027045.2	-3.36169	0.015025	0.0431146
CAPSL	-3.36128	1.12799e-06	1.59306e-05
AL627422.2	-3.3606	3.75266e-10	1.27777e-08
ACSBG1	-3.36017	2.18587e-17	2.88293e-15
BTBD18	-3.36008	0.00139332	0.00666025
LINC01287	-3.3592	0.000357475	0.00219932
AL096869.3	-3.35877	0.0168547	0.0469492
GRAMD2A	-3.35735	1.07033e-07	2.05472e-06
RPL12P38	-3.35707	1.49542e-05	0.000149459
RLIMP1	-3.35701	0.00300529	0.012323
RSPO1	-3.35638	8.49993e-09	2.11367e-07
PRSS56	-3.35607	0.00173116	0.00791027
AC013270.1	-3.35591	0.000607778	0.00339777
AC025431.1	-3.35513	0.000113072	0.000837925
AP003717.4	-3.35482	3.75039e-05	0.000330175
SPOCK2	-3.35379	1.63988e-11	7.61931e-10
Z80897.1	-3.3534	0.00336268	0.0134678
RPL27AP	-3.35278	0.0138272	0.0405003
AC074029.4	-3.35241	0.00259299	0.0109116
SHISA6	-3.35225	8.24604e-08	1.63031e-06
HMGB3P16	-3.3517	0.00723393	0.0246415
GPR26	-3.35104	0.00142983	0.00680184
PSG1	-3.35088	0.00163752	0.00756407
COL2A1	-3.3508	4.04939e-07	6.58729e-06
AC091564.4	-3.34954	0.00191649	0.00858671
NEFM	-3.34921	2.94416e-05	0.000267504
PICSAR	-3.34915	3.36564e-07	5.60334e-06
CAVIN2	-3.34853	2.07086e-24	7.9914e-22
DYDC1	-3.34738	3.59015e-06	4.35594e-05
JCHAIN	-3.34529	2.68184e-06	3.37677e-05
DRC1	-3.3445	7.5962e-08	1.51549e-06
AC044849.1	-3.3443	7.30174e-13	4.5129e-11
NPM1P38	-3.34367	0.0120575	0.0364375
AC068769.1	-3.34227	0.0126947	0.0379894
AC092636.1	-3.3421	0.00475755	0.0177496
NFILZ	-3.34186	4.4517e-05	0.000380504
AC019330.1	-3.34185	0.00981757	0.0311082
AC093519.2	-3.34089	0.000302859	0.00191893
CCDC114	-3.3406	1.81426e-09	5.31737e-08
AL161941.1	-3.34011	0.00182989	0.00826626
AC006538.4	-3.33964	0.00461977	0.0173348
AC090709.1	-3.33862	0.00452573	0.017051
PNMT	-3.33753	1.44092e-08	3.42768e-07
FOXI1	-3.3371	0.000724452	0.00392015
AL022323.1	-3.33708	0.00138281	0.00661671
AL160279.1	-3.3368	0.0141052	0.0411208
AL365440.2	-3.33651	0.0133162	0.0393101
AC104129.1	-3.3359	0.0174887	0.0483371
AC053513.1	-3.33573	0.00326649	0.013153
LBHD2	-3.33509	0.0054111	0.0196685
HRH3	-3.33451	0.00528273	0.0193045
HIGD1B	-3.3344	3.17696e-08	6.96142e-07
AC008759.1	-3.33437	0.00194703	0.00869735
TRIM42	-3.33419	0.00180794	0.00818927
RD3	-3.33354	1.42078e-06	1.94654e-05
CLC	-3.33325	1.37349e-07	2.56465e-06
CFAP100	-3.33299	1.61576e-06	2.17506e-05
MIR3188	-3.33249	2.25535e-06	2.9101e-05
CATSPER4	-3.33247	8.01533e-07	1.18375e-05
AC012325.1	-3.33183	0.0163626	0.0458944
LINC02104	-3.3312	2.61433e-06	3.30775e-05
VSTM2A	-3.33103	0.00478716	0.0178234
AP000436.1	-3.32978	0.0174391	0.048232
FAM205C	-3.32883	0.0158526	0.0448137
PLA2G2D	-3.32859	4.41763e-05	0.000377824
AC002310.5	-3.32857	1.19466e-06	1.67248e-05
AL390791.1	-3.3276	0.00902961	0.0292043
FIBIN	-3.32727	1.72388e-11	7.94759e-10
AL359853.1	-3.32709	0.00484087	0.0179832
RN7SL713P	-3.32642	0.00372803	0.0146234
HMGN1P36	-3.32571	1.21664e-05	0.000125386
VWA3B	-3.32477	4.48645e-09	1.19783e-07
NBPF4	-3.32471	0.00905534	0.0292603
AC005865.1	-3.32436	1.04891e-05	0.000110142
LYZ	-3.32309	2.01049e-19	3.59619e-17
KCNA4	-3.32258	5.91437e-10	1.93176e-08
AL353689.2	-3.3223	0.000762866	0.00408926
NPM1P43	-3.3212	0.0128998	0.0384458
AC005829.2	-3.32087	8.79203e-06	9.45614e-05
AC079385.1	-3.32025	0.000113708	0.000841739
PLD4	-3.31932	2.6109e-12	1.44508e-10
FAM180B	-3.31928	5.94054e-06	6.76089e-05
CA6	-3.31903	0.00853313	0.0279705
C6orf118	-3.31863	2.5041e-06	3.18667e-05
AC092435.1	-3.3183	0.0125067	0.0375317
LINC01892	-3.31814	0.000528152	0.00302984
BANCR	-3.31812	1.95015e-07	3.48079e-06
TRY2P	-3.31726	0.0131715	0.0390018
AC134026.1	-3.31701	1.2359e-05	0.000127025
CABCOCO1	-3.31658	2.1415e-11	9.69071e-10
PRSS38	-3.31647	0.0135003	0.0397663
AL133493.1	-3.31646	0.00378783	0.01479
LINC01849	-3.31614	0.00157826	0.00733875
AC009108.1	-3.31599	0.000128458	0.000931575
AC093904.4	-3.31562	4.71395e-05	0.000399397
AC063926.3	-3.31518	0.00867912	0.0283257
RPS6P4	-3.31508	0.0116458	0.0354824
AC025574.1	-3.3139	0.0179131	0.0491926
WNT9A	-3.31354	1.75065e-13	1.1961e-11
FGF4	-3.31288	0.00487193	0.0180824
AL359852.2	-3.31269	0.0129137	0.0384762
AC107081.2	-3.31228	0.000310316	0.00195695
CYP2G2P	-3.31169	0.00585401	0.0208999
HPGDS	-3.31089	2.07082e-11	9.40149e-10
GAS2L2	-3.30967	5.18784e-08	1.08596e-06
INSL4	-3.30955	0.000193525	0.00131639
AL121612.2	-3.30901	0.00572607	0.0205569
AC020912.1	-3.30889	0.00246004	0.0104801
LINC02186	-3.30776	0.00365388	0.0143962
LINC02146	-3.30769	0.0173675	0.0480818
NOTO	-3.30713	0.00922431	0.0296889
AC100822.1	-3.30686	0.0038425	0.0149597
AL606923.2	-3.30635	0.0182499	0.049865
AC016587.1	-3.30611	0.00378018	0.0147723
TBX18-AS1	-3.30419	0.00866915	0.0283019
MIR3934	-3.30393	8.45295e-06	9.14093e-05
RNVU1-8	-3.30392	1.49125e-08	3.5313e-07
ALG1L5P	-3.30367	0.00959829	0.0305808
LINC02687	-3.30361	0.0159579	0.045047
AC046168.1	-3.30234	6.56625e-09	1.68407e-07
CCDC13-AS1	-3.30142	0.0076908	0.0258283
LINC02660	-3.30121	1.29531e-09	3.94624e-08
AL391730.2	-3.30117	0.0156214	0.0443526
AL359844.1	-3.3009	8.08933e-05	0.000629225
AJ239322.1	-3.3008	0.00057272	0.00323685
FAM86MP	-3.29913	0.00174952	0.00798155
LINC02174	-3.29891	0.0106143	0.0330266
OFD1P17	-3.29847	0.0014373	0.0068296
ICAM5	-3.2982	3.92561e-11	1.67975e-09
LINC02517	-3.29817	1.42707e-06	1.95387e-05
DMBT1L1	-3.29733	0.000710853	0.00386513
PHACTR2-AS1	-3.2971	0.0162384	0.0456289
AL139300.2	-3.29653	6.7143e-07	1.01942e-05
AL445489.1	-3.29652	0.000176175	0.00122008
CCL17	-3.29619	3.59373e-05	0.000318604
RN7SL475P	-3.29618	0.000372789	0.00227444
POU6F2-AS2	-3.29605	0.00794255	0.0264648
IQCF5-AS1	-3.29589	0.0153593	0.0438055
MKNK1-AS1	-3.29533	0.00468104	0.0175112
LY6H	-3.29473	5.46124e-05	0.000451826
RPL19P5	-3.29454	1.64355e-07	3.00299e-06
AC007671.1	-3.29433	3.23021e-07	5.41316e-06
SOHLH2	-3.29427	0.00219877	0.00957956
SEPTIN3	-3.29422	2.25439e-09	6.48422e-08
AL513523.2	-3.29378	1.59483e-06	2.14967e-05
DNAI2	-3.29324	5.06457e-07	8.02266e-06
TERF1P2	-3.29277	0.0076278	0.0256543
AC007405.2	-3.29218	3.44775e-05	0.000307165
OLIG3	-3.29206	0.0126985	0.0379953
GFRA3	-3.29161	9.6604e-08	1.87525e-06
KCNJ9	-3.29098	0.000799584	0.00424783
ADGRL3	-3.29087	3.99889e-24	1.42446e-21
AC005258.2	-3.29087	0.00282294	0.0116961
ANXA1	-3.29081	2.86752e-24	1.06705e-21
CHRNB4	-3.29046	0.000319406	0.00200299
AL354751.1	-3.29025	0.000492182	0.0028629
UCN3	-3.29013	1.07152e-05	0.000112375
KIAA0087	-3.28978	0.00124326	0.00606313
LINC00303	-3.28973	0.0054613	0.0198228
AL022326.1	-3.28966	0.00131251	0.00632824
PDE6A	-3.28943	4.08465e-11	1.74065e-09
AC012462.2	-3.28924	0.0181389	0.049621
AC092058.1	-3.28896	5.84702e-05	0.000479508
PHBP4	-3.28801	6.7848e-05	0.000543475
AC015674.1	-3.2876	0.000137061	0.000985048
AC004865.1	-3.28727	0.0175364	0.0484401
TLK1P1	-3.287	0.00642293	0.0224616
AP004147.1	-3.28687	0.00155589	0.00725594
AC062022.2	-3.28669	0.0135807	0.0399409
AC032044.1	-3.28518	0.00409508	0.0157402
TRIM77	-3.28508	0.00335077	0.0134271
CYP4F8	-3.28419	0.00671438	0.0232692
AL117372.1	-3.28402	0.00548277	0.0198752
KCTD4	-3.2838	0.012423	0.0373236
AC024132.1	-3.28345	0.0179038	0.0491811
ZNF90P3	-3.28329	0.0160381	0.0452093
AL021393.1	-3.2828	0.00929975	0.0298694
OR4D9	-3.28223	0.00193539	0.00866023
FAM181B	-3.28205	1.09448e-05	0.000114379
AC005394.2	-3.28187	0.00839106	0.0275887
MIR202HG	-3.28026	0.00264407	0.0110862
AL136987.1	-3.27983	3.10919e-05	0.000280766
AL356309.2	-3.2798	1.85714e-05	0.000180168
AC009869.1	-3.27962	0.0135527	0.039884
LINC02411	-3.27902	0.0167097	0.0466358
LINC00940	-3.27885	3.20124e-06	3.94378e-05
NXNL2	-3.27861	1.31802e-07	2.47438e-06
DSCR8	-3.27861	0.0136745	0.0401658
AC103855.2	-3.2785	0.0181499	0.0496375
UBE2Q2P10	-3.2775	0.00954492	0.0304527
ELSPBP1	-3.27712	0.0108473	0.0335872
PADI6	-3.27611	0.0021535	0.00942369
AC007349.1	-3.27596	0.0112209	0.0344724
LINC02209	-3.27574	0.0056251	0.0202713
AL591848.2	-3.27565	0.00616935	0.0217695
AC069281.1	-3.27485	0.00430481	0.0163981
AC026336.3	-3.27407	0.00719871	0.0245596
AP001496.4	-3.27369	0.0156861	0.0444971
AC096637.2	-3.27324	3.80952e-05	0.000334684
MIR124-2HG	-3.27243	0.00758368	0.0255282
RESP18	-3.27238	0.0173001	0.0479335
GAPDHP45	-3.27237	9.06086e-05	0.000691883
AL356489.4	-3.27148	0.00272739	0.0113783
RPL7P32	-3.26954	3.37126e-05	0.000301446
AC104073.4	-3.26901	0.00576247	0.020652
CCDC85A	-3.26839	8.05621e-10	2.54555e-08
AC107032.3	-3.26822	0.00770258	0.0258616
PSG3	-3.26821	0.00630922	0.0221524
HNRNPA1P38	-3.26766	7.26601e-05	0.000575277
AC092944.2	-3.2674	0.000233715	0.00153976
CFAP77	-3.26715	1.46687e-07	2.72074e-06
MIRLET7I	-3.2655	4.65549e-07	7.4597e-06
AL513188.1	-3.2655	0.00933178	0.0299446
TBC1D3P1	-3.2654	0.00565029	0.020348
DNAH9	-3.26533	2.36045e-07	4.09902e-06
AF131216.1	-3.26514	0.00171365	0.00784243
WFDC10A	-3.26486	0.0078214	0.0261569
LY6L	-3.26463	0.0108941	0.0336996
C10orf82	-3.26413	4.16103e-05	0.00036024
AC104837.1	-3.26334	0.00399656	0.0154241
BLACE	-3.26244	0.0091771	0.0295735
KRT8P47	-3.26216	0.00775673	0.0259992
TTLL8	-3.26137	0.00130494	0.00629833
AC112198.1	-3.2606	0.0126425	0.037852
AC026746.1	-3.26043	0.00310036	0.0126259
AC005697.2	-3.26008	0.0138549	0.0405515
RCOR2	-3.25961	1.46849e-07	2.72253e-06
AC243562.3	-3.25948	1.62394e-06	2.18466e-05
SLC4A1APP2	-3.2594	0.0111616	0.0343284
AC090953.1	-3.25843	7.03313e-08	1.41399e-06
MRGPRE	-3.25798	6.69129e-05	0.00053712
MLANA	-3.2579	0.00212689	0.00933175
AL157359.2	-3.25696	0.0182906	0.0499408
LINC02438	-3.25623	0.00945709	0.0302419
AC068707.1	-3.25597	0.0100219	0.031657
SPDYE3	-3.25517	0.00510724	0.0187885
ELDR	-3.25356	0.000335216	0.00208493
RN7SL384P	-3.25329	7.75682e-05	0.000607476
HNRNPA1P14	-3.25324	0.00116846	0.00578772
AC006441.3	-3.25323	0.00297807	0.0122319
EEF1DP6	-3.25185	0.0129496	0.0385552
ECT2L	-3.25174	1.07706e-14	9.05009e-13
AP001025.1	-3.25143	0.000806795	0.00428123
HNRNPA1P30	-3.25053	0.000454046	0.00267731
AC055811.1	-3.24899	0.00872734	0.0284319
MIR4715	-3.24871	1.07954e-05	0.000113074
EEF1A1P7	-3.2486	0.00045084	0.00266331
C11orf97	-3.2481	5.71215e-09	1.48884e-07
CHL1-AS1	-3.24789	0.00693679	0.0238772
LINC02038	-3.24741	2.88616e-12	1.5869e-10
SEMA3B-AS1	-3.24734	3.30482e-18	5.02682e-16
HTR3D	-3.24731	0.00251227	0.0106515
AC084212.1	-3.24709	3.8921e-05	0.00034035
LINC01739	-3.24646	0.00620758	0.0218804
RNU5E-4P	-3.24556	0.00160626	0.00744221
LINC00354	-3.24549	0.0177243	0.0488265
TNRC18P2	-3.24475	2.88578e-06	3.59876e-05
AC109326.1	-3.24425	1.75215e-09	5.14619e-08
HTR2C	-3.24374	0.000591297	0.00332167
TMEM212-IT1	-3.24367	0.00574956	0.0206235
INSL6	-3.24102	0.0075017	0.0253218
LINC01854	-3.24098	0.0124507	0.0373967
FOS	-3.24091	2.80636e-27	1.51897e-24
LINC01412	-3.24084	8.14906e-05	0.000632926
AC008655.1	-3.24023	0.000194556	0.00132276
AP001198.1	-3.23918	0.0109718	0.0338877
LARS2-AS1	-3.23916	0.0128069	0.0382263
LINC02623	-3.23883	0.000220595	0.00146865
NCLP1	-3.23869	0.000898702	0.00467839
AC063976.2	-3.23793	0.0145508	0.0420902
AC023510.1	-3.2379	0.000154008	0.00108658
AL590822.3	-3.23764	1.42392e-08	3.39113e-07
AC008700.1	-3.23736	0.00717305	0.0245067
SPATA3-AS1	-3.23727	0.00146487	0.00692427
AC025423.3	-3.23664	0.00476608	0.0177718
KCNQ1-AS1	-3.23617	1.64517e-05	0.000162324
AL591686.1	-3.23536	0.000188353	0.00128845
AC233300.1	-3.23408	0.00180113	0.00816484
DENND5B-AS1	-3.23397	0.00018629	0.00127676
RTP2	-3.23368	0.00749579	0.0253041
NECAB1	-3.23281	9.71307e-13	5.88389e-11
LILRA4	-3.23191	0.00024962	0.00163038
OR7E91P	-3.23116	0.0113229	0.034709
SYF2P2	-3.23112	0.0119988	0.0362923
AC020917.3	-3.22971	1.33107e-05	0.000135536
AC022239.1	-3.2293	0.000117711	0.000865842
HNRNPA1P41	-3.22851	0.000827973	0.00437357
LINC00207	-3.22696	0.00451412	0.0170212
LINC00658	-3.22669	0.000567374	0.00321191
LYG2	-3.22602	0.00304706	0.0124637
LINC00652	-3.22582	0.000656427	0.0036226
IGHV3-16	-3.22496	0.00779671	0.0261032
IL17A	-3.22455	0.00251376	0.0106567
AC083806.2	-3.22289	0.00464705	0.0174106
CXXC1P1	-3.2228	0.00260899	0.0109678
HMGB1P46	-3.22242	0.00588087	0.0209697
CLEC12A-AS1	-3.22237	0.000616928	0.00343924
NOC2LP1	-3.22117	2.19013e-07	3.83361e-06
RSPO2	-3.22088	1.60973e-10	6.04404e-09
ERICH4	-3.22066	3.87936e-06	4.66609e-05
RPL12P10	-3.22054	0.000558029	0.00316723
AL137067.1	-3.2188	0.0174	0.0481494
AC116345.4	-3.2168	0.00853634	0.0279781
AL158154.3	-3.21667	0.00354721	0.0140583
PDZPH1P	-3.2166	0.00177149	0.00805744
HMGB3P14	-3.21652	0.0103206	0.0323504
GGNBP1	-3.21603	0.00321298	0.0129906
LINC01944	-3.21538	0.00347154	0.0138228
FABP5P11	-3.21378	3.24016e-05	0.000290847
NRSN1	-3.21319	0.00856504	0.028039
HNRNPA1P9	-3.2131	0.0138406	0.0405308
OR11A1	-3.2129	0.00442602	0.0167602
IL36RN	-3.21258	0.00145045	0.00687719
LINC01927	-3.21252	3.06202e-05	0.000276764
PPP1R17	-3.21248	0.000714338	0.00387952
OR2T7	-3.21203	0.0138313	0.0405094
AL592146.1	-3.21191	7.55078e-13	4.64836e-11
AC106707.1	-3.21184	0.000538428	0.00307862
MIR4454	-3.21184	0.0155026	0.0441146
LIX1	-3.21178	0.000217279	0.00144935
GRM4	-3.21171	0.000359878	0.00221056
LINC01056	-3.21114	0.00871568	0.0284095
GOLGA6L22	-3.21062	0.00725026	0.024687
AL121936.1	-3.20987	0.00413039	0.0158466
AC093642.5	-3.2088	0.0018011	0.00816484
LINC02169	-3.20871	0.00148029	0.00697884
AL589743.4	-3.20758	0.00236728	0.0101461
AC004014.2	-3.2071	0.0131122	0.038895
AC018695.9	-3.20658	0.0096568	0.0307109
AGR3	-3.20646	3.83572e-06	4.62027e-05
GPR25	-3.20561	0.000303172	0.00192026
AL512844.2	-3.20515	0.000474551	0.00277974
AC107892.1	-3.20515	0.0158934	0.0449048
AL008733.1	-3.20499	0.000311618	0.00196391
C1QTNF7	-3.20491	2.26843e-09	6.51214e-08
AL031595.1	-3.20307	0.0011935	0.00587893
AF228730.4	-3.20303	0.00561428	0.0202445
PACRG-AS2	-3.20296	0.0105275	0.0328261
AC012494.2	-3.20292	0.00924459	0.0297427
AC069360.1	-3.20279	3.74272e-09	1.02085e-07
LINC01664	-3.20273	0.00072979	0.00394085
LINC00690	-3.20232	0.00564504	0.0203308
AL050403.1	-3.20174	0.0069342	0.0238702
HAUS1P1	-3.2011	0.000133075	0.00096004
CLLU1	-3.20093	0.00352279	0.0139815
AC096656.1	-3.20011	0.0108168	0.0335051
EIF4BP1	-3.19916	0.00238194	0.0101964
COL20A1	-3.19913	2.61743e-06	3.31067e-05
TH	-3.19882	0.00224494	0.00972885
LINC02808	-3.19867	0.0132712	0.0392189
AL162713.2	-3.19848	0.000689459	0.00377144
RN7SL43P	-3.19721	0.00496854	0.0183739
AL391844.1	-3.19583	0.00698333	0.0240036
AC134312.2	-3.19521	0.00579765	0.0207496
ZNF705G	-3.19512	0.00335992	0.0134581
RPS15AP24	-3.19466	0.000228625	0.00151268
EMILIN3	-3.19404	6.02907e-06	6.8523e-05
AL445933.1	-3.19377	0.00146212	0.0069144
TNR	-3.19321	5.30047e-06	6.12441e-05
AC113167.1	-3.19301	0.0011267	0.0056196
AC119428.2	-3.19255	0.00938007	0.0300612
KCNMA1-AS1	-3.1924	0.00376936	0.0147464
CACNA2D3-AS1	-3.19195	0.00471447	0.0176172
RGR	-3.19163	7.90659e-07	1.17101e-05
SULT2B1	-3.19143	1.55897e-14	1.27149e-12
AC100849.2	-3.19141	0.0170649	0.0474123
AL596223.1	-3.19138	0.00480572	0.0178733
AC099670.1	-3.19112	0.0132966	0.0392717
CST9	-3.18976	0.00226327	0.00979478
AC105206.1	-3.18954	6.3487e-12	3.24207e-10
LINC00460	-3.18932	5.25849e-06	6.07928e-05
FAM187B	-3.18893	0.000214587	0.00143576
AC023796.1	-3.18848	6.92376e-05	0.0005528
RPL19P21	-3.18843	0.000469677	0.00275584
AC010601.2	-3.18817	0.0141833	0.0412821
FBXW12	-3.18805	0.000115889	0.000855005
AP001628.2	-3.18788	0.0160749	0.0452878
NANOGNB	-3.18769	0.00204569	0.009045
SOCS5P2	-3.18731	0.00610303	0.0215899
AC008440.1	-3.18695	1.16947e-06	1.64274e-05
AC009686.1	-3.18668	0.00970181	0.0308282
C17orf102	-3.18648	0.0132851	0.0392487
[truncated: 9,861 more rows]
