# Supplementary material for: Bioinformatic and systems biology approach revealing the shared genes and molecular mechanisms between COVID-19 and non-alcoholic hepatitis
Source: Front Mol Biosci. 2023 Jun 19;10:1164220. doi: 10.3389/fmolb.2023.1164220 (PMC10315682; doi:10.3389/fmolb.2023.1164220)
Supplement: Supplementary file 6 [file Table6.XLSX]

## Sheet: sheet1
Tag	N10	N11	N6	N7	N9	N4	N7.1	N17	N19	N21	cov2	cov8	cov11	cov16	cov18	cov19	cov20	cov23	cov26	cov27	cov30	cov6	cov21	cov22	cov25	cov32	cov33	cov36	cov38	cov39	cov40	cov41	cov42	cov47	cov48	cov49	cov50	cov53	cov54	cov55	cov60
5_8S_rRNA	0	1	0	0	0	0	0	0	0	0	0	0	0	0	0	0	0	0	0	0	0	0	0	0	0	0	0	0	0	0	0	0	0	0	0	0	0	0	0	0	0
5S_rRNA	2	2	2	1	0	1	0	1	2	0	0	0	0	0	0	0	0	0	0	0	0	0	0	0	0	0	0	0	0	0	0	0	0	0	0	0	0	0	0	0	0
7SK	10	10	8	15	13	0	0	1	1	1	0	2	2	1	0	1	0	0	0	0	0	0	0	1	1	0	1	1	0	0	0	0	0	0	0	0	0	3	0	0	1
ALG1L9P	34	32	21	49	29	28	55	42	33	12	3	24	6	12	33	4	18	38	8	1	8	28	20	27	16	5	11	28	5	8	8	7	7	32	16	17	15	12	9	7	13
ANAPC1P2	7	2	8	11	17	17	114	5	2	1	0	1	1	2	1	1	1	1	0	0	0	2	5	2	1	3	1	24	1	4	3	8	2	9	5	15	5	0	9	3	3
ARMCX5-GPRASP2	20	40	51	63	59	29	31	32	15	14	21	82	44	7	62	31	38	10	28	12	20	53	49	20	9	14	22	33	10	25	16	14	14	27	31	37	23	42	18	13	22
BMS1P4	16	19	14	35	33	29	73	38	8	19	36	61	18	22	60	11	55	21	18	12	21	30	31	41	22	18	34	40	14	28	17	23	19	35	27	44	38	1	24	33	42
CD99	0	0	0	0	0	0	0	0	0	0	0	1	0	0	0	0	0	0	0	0	0	0	0	0	0	0	0	0	0	0	0	0	0	0	1	0	0	0	0	0	0
CYB561D2	52	39	107	73	90	18	45	27	12	35	45	47	41	18	33	41	30	29	9	5	6	51	52	157	79	48	80	58	37	44	43	90	40	39	106	49	15	4	42	22	67
DNAJC9-AS1	10	11	11	8	11	5	6	9	4	4	4	13	7	4	8	2	12	1	6	3	5	7	4	7	3	5	7	7	1	4	1	5	1	7	14	11	5	5	4	6	3
DUS4L-BCAP29	25	40	54	73	88	17	7	28	13	7	17	54	4	13	29	10	30	24	82	11	55	25	37	67	27	46	59	20	5	19	23	13	14	21	73	18	19	15	13	13	44
ELFN2	79	70	86	108	106	92	490	227	31	31	5	19	5	3	11	0	33	277	0	15	1	25	20	60	19	0	3	1	1	19	0	2	1	4	4	9	21	30	1	6	14
GABARAPL3	4	8	3	1	0	0	2	2	7	2	1	2	12	0	1	0	3	1	0	2	0	1	2	1	0	0	3	3	0	1	1	0	0	1	1	1	1	4	0	0	0
GOLGA8M	18	4	21	13	20	14	6	6	15	9	75	125	48	34	35	32	15	10	8	1	2	119	98	11	4	6	11	147	12	4	16	13	51	30	17	32	13	20	53	5	7
HERC2P7	13	10	20	41	25	27	34	49	7	12	2	34	13	5	50	5	80	15	15	7	12	43	27	26	24	12	20	30	8	22	7	12	8	42	24	44	19	22	9	24	22
HSPA14	162	231	341	256	310	120	121	108	49	167	165	197	92	57	196	125	150	117	119	32	114	135	154	248	132	130	193	137	71	140	79	186	89	148	240	147	161	79	106	102	198
ITFG2-AS1	5	3	6	11	9	4	5	3	3	0	3	4	5	0	6	1	3	5	2	1	2	5	4	3	2	4	7	3	0	0	0	3	0	7	5	6	0	1	2	2	3
KBTBD11-OT1	8	6	5	1	4	1	1	0	3	1	7	2	4	9	4	8	1	1	3	0	0	3	6	2	2	7	8	11	7	1	8	5	6	6	9	6	2	0	7	0	1
LINC00484	21	12	13	6	9	5	6	7	17	4	3	5	5	2	3	2	10	31	1	1	5	1	5	6	2	2	2	2	1	2	0	1	1	1	1	4	4	13	2	3	6
LINC00486	27	18	14	6	3	1	5	4	23	5	1	1	4	3	1	5	4	6	3	1	0	1	1	0	2	0	1	1	0	0	1	2	1	0	3	1	2	5	1	1	0
LINC01115	21	15	13	7	0	1	0	15	21	5	9	1	1	3	4	4	1	2	0	2	1	0	1	7	3	0	1	1	0	1	0	1	0	3	1	5	2	6	0	0	0
LINC01238	36	17	12	30	36	8	31	22	12	80	18	65	13	16	67	5	32	57	5	8	5	37	33	52	16	20	25	59	14	7	9	11	34	50	16	39	15	1	28	15	28
MATR3	203	408	245	417	509	178	299	179	55	58	294	432	540	154	393	239	243	222	167	64	115	243	257	271	205	160	230	157	166	198	105	284	133	246	219	254	252	118	213	172	402
Metazoa_SRP	3	3	2	3	3	3	14	4	2	2	1	2	1	1	2	1	2	2	1	0	1	1	1	2	2	1	2	1	0	1	1	1	1	1	2	1	1	0	1	1	1
POLR2J3	101	77	75	213	182	213	620	266	42	97	76	176	36	22	212	40	295	227	8	30	34	140	98	88	116	18	36	82	14	59	21	20	26	171	85	206	116	51	31	268	153
RAET1E-AS1	4	3	4	5	8	4	13	5	1	4	0	3	1	2	2	1	1	1	1	1	1	1	2	2	1	1	1	4	0	1	1	1	0	1	4	2	0	0	1	1	1
RGS5	1414	732	1818	1024	2677	852	210	408	886	490	185	1111	68	23	162	254	233	365	458	73	618	644	606	327	96	207	343	83	30	199	112	83	41	122	292	154	325	777	38	118	203
SFTA3	495	608	924	1148	911	868	1863	1602	59	245	31	171	0	1	66	1	110	237	1	132	138	167	130	229	231	1	50	1	7	144	0	6	0	70	41	73	160	180	2	31	76
SNORA62	2	3	1	2	0	0	0	1	1	0	1	1	1	1	1	0	1	1	0	1	0	3	2	1	0	1	2	1	0	1	1	1	0	1	2	1	2	0	0	1	1
SNORA63	2	1	0	0	0	0	1	1	3	0	0	0	0	0	0	0	0	0	0	0	0	0	1	0	0	0	0	0	0	0	0	1	0	0	0	1	0	0	0	0	0
SNORA70	1	1	1	1	1	0	0	0	1	0	0	1	1	0	1	1	1	1	0	0	1	1	0	1	1	1	1	1	0	0	0	1	0	0	1	0	1	0	0	0	1
SNORA71	1	1	0	0	0	0	0	0	1	0	0	1	0	0	0	0	0	0	0	0	0	0	0	1	0	0	0	0	0	0	0	0	0	0	0	0	0	0	0	0	0
SNORA72	2	6	7	11	8	1	1	1	1	0	2	4	1	2	5	2	4	1	2	1	2	3	2	2	1	1	3	2	2	3	2	1	2	3	4	3	2	1	3	2	4
SNORA73	6	5	3	4	4	0	3	2	1	0	3	5	8	1	5	1	5	2	4	0	2	4	2	6	4	2	2	2	0	2	2	1	1	2	5	3	5	1	1	2	4
SNORA74	3	2	0	0	0	0	0	0	4	0	0	0	2	0	0	1	1	0	0	0	0	0	0	0	0	0	0	0	0	0	0	0	0	0	0	0	0	0	0	0	0
SNORA75	2	1	0	0	0	0	0	0	1	1	0	0	0	0	0	0	0	0	0	1	0	0	0	0	0	0	0	0	0	0	0	0	0	0	0	0	0	0	0	0	0
SNORD116	4	2	2	12	9	1	4	4	2	1	2	15	6	0	8	1	6	1	2	1	2	9	6	2	1	1	0	6	2	2	0	1	2	4	2	5	4	3	1	3	3
SNORD18	2	2	0	0	0	0	0	0	3	0	0	0	1	0	0	1	0	2	0	0	0	0	0	0	0	0	0	0	0	0	0	0	0	0	0	0	0	1	0	1	0
SNORD39	1	2	2	1	1	1	1	1	1	2	4	3	2	0	1	0	4	2	0	0	4	2	1	2	2	2	4	0	0	5	2	1	1	2	5	1	0	3	0	1	0
SNORD42	2	1	1	3	4	2	8	3	1	1	1	4	2	1	4	2	3	0	2	0	1	3	4	0	1	1	2	1	1	2	1	0	1	1	5	5	1	6	1	1	4
SNORD63	4	1	1	0	2	1	0	1	0	0	0	1	0	0	0	0	0	2	0	0	0	0	0	0	0	0	0	0	0	0	0	0	0	0	1	0	1	0	0	0	1
SPATA13	627	668	802	699	1030	426	602	332	144	314	588	883	844	322	947	653	692	404	634	86	226	627	726	630	402	490	759	561	368	401	403	810	420	793	777	768	306	118	536	457	411
TBCE	76	66	74	86	94	71	217	84	34	57	73	153	54	32	121	47	125	79	90	19	51	94	108	77	51	82	98	67	23	51	44	55	28	74	115	77	79	91	47	76	126
TMSB15B	4	4	8	6	2	3	9	5	5	2	1	2	0	0	3	1	4	0	0	1	1	1	3	4	3	1	3	0	1	4	0	2	0	2	3	2	6	1	1	3	6
U1	8	7	5	12	5	1	1	2	1	0	0	0	0	0	0	1	0	0	0	0	0	0	0	0	0	0	0	0	0	0	0	0	0	0	1	0	0	0	0	0	1
U2	4	14	13	39	25	6	9	10	1	3	1	2	1	0	3	0	1	1	2	1	1	0	1	1	1	1	1	2	0	0	0	1	0	1	2	1	0	1	1	0	0
U3	13	9	7	12	9	2	2	6	3	1	1	2	1	1	2	1	2	2	2	0	1	1	1	2	1	1	2	2	1	1	1	1	1	2	2	2	1	2	1	1	3
U4	5	3	3	4	4	2	8	2	0	0	1	1	1	0	1	0	1	0	0	0	1	1	1	1	1	0	0	0	1	1	0	0	0	1	2	1	3	1	1	2	3
U6	2	1	1	1	1	1	2	1	1	0	1	1	1	0	1	0	1	0	1	0	0	0	1	0	0	1	0	0	1	1	0	0	0	1	1	1	0	0	0	1	1
U7	3	4	3	5	4	3	13	5	2	1	4	8	2	1	6	3	6	4	2	2	1	4	2	5	6	1	3	2	1	3	1	1	1	2	6	2	3	1	1	3	4
U8	1	1	0	0	1	0	1	0	1	0	0	1	0	1	1	0	0	0	0	0	1	0	1	1	0	0	0	0	0	0	0	0	0	1	1	1	0	0	0	0	0
Y_RNA	3	3	2	2	3	1	1	1	2	0	2	3	2	1	3	1	2	1	2	1	1	2	1	2	1	1	2	1	1	1	1	1	1	2	2	2	2	1	1	1	2
ZBED1	0	0	0	0	0	0	0	0	0	0	0	1	1	0	0	0	0	0	0	0	0	0	0	0	0	0	0	0	0	0	0	0	0	0	0	1	0	0	0	0	0
A1BG	7	8	18	8	11	2	35	13	6	9	49	289	29	59	155	31	6	6	4	4	2	204	206	22	2	22	31	102	39	12	22	10	44	129	42	144	3	3	60	5	4
A1BG-AS1	115	94	99	92	107	111	298	105	30	102	43	37	40	19	43	12	155	115	2	4	21	51	53	58	35	23	13	18	11	73	11	56	31	50	28	52	85	20	13	62	103
A1CF	44	13	5	2	1	0	0	1	33	1	4516	14019	3381	1865	12475	5803	3	73	5178	21	42	7526	7586	836	1666	3073	2783	4574	2574	322	1909	6825	2571	7016	4330	6561	0	8	3255	0	4
A2M	25521	110096	94366	94199	131560	51362	63696	31038	21724	21941	92930	82663	19785	31001	80432	89924	67630	40213	9869	3967	38237	52067	61154	74063	52711	16015	38773	33232	34764	39240	18983	91950	32925	55042	33160	55278	45297	17989	50105	36617	65201
A2M-AS1	55	109	74	169	227	74	87	79	25	17	23	85	35	28	134	11	72	19	12	39	22	46	56	50	32	19	32	28	22	44	17	51	20	87	30	106	24	47	27	32	24
A2ML1	69	39	29	2	4	0	2	6	86	55	144	4	33	8	13	16	2	42	2	8	7	4	3	5	3	0	1	0	4	120	0	1	2	2	27	2	0	8	2	0	2
A2ML1-AS1	8	3	4	2	0	0	0	0	7	3	0	0	0	0	2	0	0	0	0	0	0	0	1	1	1	0	0	0	0	0	0	0	0	1	0	0	2	0	0	0	0
A2ML1-AS2	2	2	1	0	0	0	0	0	0	1	0	0	0	0	0	0	0	0	0	0	0	0	1	1	0	0	0	0	0	0	1	0	2	0	0	0	0	0	0	0	0
A2MP1	56	16	10	11	12	1	1	4	109	8	5	7	10	10	12	7	4	22	7	6	11	0	7	7	2	6	8	7	3	1	8	15	5	4	7	16	6	16	5	7	7
A3GALT2	22	39	23	7	20	40	75	21	28	5	1	0	0	2	6	0	5	14	1	0	24	2	1	40	21	4	10	2	1	8	2	2	1	2	24	5	3	1	0	5	13
A4GALT	187	316	262	212	578	638	992	241	120	1776	89	53	57	69	42	95	203	573	57	12	59	102	105	654	915	211	310	65	96	222	176	296	118	62	543	125	189	19	154	218	506
A4GNT	14	7	7	7	4	1	1	2	9	0	0	5	2	2	1	0	0	0	0	0	0	2	0	1	7	0	2	0	0	1	0	0	1	0	0	0	0	3	0	0	0
AA06	5	3	3	0	0	0	0	0	0	0	0	0	0	0	0	0	0	0	0	0	0	0	0	0	0	0	0	0	0	0	0	0	0	0	0	0	0	0	0	0	0
AAAS	246	308	444	502	422	227	503	395	67	400	422	833	398	157	499	210	625	571	82	89	117	729	661	381	282	174	266	633	125	236	148	424	240	416	409	361	351	142	243	240	602
AACS	410	547	434	503	583	541	1536	701	186	468	384	461	166	187	240	269	567	854	151	112	234	376	444	827	1116	318	475	179	131	362	224	230	167	231	545	246	295	127	289	269	1040
AACSP1	40	22	11	8	5	5	3	16	25	6	0	0	5	4	0	2	1	5	0	7	2	1	0	0	0	0	0	2	0	0	0	0	0	7	0	0	0	0	1	0	0
AADAC	41	50	119	199	55	13	57	141	24	17	495	997	124	325	385	645	9	13	854	10	9	577	642	583	150	780	1327	233	421	301	681	648	454	334	1304	389	0	18	760	0	2
AADACL2	14	8	5	0	4	0	1	2	5	1	0	1	6	2	1	5	4	6	3	2	0	0	0	0	0	0	0	1	0	1	0	0	0	0	3	0	0	14	1	0	0
AADACL2-AS1	9	3	8	23	9	9	10	17	3	3	2	4	0	0	1	4	1	0	0	0	0	1	1	1	2	0	0	1	0	0	0	2	0	0	0	0	0	4	0	0	0
AADACL3	37	13	10	0	0	0	0	0	20	8	0	1	3	0	0	6	1	9	3	0	0	0	0	0	0	0	0	0	0	0	0	0	1	0	0	0	1	2	4	0	0
AADACL4	19	5	4	0	2	0	0	0	8	1	0	0	2	1	0	2	0	9	0	1	0	0	0	0	0	0	0	0	2	0	1	1	0	0	1	0	0	2	0	0	0
AADACP1	7	8	8	11	9	1	0	12	11	1	1	89	5	19	49	6	1	0	6	1	0	50	59	4	4	0	2	11	15	2	10	0	24	65	12	44	0	8	26	1	0
AADAT	63	105	79	180	130	90	110	99	50	108	286	493	137	61	659	195	124	19	107	40	75	263	262	68	67	61	97	170	51	40	52	75	91	421	194	409	26	68	97	19	94
AAGAB	437	579	684	700	835	467	384	457	126	458	414	551	183	200	350	312	455	269	357	97	350	378	430	616	448	322	504	300	226	381	212	802	242	300	587	382	515	159	342	217	523
AAK1	1634	2327	1833	2278	3454	1562	2276	1573	527	3174	2378	3161	3822	875	2566	1397	3000	2646	2175	535	1890	1901	2182	2772	2127	1837	2711	1984	1159	1656	1067	2771	1141	1833	2824	1954	2120	992	1509	2219	3312
AAMDC	145	187	291	313	307	179	343	140	94	94	107	153	22	38	80	54	106	57	51	18	24	136	132	77	70	108	111	81	51	40	74	196	60	80	161	94	67	14	103	28	57
AAMP	742	863	1484	1103	1341	1799	3142	1605	358	3255	559	643	582	247	514	367	547	909	144	44	175	783	775	1189	1297	471	731	677	370	540	430	1535	390	574	1201	715	406	74	503	344	1159
AANAT	23	9	22	0	2	1	0	0	23	1	1	0	2	0	0	0	2	5	0	0	0	0	0	1	1	1	0	2	0	1	0	0	1	0	1	0	2	0	1	0	1
AAR2	313	363	719	532	608	252	539	323	52	368	313	374	190	105	298	178	283	296	68	40	97	319	304	421	380	208	298	283	185	182	160	665	171	234	407	248	167	24	166	143	450
AARD	33	37	40	81	43	100	130	51	19	20	0	2	1	5	4	1	3	0	1	2	6	4	7	12	2	0	4	1	2	5	0	0	0	4	6	4	3	10	0	0	8
AARS1	1248	1273	2145	1730	1955	1724	3041	1972	417	4326	3354	3132	7513	1137	1850	2630	2392	1822	344	358	708	2806	2975	1605	2261	769	842	1968	1214	961	767	4230	1150	1570	1485	1562	1411	353	1659	753	4560
AARS1P1	7	6	5	0	0	0	0	0	3	0	0	0	1	0	0	1	0	0	0	0	0	0	0	0	0	0	0	0	0	0	0	0	0	0	0	0	0	5	0	0	0
AARS2	260	267	351	480	382	502	1089	685	126	854	295	429	288	95	322	126	418	533	44	71	120	512	474	540	407	200	294	563	150	252	125	293	245	440	469	348	404	83	231	273	726
AARSD1	27	60	35	53	40	37	69	33	30	20	40	52	30	17	32	11	44	54	20	11	26	43	30	52	48	13	32	26	7	17	9	15	13	22	47	37	26	20	20	20	50
AASDH	178	258	359	488	380	114	65	171	61	114	201	404	135	99	373	196	187	45	244	39	102	242	215	122	101	151	242	271	128	193	128	279	159	284	271	319	174	187	187	140	195
AASDHPPT	275	416	721	548	735	211	296	266	83	365	328	486	202	215	469	294	240	130	312	77	189	335	316	308	289	289	395	271	299	239	244	769	210	292	393	317	221	124	323	97	241
AASS	1219	2476	3065	1544	2616	1162	1177	1184	743	904	3372	3071	1979	944	10014	1780	930	878	6271	585	1390	1832	2386	1529	1323	3406	3823	6268	1398	952	1972	3792	2102	7042	5457	6796	940	1470	1697	239	1358
AATBC	96	51	142	101	148	24	215	150	43	26	13	42	22	0	27	0	71	33	0	11	5	80	64	21	20	3	5	8	3	29	4	2	1	36	24	33	22	26	7	132	11
AATF	602	769	1063	784	966	1647	1782	1072	354	1512	522	559	296	271	545	354	561	751	390	124	391	435	559	636	637	325	458	274	203	289	312	830	230	367	745	418	637	314	399	294	864
AATK	822	572	626	1319	1274	1563	5165	1674	203	634	24	58	28	7	89	11	116	330	5	32	25	169	129	739	679	34	107	30	41	324	11	123	23	192	421	206	180	62	24	723	730
ABALON	20	23	49	12	16	3	9	4	4	6	1	2	7	1	1	0	13	19	0	1	2	3	6	16	25	6	12	3	4	7	1	15	6	2	2	8	2	0	1	4	18
ABAT	267	266	276	277	318	198	412	313	128	149	12691	13688	3593	3844	15062	5912	149	374	1994	64	181	9943	10943	2404	1633	2489	2992	13446	3526	762	3305	5483	6258	11445	5925	11327	112	81	6978	138	184
ABBA01000935.2	18	0	12	1	10	0	0	2	11	4	2	3	0	3	1	1	2	6	0	1	0	1	1	0	0	0	0	0	0	0	0	0	0	1	0	0	0	0	1	0	2
ABBA01006766.1	1	0	1	0	0	0	0	0	3	0	0	0	0	0	0	0	0	0	0	0	0	0	0	0	0	0	0	0	0	0	0	0	0	0	0	0	0	0	0	0	0
ABBA01045074.1	2	2	0	0	0	0	0	0	2	1	0	0	0	1	0	0	0	0	0	0	0	0	0	0	0	0	0	0	0	0	0	0	0	0	0	0	0	0	0	0	0
ABBA01045074.2	0	1	0	0	0	0	0	0	2	0	0	1	0	0	0	0	0	0	0	0	0	0	0	0	0	0	0	0	0	0	0	0	0	0	0	0	0	0	0	0	0
ABCA1	2830	4032	7179	8872	9136	4050	9434	4773	999	5753	10280	16169	5860	5921	13581	13221	3702	30001	10663	724	5217	10803	12057	11171	8468	10592	13783	13975	6830	7966	8044	15190	8060	10320	18833	10681	3713	3258	10393	3762	11434
ABCA10	180	387	495	1217	921	305	311	342	234	68	132	514	89	100	476	60	643	62	284	59	178	321	306	181	117	238	241	509	109	102	137	157	188	400	357	334	118	281	159	243	88
ABCA11P	27	20	16	70	63	5	0	12	7	3	19	35	6	2	33	10	27	7	4	4	3	18	11	6	9	13	15	18	3	6	1	16	5	24	13	33	8	7	7	13	10
ABCA12	70	23	15	7	3	3	0	8	72	1726	303	19	17	13	3	20	66	36	4	10	46	11	10	16	30	3	3	6	5	117	0	5	3	1	83	1	2	28	4	5	55
ABCA13	200	200	425	1297	275	259	157	670	147	185	254	320	102	141	278	133	66	148	36	30	167	207	254	303	889	37	102	621	92	419	70	84	217	216	644	236	178	136	202	96	135
ABCA17P	44	13	21	19	11	3	24	9	44	4	1	3	71	16	5	7	3	13	2	8	3	10	5	7	4	0	1	10	0	5	0	1	5	7	2	6	7	13	1	0	4
ABCA2	328	577	411	500	806	1017	2306	815	233	868	260	995	540	226	397	166	434	653	34	52	49	1667	1813	1304	621	293	462	1180	210	448	348	331	508	605	596	691	162	71	517	526	1020
ABCA3	10261	14456	7259	9261	16993	16011	47774	18320	801	5977	931	2631	110	31	908	26	2858	9611	2	2102	3218	3479	2967	15946	15096	104	2709	191	224	7067	35	694	58	1291	1473	1315	6839	1794	107	1357	8195
ABCA4	92	67	76	22	36	37	34	18	99	74	39	86	29	8	55	25	55	83	5	16	8	50	55	97	69	5	39	71	6	40	15	35	27	59	26	50	18	31	21	8	99
ABCA5	688	883	921	1753	1521	384	402	611	219	153	1476	2869	1327	1200	3453	1829	722	523	3405	222	474	1789	1920	1022	983	2852	3074	2471	1664	627	1759	2996	1705	2499	3448	2418	594	514	2228	412	621
ABCA6	620	1772	1911	3678	3071	1168	1108	699	656	195	1657	4813	942	1100	7575	1246	3641	860	639	316	867	2976	3081	901	759	647	810	4166	1326	782	833	2323	1938	5535	1826	5100	786	1957	1920	972	443
ABCA7	574	482	592	519	670	856	2500	545	167	588	123	323	411	44	255	85	433	731	8	99	41	513	451	852	886	113	173	204	74	366	92	201	102	409	451	460	382	101	91	1480	1100
ABCA8	1130	2045	2508	3950	3695	1542	2197	1590	767	522	1429	2291	3365	499	2694	1309	1374	177	1033	129	245	1498	1577	587	338	687	880	2099	507	437	639	794	880	2114	1216	1868	516	902	969	622	253
ABCA9	255	937	1324	1758	1782	1010	1271	337	472	180	627	1573	800	186	2229	486	2396	896	278	155	513	1035	971	470	462	256	420	1964	243	387	180	665	484	1795	773	1605	322	919	218	572	340
ABCA9-AS1	19	7	10	1	3	0	1	0	10	2	0	1	0	0	37	4	3	3	0	1	2	2	1	2	0	0	0	0	0	1	0	2	1	24	4	17	0	3	0	1	1
ABCB1	137	466	472	367	310	365	615	369	804	68	429	1098	9309	365	808	1151	46	26	683	10	29	722	759	351	373	444	574	375	533	145	422	1360	419	558	667	602	87	57	669	12	29
ABCB10	363	405	678	625	674	283	631	262	85	234	214	460	156	110	478	229	320	138	218	41	129	354	322	310	229	199	349	361	180	186	178	341	230	340	359	358	235	114	219	201	261
ABCB10P1	9	12	10	0	0	0	0	0	9	3	0	0	0	2	0	1	0	0	0	0	0	1	1	0	0	0	0	0	0	0	0	0	0	0	1	0	0	0	1	0	0
ABCB10P3	0	3	1	0	0	0	0	0	3	0	0	0	0	0	0	0	0	0	0	0	0	0	0	0	0	0	0	0	0	0	0	0	0	2	0	1	0	0	0	0	0
ABCB10P4	2	1	0	0	0	0	0	0	4	1	1	0	0	0	0	0	0	0	0	0	0	0	0	0	0	0	0	0	0	0	0	0	0	0	1	3	0	2	0	0	2
ABCB11	60	28	19	7	9	4	0	6	75	2	2845	4202	2030	1887	18370	3906	29	181	7402	38	112	2743	3735	4531	2536	5914	7125	5449	3132	1630	3536	10532	3010	13929	9317	12990	6	19	3998	4	2
ABCB4	101	46	34	7	18	10	4	8	81	14	2449	5491	1019	1554	8368	3566	8	139	3691	30	64	3859	4195	886	1203	3164	3222	4052	1928	335	2424	4810	2355	6199	5298	6220	8	5	2946	3	5
ABCB5	68	29	23	5	28	2	2	2	43	5	5	19	8	11	1	11	24	36	3	8	7	8	10	0	0	0	0	3	2	5	1	0	2	1	4	0	1	16	3	0	8
ABCB6	14	7	6	26	17	11	22	17	5	22	35	103	19	27	41	24	38	74	6	10	22	59	50	19	24	11	19	33	11	32	11	20	21	29	34	36	19	18	19	25	60
ABCB7	295	415	715	596	675	287	333	379	120	238	415	597	195	232	538	306	249	173	509	98	253	345	397	325	280	395	477	415	311	242	293	776	297	393	544	429	352	176	394	104	289
ABCB8	370	410	429	581	607	299	983	611	90	486	291	464	864	93	390	170	388	348	37	62	88	601	518	663	628	165	253	620	158	290	182	390	252	518	497	520	179	76	235	432	1031
ABCB9	123	121	118	85	136	82	357	147	68	144	45	114	39	13	59	16	112	261	11	18	25	98	78	119	109	41	76	44	8	74	31	21	32	49	91	62	64	9	31	87	197
ABCC1	1435	1638	1124	1687	2594	1611	3763	1708	459	1427	946	1056	391	173	719	578	1764	2834	69	255	579	912	907	2144	2248	240	663	262	173	1052	127	588	172	692	947	1015	988	325	216	1551	3942
ABCC10	384	349	356	629	559	426	1062	732	93	408	320	622	122	105	451	109	777	619	54	122	81	637	613	593	601	141	241	512	97	398	94	180	207	466	455	477	303	141	177	610	960
ABCC11	65	39	42	1	8	3	4	3	39	6	51	104	188	19	117	140	9	12	58	2	3	102	117	38	18	64	94	203	15	14	50	81	56	81	133	115	6	3	52	3	8
ABCC12	54	27	36	4	1	0	3	1	76	7	0	3	17	8	3	9	12	11	0	0	2	0	4	0	1	0	2	10	0	0	0	1	2	2	0	7	0	2	0	2	1
ABCC13	101	41	30	89	39	45	44	55	50	21	8	24	15	18	31	13	26	25	4	25	25	7	14	16	13	1	8	4	4	27	0	0	2	14	5	13	39	64	2	6	7
ABCC2	130	87	110	92	83	40	50	43	66	745	2263	10604	9021	4866	11469	3233	83	100	2528	32	103	6399	8026	2804	2756	3085	3223	5534	4997	899	3456	11303	5203	8459	4593	7577	79	51	7613	110	103
ABCC3	715	794	490	774	938	782	1890	1370	183	588	3275	7543	5236	3458	3676	2738	2253	3176	1177	301	898	7089	8602	5435	5240	3336	4196	9191	2885	1332	3063	5713	4813	3546	4862	3424	311	236	6133	721	3707
ABCC4	1293	1471	1662	2063	2805	626	1554	1030	298	364	319	590	365	93	237	217	584	401	148	197	485	412	349	888	691	111	482	88	93	575	94	226	62	199	438	259	532	290	105	305	1002
ABCC5	628	604	1200	1476	1155	515	1104	1456	226	825	1005	2040	1332	67	1699	291	1335	864	849	291	265	1417	1230	412	492	1042	1220	886	166	582	570	545	310	1300	1857	1307	317	767	187	916	958
ABCC5-AS1	2	3	5	0	1	0	0	0	15	0	0	1	0	0	1	0	0	1	2	1	0	0	1	1	0	0	1	0	0	0	0	0	0	1	0	0	0	1	0	0	0
ABCC6	427	346	230	708	472	313	2506	1084	104	200	1136	3938	2335	767	2059	640	347	682	596	147	62	4564	3732	1044	626	1316	1402	4028	657	372	1034	978	1406	2191	2165	2035	144	134	1334	109	341
ABCC6P1	39	25	38	46	34	13	40	42	14	13	396	1402	131	396	827	171	30	24	531	8	10	930	855	119	94	493	458	823	345	46	425	345	494	659	607	598	20	34	654	11	21
ABCC6P2	17	9	7	16	18	2	11	18	4	2	14	166	15	9	113	5	13	6	19	13	1	112	104	12	14	21	21	44	11	11	11	7	20	87	52	98	6	7	19	1	5
ABCC8	504	708	112	34	374	12	160	12	118	26	14	8	10	0	40	3	913	106	10	63	134	9	10	243	764	21	88	3	15	915	4	61	0	46	146	38	22	26	5	22	321
ABCC9	703	2014	3347	1777	2462	652	930	630	708	326	1807	3579	467	837	2686	1119	373	528	893	100	250	2144	2177	660	747	819	941	2721	900	408	642	2458	1194	1977	1225	1761	690	407	1167	147	415
ABCD1	231	235	303	232	307	270	802	229	49	904	83	215	371	83	128	46	246	365	15	14	25	365	379	345	334	124	206	330	78	164	152	189	157	241	340	253	99	11	183	305	602
ABCD1P2	8	0	5	0	0	0	0	0	4	0	0	0	0	0	0	0	0	0	0	0	0	0	0	0	0	0	0	0	0	0	0	0	0	0	0	0	0	0	0	0	0
ABCD1P3	10	5	1	0	0	0	1	0	4	1	0	0	0	0	0	0	0	0	0	0	0	0	0	0	0	1	0	0	0	0	0	0	0	0	0	0	0	0	0	0	0
ABCD1P4	5	1	1	0	0	0	0	0	3	0	0	0	0	0	0	0	0	2	0	0	0	0	0	0	0	0	0	0	0	0	0	0	0	0	0	0	0	0	0	0	0
ABCD1P5	6	1	4	0	0	0	0	0	2	0	0	0	0	0	0	0	0	0	0	0	0	0	0	0	0	0	0	0	0	0	0	0	0	0	0	0	0	0	0	0	0
ABCD2	40	21	56	71	63	16	0	49	33	23	24	37	6	6	44	18	22	10	20	43	11	18	15	8	4	11	13	3	10	14	9	11	2	25	16	25	48	29	3	7	8
ABCD3	511	1037	1520	1607	1639	953	884	1203	265	590	922	2356	826	752	2343	597	608	333	1575	226	497	1462	1608	1196	677	1149	1627	1035	946	686	953	1454	936	1730	1737	1511	639	395	1470	252	630
ABCD4	356	575	372	683	718	629	1490	862	184	742	555	912	1508	232	715	440	922	1213	164	89	217	711	854	770	739	375	484	592	228	426	272	532	302	652	757	766	376	139	293	580	804
ABCE1	648	1472	1865	841	1373	448	247	346	186	561	682	860	831	550	725	737	536	253	1061	157	630	518	567	1063	657	712	1217	244	700	691	630	1248	617	521	1191	543	967	247	912	210	1004
ABCF1	1007	1266	1405	1057	1552	2231	2411	1367	606	2822	1206	1220	678	542	862	967	1110	1476	429	168	708	868	1124	1410	1329	435	807	641	444	541	395	1449	445	680	1241	863	741	350	775	536	2137
ABCF2	90	226	289	129	189	167	198	89	45	84	103	127	102	21	84	65	152	101	30	11	90	129	78	312	249	59	167	105	31	143	44	128	68	76	215	95	109	20	47	88	270
ABCF2-H2BE1	0	0	0	1	0	0	0	0	0	0	0	0	0	0	0	0	0	0	0	0	0	0	0	0	0	0	0	0	0	0	0	0	0	0	0	0	0	0	0	0	0
ABCF2P1	14	4	9	2	0	1	1	5	6	2	0	0	1	1	1	0	0	9	0	0	0	0	0	3	1	0	1	0	0	0	0	2	0	1	2	0	0	3	0	0	1
ABCF2P2	2	3	4	0	0	0	0	0	3	2	0	0	0	1	0	0	0	3	0	0	1	0	0	0	0	0	0	0	0	0	0	0	0	0	0	0	0	0	0	0	0
ABCF3	512	621	912	729	949	1153	1909	1020	231	1417	594	559	365	262	542	328	457	710	230	98	242	558	759	771	772	419	607	661	272	303	389	1114	393	541	856	600	327	125	463	413	957
ABCG1	1591	1218	1451	2153	2485	1374	3909	1899	358	1162	355	631	374	154	596	304	467	2879	184	54	297	551	590	847	908	431	502	178	323	912	242	1190	192	649	1241	754	621	249	271	476	1079
ABCG2	220	500	452	598	727	98	171	122	132	181	28	343	58	67	98	52	51	27	90	7	21	190	188	41	42	82	92	46	77	49	70	109	77	61	115	55	39	18	110	25	43
ABCG4	41	24	44	2	2	0	1	2	21	7	0	2	6	5	3	2	4	17	0	1	0	6	4	4	2	2	2	0	3	6	0	3	1	3	1	3	1	12	0	3	10
ABCG5	22	12	9	0	0	0	1	0	10	0	696	2567	468	612	1766	525	3	34	971	8	11	1878	1733	427	164	1121	1264	1818	573	116	931	656	929	1447	1691	1336	0	0	1005	0	1
ABCG8	56	31	35	2	1	0	1	0	23	3	1288	4504	751	666	3040	571	2	22	610	8	14	3677	3562	418	189	887	904	4088	441	95	749	668	1548	2574	1811	2567	0	4	1108	1	0
ABHD1	23	13	22	9	7	4	5	1	17	2	16	49	19	0	22	6	6	0	1	3	1	38	35	5	3	7	8	49	2	1	1	7	22	13	4	17	1	2	5	2	2
ABHD10	253	172	322	453	369	136	186	196	62	137	214	389	76	236	297	118	164	83	367	35	102	229	275	177	182	242	293	296	295	113	249	619	282	221	381	212	222	72	410	74	129
ABHD11	138	168	125	231	227	276	649	239	31	581	117	124	54	35	144	48	155	102	18	22	75	111	138	185	255	61	120	99	46	83	77	100	75	132	198	153	49	37	66	83	170
ABHD11-AS1	25	23	16	51	41	19	79	66	4	18	4	0	4	0	3	0	12	3	0	0	0	2	2	15	9	0	0	2	0	1	0	1	0	1	3	3	6	3	0	4	3
ABHD12	765	624	1060	579	851	608	1217	561	128	477	332	496	223	75	365	198	453	815	72	56	184	530	456	510	502	172	283	358	127	216	149	597	151	383	489	472	269	101	210	318	643
ABHD12B	25	8	11	4	4	1	0	3	22	5	7	3	3	4	1	12	4	0	3	6	3	2	1	3	2	0	1	3	0	5	0	0	0	1	5	0	0	7	0	2	2
ABHD13	502	724	931	776	1000	322	310	230	103	105	207	406	169	170	375	199	221	50	331	64	154	282	281	191	145	157	286	222	183	152	201	279	167	356	356	299	285	246	287	220	156
ABHD14A	25	30	52	31	33	19	33	31	11	15	41	32	19	12	42	2	24	27	1	7	17	47	64	35	29	8	19	39	11	13	16	39	23	33	27	27	9	2	38	7	26
ABHD14A-ACY1	2	0	3	0	0	1	0	0	2	3	2	0	1	0	0	2	0	0	1	0	0	2	1	0	0	1	0	3	1	0	0	1	1	2	1	4	0	0	1	0	0
ABHD14B	221	312	614	480	629	268	387	270	76	144	758	1201	461	410	941	316	317	630	128	54	269	1011	1049	492	620	224	334	1177	487	224	326	1711	567	647	493	720	169	86	723	157	400
ABHD15	200	192	352	330	372	323	621	282	61	194	266	655	348	84	687	45	158	160	23	46	48	528	553	209	202	38	93	742	82	122	60	194	185	581	188	570	73	38	126	99	141
ABHD15-AS1	4	9	3	0	0	0	0	0	3	0	1	0	0	3	0	0	0	0	0	0	0	0	0	0	2	0	0	3	0	0	0	0	0	0	0	0	0	0	0	0	1
ABHD16A	49	62	87	68	75	24	34	23	10	8	30	58	14	7	48	16	80	54	25	9	32	46	34	56	33	21	40	32	11	24	14	21	12	53	47	62	29	22	13	43	51
ABHD16B	0	5	4	1	0	1	2	0	0	0	0	0	1	0	0	0	2	0	0	0	0	2	0	3	2	1	2	0	0	4	2	0	0	0	1	1	0	0	0	2	3
ABHD17A	778	717	1263	1081	1380	1053	2538	729	191	656	128	192	186	107	209	62	349	551	11	36	76	545	407	904	859	142	343	375	148	370	199	314	193	423	783	619	452	26	298	1089	1271
ABHD17AP1	2	4	25	3	5	7	10	1	3	1	0	1	1	0	0	0	0	1	0	0	0	0	0	2	5	1	3	5	1	0	1	3	1	2	1	0	1	0	1	2	4
ABHD17AP3	4	2	3	0	1	6	12	0	3	0	0	0	0	0	0	0	0	0	0	0	0	0	2	0	0	0	0	0	0	0	0	0	0	0	0	0	0	0	1	4	0
ABHD17AP4	4	2	3	0	2	0	0	2	0	0	0	0	0	0	1	0	0	0	0	1	0	0	0	0	0	0	0	0	0	0	0	0	0	0	1	1	0	0	0	0	1
ABHD17AP5	3	3	4	1	2	0	5	0	0	0	0	0	0	0	3	0	4	0	0	0	0	0	1	2	1	0	0	1	0	0	0	0	0	2	0	8	1	0	2	3	3
ABHD17AP6	4	5	2	6	3	2	0	1	5	0	0	0	0	0	0	0	0	0	0	0	0	0	0	1	1	0	0	0	1	0	0	1	0	0	0	0	1	0	0	0	0
ABHD17AP7	0	0	0	0	0	0	0	0	0	0	0	0	0	0	0	0	0	0	0	0	1	0	0	0	0	0	0	0	0	0	0	0	0	0	0	0	0	0	0	0	0
ABHD17AP8	0	1	2	0	0	0	0	0	0	0	0	0	0	0	0	0	0	0	0	0	0	0	0	0	0	0	0	0	0	0	0	0	0	0	0	0	0	0	0	0	0
ABHD17B	217	390	724	486	595	252	549	119	83	113	181	272	247	52	266	144	127	142	156	24	90	160	170	204	165	172	247	140	147	138	117	326	137	218	273	215	126	60	128	89	198
ABHD17C	292	458	228	567	439	244	330	286	77	157	267	207	37	31	109	76	457	166	42	55	226	131	140	294	283	53	162	77	45	265	44	110	52	89	202	113	268	77	71	158	576
ABHD18	290	395	523	587	576	460	1011	424	89	269	404	695	178	241	870	252	400	284	512	91	246	379	426	407	300	390	526	429	240	245	275	503	275	590	576	488	359	161	404	298	402
ABHD2	5161	7651	9188	8270	9950	5178	7244	6169	711	3152	10611	24570	3139	4290	13556	5607	3262	4695	11219	802	5245	17490	16542	8938	10165	11832	13817	16431	7180	3998	7915	24417	7486	10333	18146	10317	2727	785	7384	2771	6382
ABHD3	276	379	583	394	564	105	206	124	103	53	503	719	1640	164	673	482	263	100	305	82	104	406	417	240	159	307	295	396	228	223	210	410	234	518	426	537	198	217	333	258	281
ABHD4	250	287	527	424	499	166	270	228	49	254	721	632	527	289	540	647	545	793	219	91	266	347	549	667	609	421	562	540	338	367	300	1032	363	372	708	368	276	45	434	302	487
ABHD5	1515	1481	1984	1435	1869	552	831	484	292	312	450	512	808	195	1157	565	383	342	583	94	405	286	319	616	342	460	694	256	338	630	309	787	259	814	1187	819	438	171	377	436	635
ABHD6	210	190	329	381	433	191	418	130	74	254	644	1150	534	171	844	389	158	48	117	21	77	780	762	126	185	176	165	869	198	147	152	593	316	611	359	669	81	80	297	78	117
ABHD8	98	96	139	150	163	222	468	168	28	61	35	75	141	23	47	17	46	41	4	3	23	146	139	126	118	53	55	221	62	61	40	155	83	108	133	152	37	3	84	120	131
ABI1	1155	1504	2192	1543	2090	562	407	665	238	476	1039	1162	430	377	1145	807	1113	901	1239	227	945	715	878	1010	661	868	1205	472	608	722	565	1392	540	810	1573	972	1201	578	780	731	1320
ABI1P1	5	3	5	3	1	0	0	1	4	0	0	0	2	0	0	2	2	0	0	0	0	0	0	0	0	0	0	0	0	0	0	0	0	0	0	0	0	0	0	0	0
ABI2	970	1581	975	2087	2237	821	1062	1057	456	510	650	1252	411	229	720	512	1030	734	534	183	578	703	696	819	505	337	776	486	213	668	249	382	247	455	573	475	912	548	340	418	898
ABI3	249	237	369	181	349	376	461	275	33	218	80	170	56	27	214	30	196	236	7	22	43	173	147	131	99	21	52	103	27	81	19	76	48	225	128	303	169	10	40	277	233
ABI3BP	1170	4342	1911	4384	6573	1112	1147	1050	959	637	1037	1665	83	71	795	146	4326	2733	147	372	2091	844	838	1407	1396	94	706	40	66	666	35	178	35	507	705	732	2268	1726	86	1380	4076
ABITRAM	149	233	330	347	317	51	44	88	32	48	143	247	161	86	164	235	113	34	304	48	161	124	183	139	95	174	220	94	125	105	135	313	98	114	323	106	128	49	175	86	183
ABITRAMP1	2	1	1	0	2	0	0	1	3	0	0	0	0	0	0	0	0	0	2	1	0	0	0	0	0	0	0	0	0	1	0	1	0	0	0	0	0	2	0	0	0
ABL1	1123	2549	2156	1670	3182	3736	4968	2429	574	2743	923	1065	1217	502	911	626	2030	4843	504	154	926	1048	1281	4125	3707	1028	2069	1237	521	1220	681	1202	710	773	2035	1052	1051	341	800	1373	5567
ABL2	3131	5524	7907	1808	3848	1523	2117	1137	917	933	1588	1703	1755	310	1215	1257	2209	1833	521	205	1287	991	1045	1996	1107	528	1308	794	401	1742	454	1141	418	866	1903	1001	1466	506	535	969	6827
ABLIM1	2846	5786	4939	8148	9121	3779	5337	3622	1408	1812	4003	3750	3537	1007	3851	4084	1665	1668	5580	511	1697	2378	2827	4132	2944	5172	6823	4550	1485	2115	3083	4529	2018	2807	7788	2895	1270	707	1910	1054	2415
ABLIM2	81	122	127	123	219	170	246	119	105	127	69	139	15	45	202	48	165	171	12	15	64	117	121	303	372	102	100	55	131	118	29	511	42	263	157	254	55	28	33	97	181
ABLIM3	390	674	570	929	1120	1023	1248	797	444	611	3624	6476	7993	3515	3835	5394	2479	1066	4450	138	797	4512	6726	5446	3664	6207	6747	11630	3612	1226	4179	11203	5095	2901	7994	2986	378	193	5606	519	1668
ABO	185	334	226	727	482	194	979	785	20	77	119	188	6	8	77	20	164	203	4	77	87	175	128	157	125	3	40	3	5	174	4	14	1	69	49	72	101	434	22	117	134
ABR	2281	2364	2887	2190	3600	3877	7453	3348	656	4496	858	1484	326	152	888	190	2429	5234	98	319	1055	1507	1390	2856	3815	193	661	295	209	1121	164	604	159	1083	1496	1250	902	503	216	2569	4809
ABRA	16	3	9	0	3	1	1	0	14	1	0	25	7	0	0	4	11	9	405	1	4	16	23	0	0	398	405	0	6	0	197	6	21	1	501	2	5	3	37	0	0
ABRACL	208	166	329	211	236	82	115	56	31	98	135	171	46	31	270	78	127	56	81	26	48	111	128	117	136	91	106	175	89	99	60	277	88	231	147	253	166	23	81	56	138
ABRAXAS1	150	179	384	486	369	231	251	199	90	78	43	123	18	33	106	35	102	39	90	53	104	85	98	79	48	38	58	24	31	48	37	55	27	97	108	94	97	69	35	65	112
ABRAXAS2	230	274	494	385	481	255	217	253	74	180	293	486	204	112	337	206	303	192	328	90	210	229	320	241	237	280	286	179	192	137	185	459	159	233	442	247	226	89	233	133	250
ABT1	256	328	515	377	461	337	379	261	59	442	136	152	65	55	135	76	78	171	64	17	83	153	146	266	259	133	212	159	115	155	153	462	112	160	318	151	146	23	130	82	204
ABT1P1	3	2	5	0	0	0	0	0	8	0	0	1	0	0	1	0	0	0	0	0	0	0	0	0	0	1	0	0	0	0	0	0	1	0	0	0	0	2	0	0	0
ABTB1	691	553	1495	1143	1273	980	2213	735	145	346	123	209	205	57	549	72	251	646	4	55	35	242	246	371	386	104	119	382	99	349	70	379	128	664	434	649	82	70	89	1021	390
ABTB2	153	212	154	121	226	304	373	143	76	1125	183	220	2717	125	205	536	159	138	170	5	38	299	406	961	523	435	656	714	208	225	304	492	321	254	712	263	155	13	311	45	414
AC000032.1	1	4	4	0	3	0	0	0	0	0	0	0	0	0	0	0	0	0	0	0	0	0	0	0	0	0	0	0	0	0	0	0	0	0	0	0	1	0	0	0	0
AC000035.1	6	2	0	0	0	0	1	0	0	0	0	0	0	0	0	0	0	0	0	0	0	0	0	0	0	0	0	0	0	0	0	0	0	0	0	1	0	0	0	0	0
AC000036.1	8	3	3	0	1	0	0	0	10	2	1	0	0	0	0	0	0	5	2	0	0	0	0	0	0	0	0	0	0	0	0	0	1	0	0	0	0	0	0	0	0
AC000050.1	4	0	0	0	0	0	0	0	16	0	0	0	0	0	0	0	1	0	0	0	0	0	0	0	0	0	0	0	0	0	0	0	0	0	0	0	0	0	0	0	0
AC000050.3	27	67	24	55	87	129	206	58	63	40	2	4	10	6	11	3	7	6	0	0	3	12	16	17	26	6	9	6	8	26	3	8	5	14	31	28	14	13	14	45	64
AC000058.1	4	3	2	6	8	0	0	2	0	0	1	0	1	0	6	2	2	6	2	0	5	5	2	3	4	0	5	1	2	0	1	1	3	1	1	1	4	3	4	2	5
AC000061.1	2	1	1	1	0	0	0	0	6	0	0	0	0	1	0	0	0	0	0	0	0	0	0	0	0	0	0	0	0	0	0	0	0	0	0	0	1	0	0	0	0
AC000065.1	12	5	1	1	3	0	0	0	13	2	0	1	2	2	0	1	0	1	2	0	2	0	0	0	0	0	1	1	0	1	0	1	0	0	0	0	0	8	0	0	0
AC000065.2	21	20	13	83	59	6	10	21	13	8	21	79	33	11	72	18	42	17	17	5	6	47	48	35	27	28	61	39	14	34	9	10	17	61	35	68	145	18	21	25	26
AC000067.1	7	1	3	2	0	0	0	0	4	0	0	0	0	0	0	0	0	4	0	1	0	0	0	0	0	0	0	0	0	1	0	0	0	0	0	0	1	0	0	0	0
AC000068.1	16	10	12	9	6	4	4	13	6	2	11	12	18	6	10	6	5	0	4	2	0	12	9	13	7	6	6	13	6	5	2	13	2	10	5	16	0	5	3	2	7
AC000068.2	6	4	6	3	2	0	10	6	5	7	3	4	3	4	7	1	0	0	2	0	1	5	6	1	1	4	4	2	2	0	1	2	2	4	2	6	0	0	0	3	3
AC000068.3	5	1	4	3	4	3	1	4	3	1	6	15	7	1	9	2	0	1	1	1	1	3	10	5	4	4	5	7	3	0	2	1	5	2	5	3	2	0	2	3	0
AC000072.1	9	2	2	0	1	0	0	0	7	1	0	2	0	0	0	0	0	0	0	0	0	0	0	0	2	0	0	0	0	0	0	0	0	0	1	0	0	2	0	0	0
AC000077.1	6	3	5	0	0	0	0	0	7	2	0	1	0	0	0	0	0	0	0	0	0	0	0	0	0	0	0	0	0	2	0	0	0	0	0	0	0	0	0	0	0
AC000078.1	4	4	8	0	3	0	0	0	2	2	0	0	4	0	1	0	0	0	0	0	0	0	0	0	0	0	0	0	0	0	0	0	0	0	0	3	0	0	0	0	18
AC000081.1	4	3	1	0	2	0	1	1	0	0	0	3	0	0	3	0	1	4	7	0	1	3	1	4	9	6	9	0	0	0	3	2	3	1	11	4	1	4	0	2	4
AC000081.2	1	2	0	0	0	0	0	0	3	0	0	0	0	0	0	0	0	0	0	1	0	0	0	0	0	0	0	0	0	0	0	0	0	0	0	0	0	1	0	0	0
AC000082.1	43	77	33	56	121	11	100	21	23	13	0	3	22	0	8	0	13	73	0	5	4	11	6	8	5	1	0	0	1	37	0	6	0	13	9	14	41	3	2	46	9
AC000085.1	1	0	4	1	3	0	1	1	1	0	1	1	5	0	11	2	4	8	0	0	0	5	3	0	1	2	0	15	0	2	0	0	4	6	5	8	0	0	0	0	1
AC000089.1	15	8	24	14	18	9	11	9	1	15	11	15	3	6	29	3	11	18	2	3	12	14	14	8	13	10	15	9	9	14	5	9	5	9	17	24	6	0	8	6	16
AC000093.1	8	6	2	5	10	11	17	12	5	1	0	4	0	0	1	0	3	7	4	0	4	2	4	7	3	0	4	0	0	3	2	3	0	0	3	4	2	11	0	9	7
AC000095.1	8	5	19	16	13	7	16	20	3	4	1	7	1	1	0	0	0	1	1	0	0	3	5	2	0	0	0	17	0	0	1	0	2	0	1	5	1	0	0	0	4
AC000095.3	2	0	3	0	0	0	0	0	0	0	1	0	0	2	0	0	0	0	0	0	0	4	1	0	0	0	2	6	0	0	1	0	0	0	1	1	0	1	2	0	0
AC000111.1	0	2	0	0	0	0	0	0	0	0	0	0	0	0	0	0	0	0	0	0	0	0	0	0	0	0	0	1	0	0	0	0	0	0	0	0	0	0	0	0	0
AC000111.2	7	11	20	4	22	7	2	4	4	2	0	5	1	0	1	5	2	5	1	0	9	2	3	7	0	0	5	0	0	12	0	1	1	2	0	1	0	3	1	0	2
AC000113.1	2	0	0	0	0	0	0	0	4	0	0	0	0	1	0	2	0	0	0	0	0	0	0	0	0	0	0	0	0	0	0	0	0	0	0	0	0	0	0	0	0
AC000120.1	3	3	3	13	16	2	0	5	0	3	8	12	6	2	13	13	18	11	11	2	4	9	4	15	5	11	17	6	3	2	5	5	5	7	16	5	8	6	0	0	4
AC000120.2	45	61	33	79	66	26	53	46	11	7	16	65	26	18	68	28	47	57	27	9	23	47	62	54	45	29	54	53	14	28	19	35	19	39	77	55	55	39	21	28	55
AC000120.3	2	0	1	1	2	0	0	0	0	0	0	0	0	0	0	0	0	0	0	0	0	0	0	0	0	0	0	0	0	0	0	0	0	0	0	0	0	0	0	0	0
AC000123.1	3	0	0	0	0	0	0	0	6	2	0	0	0	4	1	0	0	0	0	0	0	0	0	0	0	0	0	0	0	1	0	1	0	0	0	0	0	0	0	0	0
AC000123.2	29	38	38	43	73	20	6	18	9	7	7	35	21	19	48	17	33	0	19	9	2	34	28	28	15	20	32	32	15	35	17	18	17	44	38	49	28	24	17	37	22
AC000123.3	234	522	465	487	687	122	74	119	73	38	244	558	314	80	500	230	353	147	185	130	141	269	271	262	121	148	243	251	94	287	88	113	110	306	274	338	280	99	140	287	252
AC000124.1	10	4	6	1	0	0	0	1	7	0	0	1	2	1	0	0	0	0	0	0	1	0	0	0	0	0	0	0	0	0	0	0	0	0	0	0	0	6	1	0	0
AC000362.1	4	2	0	0	0	0	0	0	0	0	0	0	0	0	0	0	0	0	0	0	0	0	0	0	0	0	0	0	0	0	0	0	0	0	0	0	0	0	0	0	0
AC000367.1	16	13	3	6	5	0	5	0	6	0	2	15	2	0	6	4	0	1	6	3	0	13	13	0	0	2	0	4	0	0	0	2	0	0	2	0	27	3	1	1	0
AC000372.1	13	2	0	0	0	0	0	0	3	1	0	0	3	3	0	0	3	1	1	0	0	0	0	0	0	0	0	1	1	0	0	0	0	0	0	0	0	0	0	0	0
AC000374.1	11	2	1	0	0	0	0	0	12	0	0	0	2	0	0	3	0	0	0	0	1	0	0	0	0	0	0	0	0	0	0	0	0	0	0	0	0	0	0	0	0
AC000403.1	26	23	13	15	17	11	2	14	20	17	5	13	6	3	5	2	15	6	6	3	10	4	6	7	0	1	13	2	1	1	3	2	1	3	9	2	0	1	1	6	7
AC001226.1	20	8	3	5	5	4	7	5	5	3	5	4	4	0	8	4	3	0	11	1	3	3	0	3	2	5	3	3	1	1	2	2	1	1	12	2	1	2	0	2	0
AC001226.2	25	11	14	12	9	2	1	3	10	0	1	4	3	4	1	1	9	0	8	3	3	2	0	2	2	2	0	3	1	3	3	2	1	1	5	0	5	4	2	2	1
AC002044.1	4	10	4	13	8	1	1	3	6	0	5	5	4	1	7	2	5	7	3	3	7	3	4	9	4	4	14	7	2	2	7	0	3	4	8	9	5	5	7	5	4
AC002044.2	45	55	24	74	59	32	175	84	19	26	32	60	15	15	21	16	58	83	13	2	18	22	39	50	74	24	47	40	13	30	37	23	14	27	53	30	12	4	17	16	25
AC002044.3	24	19	8	36	24	10	73	57	8	10	29	42	10	12	40	17	36	24	59	6	38	25	24	27	23	38	33	26	6	15	14	19	16	25	41	23	32	40	12	21	14
AC002056.1	13	12	9	5	6	1	3	4	1	9	0	0	0	1	0	1	0	2	1	0	0	0	1	4	1	0	0	1	3	0	1	2	0	1	2	1	0	0	4	0	1
AC002056.2	1	1	4	0	0	0	0	0	8	0	0	0	0	0	0	1	0	0	0	0	0	0	0	0	0	0	0	0	0	0	0	0	0	0	0	0	0	0	0	0	0
AC002057.1	5	5	3	0	0	0	0	0	5	0	0	0	3	0	0	4	0	0	1	0	0	0	0	0	0	0	1	0	0	0	0	0	0	0	0	0	0	0	0	0	0
AC002057.2	5	1	0	0	0	0	0	1	9	1	0	0	0	0	0	6	1	2	1	0	0	1	0	0	0	1	0	1	0	0	0	0	0	0	0	0	0	2	0	0	0
AC002059.1	12	7	6	2	11	2	23	7	5	0	3	6	4	0	5	0	15	14	0	8	7	3	5	8	8	0	4	4	0	5	0	7	1	4	5	9	2	6	0	0	9
AC002059.2	2	3	1	0	1	0	0	2	0	1	0	0	0	1	0	0	0	0	0	0	0	1	0	1	1	0	1	0	1	0	0	0	0	0	0	0	0	0	0	1	0
AC002059.3	9	7	4	0	0	1	0	1	6	3	0	4	0	0	6	1	1	0	0	0	0	0	1	1	1	0	0	0	0	0	0	1	1	2	2	16	0	0	0	0	0
AC002064.1	10	24	12	17	30	5	0	1	4	3	1	0	2	1	2	2	11	0	10	0	11	2	1	13	10	4	12	2	0	3	2	3	0	0	5	3	14	6	0	3	10
AC002064.2	1	0	2	0	3	0	0	0	2	0	2	2	5	0	1	2	1	0	0	0	0	0	0	0	0	0	0	1	0	0	0	0	0	0	0	0	0	2	0	0	0
AC002064.3	0	0	1	1	2	1	1	0	1	0	0	2	0	0	0	0	0	0	0	0	1	0	0	0	0	0	0	0	0	0	1	0	0	0	1	1	0	2	0	0	0
AC002066.1	42	27	14	124	114	28	45	44	20	20	16	52	23	4	44	7	15	11	7	9	1	23	28	2	6	2	2	34	3	22	1	3	8	30	14	40	15	33	2	15	16
AC002069.1	1	0	0	0	0	0	0	0	1	2	1	0	4	0	0	0	0	0	0	0	0	0	0	0	0	0	0	0	0	0	0	0	0	0	0	0	0	0	0	0	0
AC002069.2	18	1	3	10	2	1	2	1	16	7	0	2	0	8	1	3	1	8	3	1	0	0	1	1	3	0	0	0	0	2	0	0	1	0	0	0	0	17	0	0	2
AC002069.3	4	5	0	0	0	0	0	0	9	0	0	1	0	0	0	0	0	0	0	0	0	0	0	0	0	0	0	1	0	0	0	0	0	0	0	0	0	1	0	0	0
AC002069.4	12	0	7	3	0	0	0	0	2	0	0	0	0	1	0	0	0	0	0	0	0	0	0	1	0	0	0	0	0	0	0	0	0	0	0	1	0	0	0	0	3
AC002070.1	33	73	46	33	46	38	183	31	16	26	3	6	4	7	8	6	0	22	3	1	1	6	7	9	6	0	3	7	5	5	1	14	9	8	10	11	9	3	15	2	8
AC002072.1	5	0	3	0	0	0	1	0	11	0	0	0	3	0	0	0	0	5	1	0	0	0	0	0	0	0	1	0	0	0	0	0	0	0	0	0	0	0	0	0	0
AC002074.1	34	19	16	11	22	5	8	8	30	10	9	12	7	4	7	3	19	10	2	5	5	10	2	6	5	3	1	5	2	11	1	2	3	5	1	4	6	6	2	4	11
AC002074.2	6	5	3	1	0	0	0	0	16	0	0	0	1	1	0	3	3	0	4	1	0	0	0	0	0	0	0	0	0	0	0	0	0	0	0	0	0	3	1	0	0
AC002075.1	4	1	1	1	0	0	0	0	4	4	0	0	0	0	1	0	1	1	0	0	0	0	0	0	0	0	0	0	0	1	0	0	0	0	0	0	0	0	0	0	0
AC002075.2	2	0	0	0	0	0	0	0	2	0	0	0	0	0	0	0	1	0	0	0	0	0	0	0	0	1	0	0	0	0	0	0	0	0	0	0	0	3	0	0	0
AC002076.1	5	3	2	1	0	0	0	0	4	1	0	0	0	0	1	0	0	0	1	0	0	0	0	0	0	0	0	0	0	0	0	0	0	0	0	0	0	0	0	0	3
AC002076.2	3	0	1	0	0	0	0	0	3	0	0	0	0	0	0	0	0	0	0	0	0	0	0	0	0	0	0	0	0	0	0	0	0	0	0	0	0	0	0	0	0
AC002090.1	15	8	2	0	0	0	0	1	28	2	0	3	1	0	2	4	2	2	0	0	0	0	2	0	0	0	0	0	0	0	0	0	0	0	0	0	1	8	1	0	0
AC002091.1	27	17	39	18	19	8	3	4	8	4	5	10	1	0	16	0	3	8	0	0	8	6	5	4	7	1	3	0	2	3	0	2	1	5	14	9	2	5	0	1	8
AC002091.2	25	18	50	14	15	18	31	11	1	1	5	6	2	1	4	0	7	14	3	1	4	2	8	5	3	1	2	4	0	9	0	6	0	10	6	8	4	1	1	14	13
AC002094.1	0	0	0	1	1	0	0	0	0	0	0	0	0	0	0	0	0	0	0	0	0	0	0	0	0	0	0	0	0	0	0	0	0	0	0	0	0	0	0	0	0
AC002094.2	7	1	2	1	5	0	0	0	1	0	1	0	0	0	0	0	3	0	0	0	0	1	1	1	1	2	0	0	0	1	0	1	0	0	0	0	0	0	0	0	0
AC002094.4	5	11	10	10	10	4	10	11	4	2	2	2	3	1	0	1	11	9	0	2	1	2	1	9	4	4	0	3	0	8	1	1	5	0	2	0	2	2	1	5	6
AC002094.5	1	0	1	0	0	0	0	0	2	0	0	0	0	0	0	0	2	0	0	0	0	0	0	0	0	0	0	0	0	0	0	0	0	0	0	0	0	0	0	0	0
AC002101.1	6	6	6	0	0	0	0	0	12	0	0	1	0	0	0	1	0	6	0	0	0	0	1	0	0	0	0	0	0	0	0	0	0	0	0	0	0	4	0	0	0
AC002115.1	3	1	1	1	0	0	0	0	3	0	0	0	0	0	0	0	0	0	0	0	0	0	0	0	0	0	0	0	0	0	0	0	0	0	0	0	0	0	0	0	0
AC002116.2	11	2	8	13	5	7	19	10	9	24	1	0	3	0	9	0	3	12	4	0	6	3	6	10	11	2	4	1	1	3	2	2	4	4	14	11	15	3	3	6	16
AC002127.1	2	0	0	0	0	0	0	0	3	0	0	0	0	0	0	0	0	0	0	0	0	0	0	0	0	0	0	0	0	0	0	0	0	0	0	0	0	0	0	0	0
AC002128.1	17	15	19	34	21	5	95	33	18	10	23	60	7	18	34	25	20	31	6	4	1	49	38	39	10	18	23	36	11	7	19	14	9	20	26	13	8	14	14	7	27
AC002128.2	2	0	0	0	2	3	0	1	4	0	0	0	2	0	2	0	0	2	0	0	2	0	1	0	0	0	0	0	0	0	0	0	0	0	1	0	0	0	0	0	0
AC002306.1	7	3	1	0	0	0	2	0	9	0	0	0	0	0	0	0	0	0	0	0	0	0	0	0	0	0	0	0	0	0	0	0	0	0	0	0	0	0	0	0	0
AC002310.1	12	4	35	8	15	23	19	6	4	9	30	55	72	6	32	19	31	3	2	6	7	35	23	15	8	6	6	50	4	18	4	14	8	22	21	39	19	52	8	17	12
AC002310.2	13	9	14	1	0	0	4	2	17	11	0	3	1	0	3	3	1	0	1	2	0	6	4	2	4	1	2	5	0	1	2	1	3	1	5	1	2	2	0	1	4
AC002310.3	8	3	2	1	0	0	0	0	7	2	0	1	2	0	0	1	0	0	0	0	0	0	1	0	0	0	1	0	0	0	0	0	0	0	1	0	0	0	0	0	3
AC002310.5	6	7	8	6	2	6	18	9	3	2	0	0	0	0	0	0	0	0	0	0	0	0	0	0	0	2	2	0	0	0	0	0	1	3	0	2	0	0	0	0	2
AC002331.1	9	9	6	0	0	0	0	0	15	2	1	0	4	1	1	2	1	1	0	1	0	0	0	0	0	0	0	1	0	0	0	0	0	1	0	0	0	1	0	0	0
AC002347.1	7	5	3	9	2	4	5	9	3	1	6	11	5	0	6	1	16	6	0	7	1	6	7	7	4	3	5	11	3	10	2	1	3	20	2	4	5	0	3	5	2
AC002347.2	3	1	1	0	1	1	1	0	6	0	0	0	1	0	0	0	0	0	0	1	0	0	0	1	0	0	0	0	0	0	1	1	0	0	0	0	0	0	0	0	1
AC002350.2	13	5	7	3	7	3	9	1	5	1	1	6	6	1	3	0	2	6	74	0	1	7	5	5	3	91	73	7	0	2	36	0	9	6	138	6	1	0	4	4	3
AC002351.1	13	2	6	0	0	0	0	0	5	0	0	0	1	0	0	0	0	0	0	0	0	0	0	0	0	0	0	0	0	0	0	0	0	0	0	0	0	0	0	0	0
AC002359.1	1	2	2	12	10	1	8	2	0	0	0	3	0	0	2	0	10	0	0	3	0	6	2	7	2	0	3	0	0	1	1	1	0	0	1	4	2	2	0	2	2
AC002366.1	46	63	42	86	120	39	16	31	35	8	10	47	7	6	30	7	77	11	9	3	11	22	26	30	15	7	11	8	1	40	3	10	5	27	20	33	37	43	5	32	45
AC002368.1	2	0	3	0	0	0	0	0	2	1	0	0	0	0	0	0	0	0	0	0	0	0	0	0	0	0	0	0	0	0	0	0	0	0	0	0	0	0	0	0	0
AC002375.1	0	0	2	0	0	0	0	0	3	0	0	0	0	0	0	0	0	0	0	0	0	0	0	0	0	0	0	0	0	0	0	0	0	0	0	0	0	0	0	0	0
AC002377.1	3	1	7	8	0	4	3	7	10	6	5	9	7	3	9	4	9	3	12	1	1	5	9	3	4	9	5	16	3	4	6	4	9	7	5	6	4	9	6	1	5
AC002378.1	11	4	3	0	0	0	0	0	3	2	0	1	1	0	0	1	0	5	0	0	0	0	0	0	0	0	0	0	0	0	0	0	0	1	0	0	0	4	0	0	1
AC002381.1	2	3	0	0	0	0	0	0	3	0	0	0	0	0	0	0	0	0	0	0	0	0	0	0	0	0	0	0	0	0	0	0	0	0	0	0	0	0	0	0	0
AC002383.1	14	3	1	0	0	0	0	0	10	1	0	4	2	3	0	2	0	0	0	2	0	1	1	0	0	0	0	0	0	1	0	0	0	0	0	0	0	7	0	0	0
AC002386.1	1	1	0	0	0	0	0	0	4	0	0	0	0	1	0	0	0	0	0	0	0	0	0	0	0	0	0	0	0	0	0	0	0	0	0	0	0	0	0	0	0
AC002398.1	3	2	2	0	1	0	0	1	5	2	0	0	0	0	0	0	0	0	0	0	4	0	0	0	0	0	0	0	0	0	0	1	0	0	0	2	0	0	0	0	0
AC002398.2	10	8	10	2	3	4	3	2	13	3	3	1	4	1	1	1	2	4	1	0	0	5	2	3	4	2	1	2	0	8	0	1	4	2	4	7	3	3	7	11	6
AC002401.1	12	3	8	0	3	0	4	1	17	2	0	9	0	1	0	0	0	0	0	0	0	17	12	3	2	0	0	0	1	0	2	3	2	0	0	1	0	0	0	0	2
AC002401.2	2	4	2	5	2	1	1	0	9	2	1	9	4	1	8	1	0	0	0	0	2	7	5	2	0	0	1	4	1	0	0	1	2	1	2	3	0	0	1	0	3
AC002401.3	2	0	1	1	0	0	1	2	1	0	2	9	2	0	7	0	0	0	0	0	1	3	1	0	0	0	1	4	0	0	0	1	0	5	3	7	0	0	1	0	4
AC002401.4	14	15	5	11	2	5	35	18	8	3	9	2	0	0	0	0	12	0	0	0	1	1	4	3	3	0	1	0	0	1	0	0	1	0	0	0	1	0	1	0	6
AC002407.1	6	8	1	0	0	0	3	0	11	0	0	0	1	0	1	3	3	0	0	0	0	0	3	0	2	0	0	0	0	0	0	0	0	1	0	0	0	1	0	0	2
AC002428.1	8	4	3	0	0	0	0	1	5	0	1	0	0	0	0	2	0	0	0	1	0	0	0	0	0	0	0	0	0	0	0	0	0	0	0	0	0	1	0	0	1
AC002428.2	1	1	0	0	0	0	0	0	3	0	0	0	0	0	2	0	0	0	0	0	0	0	0	0	0	0	1	0	0	0	0	0	0	0	0	0	0	0	0	0	0
AC002429.1	1	8	14	9	11	3	0	5	3	0	0	7	0	0	4	0	4	0	0	0	1	2	4	2	2	0	3	0	0	8	0	1	0	2	1	4	15	0	0	0	8
AC002451.1	49	39	36	35	58	26	55	54	46	16	9	22	14	1	64	4	41	17	1	13	13	14	12	7	1	0	7	32	0	2	2	5	9	38	20	42	7	34	3	15	3
AC002451.2	8	6	3	1	5	0	1	1	9	1	0	5	11	0	2	6	1	1	0	1	1	3	1	0	0	2	1	3	0	2	0	0	2	5	0	4	2	9	0	1	1
AC002456.1	45	29	33	22	19	2	11	10	20	1	25	18	186	11	13	22	14	6	22	4	10	15	18	14	15	16	19	19	1	32	9	6	4	18	16	19	8	20	11	24	39
AC002456.2	0	1	0	0	0	0	0	0	0	0	0	0	0	0	1	0	2	0	0	0	0	1	0	0	0	0	0	3	0	1	0	0	0	1	0	1	1	0	0	0	6
AC002458.1	25	8	3	1	0	0	0	0	12	0	0	0	3	0	0	0	0	0	0	0	0	0	0	0	0	0	0	0	0	0	0	0	0	0	0	0	0	0	0	0	0
AC002460.1	7	1	1	0	0	0	0	0	6	1	0	0	1	0	0	0	1	0	0	0	0	0	0	0	0	0	0	2	0	0	0	0	0	0	0	0	0	2	0	0	0
AC002460.2	36	18	20	32	25	10	45	19	18	4	1	16	13	5	15	6	10	17	8	4	28	10	11	27	19	0	16	20	0	5	0	2	1	6	6	9	3	7	5	3	11
AC002463.1	60	29	12	1	2	0	0	0	48	5	0	4	9	9	3	7	2	1	5	2	0	1	0	0	0	1	0	0	1	3	0	0	0	0	0	1	0	3	1	2	2
AC002464.1	10	5	8	4	0	0	0	2	13	2	0	0	2	3	5	2	2	6	0	1	0	0	0	0	0	0	0	0	0	1	2	0	0	3	1	0	3	4	1	3	4
AC002465.1	3	1	3	0	0	0	0	0	10	0	0	0	0	0	1	0	1	0	0	0	0	0	0	0	0	0	0	0	0	0	0	0	0	0	0	0	0	6	0	0	0
AC002467.1	34	24	72	20	16	20	33	15	19	19	10	20	16	2	20	4	8	5	6	2	7	7	9	5	4	3	6	13	2	10	8	12	7	13	12	12	1	4	7	2	18
AC002470.1	3	1	7	8	4	2	0	1	2	2	3	5	2	1	4	1	7	0	0	0	0	2	3	4	5	3	1	3	1	2	0	5	1	2	3	8	0	0	2	3	3
AC002470.2	0	2	0	0	1	0	0	0	2	0	0	0	1	0	0	0	0	0	0	0	0	1	0	0	0	0	1	0	0	0	0	0	0	0	0	0	0	0	1	0	0
AC002472.1	5	1	4	0	1	0	0	0	1	0	0	0	1	0	0	0	0	1	1	0	0	0	0	0	1	0	0	1	1	0	0	1	0	0	0	4	0	0	0	0	0
AC002472.2	1	2	3	1	1	4	1	7	6	0	1	1	1	0	0	0	0	0	0	2	0	0	4	0	0	0	0	1	0	0	0	0	0	3	0	4	1	5	0	0	0
AC002472.3	3	0	1	1	0	1	1	0	2	0	0	0	0	0	0	0	0	1	0	0	0	1	0	0	0	0	0	0	0	0	0	0	0	1	0	0	0	0	0	0	0
AC002472.4	2	0	2	0	0	0	0	0	1	0	0	0	0	0	0	0	0	0	0	0	0	0	0	0	0	0	0	0	0	0	0	0	0	0	0	0	0	0	0	0	0
AC002480.1	33	49	26	33	102	32	24	21	19	30	7	15	6	3	6	2	33	83	7	4	29	5	9	51	19	4	25	7	8	18	2	10	3	2	15	8	44	38	1	42	87
AC002480.2	23	15	6	34	52	13	5	11	9	6	7	13	14	3	4	4	17	41	7	1	7	8	3	32	6	10	9	3	0	15	3	2	1	1	15	3	25	7	1	22	70
AC002486.1	5	3	1	0	0	0	0	0	4	0	0	1	0	0	0	1	0	0	0	0	0	0	0	0	0	0	0	0	0	0	0	0	0	0	0	0	0	0	0	0	0
AC002486.2	14	3	2	0	0	0	0	1	4	0	3	0	2	1	0	3	2	0	0	3	0	0	0	0	0	0	0	1	0	0	0	0	0	0	0	0	1	0	0	0	0
AC002487.1	8	5	1	0	0	0	0	0	7	1	0	0	1	3	0	3	1	0	0	0	0	0	0	0	0	0	0	0	0	0	0	0	0	0	0	0	0	0	0	0	0
AC002504.1	4	5	3	0	0	1	0	0	3	0	0	0	0	0	0	2	0	3	0	0	0	1	2	0	0	0	2	0	0	0	0	0	0	0	0	0	2	1	0	1	0
AC002511.1	9	8	12	1	5	4	5	3	3	3	9	3	0	7	8	8	61	0	0	0	0	4	2	65	8	3	27	3	2	8	6	0	1	2	3	2	5	0	6	8	20
AC002511.2	2	2	6	0	3	1	0	0	0	0	7	0	1	2	1	3	23	2	0	0	0	0	0	22	2	1	10	0	1	0	0	0	0	0	2	3	2	0	0	9	7
AC002519.1	5	4	9	10	3	2	2	6	9	2	4	29	8	3	40	13	27	27	10	4	2	11	7	10	12	6	10	11	1	11	1	2	5	16	9	18	7	11	6	3	8
AC002519.2	16	4	1	1	7	0	0	1	12	0	2	1	5	3	1	0	0	8	1	4	1	2	2	3	2	0	2	3	0	2	0	1	0	0	4	0	0	0	0	1	1
AC002524.1	3	1	6	1	1	1	2	0	3	1	2	1	0	0	1	2	0	0	1	0	0	1	1	1	0	0	2	0	0	0	0	3	0	0	0	0	2	0	3	0	1
AC002525.1	19	7	0	0	0	0	0	0	8	0	3	2	1	2	0	0	0	0	0	1	0	0	2	0	0	1	1	0	0	0	0	0	0	0	0	0	0	0	0	0	0
AC002529.1	3	2	0	0	0	0	0	0	0	0	0	0	0	0	0	0	0	0	1	0	0	0	0	0	0	0	0	0	0	0	0	0	0	0	0	0	0	0	0	0	0
AC002540.1	6	1	2	0	0	0	0	0	4	2	0	5	3	0	0	0	0	0	0	0	1	1	3	0	0	0	0	1	0	1	0	0	0	0	0	0	0	0	0	2	0
AC002542.1	1	0	1	0	0	0	0	0	4	0	0	0	0	0	0	0	0	0	0	0	0	0	0	0	0	0	0	0	0	0	0	0	0	0	0	0	0	0	0	0	0
AC002542.2	8	6	8	3	10	0	2	2	5	0	2	9	2	3	6	1	3	3	4	0	0	6	6	4	0	1	1	3	1	2	0	1	2	1	2	1	5	1	2	0	6
AC002542.5	0	0	0	2	0	0	0	1	0	1	0	0	0	0	0	0	0	0	0	0	0	0	0	0	1	0	0	0	0	0	0	0	0	0	0	0	0	0	0	0	0
AC002542.6	3	1	2	1	0	0	1	0	7	0	0	0	0	1	0	1	0	0	0	0	0	1	0	0	1	1	0	0	0	0	0	0	0	0	0	0	0	1	2	0	0
AC002543.1	13	10	3	0	0	0	0	0	5	0	0	0	0	0	0	2	0	3	0	0	0	0	0	0	0	1	0	0	0	3	0	0	0	0	0	0	0	4	1	0	0
AC002543.2	0	0	1	0	0	0	0	0	0	0	0	0	0	0	0	0	0	0	0	0	0	0	0	0	0	0	0	0	0	0	0	0	0	0	0	0	0	0	0	0	0
AC002545.1	1	0	0	0	0	0	0	0	1	1	0	1	1	0	0	0	0	0	0	0	0	0	0	0	0	0	0	0	0	0	0	0	0	0	0	0	0	1	0	0	0
AC002546.1	8	4	9	0	6	1	0	1	15	0	3	0	3	1	0	1	10	10	0	2	8	0	1	0	0	0	0	3	3	4	0	0	3	3	1	2	0	0	6	0	0
AC002550.1	7	2	2	1	2	0	1	3	6	0	0	0	1	0	1	0	0	1	0	0	0	1	2	0	0	0	0	1	0	0	0	0	0	0	0	0	0	0	0	0	1
AC002550.2	5	5	4	5	1	0	0	0	0	2	4	3	6	0	4	2	3	3	6	0	6	1	1	9	2	2	5	4	0	7	2	1	0	3	2	3	0	4	0	1	4
AC002551.1	6	17	9	10	15	17	117	48	9	27	11	10	2	5	7	0	10	7	0	3	9	15	10	13	8	1	2	4	0	5	0	4	1	6	8	5	12	0	1	11	16
AC002553.1	17	20	24	44	33	25	16	22	7	3	6	29	34	3	18	5	14	8	11	1	5	22	10	17	9	12	18	12	4	11	10	5	2	15	25	21	19	8	6	19	5
AC002553.2	22	14	19	22	27	8	11	24	6	4	9	10	0	0	41	5	5	6	18	3	10	18	8	15	9	15	19	9	4	8	2	5	7	18	14	22	23	5	2	9	7
AC002558.1	41	40	23	56	64	22	48	59	38	17	38	52	78	23	33	18	48	85	13	8	19	50	60	78	113	30	58	43	17	56	12	55	24	42	49	54	71	13	48	43	120
AC002558.2	2	1	5	0	0	0	0	0	5	4	0	0	0	0	0	0	0	0	1	2	0	0	0	0	0	0	2	0	0	0	0	0	0	0	0	0	0	1	0	0	1
AC002558.3	83	145	44	131	140	66	176	85	123	43	60	133	122	46	100	40	143	124	106	40	87	84	104	125	78	78	109	39	32	54	62	85	39	70	101	128	125	131	81	86	174
AC002563.1	4	0	1	0	1	0	1	2	3	0	0	0	0	1	0	0	0	0	0	0	0	0	0	0	0	0	0	0	0	0	0	0	0	0	0	1	0	0	0	0	0
AC002980.1	0	0	0	0	0	0	0	0	0	4	0	0	0	0	0	0	0	0	0	0	0	0	0	0	0	0	0	0	0	0	0	0	0	0	0	1	0	0	0	0	0
AC002981.1	1	0	0	0	0	0	0	0	0	0	0	0	0	0	0	0	5	0	0	0	0	0	0	0	0	0	0	3	0	0	0	0	0	0	0	0	0	0	0	0	0
AC002984.1	1	3	1	0	0	0	0	0	8	0	0	1	2	0	0	0	0	0	0	0	0	0	0	0	0	0	0	0	0	2	0	0	0	0	0	0	0	0	0	0	0
AC002996.1	0	0	0	0	1	0	0	0	0	0	0	0	0	0	0	0	0	0	0	0	0	0	0	0	0	0	0	0	0	0	0	0	0	0	0	0	0	0	0	0	0
AC003001.1	0	0	1	0	0	0	0	0	12	1	0	0	9	0	1	2	0	0	0	0	0	0	0	0	0	0	0	0	0	0	0	0	0	0	0	0	0	1	0	0	0
AC003001.2	3	2	0	0	0	0	0	0	9	1	0	0	0	0	0	0	0	0	0	0	0	0	0	0	0	0	0	0	0	0	0	0	0	0	0	0	0	1	0	0	0
AC003002.2	0	1	1	0	0	0	2	0	0	1	0	2	0	0	0	1	1	0	0	0	0	0	1	0	0	0	1	1	0	0	0	0	0	3	1	2	1	0	0	0	0
AC003002.3	0	7	4	2	8	5	2	2	0	4	0	3	2	1	0	0	3	4	2	0	0	0	3	5	2	1	5	1	0	2	3	0	1	4	4	0	0	0	1	5	5
AC003005.1	1	1	0	0	0	1	4	1	0	0	0	0	0	0	1	0	0	6	0	0	0	0	0	1	0	0	1	1	0	0	0	0	0	0	0	0	0	0	1	2	0
AC003005.2	5	5	2	2	2	3	3	3	1	1	0	0	1	1	1	0	2	0	0	0	2	1	0	1	0	0	0	0	0	1	2	0	0	0	0	0	2	0	0	0	2
AC003006.1	0	0	0	0	0	0	0	0	0	0	0	0	0	0	0	0	0	0	0	0	0	1	0	0	0	0	0	0	0	0	0	0	0	0	0	0	0	0	0	0	0
AC003009.1	3	2	0	0	0	0	0	0	13	0	0	2	2	3	1	0	1	0	0	0	0	0	0	0	0	0	0	0	0	0	0	0	0	0	0	0	0	0	0	0	0
AC003035.1	1	1	2	2	4	7	20	14	8	3	0	0	0	0	0	1	0	0	2	1	0	2	0	4	0	1	0	0	0	1	0	1	0	1	0	1	3	0	2	0	0
AC003035.2	2	2	6	0	0	0	0	0	1	0	0	0	0	0	0	1	0	0	0	1	0	0	0	0	0	0	0	0	0	0	0	0	0	1	0	1	0	0	0	0	0
AC003043.1	5	2	1	1	0	0	0	0	2	0	0	0	0	0	1	1	1	0	0	0	0	0	0	1	0	0	0	0	0	0	0	0	0	0	0	0	0	1	0	1	0
AC003043.2	28	8	17	1	1	0	0	0	22	1	0	0	5	1	2	1	2	8	2	2	0	1	0	0	0	0	0	0	0	0	0	0	1	3	0	6	0	0	1	0	0
AC003044.1	12	6	5	0	0	0	0	0	2	0	0	1	0	0	0	2	2	2	1	1	0	0	0	0	0	0	0	0	2	3	0	0	1	0	0	0	0	1	0	0	0
AC003070.1	2	0	0	0	0	3	1	0	0	0	2	0	0	0	0	0	2	0	0	0	0	0	1	3	2	0	1	0	0	1	0	0	0	0	2	0	0	1	0	0	2
AC003070.2	10	4	3	7	5	2	3	4	4	4	0	2	0	2	0	0	3	13	1	0	0	0	0	2	0	0	1	0	0	0	1	0	1	5	0	0	0	0	0	0	1
AC003071.1	3	2	0	0	0	0	0	0	0	0	0	0	0	0	0	0	0	0	0	0	0	0	0	0	0	0	0	0	0	0	0	0	0	0	0	0	0	0	0	0	0
AC003072.1	19	28	28	41	45	39	53	32	11	33	6	11	8	5	14	0	22	49	0	4	4	13	15	22	15	8	3	22	12	28	2	2	7	18	11	14	19	11	3	46	23
AC003072.2	2	7	9	4	7	0	0	1	8	1	0	0	5	3	0	0	0	4	0	0	0	0	0	2	2	4	1	0	0	0	0	0	0	0	0	3	2	2	1	2	5
AC003077.1	31	10	10	1	2	0	0	0	21	1	0	2	5	0	0	3	3	8	0	1	0	0	2	1	7	0	3	0	0	4	1	0	0	1	1	1	0	11	0	1	3
AC003080.1	76	84	58	163	129	53	49	60	24	17	45	122	47	36	75	54	196	177	26	16	34	81	85	185	143	36	108	95	54	193	24	84	54	57	89	66	182	30	43	61	187
AC003084.1	7	2	1	4	0	0	0	0	6	1	0	0	3	0	0	0	1	5	1	0	0	0	0	0	0	0	0	3	0	0	1	0	0	0	0	0	0	4	0	0	0
AC003086.1	12	2	6	5	6	0	1	4	7	1	1	5	9	0	5	0	10	3	3	1	1	3	9	0	2	2	1	2	1	1	1	2	4	1	1	1	2	1	3	1	9
AC003087.1	2	2	1	0	0	0	0	0	0	1	0	2	0	0	0	0	0	13	0	0	0	0	0	0	0	0	0	0	0	0	0	0	0	0	0	0	0	0	0	0	0
AC003092.1	11	4	5	0	0	0	0	0	4	0	1	2	2	0	0	1	5	0	0	1	0	1	0	2	0	0	2	0	0	2	0	0	0	0	1	0	0	7	0	1	30
AC003092.2	5	2	0	0	1	0	0	0	5	0	0	1	5	0	0	3	0	0	1	0	0	0	0	0	0	0	0	0	0	0	0	0	0	0	0	0	0	1	1	0	0
AC003093.1	9	2	7	9	7	12	15	27	8	75	2	0	7	0	0	2	8	7	1	0	3	1	0	5	10	0	2	0	0	11	0	1	0	1	2	0	0	0	0	0	1
AC003098.1	9	7	3	0	2	1	0	0	3	0	0	0	0	0	0	0	2	0	0	0	0	0	0	0	0	0	0	0	0	0	0	0	0	0	0	0	0	4	0	0	0
AC003101.1	11	10	14	9	5	9	31	7	5	0	10	19	17	8	18	2	10	28	2	0	0	15	12	26	17	7	18	15	2	3	1	2	2	12	30	28	4	0	2	10	84
AC003101.2	22	12	20	7	8	9	41	2	1	2	9	12	23	0	13	6	8	16	3	1	7	11	15	37	19	6	9	8	1	9	2	6	17	9	23	10	6	1	3	7	66
AC003101.3	4	0	5	0	0	0	0	0	4	0	0	0	3	0	0	0	0	0	0	0	0	0	1	0	0	0	0	0	0	0	0	0	0	0	0	0	0	0	0	0	0
AC003102.1	20	30	19	50	56	42	101	51	2	9	18	47	3	7	43	4	47	46	38	16	90	18	20	73	64	28	38	22	11	32	15	15	9	31	53	32	32	15	14	42	40
AC003109.1	5	0	0	0	0	0	0	0	0	0	0	0	0	0	0	0	0	0	0	0	0	0	0	0	0	0	0	0	0	0	0	0	0	0	0	0	0	0	0	0	0
AC003657.1	2	2	0	1	4	1	0	0	0	0	0	0	0	0	0	0	0	5	0	0	0	0	0	1	0	0	0	0	0	0	0	0	0	2	0	0	2	0	2	0	0
AC003659.1	1	0	0	0	0	0	0	0	2	0	0	0	0	0	0	0	2	5	1	0	0	0	0	0	0	0	0	0	2	0	0	0	0	1	2	3	0	0	2	0	0
AC003666.1	5	1	1	0	0	0	1	1	16	0	1	3	4	0	1	1	0	6	0	2	0	1	0	0	1	1	0	0	0	0	0	2	4	0	0	1	1	0	0	0	1
AC003669.1	2	0	5	0	1	0	0	4	5	0	0	0	8	0	0	0	0	0	0	0	0	1	1	0	5	0	1	0	0	0	0	0	1	0	0	1	0	0	0	0	0
AC003681.1	211	116	69	39	37	8	25	45	191	34	56	323	89	44	2183	26	39	72	341	17	16	175	225	125	88	217	282	424	30	55	94	40	128	1537	485	1361	35	45	57	5	57
AC003682.1	5	2	2	16	4	2	19	1	4	0	5	7	10	0	9	0	9	0	0	0	3	5	4	4	2	4	2	7	0	6	0	0	0	4	1	3	9	4	1	3	5
AC003684.1	7	2	12	0	1	0	0	1	65	5	0	1	2	1	1	3	0	0	0	1	0	0	0	0	0	0	0	2	0	0	0	0	0	0	0	0	0	13	0	0	0
AC003685.1	1	0	0	0	0	0	0	0	8	0	0	1	0	0	0	0	0	1	0	2	0	0	0	0	0	0	0	1	0	0	0	0	0	0	0	0	0	0	0	0	0
AC003685.2	4	0	2	0	0	0	0	0	4	0	0	0	0	0	0	0	0	0	0	0	0	0	0	0	0	0	0	0	0	0	0	0	0	0	0	0	0	0	0	0	0
AC003686.1	5	3	5	0	0	0	0	0	4	0	1	0	0	0	0	0	0	0	0	0	0	0	0	0	0	0	0	1	0	0	0	0	0	0	0	0	0	2	0	0	0
AC003687.1	1	2	1	0	0	0	0	0	5	0	0	0	0	0	0	2	4	0	0	0	0	0	0	0	0	0	0	0	0	0	0	0	0	0	0	0	0	0	0	0	0
AC003688.1	0	0	0	0	1	0	0	0	0	0	0	0	0	0	0	0	0	0	0	0	0	0	0	0	0	0	0	0	0	0	0	0	0	0	0	0	0	0	0	0	0
AC003688.2	1	1	4	0	0	0	0	0	3	7	0	0	0	0	0	0	0	0	0	0	0	0	0	0	0	0	1	0	0	0	0	0	0	0	0	0	0	0	0	0	0
AC003950.1	3	0	0	0	0	0	0	0	1	0	0	0	0	1	0	4	0	0	0	2	0	0	0	0	0	0	0	0	0	0	0	0	0	0	0	0	0	0	0	0	0
AC003956.1	1	3	4	0	0	0	0	0	3	1	0	0	0	0	0	0	0	0	0	0	0	0	0	0	0	2	0	0	0	0	0	0	0	0	0	0	0	0	0	0	0
AC003957.1	3	0	2	0	0	0	0	0	0	0	0	0	0	0	0	0	0	3	0	0	0	0	0	1	0	2	0	0	0	0	0	0	0	0	0	1	0	0	0	0	0
AC003958.1	3	3	4	0	0	0	0	0	5	0	0	0	0	0	0	0	0	0	0	0	0	0	0	0	0	0	0	0	0	0	0	0	0	0	0	0	0	0	0	0	0
AC003958.2	21	10	21	0	0	0	0	0	13	3	1	1	1	0	0	2	4	6	0	1	0	0	1	0	0	0	0	0	0	0	0	0	0	0	0	0	0	0	0	0	0
AC003965.1	5	1	5	3	0	0	1	5	12	3	1	4	5	1	0	7	3	9	0	3	0	3	0	0	0	0	1	1	0	1	1	0	0	1	1	1	0	6	1	0	2
AC003965.2	7	3	7	5	2	2	5	4	1	11	0	5	0	0	1	0	2	4	1	0	0	1	2	18	14	0	1	0	2	4	2	1	2	0	1	2	0	1	4	3	4
AC003973.1	35	14	15	0	0	0	0	0	11	4	1	3	4	5	0	0	0	5	0	0	0	0	0	0	0	0	0	5	0	0	0	1	0	0	1	0	0	3	0	0	0
AC003973.2	0	0	3	2	1	0	0	0	2	0	0	3	1	2	3	1	0	0	3	0	0	0	1	0	2	0	1	1	1	0	0	0	1	0	6	1	0	0	4	1	0
AC003975.1	8	4	2	0	0	0	0	0	12	0	0	0	1	2	0	1	0	4	0	0	0	0	1	0	0	0	0	2	3	0	0	0	0	0	0	0	0	0	1	0	0
AC003982.1	2	2	2	0	0	0	0	0	3	4	0	0	0	0	0	0	0	0	0	2	0	0	0	0	0	0	0	0	0	0	0	0	0	0	0	0	0	0	0	0	0
AC003984.1	12	5	1	1	0	0	0	0	17	2	2	2	5	2	3	6	0	4	0	1	0	1	1	1	1	0	0	1	0	0	0	1	0	0	0	0	2	6	0	0	0
AC003985.1	0	4	5	0	0	0	0	0	5	1	0	0	0	4	0	0	0	0	0	0	0	0	0	0	0	0	0	0	0	0	0	0	0	0	0	0	0	0	0	0	0
AC003986.1	7	5	5	2	0	1	0	0	12	1	1	2	0	1	0	0	0	0	0	2	0	0	0	0	0	0	0	0	0	0	0	0	0	1	0	0	0	0	0	0	0
AC003986.2	4	5	0	0	0	0	0	0	9	1	0	0	1	1	0	1	0	3	0	2	0	0	0	0	0	0	0	0	0	0	0	0	0	0	0	0	0	1	1	0	0
AC003986.3	14	2	5	1	0	0	0	1	11	0	0	2	0	0	0	0	0	0	0	0	0	0	1	0	0	0	0	0	0	0	0	0	0	0	0	0	0	0	0	0	0
AC003988.1	10	5	0	0	0	0	0	0	6	0	0	9	2	0	3	2	0	2	1	0	0	2	5	0	0	0	0	8	0	0	0	0	1	1	0	5	1	3	1	0	0
AC003989.1	9	2	0	0	0	0	0	0	5	0	0	0	0	0	0	0	0	0	0	0	0	0	0	0	0	0	0	0	0	1	0	0	0	0	0	0	0	1	0	0	0
AC003989.2	0	0	0	0	0	0	0	0	4	0	0	0	0	1	0	0	0	0	0	1	0	0	0	0	0	0	0	0	0	0	0	0	0	0	0	0	0	1	0	0	0
AC003991.1	39	40	51	50	21	17	32	15	31	5	7	13	4	5	3	3	11	5	2	2	5	4	6	20	4	5	11	5	1	13	0	3	0	3	3	5	6	13	1	8	6
AC003991.2	4	4	1	4	2	1	1	1	1	0	0	1	2	0	0	1	0	0	0	0	0	0	3	1	0	0	1	0	1	0	0	0	0	0	4	2	1	0	0	0	1
AC003992.1	8	7	4	16	8	0	1	3	0	0	1	18	20	0	9	1	4	3	8	1	1	7	4	12	2	2	9	17	2	1	1	2	6	5	4	11	2	3	2	0	1
AC004000.1	9	6	7	10	6	20	89	22	3	6	7	29	1	7	10	4	26	6	4	6	6	16	18	11	2	10	11	6	3	3	1	1	1	7	6	8	13	9	4	10	10
AC004004.1	4	0	0	0	0	0	0	0	1	0	0	0	2	1	0	0	1	6	0	0	0	0	0	0	0	0	0	0	0	0	2	0	2	0	0	1	1	0	0	0	0
AC004006.1	0	2	1	0	0	0	0	2	0	0	0	0	0	0	0	0	0	0	0	0	0	0	0	0	0	0	0	0	0	0	1	0	0	0	0	0	0	0	0	0	0
AC004009.1	10	1	1	0	0	0	0	0	8	3	0	0	3	1	1	3	14	6	1	1	0	0	0	0	0	0	0	0	0	0	0	0	0	0	0	3	0	6	0	0	0
AC004009.2	8	2	1	0	0	0	0	0	1	1	0	0	0	0	3	0	5	0	0	0	0	0	0	0	0	0	0	0	0	0	0	0	0	3	0	1	0	0	0	0	0
AC004009.3	2	1	1	0	0	0	0	0	5	0	0	0	0	0	3	0	12	0	0	0	0	0	0	0	0	0	0	0	0	0	0	0	0	1	0	2	0	0	0	0	0
AC004012.1	4	6	7	2	8	2	21	6	8	4	6	15	16	3	6	2	5	7	2	0	0	13	9	4	6	1	1	28	2	3	0	1	4	9	1	4	3	8	1	3	3
AC004014.1	11	8	2	2	1	0	1	0	4	4	3	1	0	0	0	3	2	0	0	0	0	2	0	0	0	0	0	0	0	0	0	0	0	0	0	0	0	0	0	0	0
AC004014.2	30	11	3	0	0	0	0	0	30	2	1	2	3	2	0	5	0	0	0	0	1	0	0	0	0	0	1	1	0	0	0	0	0	0	0	0	0	6	0	0	0
AC004022.1	10	4	9	0	0	0	0	0	12	0	0	0	0	0	0	0	0	0	0	1	0	0	2	0	0	3	0	0	2	0	0	0	0	0	0	0	0	2	0	0	0
AC004022.2	7	2	3	3	8	81	138	26	8	11	9	24	5	0	62	2	2	0	13	3	7	7	11	4	1	1	8	71	0	10	5	5	11	36	17	32	4	12	3	0	1
AC004023.1	4	1	5	0	0	0	4	0	4	7	0	3	0	2	2	1	2	0	0	1	5	1	1	0	2	0	1	0	2	0	0	0	0	0	1	0	3	1	1	0	1
AC004024.1	11	2	4	15	5	8	6	14	4	6	3	16	1	1	14	0	3	14	8	1	1	5	5	7	3	5	2	6	1	5	0	3	1	11	6	5	5	2	1	0	3
AC004034.1	5	1	1	0	0	0	0	0	3	0	0	1	1	0	0	0	0	2	1	0	0	2	0	0	1	3	2	0	0	0	0	0	0	0	1	0	0	1	0	1	0
AC004039.1	22	6	10	1	0	0	0	0	9	0	0	0	0	2	0	0	0	1	0	1	2	0	0	0	0	0	0	0	0	0	0	0	0	0	0	0	0	1	0	0	0
AC004047.1	10	0	2	0	0	0	0	0	19	2	0	0	2	0	0	0	1	0	0	0	0	0	0	0	0	0	0	1	0	0	0	0	0	0	0	0	0	1	0	0	0
AC004052.1	21	7	0	3	4	0	0	1	7	2	0	0	1	0	0	1	1	5	0	0	0	0	0	0	0	0	0	0	0	0	0	0	0	0	0	0	0	5	0	1	0
AC004053.1	11	0	2	1	4	0	2	1	12	0	0	9	2	0	3	2	1	0	0	1	0	1	2	0	0	0	0	1	0	0	0	0	0	2	2	6	5	4	0	0	0
AC004054.1	6	2	2	0	0	0	0	0	6	0	0	0	2	0	0	0	0	5	1	0	0	0	0	0	0	0	0	0	0	0	0	0	0	0	0	0	0	3	0	0	0
AC004057.1	10	23	29	7	4	1	5	2	6	4	4	9	2	15	2	5	9	3	7	2	10	6	4	2	5	4	3	3	1	5	3	2	1	2	3	4	3	0	6	3	8
AC004062.1	5	4	1	0	0	0	0	0	4	0	0	1	4	2	0	0	0	2	0	0	0	0	0	0	0	0	0	0	0	0	0	0	0	0	0	0	0	0	0	0	0
AC004063.1	8	1	0	1	2	0	0	0	5	1	0	0	0	0	0	0	0	0	0	0	0	0	0	0	0	0	0	0	0	0	0	0	0	0	0	0	0	1	0	0	0
AC004066.1	14	5	9	14	10	11	8	11	13	3	0	1	7	3	1	1	1	0	1	2	1	1	3	1	1	0	6	0	0	0	0	0	0	0	2	0	2	18	0	0	1
AC004067.1	6	11	9	9	8	1	0	3	0	1	3	1	2	1	5	0	9	10	2	0	17	5	3	1	1	2	3	1	0	4	2	0	0	2	8	2	1	2	0	0	3
AC004069.1	16	7	14	5	14	1	0	0	3	11	3	5	2	1	11	1	3	5	1	0	0	2	4	2	0	0	3	0	0	2	1	7	0	5	5	2	7	12	0	7	3
AC004069.2	8	1	0	0	1	0	0	0	4	0	0	0	2	0	3	1	0	1	1	0	0	0	0	0	0	1	0	2	0	0	0	0	1	2	0	3	0	0	0	2	1
AC004069.3	0	0	0	0	0	0	0	2	1	0	0	0	0	0	0	0	0	0	0	0	0	0	0	0	0	0	0	0	0	0	0	0	0	0	0	0	0	0	0	0	0
AC004074.1	2	1	8	0	0	0	0	0	10	3	0	1	3	0	0	0	0	0	0	0	0	0	0	0	0	0	0	0	0	0	0	0	0	0	0	0	0	0	0	0	0
AC004076.1	1	0	1	0	0	0	0	0	0	0	0	0	0	0	0	0	0	0	0	0	0	0	0	0	0	0	1	0	0	0	0	0	0	0	1	0	0	0	0	0	0
AC004076.2	12	43	22	33	44	8	17	7	8	6	8	21	9	8	24	2	45	0	8	8	24	22	22	21	15	7	12	6	4	11	3	9	2	5	21	8	21	7	10	9	12
AC004080.1	6	5	9	0	0	0	0	0	12	1	0	0	0	1	0	0	0	0	0	0	0	0	0	0	0	0	0	0	0	0	0	0	0	0	0	0	0	0	0	0	0
AC004080.17	2	4	1	0	0	0	0	0	3	0	0	0	1	0	0	0	0	0	0	0	0	0	0	0	0	0	0	0	0	0	0	0	0	0	0	0	0	4	1	0	0
AC004080.2	3	0	2	0	0	0	0	0	2	0	0	0	0	0	0	0	0	0	0	0	0	0	0	0	0	0	0	0	0	1	0	0	0	0	1	0	0	0	0	0	0
AC004080.4	5	2	8	0	0	0	0	1	6	0	1	0	0	0	0	3	0	0	0	0	0	0	0	0	0	0	0	0	0	0	0	0	0	0	0	0	0	0	0	0	0
AC004083.1	50	32	28	28	29	6	5	23	46	6	4	17	18	11	21	9	4	10	8	5	3	6	19	5	1	4	5	14	0	9	0	1	5	4	5	10	8	31	7	0	9
AC004112.1	9	0	0	0	1	1	2	2	2	0	0	0	5	0	0	2	0	0	0	1	0	0	0	1	0	0	0	0	0	1	0	1	0	0	0	0	1	0	0	0	1
AC004125.1	4	1	0	0	0	0	0	0	1	0	0	0	0	0	0	0	0	0	0	0	0	0	0	0	0	0	0	0	0	0	0	0	0	0	0	0	0	0	0	0	0
AC004129.1	4	3	6	0	0	0	0	0	1	0	0	0	0	0	0	0	0	0	0	0	0	0	0	0	0	0	0	0	0	0	0	0	0	0	0	0	0	0	0	0	0
AC004129.2	5	4	1	0	0	0	0	0	3	2	0	0	0	0	0	0	0	0	0	0	0	0	1	0	0	0	0	0	0	0	0	0	0	0	0	0	0	0	0	0	0
AC004129.3	4	5	2	0	0	0	0	0	13	1	0	0	1	0	0	0	0	0	0	2	0	0	0	0	0	0	0	1	0	0	0	0	0	0	0	0	0	0	0	0	0
AC004130.1	4	4	3	5	13	0	0	0	0	0	0	3	0	2	0	0	9	0	1	0	4	0	1	0	2	0	3	1	0	4	0	0	1	0	1	0	2	6	0	7	10
AC004130.2	10	9	12	10	10	2	9	8	6	2	1	1	1	1	0	1	5	11	0	1	1	2	0	1	5	0	5	0	0	1	0	0	0	0	0	3	2	2	0	3	5
AC004134.1	0	1	0	0	0	0	0	0	1	0	0	0	0	0	0	0	0	0	0	0	0	0	0	0	1	0	1	0	0	1	0	0	0	0	0	0	0	0	0	0	0
AC004147.1	6	2	1	1	0	0	0	0	3	0	1	1	0	1	0	0	0	0	1	0	0	0	0	0	0	0	3	1	0	0	0	0	1	0	2	0	0	0	1	1	1
AC004147.2	13	12	9	0	0	1	0	0	29	2	1	1	1	0	0	1	1	5	1	0	0	0	0	0	0	0	0	0	0	0	0	0	0	0	0	0	0	1	0	0	0
AC004147.3	1	2	2	0	0	0	0	0	4	0	0	0	0	0	0	0	0	4	0	0	0	0	0	0	0	0	0	0	0	0	0	0	0	0	0	0	0	0	0	0	0
AC004147.4	4	3	0	0	1	0	0	2	9	3	0	0	0	1	0	4	1	4	1	0	3	0	0	0	2	0	3	1	0	0	0	1	0	0	0	0	0	0	0	0	0
AC004147.5	10	2	8	0	0	0	0	0	7	2	0	0	0	1	0	0	4	0	0	0	0	0	0	2	1	0	2	0	0	0	0	0	0	0	2	0	0	0	0	0	0
AC004148.1	6	10	2	2	7	2	1	1	5	0	6	2	5	1	1	3	2	0	0	0	1	0	4	3	3	0	0	5	2	1	0	0	0	3	4	2	0	0	0	0	0
AC004156.1	10	5	8	0	0	2	8	0	11	1	3	2	25	0	15	0	6	0	2	1	7	5	13	2	0	4	1	7	1	0	1	1	0	1	3	5	3	0	0	0	0
AC004158.1	44	33	7	1	2	0	0	0	37	6	1	2	3	6	2	4	2	12	3	2	4	0	0	0	0	0	2	3	0	0	0	0	0	0	1	0	0	8	1	0	0
AC004160.1	48	55	27	88	44	20	18	13	39	10	91	369	40	80	326	33	70	42	158	19	31	227	200	81	14	81	134	363	42	40	83	29	127	263	144	246	14	43	136	16	16
AC004160.2	11	5	11	14	7	3	2	2	3	0	11	52	2	16	52	0	7	6	6	0	8	33	43	10	1	10	11	56	4	1	14	0	19	44	29	49	4	0	13	0	3
AC004217.1	3	1	0	1	2	0	0	1	6	0	0	0	1	0	3	0	0	0	0	0	0	1	0	1	0	0	1	0	0	0	0	0	0	0	0	0	0	0	0	0	0
AC004217.2	9	8	3	0	0	0	0	0	22	1	1	0	0	0	0	0	0	6	0	2	0	0	1	0	0	0	0	0	0	0	0	0	0	0	0	0	0	2	0	0	0
AC004221.1	1	0	2	1	0	0	12	3	2	1	0	0	0	0	2	0	1	0	0	0	0	0	0	0	0	0	0	0	0	0	0	0	0	0	1	0	3	0	0	0	0
AC004223.1	1	3	1	0	0	0	0	0	0	0	0	0	0	1	0	0	0	0	0	0	0	0	0	0	0	0	0	0	0	0	0	0	0	0	0	0	0	0	0	0	0
AC004223.2	38	49	30	41	55	35	174	5	5	17	24	22	11	30	24	18	18	49	19	14	11	30	23	37	19	27	30	23	16	19	15	14	25	29	21	23	24	6	25	32	38
AC004223.4	4	0	4	3	2	2	0	0	1	0	0	3	1	0	3	0	2	0	1	0	1	0	0	1	4	0	2	0	0	1	2	0	0	4	2	0	0	0	0	1	0
AC004224.1	8	3	8	4	3	5	28	22	9	0	0	0	7	0	0	0	0	4	0	0	0	2	4	3	1	0	0	0	0	1	0	0	0	0	1	0	1	0	0	0	3
AC004231.1	8	4	5	5	0	0	4	2	7	2	2	1	2	0	0	0	1	0	0	0	0	0	2	0	2	0	5	1	2	0	1	0	0	0	1	0	1	0	0	0	2
AC004231.3	2	2	0	3	2	1	0	1	0	0	0	0	0	0	0	0	1	0	0	0	0	1	1	0	4	0	0	0	0	0	0	0	0	0	0	0	0	0	0	0	0
AC004232.1	3	0	0	0	0	0	0	0	0	0	0	0	0	0	0	0	0	0	1	0	0	0	0	0	0	0	0	0	0	0	0	0	0	0	0	0	0	0	0	0	2
AC004232.2	3	3	7	5	9	3	2	2	8	4	9	9	7	0	8	1	2	10	1	0	3	5	4	5	9	0	1	2	1	3	1	2	2	6	8	5	0	2	1	4	4
AC004233.1	4	0	10	1	2	0	3	0	0	4	0	1	12	0	3	1	0	0	0	1	0	0	2	2	1	2	0	0	0	0	0	0	0	3	3	6	0	0	1	2	3
AC004233.2	6	24	16	11	17	3	11	4	6	10	8	34	233	5	48	14	10	14	8	0	2	10	10	21	19	25	28	25	7	2	18	2	15	48	45	39	3	0	12	10	6
AC004233.3	1	2	5	2	3	5	29	3	2	3	0	0	7	0	0	0	0	0	0	0	0	1	1	3	2	3	1	0	0	0	2	1	0	0	0	4	0	0	0	0	1
AC004241.1	58	21	38	25	29	9	56	22	19	8	35	80	32	5	85	10	29	29	9	19	7	69	44	8	5	11	16	82	2	15	3	8	18	39	29	47	8	13	9	19	15
AC004241.2	4	1	1	1	3	2	6	3	4	1	2	6	9	2	6	2	1	11	1	1	0	7	2	0	1	1	0	16	2	2	0	3	5	4	1	4	0	0	0	6	2
AC004241.3	1	7	7	3	8	2	0	3	2	0	3	6	5	0	5	2	14	0	1	2	5	8	3	4	0	2	5	3	0	2	3	2	2	4	4	19	3	2	2	2	6
AC004241.4	21	7	12	10	12	3	2	4	6	5	1	13	0	7	5	4	3	8	1	0	0	0	5	4	11	2	12	1	1	9	0	6	1	3	7	1	7	0	2	0	11
AC004241.5	35	28	56	30	82	44	129	72	39	14	3	3	6	1	7	5	12	5	9	0	21	2	3	22	36	9	22	2	0	10	8	3	1	2	25	1	11	0	9	2	19
AC004253.1	3	0	0	0	0	0	0	0	0	0	0	0	0	0	0	0	0	0	0	0	0	0	0	0	0	0	0	0	0	0	0	0	0	0	0	0	0	0	0	0	0
AC004253.2	1	1	3	0	0	0	0	0	6	1	0	1	1	0	0	0	0	5	0	0	0	0	0	0	0	0	0	0	0	0	0	0	0	0	0	0	0	0	0	0	0
AC004257.1	4	5	4	0	2	0	7	2	5	0	0	0	0	0	0	0	0	0	0	0	0	2	0	0	0	0	1	0	1	2	0	0	0	0	1	0	1	0	0	0	0
AC004263.1	9	8	4	1	7	1	7	10	0	3	0	4	5	0	5	0	2	2	2	0	0	10	7	5	5	1	1	5	1	0	0	2	0	5	1	11	9	0	0	1	1
AC004263.2	15	6	8	12	8	10	21	28	4	4	7	24	17	0	21	0	4	6	0	6	3	30	13	24	23	2	12	17	0	5	2	0	2	13	10	16	12	0	6	0	22
AC004264.1	6	12	6	4	2	1	4	1	9	10	0	0	1	0	0	0	10	0	0	0	0	0	5	16	7	0	2	0	0	3	1	2	0	0	1	2	0	0	1	0	8
AC004264.2	21	11	13	8	30	14	74	34	17	7	7	2	3	0	8	2	2	16	0	3	5	4	2	14	16	1	3	7	0	9	3	1	2	4	7	7	4	0	2	8	15
AC004381.1	8	8	7	3	6	5	1	11	7	0	1	12	4	4	7	1	4	0	1	1	2	9	7	7	2	1	4	9	1	0	1	1	2	5	5	6	3	0	7	2	4
AC004381.2	0	0	0	0	0	0	0	0	3	0	1	6	0	1	2	0	0	0	0	0	1	2	0	1	1	1	2	2	0	0	0	0	1	0	0	1	0	0	0	2	0
AC004381.3	16	11	3	38	15	6	11	15	14	1	7	7	1	4	22	5	8	2	7	4	2	3	7	2	18	6	5	14	9	1	3	22	6	14	8	21	7	5	3	3	0
AC004381.4	4	1	0	4	3	0	0	0	2	0	0	5	4	0	7	0	0	4	8	0	0	2	3	1	3	0	4	2	1	0	0	0	0	0	1	4	1	0	1	0	0
AC004383.1	3	2	0	2	6	1	1	1	2	1	6	5	17	0	1	2	2	0	7	0	2	2	6	0	6	0	2	3	5	3	3	0	1	0	6	2	5	10	0	4	2
AC004386.1	0	1	0	3	0	5	0	1	21	5	0	0	1	0	1	0	0	0	0	0	0	0	0	0	0	0	0	0	0	0	0	0	0	0	0	0	0	0	0	0	0
AC004386.2	0	0	1	0	0	0	0	0	2	0	0	0	0	0	0	0	0	0	0	0	0	0	0	0	0	0	0	0	0	0	0	0	0	0	0	0	0	0	0	0	0
AC004386.3	1	0	0	0	0	0	0	0	3	1	0	0	0	0	0	0	0	0	0	0	0	0	0	1	0	0	1	0	0	3	0	1	0	0	0	0	0	0	0	0	0
AC004386.4	0	2	0	0	0	0	0	0	0	0	0	0	0	0	0	0	0	0	0	0	0	0	0	0	0	0	0	0	0	0	0	0	0	0	0	0	0	1	0	0	0
AC004386.5	1	0	0	0	1	0	0	0	0	1	0	0	0	0	0	0	0	0	0	0	0	0	0	0	0	0	0	0	0	0	0	0	0	0	0	0	0	0	0	0	0
AC004386.6	0	0	1	0	0	1	0	0	0	0	0	0	0	0	0	1	0	0	0	0	0	0	0	0	0	0	0	0	0	0	0	0	0	0	0	0	0	0	0	0	0
AC004386.7	0	1	0	0	0	0	0	0	0	0	0	0	0	0	0	0	0	0	0	0	0	0	0	0	0	0	0	0	0	0	0	0	0	0	0	0	0	0	0	0	0
AC004408.1	1	6	4	0	0	0	0	0	5	0	0	1	0	0	0	0	0	0	0	0	0	0	0	1	1	0	0	0	0	0	0	0	0	0	0	0	0	0	0	0	0
AC004408.2	12	10	6	1	1	0	0	1	13	10	0	0	0	0	1	5	0	0	0	0	0	1	1	0	0	0	0	1	0	1	0	0	0	1	1	0	1	4	1	5	0
AC004415.1	3	2	0	0	0	0	0	0	2	1	0	0	1	1	0	0	0	11	0	0	0	0	0	0	0	0	0	1	0	0	0	0	0	0	0	0	0	1	1	0	0
AC004448.1	4	1	4	0	0	0	0	0	1	0	0	0	0	0	0	0	0	0	0	0	0	0	0	0	0	0	0	0	0	0	0	0	0	0	0	0	0	0	0	0	0
AC004448.2	31	13	13	0	0	0	0	0	23	0	2	0	4	1	0	7	1	0	0	2	0	0	0	0	0	0	0	2	0	0	1	0	0	0	0	0	0	0	1	0	1
AC004448.3	0	0	2	0	0	1	0	0	1	0	0	0	0	0	0	0	0	0	0	0	0	0	0	0	0	0	0	0	0	1	1	0	0	0	0	0	0	0	0	0	0
AC004448.4	0	0	0	0	0	0	4	0	0	0	0	0	0	0	0	0	0	0	0	0	0	0	0	0	0	0	0	0	0	0	0	0	0	0	0	0	0	0	0	0	0
AC004448.5	4	2	3	0	0	0	0	0	0	3	0	0	0	0	0	1	0	0	0	0	0	0	0	0	0	0	0	0	0	0	0	0	0	0	0	0	0	2	0	0	1
AC004449.1	0	1	0	0	0	3	1	2	0	0	0	1	6	0	0	0	0	0	0	0	0	2	1	0	1	0	0	0	0	1	0	0	0	0	0	0	0	0	0	1	0
AC004453.1	14	26	52	23	15	10	6	12	8	27	8	12	4	9	12	5	7	18	7	5	7	8	16	16	8	9	27	9	7	11	10	38	5	2	25	5	26	3	25	4	18
AC004453.2	21	9	14	25	15	3	10	21	9	4	0	7	10	4	2	5	4	7	2	3	3	2	3	5	4	2	2	5	0	3	0	0	0	1	7	2	8	15	1	2	2
AC004461.1	6	5	0	0	0	0	0	0	0	0	0	0	0	0	0	2	0	0	0	0	0	0	0	0	0	0	0	0	0	0	0	0	0	0	0	0	0	0	0	0	0
AC004461.2	2	2	4	1	0	0	0	0	2	0	0	0	0	0	0	0	0	0	0	0	0	0	0	0	0	0	0	0	0	0	0	0	0	0	0	0	0	1	0	0	0
AC004461.3	31	46	27	43	35	7	18	31	3	2	18	48	1	4	37	4	42	26	14	9	10	36	28	54	35	33	40	29	13	28	21	11	26	30	58	48	32	10	19	30	21
AC004464.1	8	3	2	0	0	0	0	0	5	0	0	0	0	0	0	3	0	4	0	1	0	0	0	0	0	0	0	0	0	0	0	0	0	0	0	0	0	9	1	1	0
AC004466.1	16	9	20	20	28	9	46	32	2	9	7	9	5	1	7	1	7	15	0	3	2	17	11	16	25	1	8	8	0	6	8	6	4	13	8	18	3	3	1	8	5
AC004466.2	28	70	68	40	45	16	45	32	8	22	30	22	9	7	17	6	49	65	2	4	6	16	16	87	89	15	29	5	5	29	7	3	5	24	43	22	57	2	4	72	130
AC004466.3	5	1	5	7	4	0	3	3	5	0	1	3	0	6	0	0	0	0	0	0	0	3	0	3	2	0	0	0	0	0	0	3	0	4	5	0	0	2	1	2	2
AC004467.1	3	1	0	0	0	0	0	1	12	0	2	1	1	2	0	3	0	0	0	0	0	0	0	0	0	0	0	0	0	0	0	1	0	0	0	0	0	10	0	0	0
AC004470.1	3	0	0	0	0	0	0	0	1	0	0	2	0	0	2	1	1	0	0	0	0	0	1	0	0	0	0	0	0	0	0	0	0	0	0	0	0	11	0	1	0
AC004470.2	7	14	8	7	6	0	6	15	9	0	2	2	1	0	1	1	1	5	0	3	2	2	3	3	2	0	2	2	0	2	0	0	1	1	0	1	22	6	1	0	4
AC004471.1	10	5	7	0	0	3	4	1	6	3	0	2	0	0	0	0	0	6	0	0	1	1	1	4	1	1	2	1	0	2	1	1	0	1	4	4	1	4	0	0	4
AC004471.2	6	2	6	1	2	1	3	4	12	0	0	1	15	1	0	0	2	0	0	0	3	0	0	0	0	0	0	2	0	1	0	0	1	0	1	1	0	0	0	0	1
AC004477.1	5	4	5	0	4	0	2	2	5	0	1	0	0	0	0	0	3	0	0	0	0	1	2	3	0	0	0	0	0	0	0	3	1	0	0	1	0	0	0	1	1
AC004477.2	8	1	2	3	6	1	2	6	2	1	3	4	1	3	3	1	2	1	0	2	0	0	5	2	1	0	3	0	1	4	0	0	0	1	2	1	3	1	0	0	1
AC004485.1	4	2	3	1	0	0	0	0	5	2	0	0	0	4	0	0	3	0	0	0	0	0	0	0	0	0	0	0	0	0	0	0	0	0	0	0	0	0	0	0	0
AC004486.1	2	0	0	0	0	0	0	0	1	0	0	0	0	0	0	0	0	0	0	0	0	0	1	0	0	0	0	0	0	0	0	0	0	0	0	0	0	0	0	0	0
AC004490.1	4	13	4	1	1	2	4	0	13	5	0	0	5	0	0	0	1	0	0	0	0	0	1	4	1	5	0	0	0	2	0	0	0	0	0	0	0	1	0	0	1
AC004491.1	35	54	18	62	54	6	53	38	7	5	21	62	21	7	30	17	47	17	4	6	19	41	50	34	28	8	28	23	5	25	5	3	9	23	29	39	41	27	9	60	65
AC004492.1	5	17	20	28	27	5	2	11	4	2	5	23	0	2	12	2	26	17	9	9	14	11	12	10	4	7	13	8	2	14	1	2	6	11	12	5	15	9	5	13	8
AC004494.1	38	17	28	39	43	37	182	131	18	24	10	22	11	0	20	3	42	26	0	2	4	22	21	27	25	4	6	25	2	11	2	4	3	26	12	20	16	15	0	13	16
AC004494.2	3	3	1	0	1	0	0	1	1	1	0	0	0	0	0	0	0	5	0	0	0	0	1	0	0	1	1	1	0	0	0	0	0	0	0	0	0	0	0	1	0
AC004510.2	2	1	0	0	1	0	0	1	0	3	0	0	0	0	0	0	0	0	0	0	0	0	0	0	0	0	0	0	0	0	0	0	0	0	1	0	0	0	0	0	0
AC004522.1	0	1	1	0	0	0	0	0	17	0	0	0	0	0	0	0	0	0	0	0	0	0	0	0	0	0	0	0	0	0	0	0	0	0	0	0	0	3	0	0	0
AC004522.2	1	0	4	0	0	0	0	0	6	0	0	2	7	3	1	0	0	0	4	0	0	1	2	0	3	13	2	1	1	0	8	2	9	1	15	0	0	0	1	0	0
AC004522.3	10	4	4	3	0	0	0	1	4	0	1	3	0	0	0	1	0	0	0	0	1	2	0	1	0	0	0	0	0	1	0	0	0	0	1	2	0	0	0	0	0
AC004522.4	6	1	1	0	0	0	0	0	0	0	0	0	0	0	0	1	0	4	0	0	0	0	0	0	0	0	0	0	0	0	0	0	0	0	0	0	0	0	0	0	0
AC004522.5	8	7	5	1	1	3	0	1	0	3	0	7	5	0	3	0	0	1	0	0	2	4	2	0	1	0	1	4	0	0	0	5	1	0	1	3	2	5	0	0	1
AC004528.1	5	5	1	0	3	0	6	5	6	2	0	0	4	0	0	0	0	6	0	0	0	0	0	0	0	0	0	0	0	0	0	0	0	0	0	0	0	0	0	0	1
AC004528.2	1	5	4	3	6	2	0	1	0	0	0	0	0	0	0	0	0	0	0	0	0	0	0	4	6	0	1	0	1	8	0	0	0	1	0	1	0	0	1	2	2
AC004540.1	77	48	67	136	143	77	94	20	37	28	5	62	10	10	32	9	46	25	14	15	23	41	56	21	3	8	12	26	3	22	4	8	10	14	21	27	18	23	2	38	41
AC004540.2	23	10	4	45	46	6	15	3	21	4	2	37	5	2	26	6	5	3	9	4	15	22	21	3	0	0	2	4	0	4	7	2	0	20	11	14	2	8	3	6	5
AC004542.1	4	1	1	0	1	0	0	0	0	0	0	0	2	0	1	1	0	0	0	1	0	1	2	1	0	0	1	0	0	0	2	0	0	0	0	0	1	0	2	0	0
AC004542.2	9	1	5	3	4	0	0	0	11	0	0	0	0	3	0	0	0	2	0	0	0	0	1	2	1	0	0	0	0	0	0	0	0	0	0	0	0	0	0	0	1
AC004543.1	3	0	0	1	2	0	0	0	12	0	0	3	0	1	0	1	3	6	0	0	0	0	0	0	1	0	0	0	2	0	0	0	0	0	0	0	1	0	0	0	0
AC004549.1	6	1	3	0	0	0	0	0	3	0	0	1	3	0	0	0	0	0	0	0	0	0	0	0	0	0	0	0	0	0	0	0	0	2	0	0	0	0	0	0	0
AC004551.1	6	2	0	0	0	0	1	0	1	2	0	0	2	0	0	0	1	1	0	0	0	0	0	0	0	0	0	0	0	0	0	0	0	0	0	0	0	1	1	0	0
AC004552.1	1	0	1	0	0	0	0	0	0	0	1	0	0	5	2	0	0	0	0	0	0	0	0	0	1	0	0	0	0	0	1	0	0	0	2	2	0	0	2	0	0
AC004554.1	1	0	1	6	1	1	0	9	3	1	0	2	1	0	0	0	2	0	0	0	0	0	1	3	0	0	0	0	0	0	0	0	0	0	0	0	0	1	0	0	0
AC004554.2	16	4	6	14	4	6	2	6	11	0	2	1	3	5	2	5	1	2	2	1	0	0	0	0	2	0	0	2	0	4	0	1	2	4	1	4	4	6	0	2	1
AC004556.3	0	1	0	3	60	3	2	103	11	200	0	17	1	12	2	14	20	18	6	3	6	32	41	58	46	25	49	37	12	20	34	1	29	2	60	11	2	2	61	0	1
AC004584.1	1	0	3	0	0	1	0	0	9	1	0	1	0	0	0	1	0	0	1	0	0	0	0	0	0	2	0	0	0	0	0	0	0	0	0	0	0	1	0	0	0
AC004584.2	2	1	1	0	0	0	0	0	1	0	0	0	4	0	3	0	0	3	0	0	0	0	0	0	0	0	0	0	0	0	0	0	0	0	0	0	0	0	0	0	0
AC004584.3	17	12	9	15	16	16	23	13	7	6	19	57	6	6	47	11	57	37	1	7	12	31	27	22	34	9	5	9	14	19	1	20	7	10	8	41	7	5	5	54	34
AC004585.1	17	20	11	3	11	4	1	6	5	13	3	14	3	4	4	0	4	6	0	11	1	6	3	6	1	0	2	0	0	7	0	1	1	3	1	3	11	7	1	3	1
AC004585.2	9	2	2	0	0	0	0	0	1	1	0	1	0	0	1	3	1	0	1	2	0	0	0	0	0	1	0	0	0	0	4	0	1	0	0	0	0	0	0	0	0
AC004590.1	2	1	2	1	0	0	0	0	3	0	0	0	0	0	0	0	0	0	0	0	0	0	0	0	0	0	0	0	0	0	0	0	0	0	0	0	0	0	0	0	0
AC004593.1	14	6	6	5	4	2	2	6	23	2	6	27	12	4	43	4	0	0	5	3	0	10	15	1	1	2	1	46	2	0	1	1	10	31	8	33	0	4	2	0	1
AC004593.2	10	5	4	2	1	0	0	0	2	1	0	7	2	1	11	0	0	0	2	0	1	3	3	0	0	2	1	7	0	0	0	0	5	5	4	6	1	3	1	0	0
AC004594.1	38	5	5	5	0	0	0	0	38	2	1	4	7	2	4	0	8	12	2	3	0	0	1	0	0	0	3	3	1	1	0	0	0	0	1	0	1	6	0	0	0
AC004596.1	11	13	8	11	17	3	12	6	3	0	0	4	1	0	4	0	17	9	2	0	0	1	2	6	0	2	2	1	0	8	0	0	0	0	0	2	2	7	0	2	3
AC004597.1	4	4	0	0	0	0	0	0	1	0	0	1	0	0	0	0	0	0	0	0	2	0	0	0	0	0	0	0	0	0	0	0	0	0	0	0	0	0	0	0	1
AC004623.1	13	3	9	0	0	0	0	0	0	1	1	4	1	1	0	0	0	0	0	0	0	3	4	0	0	0	0	6	2	2	1	0	3	0	0	2	0	0	0	0	0
AC004637.1	4	0	10	1	3	1	3	1	7	1	0	0	1	0	0	0	0	0	0	0	0	0	0	0	1	0	0	0	0	0	0	0	0	0	0	0	0	0	0	1	0
AC004664.1	1	0	0	0	0	0	0	0	0	0	0	0	0	0	0	0	0	0	0	0	0	0	0	0	0	0	0	0	0	0	0	0	0	0	0	0	0	0	0	0	0
AC004672.1	11	1	2	0	0	0	0	1	8	0	0	0	0	1	0	3	0	0	0	1	0	0	0	0	0	0	0	0	0	0	0	0	0	0	2	0	0	5	0	0	1
AC004672.2	8	10	3	10	13	8	27	5	6	3	2	28	6	3	26	5	18	10	17	0	4	18	13	11	12	2	12	12	3	4	12	6	1	9	12	7	11	3	8	1	11
AC004674.1	2	5	2	2	0	0	0	0	13	0	0	0	0	0	2	0	0	0	0	0	0	1	1	0	0	0	0	0	0	0	0	1	0	1	0	0	0	3	1	0	1
AC004678.1	5	2	3	6	2	11	24	13	8	4	1	3	5	1	8	2	8	7	0	2	0	5	7	4	4	3	3	3	0	5	1	0	2	6	3	4	2	4	1	6	8
AC004678.2	3	2	4	5	5	3	30	6	1	3	2	24	15	1	9	6	16	7	2	3	14	7	8	12	8	6	10	9	1	10	1	3	4	7	9	7	7	1	2	8	18
AC004687.1	453	190	226	128	183	237	335	139	64	105	10	21	27	2	24	5	99	48	2	11	5	74	52	61	69	9	12	3	7	51	8	25	3	50	122	126	266	21	9	259	164
AC004687.2	6	5	2	5	7	2	6	8	1	1	1	7	1	0	4	1	0	0	1	1	4	9	4	4	6	2	1	7	0	5	1	5	3	11	5	8	1	1	2	0	7
AC004687.3	31	22	15	3	0	0	0	2	34	3	0	3	1	3	0	4	2	2	1	0	0	0	0	1	2	0	0	0	0	1	0	0	0	0	1	0	0	3	0	2	1
AC004690.1	2	3	1	0	0	0	0	0	8	0	0	1	0	0	0	0	0	1	0	0	0	0	1	0	0	0	0	0	0	0	0	0	0	0	0	0	0	1	0	0	0
AC004690.2	16	7	1	1	0	0	0	1	11	0	0	1	2	4	0	2	1	2	0	1	0	0	0	0	0	0	1	0	0	0	0	0	0	0	0	0	0	0	0	0	0
AC004691.1	6	1	0	0	0	1	0	0	6	0	0	0	0	0	0	0	0	0	0	0	0	0	0	0	0	0	0	0	0	0	0	0	0	0	0	0	0	0	0	0	0
AC004692.1	0	1	3	0	0	0	0	0	2	0	0	0	0	0	0	0	0	0	0	0	0	0	0	1	0	0	0	0	0	1	0	0	0	2	1	0	0	0	0	0	0
AC004692.2	12	13	8	0	0	0	0	0	9	1	0	1	2	0	0	0	0	0	0	0	0	0	0	0	0	0	0	0	0	0	0	0	0	0	0	0	0	0	0	0	0
AC004696.1	8	6	1	2	0	0	0	8	7	0	0	0	0	0	0	0	0	0	0	0	0	0	0	0	0	0	0	0	0	0	0	0	0	0	0	0	0	0	0	0	0
AC004696.2	5	4	0	0	0	0	0	1	7	1	0	0	0	3	0	0	0	5	0	0	0	0	0	0	0	0	0	1	0	0	0	0	0	0	0	0	0	0	0	0	0
AC004702.1	9	8	7	3	16	0	1	1	5	1	2	3	0	1	6	3	0	0	0	0	0	1	1	6	3	2	2	0	2	1	1	0	0	6	6	8	7	4	0	0	11
AC004704.1	8	2	2	0	0	0	0	1	3	0	0	0	0	3	0	0	0	1	0	4	1	0	0	0	0	0	0	1	0	0	0	1	0	0	0	0	0	0	0	0	0
AC004706.1	6	5	4	14	7	2	2	5	7	0	3	4	1	1	2	2	5	0	0	2	0	3	3	13	6	0	6	0	0	5	0	0	0	1	1	6	7	4	0	3	9
AC004706.2	4	0	0	0	0	0	0	0	1	0	0	0	0	0	0	0	0	0	0	0	0	0	0	0	0	0	0	0	1	0	0	0	1	0	0	0	0	2	0	0	0
AC004706.3	70	70	66	79	66	118	266	138	52	54	11	34	15	5	18	16	46	80	7	8	19	28	27	64	68	3	17	21	5	13	7	5	5	21	37	23	29	25	9	31	70
AC004707.1	9	10	3	0	5	3	6	1	1	4	3	4	1	1	3	4	0	0	0	0	0	2	4	11	6	2	1	1	1	1	1	3	2	4	2	1	0	0	0	3	3
AC004765.1	0	7	0	1	1	0	0	0	4	0	0	0	0	1	0	0	1	0	0	1	0	0	0	0	0	0	1	0	0	0	2	0	0	0	0	0	0	0	0	0	0
AC004771.1	5	2	2	4	3	0	10	9	4	8	0	24	11	3	8	0	5	9	2	2	0	16	16	2	2	0	3	11	4	0	1	1	3	9	8	9	1	0	1	3	7
AC004771.2	27	10	28	28	25	25	74	35	11	28	7	15	7	2	4	1	9	5	5	3	6	14	20	19	35	0	12	25	0	8	6	2	6	19	13	23	10	3	5	18	30
AC004771.3	9	14	14	2	3	0	8	5	11	4	0	6	5	0	5	0	3	2	0	0	0	9	9	1	3	2	2	3	0	3	0	1	1	10	6	3	2	1	1	4	5
AC004771.4	16	4	7	3	5	3	15	4	2	11	0	2	4	1	0	0	2	0	0	1	0	2	2	6	0	2	0	2	0	0	0	0	1	0	0	1	2	0	2	0	3
AC004774.1	1	0	0	0	0	0	0	0	0	0	0	0	2	0	0	2	0	0	0	0	0	0	0	0	0	0	0	0	0	0	0	0	0	0	0	0	0	1	0	0	0
AC004774.3	1	0	0	0	0	0	0	0	0	2	0	0	0	0	0	0	0	0	0	0	0	0	0	0	0	0	0	0	0	0	0	0	0	0	0	0	0	0	0	0	0
AC004775.1	0	2	3	11	3	1	2	7	2	1	0	6	8	1	1	2	0	1	7	0	0	0	3	1	2	11	10	3	2	1	3	0	1	0	16	0	1	0	2	0	1
AC004777.1	0	0	0	0	0	0	0	0	0	0	0	0	1	0	0	1	0	0	0	2	0	1	0	0	0	0	1	1	0	1	0	1	0	1	0	0	0	0	0	0	1
AC004784.1	14	16	2	5	0	0	0	1	11	2	1	1	5	4	0	8	0	0	3	0	3	0	0	2	0	0	0	1	0	2	0	1	0	0	0	1	0	4	0	0	0
AC004788.1	1	0	1	0	0	0	0	0	0	0	0	0	0	0	0	0	0	0	0	0	1	0	0	0	0	0	0	0	0	0	0	0	0	0	0	0	1	6	0	0	0
AC004790.1	2	1	7	0	0	0	0	0	2	1	0	0	0	0	0	0	0	0	0	0	0	0	0	0	0	0	0	0	0	0	0	0	0	0	0	0	0	0	0	0	0
AC004790.2	9	2	14	0	0	0	0	0	2	0	0	0	0	0	0	0	0	0	0	0	0	0	1	1	0	0	0	0	0	0	0	0	0	0	0	0	0	0	0	0	0
AC004801.1	4	4	1	0	0	0	1	0	8	0	0	0	2	0	0	0	0	2	0	0	0	0	0	0	0	0	0	0	0	0	0	0	0	0	0	0	0	0	0	0	0
AC004801.2	7	13	9	24	10	6	3	8	8	6	16	27	16	0	25	5	21	9	7	2	13	22	17	16	11	8	22	13	4	18	2	9	5	22	16	14	24	10	5	18	32
AC004801.3	2	0	2	0	0	0	0	2	17	3	0	0	0	1	0	1	1	6	0	0	0	0	0	0	0	0	0	2	0	1	0	0	0	0	0	0	0	1	0	0	0
AC004801.4	14	6	5	0	0	0	0	0	13	0	0	1	3	0	0	1	0	0	0	0	1	0	0	1	0	0	0	0	0	2	0	2	0	0	1	0	0	0	0	0	1
AC004801.5	14	5	9	1	0	0	0	0	2	1	1	0	1	2	0	0	2	0	0	0	0	0	0	1	1	0	0	0	0	0	0	0	0	0	0	0	0	3	0	0	0
AC004801.6	8	12	7	8	16	3	1	3	0	2	1	2	5	0	2	0	7	2	3	0	6	1	1	4	1	2	4	1	0	2	1	4	0	3	4	3	10	0	0	3	7
AC004801.7	5	4	2	0	0	0	0	0	3	0	0	1	4	0	0	0	1	0	0	0	0	0	0	0	0	0	0	0	0	0	0	0	0	0	0	0	0	0	0	0	0
AC004803.1	30	38	40	72	67	41	60	58	30	26	30	60	28	7	43	12	37	52	37	12	47	40	52	55	48	27	45	46	11	41	17	21	21	26	60	34	25	31	8	20	48
AC004805.1	1	2	1	5	7	3	4	4	1	0	0	0	0	0	0	0	2	0	0	0	0	1	0	1	0	0	1	1	0	1	0	0	0	0	2	0	0	0	0	1	1
AC004805.2	3	1	0	0	0	0	0	0	4	0	0	0	0	0	0	1	0	0	0	0	0	0	0	0	0	0	0	0	0	0	0	0	0	0	0	0	0	0	0	0	0
AC004805.3	3	1	0	0	0	0	0	0	0	1	0	0	0	0	0	1	0	0	0	0	0	0	0	0	0	0	0	0	0	0	0	0	0	0	0	0	0	0	0	0	0
AC004808.1	3	1	0	0	0	0	0	0	4	0	0	0	3	0	0	1	0	0	0	0	0	0	0	0	0	0	0	0	0	0	0	0	0	0	0	0	0	1	0	0	0
AC004808.2	12	1	1	0	0	0	0	1	2	0	1	1	0	0	0	0	0	0	0	5	0	0	2	0	0	0	0	0	0	0	0	0	0	0	1	1	0	0	0	0	0
AC004812.1	1	6	1	0	4	0	0	1	0	0	3	1	0	6	2	3	0	0	0	1	0	2	4	4	4	3	4	3	2	2	1	1	3	0	0	2	1	0	2	0	1
AC004812.2	30	36	36	55	39	43	69	25	12	22	14	28	2	6	16	4	30	52	14	10	54	29	32	42	45	25	31	17	5	12	8	14	6	15	32	19	20	5	4	24	36
AC004816.1	12	12	5	13	7	11	10	12	3	14	7	11	5	2	4	5	20	8	5	5	9	3	6	8	9	4	8	5	2	7	2	0	0	2	6	4	7	3	0	0	4
AC004816.2	3	3	3	3	2	0	0	0	1	0	0	0	0	0	0	0	0	0	0	0	2	2	0	1	0	0	1	1	3	0	2	0	3	3	0	3	0	0	5	0	10
AC004817.1	3	5	2	0	1	0	0	0	1	0	1	0	0	1	1	1	0	4	0	0	0	0	0	0	0	0	0	0	0	1	0	0	0	0	0	0	0	0	0	0	0
AC004817.2	0	0	4	0	1	0	0	0	2	0	0	0	0	0	0	0	0	0	1	0	0	0	0	0	0	0	2	1	0	0	0	0	0	0	0	0	0	4	0	0	1
AC004817.3	52	69	16	39	33	8	17	17	20	7	3	6	2	0	3	1	15	5	0	1	14	2	6	13	7	2	7	1	1	7	0	7	0	4	4	6	1	4	4	0	6
AC004817.4	16	2	3	0	0	0	0	1	9	0	0	1	0	0	0	8	3	0	3	0	0	0	0	0	1	0	1	0	0	0	0	0	0	0	0	0	0	0	0	0	2
AC004817.5	36	24	10	1	16	8	1	1	24	3	2	19	0	0	18	2	35	8	3	2	2	4	10	3	1	1	6	2	0	2	1	0	0	22	9	11	7	9	0	2	5
AC004825.1	8	4	1	0	0	0	0	0	4	1	0	0	0	0	2	0	0	0	0	0	0	0	0	0	0	0	0	0	0	0	0	0	1	0	0	0	0	1	0	0	0
AC004825.2	6	3	12	6	11	7	2	6	6	2	7	5	1	0	11	7	3	8	12	1	8	3	5	6	7	9	10	3	0	4	3	4	0	3	11	3	3	1	9	2	4
AC004825.3	24	15	2	0	2	0	1	1	22	2	0	0	2	2	0	3	9	3	0	5	0	1	2	3	1	0	3	0	0	1	0	0	0	0	1	0	0	2	1	0	0
AC004828.1	3	4	0	0	0	0	0	0	2	0	1	0	1	0	0	0	0	0	0	0	0	2	0	0	0	1	0	0	0	0	0	1	0	3	0	0	0	0	0	0	0
AC004828.2	16	4	4	0	0	0	0	0	6	0	0	2	0	3	2	0	0	0	0	0	0	0	0	0	0	2	0	0	0	0	0	0	0	0	0	0	0	0	0	1	0
AC004830.1	3	0	0	0	0	0	0	0	3	2	0	0	0	0	0	0	0	0	0	0	0	0	0	0	0	0	0	2	0	0	0	0	0	0	0	0	0	0	0	0	0
AC004830.2	3	3	1	0	0	0	0	1	9	3	0	1	0	1	1	3	0	0	0	0	0	1	1	0	0	1	0	0	0	0	0	0	0	0	0	0	0	2	0	2	0
AC004832.1	24	3	27	44	21	13	31	67	16	23	0	2	1	1	0	0	5	0	1	0	1	3	2	10	7	0	0	1	0	1	1	1	0	0	1	0	0	0	0	2	3
AC004832.2	2	0	5	0	2	0	0	1	2	1	0	0	0	0	1	0	0	7	0	0	0	1	1	0	2	0	1	0	0	0	0	0	0	0	0	0	1	0	0	0	0
AC004832.4	7	4	4	20	18	0	0	3	4	0	3	4	7	0	8	4	3	5	5	2	4	7	11	19	7	12	10	4	3	7	4	1	2	8	6	5	7	5	5	5	10
AC004832.5	6	5	2	1	6	0	1	6	1	3	21	67	33	12	85	13	16	25	23	1	2	36	44	15	8	23	18	59	9	15	16	5	17	72	25	58	2	3	24	2	4
AC004832.6	3	2	6	0	5	1	5	1	6	0	0	0	4	0	2	0	2	0	0	0	0	0	0	3	2	0	2	1	1	1	0	0	0	0	1	1	1	0	0	2	2
AC004834.1	27	16	17	7	12	5	20	19	24	5	0	11	17	2	17	2	10	50	7	1	10	15	9	22	27	17	11	21	2	9	4	5	8	3	14	7	5	10	2	8	13
AC004835.1	5	1	14	0	0	0	0	1	7	0	0	0	0	2	2	0	1	0	0	0	1	0	0	0	0	0	0	0	0	0	0	0	0	0	0	1	0	0	0	1	0
AC004835.2	2	0	0	0	0	0	0	0	3	0	0	0	0	0	0	0	0	0	0	0	0	0	0	0	0	0	0	0	0	0	0	0	0	0	0	0	0	0	0	0	0
AC004837.2	8	4	1	0	0	0	0	0	3	0	0	0	2	0	0	0	0	0	0	0	0	0	0	0	0	0	0	0	0	0	0	0	0	0	0	0	0	0	0	0	0
AC004837.3	2	1	0	0	0	0	0	0	0	0	0	0	0	0	0	0	0	0	1	0	0	1	0	0	0	0	0	0	0	0	0	0	0	0	1	0	0	0	0	0	0
AC004837.4	13	8	18	16	8	3	5	9	1	1	1	16	10	2	10	6	9	19	5	0	1	7	7	5	1	7	4	3	0	2	2	5	3	4	4	8	2	8	1	2	5
AC004839.1	7	15	18	16	17	2	3	2	1	0	11	8	2	1	17	5	17	23	20	1	7	9	12	16	9	4	9	7	2	2	4	10	5	10	18	12	9	10	5	4	16
AC004839.2	3	3	2	1	3	3	2	2	0	0	0	0	0	0	3	1	0	0	2	0	0	2	1	1	3	3	3	1	0	2	2	2	0	1	3	1	2	2	0	0	5
AC004840.1	5	11	9	0	3	2	23	6	5	1	0	0	3	0	0	1	0	0	0	0	0	0	1	3	5	2	5	1	0	1	0	0	0	0	1	4	2	0	1	0	3
AC004840.2	6	4	1	0	0	0	0	1	16	1	0	0	1	0	0	0	0	0	0	0	0	0	0	0	0	0	0	0	0	0	0	0	0	0	0	0	0	0	0	0	0
AC004846.1	29	19	43	24	35	14	30	13	9	20	7	6	6	0	5	0	9	25	2	1	3	8	5	7	0	1	1	0	0	6	0	2	0	10	8	9	0	4	1	12	27
AC004846.2	45	63	48	55	74	8	21	41	14	4	8	9	3	3	10	7	4	9	10	4	5	9	17	19	16	9	10	6	1	21	10	6	4	14	33	14	13	1	2	13	24
AC004847.1	11	28	19	8	44	32	45	21	5	26	8	51	9	1	18	13	138	164	8	15	30	32	34	151	122	7	37	5	4	36	9	12	2	15	43	20	63	17	5	99	95
AC004852.1	1	0	0	0	0	0	0	0	0	0	0	0	0	0	0	0	0	0	0	0	0	0	0	0	0	0	0	0	0	0	0	1	0	0	0	0	0	0	0	0	0
AC004852.2	14	6	2	0	0	0	0	0	14	0	0	1	4	3	0	9	2	3	1	3	1	0	0	0	1	0	0	0	0	0	0	0	0	0	1	0	0	6	1	0	0
AC004852.3	1	0	0	0	0	0	0	0	3	0	0	1	0	0	0	0	1	0	0	0	0	0	0	0	0	0	0	0	0	0	0	0	0	0	0	0	0	1	0	0	0
AC004854.1	3	1	4	6	3	2	8	12	8	4	4	2	1	0	6	0	9	0	0	0	9	7	3	10	7	4	3	4	0	1	0	2	2	4	9	4	2	4	0	3	3
AC004854.2	53	26	45	29	44	55	74	40	9	19	4	7	5	0	10	1	4	16	5	1	9	16	3	9	23	4	19	1	1	2	3	1	2	0	8	16	2	9	0	9	20
AC004858.1	18	17	12	8	19	6	16	10	1	1	8	4	0	2	4	0	7	23	1	1	2	5	10	16	11	3	10	7	3	3	5	5	9	9	15	9	7	0	1	10	21
AC004862.1	28	22	5	0	0	0	0	0	31	0	11	68	5	10	58	7	1	7	12	3	1	57	50	4	1	6	7	55	11	3	6	4	25	27	17	32	0	20	32	0	0
AC004863.1	9	0	5	0	0	0	0	0	6	0	0	0	1	0	0	0	0	0	0	0	0	0	0	0	0	0	0	0	0	0	0	0	0	0	0	0	0	0	0	0	0
AC004865.1	12	4	5	2	0	0	0	0	5	1	0	0	1	0	0	0	1	0	0	0	0	2	0	0	0	0	0	0	0	0	0	0	0	0	0	0	0	0	0	0	0
AC004865.2	11	10	14	19	26	16	38	12	1	7	1	7	11	1	6	0	10	15	0	2	0	9	2	13	7	0	0	6	1	10	1	1	7	10	7	10	12	2	0	26	16
AC004866.1	4	5	0	0	0	0	0	0	1	5	0	0	0	0	0	2	0	0	0	0	0	0	0	0	0	0	0	0	0	0	0	0	0	0	0	0	0	3	0	0	0
AC004866.2	3	1	3	0	0	0	0	0	2	0	0	0	0	0	0	0	0	0	0	0	0	0	0	0	0	0	0	0	0	0	0	0	0	0	0	0	0	0	0	0	0
AC004869.1	8	5	1	0	0	0	0	0	0	0	0	0	0	0	0	0	0	0	0	2	0	0	0	0	0	0	0	0	0	0	0	0	0	0	0	0	0	2	0	0	0
AC004869.2	1	2	0	0	0	0	0	0	0	0	0	0	0	0	0	0	0	0	0	0	0	0	0	0	0	0	0	0	0	0	0	0	0	0	0	0	0	0	0	0	0
AC004870.1	3	0	2	2	0	0	0	0	0	1	0	0	0	0	0	0	0	0	0	0	0	0	0	0	1	0	0	0	0	0	0	1	0	0	0	0	0	0	0	0	0
AC004870.2	8	8	1	2	1	0	0	0	15	0	0	1	3	7	0	0	1	0	2	2	0	0	0	1	0	0	1	0	0	0	0	0	0	0	0	0	0	0	0	0	2
AC004870.3	5	4	0	0	0	0	0	0	5	4	0	0	1	3	0	1	2	1	0	0	0	0	3	1	0	0	0	0	0	0	0	0	0	3	0	0	0	0	0	0	0
AC004870.4	5	1	6	0	1	0	0	0	3	1	0	1	4	0	3	5	0	0	0	0	2	0	2	1	0	0	0	0	0	0	0	0	0	0	0	1	0	5	0	0	0
AC004875.1	9	1	1	0	0	0	0	0	4	0	0	0	4	1	0	0	0	8	0	0	0	0	0	0	0	0	0	0	0	0	0	0	0	0	0	0	0	0	0	0	0
AC004877.1	24	5	16	9	13	9	14	10	14	7	3	6	28	0	3	4	1	7	2	1	2	13	4	5	6	4	5	7	1	1	1	1	3	5	11	1	2	2	0	1	1
AC004877.2	6	18	7	19	15	5	2	6	12	4	12	21	26	3	17	10	22	13	0	3	3	9	17	1	2	5	5	21	3	6	3	4	12	9	4	20	9	26	4	14	7
AC004879.1	4	0	2	0	0	0	0	0	2	0	0	0	2	4	0	0	4	2	8	0	0	2	1	0	0	0	2	4	0	0	0	0	0	0	1	0	0	8	1	0	0
AC004882.1	0	0	3	0	0	0	0	0	0	0	0	0	1	0	0	0	2	0	0	0	0	0	0	0	0	0	0	0	0	0	0	0	0	0	0	0	0	0	0	2	0
AC004882.3	4	0	1	0	2	1	0	0	4	0	0	3	3	0	2	0	1	0	1	2	0	1	2	2	0	4	2	1	0	3	1	4	5	0	1	0	0	0	0	0	1
AC004884.1	1	0	0	0	0	0	0	0	0	0	0	0	0	0	0	1	0	0	0	0	0	0	0	0	0	0	0	0	0	0	0	0	0	0	0	0	0	0	0	0	0
AC004884.2	3	4	1	0	2	0	0	0	3	0	0	0	0	0	0	0	0	2	0	0	0	0	0	0	0	0	0	0	0	0	0	0	0	0	0	0	0	0	0	0	0
AC004888.1	7	1	0	0	0	0	0	0	2	2	0	0	1	0	0	0	2	2	0	0	1	0	0	0	0	0	0	0	1	0	0	0	0	0	0	0	0	0	0	0	1
AC004890.1	7	9	5	2	1	2	0	1	11	2	0	5	0	1	0	0	0	0	0	0	0	3	0	4	0	0	3	0	0	1	2	0	3	0	1	0	1	0	3	0	1
AC004890.2	77	76	53	102	104	58	293	121	31	47	31	88	39	9	36	9	72	127	3	13	16	130	90	85	96	10	23	72	8	26	23	19	15	53	41	47	65	19	33	45	64
AC004890.3	2	4	5	0	0	0	1	0	2	0	0	0	0	0	1	0	0	0	0	0	0	0	0	0	0	0	0	0	0	0	0	0	0	0	0	0	0	0	0	0	0
AC004893.2	47	14	10	14	9	13	24	19	8	9	0	0	1	0	0	1	1	0	2	1	15	1	5	11	8	3	1	0	0	2	0	0	0	3	3	2	29	3	0	0	3
AC004895.1	1	3	1	1	1	0	0	0	4	0	1	1	2	1	2	1	1	0	0	0	1	3	0	1	1	0	2	5	0	0	1	1	0	1	1	0	0	3	0	0	0
AC004898.1	7	4	4	1	4	1	1	0	3	0	0	2	2	0	2	5	0	0	1	0	3	3	0	0	0	2	3	2	1	3	0	3	1	3	0	1	2	0	0	0	1
AC004899.1	11	5	2	0	0	1	2	0	8	0	1	2	0	0	1	3	1	0	0	1	0	0	0	1	0	0	1	0	0	0	0	0	0	0	0	1	2	0	0	0	0
AC004899.2	20	8	3	0	0	0	0	0	18	1	0	0	0	6	0	5	1	0	0	0	0	0	0	0	0	0	0	0	0	0	0	0	0	0	0	0	1	3	0	0	0
AC004900.1	4	1	0	0	0	0	0	0	5	0	0	0	0	0	0	5	0	0	0	1	1	0	0	0	0	0	1	0	0	0	0	0	0	0	0	0	0	1	0	0	0
AC004908.1	9	30	15	28	14	15	17	13	5	7	1	17	1	2	13	0	9	3	0	5	0	17	14	6	2	2	3	15	2	2	0	6	2	14	3	15	20	31	0	0	0
AC004908.2	11	22	26	17	44	8	2	12	10	5	22	44	18	8	30	8	43	35	27	9	16	18	31	19	4	15	22	17	9	8	8	5	3	21	15	21	10	43	7	18	13
AC004908.3	1	7	3	10	8	0	1	2	1	0	3	16	0	0	8	3	5	1	6	2	1	8	2	5	4	3	11	4	1	2	3	1	2	4	5	3	12	7	2	3	4
AC004910.1	9	8	3	0	0	0	0	0	4	0	0	0	1	2	0	0	0	0	0	0	0	0	0	0	0	0	0	0	0	0	0	0	0	0	0	0	0	0	0	0	0
AC004911.1	6	3	4	0	0	0	0	2	6	0	0	0	0	0	1	2	1	0	0	0	0	0	0	0	0	0	0	0	0	0	0	0	0	0	0	0	0	0	0	0	0
AC004912.1	4	0	0	0	0	0	0	0	0	0	0	3	0	3	0	1	0	5	3	0	0	0	7	0	0	0	3	1	1	1	0	5	1	0	1	0	0	0	3	0	0
AC004917.1	29	12	18	6	5	2	7	2	17	1	3	7	5	1	7	4	6	6	8	0	0	0	3	6	5	4	6	2	1	4	1	4	1	1	2	1	5	8	0	0	3
AC004918.1	25	27	20	146	76	38	50	69	20	13	33	114	29	31	95	47	59	39	27	19	12	80	70	36	15	22	30	116	23	50	22	10	46	60	59	70	39	21	45	34	30
AC004918.3	62	58	36	208	134	68	99	92	23	14	81	225	51	68	161	140	119	110	84	23	67	95	109	109	54	81	105	104	42	96	49	78	55	124	117	147	51	50	55	80	94
AC004920.1	3	2	0	0	0	0	0	0	1	0	0	0	5	0	0	0	1	6	0	0	0	0	1	0	0	0	0	0	0	0	0	0	0	0	0	0	0	0	1	0	0
AC004921.1	27	15	21	8	18	5	2	8	7	2	2	6	0	1	1	0	0	5	1	1	0	4	4	0	0	0	1	1	0	1	0	4	0	4	5	3	1	2	1	0	7
AC004921.2	16	2	5	0	0	1	1	2	14	2	1	1	4	2	0	3	3	7	1	1	0	0	1	1	1	0	0	0	0	3	0	3	1	1	0	0	0	0	0	0	0
AC004922.1	7	8	11	11	14	4	2	8	1	1	4	25	4	1	14	5	23	11	3	0	7	5	18	7	5	6	13	6	2	10	6	7	6	5	7	7	8	12	6	11	15
AC004923.1	6	4	8	10	10	13	29	27	4	19	1	5	0	1	2	0	0	0	0	1	0	0	4	1	4	0	3	1	1	1	0	2	0	1	1	0	1	1	0	0	1
AC004923.2	5	1	3	0	0	0	0	0	4	1	0	0	0	0	0	1	0	0	0	0	0	2	0	0	0	0	0	0	0	0	0	0	0	0	0	0	0	2	0	0	0
AC004923.3	1	0	2	0	0	0	0	0	0	0	0	0	0	0	0	0	0	0	0	0	0	2	0	0	0	0	0	0	0	0	0	0	0	0	0	0	0	0	0	0	0
AC004923.4	19	13	4	5	3	0	14	6	4	3	3	6	3	0	1	0	9	0	0	2	1	1	4	2	0	3	0	5	1	4	4	0	1	2	1	13	2	3	2	3	11
AC004925.1	12	6	0	0	0	0	0	1	17	2	4	12	19	1	12	16	1	3	3	7	0	10	5	2	0	2	1	2	0	1	0	6	2	9	4	16	0	1	5	0	0
AC004930.1	8	2	0	0	0	0	0	0	1	0	0	2	0	0	0	3	0	0	0	0	0	0	0	0	1	0	0	0	0	0	0	0	0	0	0	0	0	0	1	0	0
AC004936.1	3	5	0	0	0	0	0	0	2	1	0	0	1	0	0	0	0	0	0	1	1	0	0	0	0	0	0	0	0	0	0	0	0	0	0	0	0	8	0	0	0
AC004938.1	9	3	3	0	0	0	0	0	2	0	1	0	3	0	0	0	0	0	1	0	0	1	0	0	0	2	0	1	0	0	0	0	0	0	0	0	0	0	0	1	0
AC004938.2	9	9	13	11	8	7	11	7	11	7	2	3	31	0	5	5	0	7	4	1	0	8	5	3	1	5	4	2	0	7	2	2	2	8	2	9	0	2	2	10	8
AC004941.1	10	3	3	0	0	0	0	0	8	0	0	0	0	0	3	0	2	2	1	0	0	1	4	1	4	3	3	2	0	0	0	1	0	2	0	0	0	0	0	0	0
AC004941.2	5	0	0	0	0	0	1	1	1	0	0	0	0	0	0	1	0	0	0	0	0	0	1	0	0	0	0	0	0	0	0	0	0	0	0	0	0	0	0	0	0
AC004943.1	13	8	12	15	12	2	18	14	7	2	3	4	0	2	4	0	9	3	6	2	15	3	3	10	7	3	5	4	1	3	0	1	2	5	6	9	14	7	2	7	17
AC004943.2	71	61	69	104	79	55	116	104	68	44	35	69	40	4	52	19	73	58	21	38	13	40	58	40	40	16	24	29	7	64	17	12	16	16	37	45	68	62	25	52	141
AC004943.3	2	3	2	9	2	0	0	0	0	0	1	2	0	0	3	0	0	0	0	4	0	0	0	2	0	2	0	0	1	1	0	0	0	1	1	0	4	0	0	2	4
AC004944.1	17	8	3	0	0	0	0	1	17	0	0	1	0	4	0	1	0	0	3	0	0	0	1	0	0	0	0	1	0	0	0	0	0	0	0	0	0	5	1	0	0
AC004945.1	4	1	1	0	0	0	0	0	2	0	0	1	0	0	0	0	0	0	0	0	0	0	2	2	0	0	1	0	0	0	0	0	1	1	0	0	0	0	2	0	0
AC004946.1	4	2	3	1	0	0	0	0	8	0	0	0	1	0	0	1	1	1	0	0	1	0	0	0	0	0	0	0	0	0	1	0	0	0	0	0	0	3	0	0	0
AC004946.2	9	3	1	0	0	0	0	0	2	1	0	0	1	5	0	1	0	0	0	0	0	0	0	0	0	0	0	0	0	0	0	0	0	0	0	0	0	0	0	0	0
AC004947.1	21	11	5	44	31	7	4	8	12	12	0	18	4	1	5	4	1	28	0	2	2	17	6	2	1	0	0	0	0	0	0	1	0	4	0	2	2	8	0	7	2
AC004947.2	21	6	12	32	27	23	11	5	11	8	2	15	1	0	7	2	2	8	0	0	2	6	6	2	0	0	1	3	0	1	0	2	1	3	0	6	2	1	3	4	2
AC004947.3	7	4	2	6	10	2	2	6	4	5	5	17	2	2	4	0	9	2	0	0	1	2	6	1	0	0	0	3	1	6	0	1	3	8	0	6	4	0	1	15	5
AC004948.1	7	1	2	7	4	0	0	1	5	0	1	1	0	0	1	3	0	0	1	0	0	0	0	0	0	1	0	0	0	0	0	0	0	0	0	1	0	1	0	1	1
AC004951.1	72	59	61	95	91	97	319	154	43	50	41	80	46	18	87	18	111	155	6	15	14	79	67	74	94	20	23	43	11	37	18	15	20	49	71	50	51	68	14	75	111
AC004951.2	17	20	20	38	31	18	72	25	10	7	11	16	26	6	9	2	26	40	0	2	0	20	23	40	46	7	10	27	2	17	4	11	9	22	19	20	15	0	10	33	40
AC004951.3	6	4	7	13	16	7	29	19	1	1	1	7	5	1	4	0	3	13	0	1	2	8	4	15	12	0	5	7	2	3	3	1	5	15	6	1	3	0	2	2	15
AC004951.4	7	5	8	16	16	8	12	15	2	1	7	16	25	2	13	2	3	16	6	0	13	8	8	20	12	12	5	16	1	12	4	2	7	6	7	7	6	1	3	2	12
AC004965.1	8	0	0	0	0	0	0	0	1	0	0	0	0	1	0	0	0	0	0	0	0	0	0	0	0	0	0	0	0	0	0	0	0	0	0	0	0	0	0	0	0
AC004967.1	2	7	3	11	7	6	9	6	2	1	2	7	2	0	11	0	2	3	0	2	0	7	3	5	6	1	3	0	1	1	1	1	0	1	6	7	5	0	4	4	5
AC004967.2	43	55	28	87	70	178	529	178	12	77	32	48	41	21	62	13	52	62	24	12	26	38	46	74	80	22	59	30	8	32	11	30	16	52	58	46	38	13	15	32	67
AC004969.1	0	4	2	0	2	1	2	0	3	0	0	0	1	0	1	0	0	0	0	0	2	1	0	7	3	1	0	4	0	1	0	1	0	0	0	2	2	0	0	0	3
AC004972.1	4	4	2	0	0	0	0	0	5	0	0	0	2	1	0	0	1	0	2	2	0	0	0	0	0	0	0	0	0	0	0	0	0	0	0	0	0	3	0	0	0
AC004973.1	3	2	1	0	1	0	0	0	5	0	2	2	0	2	0	0	2	0	0	0	0	2	2	0	0	0	0	1	0	0	0	0	0	0	0	1	0	0	0	0	0
AC004974.1	17	2	10	2	12	0	1	0	8	3	2	5	2	0	0	2	0	0	1	0	0	2	6	6	3	5	9	1	1	10	2	3	0	1	0	1	1	5	0	0	1
AC004975.1	3	2	3	0	0	0	0	0	2	0	0	0	0	0	0	1	0	0	0	3	0	0	0	0	1	0	0	0	0	0	0	0	0	0	0	0	0	0	0	0	0
AC004975.2	8	4	6	1	0	0	0	1	0	0	0	0	0	0	0	0	0	0	0	0	0	0	0	0	0	0	0	0	0	0	0	0	0	0	0	0	0	0	0	0	0
AC004980.1	194	249	245	324	378	346	791	196	56	46	81	216	89	85	137	43	168	212	47	27	76	204	226	344	383	79	189	104	95	189	63	124	92	160	215	242	147	68	203	193	512
AC004980.2	5	5	1	1	1	0	0	2	0	1	1	2	1	3	2	0	0	1	0	1	0	0	1	0	0	0	1	0	0	6	0	0	1	2	2	0	0	0	1	0	0
AC004980.3	3	5	1	6	4	3	6	6	2	2	1	3	0	0	2	0	4	1	0	0	2	0	3	2	1	0	0	2	0	2	0	1	0	3	0	3	4	0	0	1	2
AC004980.4	0	0	0	1	5	0	0	1	0	0	0	2	0	0	0	0	0	0	0	0	4	1	1	0	0	0	0	0	0	0	0	0	0	1	1	2	0	0	0	2	0
AC004982.1	37	20	37	75	49	26	25	49	12	9	10	22	7	6	17	0	6	4	6	5	7	9	6	10	12	6	15	6	2	9	1	6	0	22	10	15	12	13	2	8	5
AC004982.2	40	51	50	138	93	92	95	130	16	9	21	57	7	6	59	0	20	38	29	10	84	27	50	51	31	8	22	34	15	19	2	19	13	38	31	37	31	66	11	11	20
AC004986.1	0	0	1	0	0	0	0	0	1	0	0	0	0	0	0	0	0	0	1	0	1	0	0	0	0	0	0	0	0	0	0	0	0	0	0	0	0	0	0	0	0
AC004987.1	1	1	2	0	0	0	0	0	0	0	0	0	0	0	0	0	0	0	0	0	0	0	0	0	0	0	0	0	0	0	0	0	0	0	0	0	0	0	0	0	0
AC004987.2	6	6	0	0	0	1	0	0	3	1	0	0	1	0	0	0	1	1	1	0	0	0	0	0	0	0	1	0	0	0	0	0	0	0	0	0	0	0	0	2	0
AC004987.3	0	3	0	0	0	0	0	0	6	0	0	1	0	0	0	0	0	0	0	3	0	0	0	0	0	0	0	0	0	0	0	0	0	0	0	0	0	0	0	0	0
AC004988.1	35	7	107	11	26	4	5	6	3	4	6	4	3	7	2	1	18	9	0	4	8	5	9	2	2	2	6	0	0	3	4	2	0	2	1	2	4	10	0	4	27
AC004990.1	17	7	12	8	7	2	11	13	17	7	2	10	2	2	0	3	8	5	0	0	3	5	13	9	24	0	0	0	0	7	0	1	0	1	11	1	0	9	0	2	1
AC004997.1	1	0	0	1	0	0	3	0	0	0	1	0	0	0	0	0	0	1	0	0	0	0	1	1	2	0	0	1	0	0	0	0	0	0	0	1	0	0	0	1	0
AC005000.1	8	8	18	14	9	5	6	3	2	8	2	2	0	5	1	9	4	3	3	2	5	2	2	1	1	2	2	0	2	1	1	2	3	1	1	1	3	0	2	1	3
AC005000.2	4	3	0	9	3	1	3	5	9	2	0	0	1	0	1	0	0	0	0	1	0	1	2	0	2	0	0	1	0	3	0	0	1	1	3	0	1	3	0	0	0
AC005002.1	6	0	4	0	0	0	0	1	5	0	0	2	2	0	0	0	0	0	0	0	0	0	0	0	0	0	0	0	1	0	0	0	0	0	0	0	0	3	0	0	0
AC005002.2	0	0	1	0	0	0	0	0	4	0	0	0	0	0	0	0	0	0	0	0	0	0	0	0	0	0	0	0	0	0	0	0	0	0	0	0	0	0	0	0	0
AC005005.1	3	0	5	0	0	0	0	0	3	1	0	0	0	0	0	1	0	0	0	0	0	0	0	0	1	0	0	0	0	0	0	0	0	0	0	0	0	0	0	0	0
AC005005.2	2	1	2	0	0	0	0	2	1	0	0	0	6	2	1	0	0	0	0	0	0	0	0	0	0	0	1	0	0	3	0	0	0	0	1	0	0	0	0	0	0
AC005005.3	13	5	10	6	8	2	9	4	2	3	2	7	6	0	6	2	2	3	0	2	3	8	4	6	4	0	2	4	0	1	0	5	0	8	0	7	1	0	0	4	8
AC005005.4	57	37	34	4	1	0	5	4	65	13	2	5	13	6	2	3	6	9	4	2	2	1	2	4	0	0	0	1	0	8	2	1	0	0	2	0	0	4	1	0	2
AC005006.1	3	0	0	0	1	0	0	0	1	0	0	0	0	0	0	0	1	0	0	0	0	1	0	0	0	0	0	0	0	1	0	0	0	0	0	0	0	0	0	0	0
AC005008.1	5	2	1	0	0	0	0	0	0	0	0	0	1	3	0	2	0	0	0	0	0	0	0	0	0	0	0	0	0	0	0	0	0	0	0	0	1	0	0	0	0
AC005008.2	10	1	1	0	0	0	0	0	4	0	0	2	2	2	0	0	0	0	1	2	0	0	0	0	0	0	0	0	0	0	0	0	0	0	0	0	0	0	0	0	0
AC005009.1	7	10	0	1	3	0	0	0	0	0	0	0	0	0	0	0	0	0	0	1	0	0	0	0	0	0	1	0	0	6	0	0	1	0	0	0	1	0	0	0	0
AC005011.1	1	0	3	0	0	0	0	0	0	0	0	0	0	0	0	0	0	0	0	0	0	0	0	0	0	0	0	0	0	0	0	0	0	0	0	0	0	0	0	0	0
AC005013.1	8	3	13	17	2	7	23	2	3	3	0	10	0	0	5	1	1	1	0	0	0	1	8	0	1	0	0	0	2	0	0	0	1	3	0	8	2	0	0	1	0
AC005014.1	8	4	10	0	2	2	7	6	9	2	0	2	2	1	2	0	0	1	0	1	1	0	0	0	0	0	3	0	1	2	0	0	0	1	0	0	1	7	0	1	1
AC005014.2	6	4	6	8	14	0	2	1	4	0	1	0	0	0	2	0	0	0	4	0	2	0	1	3	0	0	2	3	0	0	0	0	1	1	0	0	0	0	0	1	0
AC005014.3	3	0	4	5	2	0	0	1	1	0	0	2	0	0	2	0	2	0	2	2	1	1	0	0	0	0	0	0	0	0	0	1	0	1	1	0	0	0	0	0	0
AC005014.4	8	6	0	0	0	0	0	0	4	3	1	1	1	1	0	0	0	0	0	1	0	0	0	0	0	0	0	0	0	0	0	0	0	1	0	0	0	0	0	0	0
AC005019.1	3	1	1	0	0	0	0	0	5	0	0	0	0	0	0	0	0	0	0	0	0	0	1	0	0	0	0	0	0	0	0	0	0	0	0	0	0	2	0	0	0
AC005019.2	3	3	2	3	0	0	1	0	6	0	2	0	0	2	0	0	1	0	0	0	0	0	0	0	1	0	0	0	0	0	0	0	0	0	0	0	0	0	0	0	0
AC005020.1	2	1	1	0	0	0	0	0	3	0	0	0	0	0	1	0	0	0	0	0	0	0	1	0	0	1	0	0	0	0	0	0	0	0	0	0	0	0	0	0	1
AC005021.1	6	6	3	1	6	6	10	1	0	0	6	8	6	1	28	2	0	0	8	2	1	4	4	3	3	0	3	6	0	2	0	1	1	12	5	15	1	4	4	0	1
AC005034.1	1	1	1	0	0	0	0	0	0	1	0	0	0	0	0	0	0	0	0	0	0	0	0	0	0	0	0	0	0	0	0	0	0	0	0	0	0	0	0	0	0
AC005034.2	2	4	0	2	0	0	0	4	1	0	1	1	0	0	0	0	1	0	0	0	0	0	1	0	0	0	0	0	0	0	0	1	0	0	0	0	0	1	0	0	1
AC005034.3	0	4	1	1	0	0	0	0	0	0	0	0	0	0	0	0	0	0	1	0	0	0	0	0	0	0	0	0	0	0	0	0	0	0	0	0	0	0	0	0	0
AC005034.4	2	0	0	0	1	2	1	0	2	0	0	4	1	0	2	0	1	0	2	2	0	1	0	0	0	0	0	1	0	0	0	0	2	0	0	1	0	0	0	0	0
AC005034.5	11	11	15	39	15	6	15	6	1	6	9	23	13	6	24	8	5	3	16	1	5	6	19	3	6	4	4	14	10	6	4	11	2	10	11	16	14	8	14	6	13
AC005034.6	23	7	10	0	2	2	4	4	28	3	0	2	4	6	2	5	0	1	0	8	3	5	5	0	1	2	1	3	0	0	0	3	2	0	2	1	1	8	0	0	1
AC005037.1	13	3	8	6	10	4	4	3	5	3	1	1	1	1	2	2	0	3	5	0	0	2	1	4	2	2	3	2	0	0	1	1	0	1	10	1	4	0	1	0	1
AC005040.1	1	4	1	0	0	0	0	0	1	3	0	0	1	1	0	0	5	4	2	0	0	0	0	0	0	0	0	0	0	0	0	0	0	0	0	0	0	1	0	0	0
AC005040.2	24	11	7	1	0	0	0	1	28	4	0	3	5	0	2	4	2	3	0	0	0	0	0	0	1	0	0	1	0	0	0	0	0	0	0	0	0	5	1	0	0
AC005041.1	11	12	10	22	4	3	9	16	14	6	3	4	5	0	4	1	18	3	0	1	1	6	1	4	2	0	2	1	0	0	0	1	0	7	1	1	0	3	1	2	0
AC005041.2	12	5	3	4	6	1	1	4	4	3	0	0	0	0	0	0	2	6	0	0	0	1	2	1	1	0	0	0	0	0	0	0	0	0	0	1	0	0	0	0	0
AC005041.3	3	2	4	15	6	6	9	5	2	15	3	19	34	3	9	1	31	2	5	3	5	7	14	4	7	0	2	17	0	4	1	1	9	7	11	9	12	9	4	1	7
AC005041.4	16	2	11	11	6	0	7	5	15	8	1	2	0	0	2	0	4	0	0	0	2	2	3	5	5	0	0	0	0	0	2	0	0	5	1	0	0	3	1	6	3
AC005041.5	5	4	5	4	3	6	10	5	4	0	1	3	7	0	1	0	0	0	2	1	0	0	6	1	0	7	2	6	2	2	5	4	1	3	5	0	1	4	1	4	6
AC005042.1	6	1	3	0	0	1	0	0	0	0	0	0	0	0	1	0	0	0	0	2	0	0	2	0	0	0	0	0	0	0	0	0	0	2	0	2	0	0	0	1	0
AC005042.2	3	0	1	0	0	0	0	0	0	0	0	0	1	2	0	0	0	0	0	0	0	0	0	0	0	0	0	0	0	0	0	0	0	0	0	0	0	0	0	0	0
AC005045.1	3	0	1	0	0	0	0	0	0	0	0	0	0	0	0	0	0	0	0	0	0	0	0	0	0	0	0	0	0	0	0	0	0	0	0	0	0	0	0	0	0
AC005045.2	1	0	3	0	0	0	0	0	2	0	0	0	0	0	0	0	0	0	0	0	0	0	0	0	1	0	0	0	0	0	0	0	0	0	0	0	0	0	0	0	0
AC005046.1	7	2	0	9	10	12	24	5	2	0	2	8	9	2	11	0	8	5	5	4	8	3	3	12	4	14	18	6	2	2	1	0	1	4	12	4	2	3	2	6	3
AC005050.1	24	12	3	7	8	2	6	6	23	6	3	14	15	2	13	11	9	0	6	1	1	11	11	2	1	3	6	17	4	8	6	1	4	5	11	5	1	3	3	0	6
AC005050.2	10	5	2	3	1	1	3	0	5	2	2	2	14	4	2	10	7	3	11	0	1	2	1	2	5	7	13	2	2	1	2	4	1	0	11	2	0	4	0	0	10
AC005050.3	135	43	216	44	68	20	36	5	4	18	35	1	126	10	34	29	4	14	40	1	0	0	20	69	6	47	66	363	4	73	37	18	64	41	63	39	1	4	35	30	37
AC005052.1	5	3	13	0	1	0	1	3	25	3	2	0	5	1	3	4	2	0	0	3	0	1	1	1	0	0	0	0	0	1	0	0	0	0	1	0	8	13	0	0	0
AC005052.2	11	4	18	14	9	11	19	17	8	3	3	8	47	0	16	3	5	3	2	0	1	11	8	0	5	6	1	37	0	1	0	9	5	7	7	7	8	6	2	7	2
AC005062.1	118	51	34	55	76	38	13	57	37	8	15	9	8	2	1	4	33	0	2	11	9	6	9	22	15	0	11	2	1	39	0	1	2	1	14	5	15	46	9	6	37
AC005064.1	16	3	9	3	1	0	0	1	7	1	1	1	2	0	7	0	1	0	0	0	0	1	0	1	2	0	2	3	0	0	0	3	2	2	2	2	0	2	0	0	1
AC005066.1	4	4	5	0	0	0	0	0	0	0	0	0	1	0	0	1	0	0	0	0	0	0	0	0	0	0	0	0	0	0	0	1	0	0	0	0	0	0	0	0	0
AC005070.1	3	5	3	0	0	0	0	0	1	1	0	0	0	0	0	0	0	0	1	1	0	0	0	0	0	0	0	0	0	0	0	0	0	0	0	0	0	0	0	0	0
AC005070.2	1	0	1	0	0	0	0	0	1	0	0	1	0	1	0	0	0	0	0	0	0	0	0	0	0	0	0	0	0	0	0	0	0	0	0	0	0	0	0	0	0
AC005070.3	36	32	37	66	70	83	128	81	25	31	10	30	18	10	62	16	26	16	42	11	26	21	13	27	19	31	31	32	8	35	15	10	7	51	43	41	47	20	9	20	28
AC005071.1	0	0	0	1	1	0	0	0	0	0	0	0	0	0	0	0	0	0	0	0	0	1	0	0	0	0	0	0	0	0	0	0	0	0	0	0	0	0	0	0	0
AC005071.2	17	6	9	1	0	0	0	1	16	5	0	0	0	2	1	0	0	2	0	0	0	1	1	0	0	0	0	0	1	0	0	0	0	0	0	0	0	0	0	0	2
AC005072.1	113	269	81	139	201	104	605	195	33	133	97	128	102	38	138	70	130	251	52	14	28	98	108	164	147	53	91	66	26	89	31	47	39	81	86	111	118	42	39	152	188
AC005076.1	13	13	42	7	5	9	22	6	1	2	2	0	2	2	7	0	0	0	7	1	2	1	5	2	0	1	2	5	2	0	2	3	2	4	2	4	3	5	5	1	2
AC005076.2	3	8	11	11	14	4	2	3	3	9	12	12	1	4	20	5	9	6	8	4	7	8	10	15	3	4	12	7	6	12	3	9	6	12	11	20	31	4	13	7	2
AC005077.1	9	7	4	0	1	0	0	0	0	0	38	54	28	0	20	8	0	4	17	0	0	19	39	8	3	16	19	71	11	4	8	32	23	7	18	12	0	0	6	0	0
AC005077.2	3	1	2	1	2	0	0	0	0	1	91	137	114	5	58	71	1	4	93	2	0	99	118	27	34	93	81	326	29	6	36	166	54	51	76	42	1	1	36	0	3
AC005077.3	9	2	6	0	0	0	0	0	3	0	0	0	2	0	0	0	0	0	0	0	0	0	0	0	1	0	0	0	0	0	0	0	0	0	0	0	0	0	0	0	0
AC005077.4	7	3	2	1	2	4	7	5	4	1	17	12	297	19	19	12	3	2	0	0	1	55	94	59	19	35	39	176	22	4	46	44	60	55	74	44	0	2	38	0	13
AC005081.1	2	1	4	2	2	3	4	0	2	3	2	4	6	0	2	2	5	5	0	1	0	5	2	0	0	0	0	0	1	3	1	1	0	0	0	1	1	0	0	2	9
AC005082.1	32	7	10	27	8	3	39	22	14	4	2	10	1	4	2	2	9	22	1	1	9	2	3	0	0	5	0	1	0	1	0	1	4	6	0	5	5	11	0	7	7
AC005082.2	4	2	1	0	1	2	0	0	2	0	0	0	0	3	0	1	0	0	0	0	0	0	0	0	0	0	0	0	0	0	0	0	0	0	0	0	0	0	0	0	0
AC005083.1	18	19	34	28	17	2	4	3	7	3	10	11	6	2	6	3	12	0	0	1	7	5	2	5	2	0	6	1	0	6	0	3	3	0	5	1	2	7	0	1	1
AC005084.1	0	2	0	0	0	0	0	0	0	0	0	0	1	4	0	0	0	0	2	0	0	0	0	0	0	0	0	0	0	0	0	0	0	0	0	0	0	0	0	0	0
AC005086.1	0	0	0	0	0	0	0	0	0	0	0	0	0	0	0	0	0	0	0	0	0	0	0	0	0	0	0	0	0	1	0	0	0	0	0	0	0	0	0	0	0
AC005086.2	8	4	1	2	2	3	2	0	3	2	0	1	0	0	0	0	0	0	0	0	0	0	2	1	1	0	0	0	0	0	0	2	0	0	0	0	0	3	0	0	2
AC005086.3	1	0	4	0	0	0	0	0	0	0	0	0	0	0	0	0	0	0	0	0	0	0	0	0	0	0	0	0	0	0	0	0	0	1	0	0	0	0	0	0	0
AC005086.4	0	0	0	0	0	0	0	0	1	0	0	0	0	0	0	0	0	0	0	0	0	0	0	0	0	0	0	0	0	0	0	0	0	0	0	0	0	0	0	0	0
AC005086.5	0	3	0	0	0	0	0	0	0	0	0	0	0	0	0	0	0	0	0	1	0	0	0	0	0	0	0	0	0	0	0	0	0	0	0	0	0	0	0	0	0
AC005088.1	2	0	0	1	0	0	0	1	2	1	0	0	3	0	0	0	0	0	0	0	0	0	0	0	0	0	0	0	0	1	0	0	0	1	0	0	0	0	0	0	0
AC005089.1	32	21	17	26	11	19	150	39	21	8	156	656	36	113	342	79	13	25	79	5	8	419	432	68	52	78	96	206	32	12	58	30	85	189	153	213	12	20	157	1	13
AC005090.1	5	5	1	0	0	0	0	0	12	0	0	0	0	0	0	0	0	2	0	0	2	0	0	0	0	0	0	0	0	0	0	0	0	0	1	0	0	0	2	0	0
AC005091.1	5	3	1	1	4	3	3	2	8	3	1	1	8	1	0	4	0	0	1	1	3	1	2	0	1	2	0	1	0	2	0	0	0	4	1	6	1	4	0	0	0
AC005094.1	4	3	2	0	0	0	0	0	4	3	0	0	0	1	0	1	0	0	0	0	0	0	0	0	0	0	0	0	0	0	0	0	0	0	0	0	0	0	0	0	0
AC005096.1	4	1	3	0	0	0	0	0	2	0	0	0	0	0	0	0	0	0	0	0	0	0	0	0	0	0	0	0	0	0	0	0	0	0	0	0	0	0	0	0	0
AC005099.1	6	3	2	0	0	0	1	0	7	0	0	0	0	0	1	0	0	0	0	0	0	0	0	0	0	0	0	0	0	0	0	0	0	0	0	0	2	4	0	0	0
AC005100.1	19	12	2	9	5	0	0	5	11	0	0	0	9	1	0	1	0	4	0	0	0	0	0	0	0	0	0	0	0	0	0	0	0	0	0	0	1	1	0	0	0
AC005100.2	7	7	4	0	0	0	0	0	12	0	1	2	0	3	0	3	2	8	0	3	1	1	0	0	0	0	0	1	0	0	0	0	0	0	0	0	0	14	0	0	0
AC005102.1	8	3	3	0	0	0	0	0	0	0	0	0	0	0	0	0	0	0	0	0	0	0	0	0	0	0	0	0	0	0	0	0	0	0	0	0	0	0	0	0	0
AC005104.1	3	3	3	0	2	0	0	0	1	0	0	0	0	1	0	0	0	0	0	1	0	0	0	0	0	0	0	0	0	2	0	0	0	3	0	0	0	0	0	0	0
AC005104.2	6	2	2	0	1	0	0	0	12	1	0	0	0	5	0	0	0	0	0	2	0	0	1	0	0	0	0	0	0	0	0	0	0	0	0	0	0	0	0	1	0
AC005105.1	6	1	2	0	0	0	0	0	2	1	0	0	0	2	0	0	0	0	0	0	0	0	0	0	0	0	1	0	0	1	0	0	0	0	0	0	0	0	0	0	0
AC005144.1	15	6	1	0	0	0	0	0	6	1	0	1	4	3	0	0	0	4	1	2	1	0	1	0	0	0	0	0	0	0	0	0	0	0	0	0	0	1	0	0	0
AC005153.1	6	5	4	0	1	0	0	0	3	0	0	0	0	0	0	0	0	0	0	0	0	0	0	0	4	1	0	0	1	0	0	9	0	4	0	0	0	0	0	0	0
AC005154.1	3	2	2	3	2	0	0	1	1	0	0	1	2	0	0	1	0	4	3	4	0	2	0	5	1	1	2	3	0	2	0	0	1	0	0	1	3	3	1	0	0
AC005154.2	25	45	48	71	67	28	23	37	10	5	17	87	28	4	67	2	26	67	7	10	12	61	51	36	21	19	19	32	10	19	9	18	13	46	32	55	52	38	14	41	35
AC005154.3	2	2	1	1	4	0	0	3	0	0	0	0	1	0	1	0	0	0	0	1	0	0	0	0	2	2	0	0	0	1	0	1	0	0	1	0	0	3	0	0	8
AC005154.4	9	5	5	1	3	2	2	0	12	0	0	0	1	1	0	2	0	0	1	0	0	1	0	2	2	0	1	0	0	2	1	0	0	0	3	2	0	0	0	0	2
AC005154.5	0	0	1	0	0	0	0	0	0	0	0	0	0	0	0	0	0	0	0	0	0	0	0	0	0	0	0	0	0	0	0	0	0	0	0	0	0	0	0	0	0
AC005156.1	10	10	9	2	5	7	9	6	14	3	0	2	14	1	4	1	0	0	6	2	9	2	0	6	2	5	2	3	0	0	0	0	0	5	0	5	0	7	2	0	1
AC005160.1	7	4	2	3	4	0	0	2	4	0	6	21	15	4	27	3	1	10	19	1	5	13	15	5	2	4	8	27	6	8	3	9	13	11	4	26	1	1	15	0	4
AC005162.1	12	7	5	5	5	0	4	1	3	4	4	5	1	0	17	0	7	0	2	1	0	5	7	1	0	0	0	1	0	0	0	0	1	13	5	12	13	8	0	0	1
AC005162.2	45	17	12	27	16	6	22	16	30	5	0	19	7	0	37	9	22	3	1	3	6	23	10	6	4	1	3	8	2	3	1	2	0	48	8	31	22	19	0	5	2
AC005165.1	65	33	32	228	370	44	7	76	53	9	4	25	5	7	15	10	26	9	2	9	5	14	4	7	5	1	2	6	1	4	0	1	1	9	3	20	4	27	0	8	5
AC005165.2	3	1	0	4	5	2	1	1	4	0	0	0	0	0	0	0	0	0	0	0	0	0	1	0	0	0	0	0	0	0	0	0	0	0	0	1	0	0	0	0	0
AC005165.3	2	4	2	0	0	1	0	0	3	0	0	0	0	0	0	2	0	2	0	0	0	0	0	0	0	0	0	0	0	0	0	0	0	0	0	0	0	1	0	0	0
AC005176.1	15	5	3	0	0	0	0	0	12	50	0	1	5	2	0	2	1	0	1	2	0	0	0	0	0	0	0	2	0	1	0	0	0	0	0	0	0	0	0	0	1
AC005176.2	1	0	0	0	0	0	0	0	2	0	0	0	0	0	0	0	0	0	0	0	0	0	0	0	0	0	0	1	0	0	0	0	0	0	0	0	0	2	0	0	0
AC005178.1	1	3	0	0	0	0	0	0	5	2	0	0	0	5	0	0	0	0	0	0	0	0	0	0	0	0	0	0	0	0	0	0	0	0	0	0	0	1	0	0	0
AC005180.1	5	6	11	12	5	8	8	8	3	5	5	5	3	0	0	0	20	2	10	0	6	4	3	4	3	2	6	0	0	2	5	1	0	1	4	0	1	0	2	1	5
AC005180.2	1	5	3	0	1	0	0	0	4	0	0	0	1	0	0	0	0	0	0	0	0	0	0	0	0	0	0	0	0	0	0	0	0	0	0	0	0	3	0	0	0
AC005181.1	18	5	4	0	0	0	0	0	14	0	0	0	1	0	0	1	0	0	0	3	0	0	0	0	0	1	1	0	0	0	0	0	0	0	0	0	0	10	0	0	0
AC005183.1	3	5	3	0	1	0	0	2	15	0	0	0	1	0	2	3	1	0	0	3	0	0	0	0	0	1	0	0	0	0	0	0	0	0	0	0	0	2	1	0	0
AC005185.1	6	3	3	0	0	0	0	0	3	0	0	0	0	0	0	0	0	0	0	0	0	0	0	0	0	0	0	1	0	0	0	0	0	0	0	0	0	0	0	0	0
AC005189.1	3	9	3	9	6	1	0	0	0	0	1	8	0	0	3	0	5	0	0	2	0	3	5	4	6	2	3	1	1	3	0	0	2	2	3	3	7	4	0	5	7
AC005191.1	1	1	0	0	0	0	0	0	2	0	0	0	0	0	0	0	0	0	0	0	0	0	0	0	0	0	0	0	0	0	0	0	0	0	0	0	0	0	0	0	0
AC005192.1	0	0	0	0	2	0	0	0	0	0	0	0	0	0	0	0	0	0	0	0	0	0	0	0	0	0	0	0	0	0	0	0	0	0	0	0	0	0	0	0	0
AC005197.1	3	3	0	1	5	2	26	12	3	3	0	1	6	0	0	0	0	0	0	2	0	0	2	2	0	0	0	0	0	0	0	0	0	0	0	0	0	0	0	0	0
AC005208.1	11	1	1	0	2	0	0	1	10	3	0	0	6	9	0	1	2	0	0	0	0	0	0	0	0	0	0	0	0	0	0	0	1	0	1	0	0	0	0	0	2
AC005209.1	5	1	5	0	0	0	0	0	7	0	0	0	3	1	0	1	1	0	0	1	0	1	0	0	0	0	0	0	0	0	0	0	0	0	1	0	0	0	0	0	0
AC005220.1	9	3	3	1	0	0	1	0	8	0	3	0	5	0	1	0	2	5	0	0	0	0	0	3	0	0	3	1	2	0	0	0	0	4	0	0	0	1	0	0	2
AC005224.1	3	2	6	0	0	0	1	0	6	0	0	0	9	0	0	2	0	0	0	0	0	0	1	1	0	0	0	0	0	0	0	0	0	0	0	0	0	0	1	1	0
AC005224.2	15	32	17	8	16	27	29	20	62	7	45	121	277	14	106	39	42	23	20	6	6	72	64	113	8	6	68	86	11	49	16	20	26	73	23	53	14	17	23	28	107
AC005224.3	20	76	22	16	28	33	19	31	12	100	97	117	475	114	125	95	120	57	92	7	39	77	126	360	69	116	273	104	91	159	86	138	111	146	252	151	26	7	177	87	260
AC005225.1	7	2	6	0	2	2	3	0	7	0	0	3	3	2	1	0	0	1	0	0	0	2	0	1	2	0	1	2	0	0	0	0	0	0	0	1	0	0	0	0	1
AC005225.2	16	11	16	2	12	3	4	3	22	1	16	66	20	6	73	10	8	4	14	2	2	40	39	4	6	24	13	40	4	6	12	46	9	58	32	42	3	14	12	7	6
AC005225.3	4	3	4	10	6	5	2	2	2	0	6	9	6	3	3	7	2	5	0	5	0	9	3	4	3	0	1	2	0	5	1	1	3	14	3	6	1	3	0	1	4
AC005225.4	17	31	34	23	27	6	6	11	7	1	38	89	11	8	65	8	11	5	17	2	20	39	39	7	4	20	27	30	5	4	12	12	7	46	29	35	9	9	9	4	4
AC005229.1	11	4	5	0	0	0	0	0	4	1	1	1	2	2	0	0	0	0	0	0	0	1	1	0	0	0	0	0	0	0	0	0	0	0	0	0	0	0	0	0	0
AC005229.2	5	0	2	0	0	0	0	0	4	0	0	0	0	0	0	0	0	0	0	0	0	0	0	0	0	0	0	0	0	0	0	0	0	0	0	0	0	0	0	0	0
AC005229.3	2	3	1	0	0	0	0	0	3	0	0	0	0	0	0	0	0	0	0	0	0	0	0	0	0	0	0	0	0	0	0	0	0	0	0	0	0	0	0	0	0
AC005229.4	12	24	31	24	36	34	47	10	11	18	7	15	14	6	17	5	6	28	12	4	19	13	14	28	15	3	18	30	9	7	8	22	8	9	20	9	15	4	21	8	17
AC005229.5	12	3	1	0	0	0	0	0	2	0	0	0	5	0	0	4	3	0	0	0	0	0	0	1	0	0	0	0	0	0	0	0	0	0	0	0	0	0	0	0	1
AC005230.1	2	2	2	0	0	0	0	0	3	0	0	0	0	0	0	0	0	0	0	0	0	0	0	0	0	0	0	0	0	0	0	0	0	0	0	0	0	0	0	0	0
AC005232.1	3	3	5	1	0	0	0	0	7	0	0	0	0	1	0	2	0	0	0	0	0	0	0	0	0	0	0	0	0	0	0	0	0	0	0	0	0	0	0	0	0
AC005234.1	3	2	2	0	0	0	0	0	2	0	0	0	0	1	0	0	0	0	0	0	0	0	0	0	0	0	0	0	0	0	0	0	0	0	0	0	0	0	0	0	0
AC005234.2	3	1	2	0	0	0	1	0	3	1	0	0	0	1	0	2	1	3	0	0	0	0	0	0	0	0	0	1	0	0	0	0	0	0	0	0	0	2	1	0	0
AC005237.1	5	3	0	6	5	0	5	5	6	0	0	3	0	1	1	0	1	5	1	2	3	1	1	6	5	0	2	8	0	2	0	0	4	3	4	4	9	2	0	1	1
AC005237.2	5	1	0	0	0	0	0	1	0	0	2	0	0	0	0	0	0	0	0	0	0	0	0	0	0	0	0	0	0	0	0	0	0	0	0	1	0	0	0	0	0
AC005244.1	18	35	29	28	53	12	10	18	19	9	12	33	8	9	18	5	25	0	8	9	8	20	20	19	19	8	9	10	5	9	10	18	9	18	24	16	18	11	25	12	8
AC005244.2	7	4	0	0	0	0	0	0	16	0	3	1	1	4	0	0	1	0	0	0	0	0	1	0	0	0	0	0	0	0	0	0	0	0	0	0	0	5	0	0	0
AC005252.1	5	4	1	0	0	0	0	0	1	0	0	0	0	0	0	0	0	0	0	1	0	0	0	0	0	0	0	0	0	0	0	0	0	0	0	0	0	2	0	0	0
AC005252.2	6	3	1	0	0	0	0	0	6	1	0	0	7	0	1	1	0	2	0	0	0	0	0	0	0	0	0	0	0	0	0	0	0	0	0	0	0	0	0	0	0
AC005252.3	7	8	3	0	0	0	0	0	3	0	4	0	1	1	0	3	0	0	1	0	0	0	0	0	0	0	0	0	0	1	0	0	1	0	0	0	0	0	0	0	0
AC005252.4	5	1	0	0	0	0	0	0	3	0	0	0	0	0	0	0	1	0	0	0	0	0	0	0	0	0	0	0	0	0	0	0	1	0	0	1	0	0	0	0	0
AC005253.1	12	4	7	0	1	1	1	1	19	1	1	0	2	0	1	0	0	0	0	0	2	2	1	4	4	0	3	2	4	0	3	2	0	0	0	1	0	0	0	0	1
AC005253.2	2	2	1	1	0	0	0	0	4	1	0	2	1	0	0	2	1	0	0	0	0	3	2	4	1	1	5	1	1	3	3	4	2	0	1	0	0	0	0	0	1
AC005255.1	7	5	2	3	7	3	2	2	3	2	3	1	4	1	1	3	1	1	1	0	0	1	1	4	5	1	2	2	0	1	0	7	1	2	2	1	2	6	0	1	5
AC005256.1	2	0	1	0	0	0	0	0	0	0	0	0	0	0	0	0	0	0	0	0	0	0	0	0	0	0	0	0	0	3	0	0	0	0	0	0	0	0	0	0	0
AC005258.2	3	12	6	0	0	1	3	0	7	6	0	0	4	0	0	0	0	0	0	0	0	0	0	1	1	0	0	0	0	0	0	0	1	0	0	0	1	0	0	0	0
AC005261.1	469	1534	1304	1324	1736	678	1430	589	281	666	897	1013	1745	177	695	699	738	441	1021	134	436	573	545	704	455	614	871	719	197	498	326	402	280	457	756	515	1207	420	275	375	839
AC005261.2	5	1	3	0	0	0	0	0	6	1	0	0	0	1	0	0	0	0	0	0	0	0	0	2	0	0	1	0	0	1	0	0	0	0	0	0	0	0	0	0	1
AC005261.3	0	0	0	0	0	1	0	0	0	0	0	0	0	0	0	0	0	0	0	0	0	0	0	0	0	0	0	0	0	0	0	0	0	0	0	0	0	0	0	0	0
AC005261.4	11	3	0	0	0	0	0	0	2	0	0	0	0	0	1	0	2	0	0	1	3	0	1	0	0	0	0	0	0	0	0	1	1	0	0	0	0	0	0	0	1
AC005261.5	14	6	2	2	6	0	0	0	5	0	0	3	0	2	1	0	0	2	0	0	0	0	1	0	0	2	2	0	0	0	0	0	0	0	0	0	0	0	1	0	0
AC005262.1	4	2	10	1	1	0	7	8	10	1	0	0	0	0	0	0	0	0	1	0	0	0	0	0	0	1	0	0	0	0	0	0	0	0	2	1	0	0	2	0	0
AC005262.2	8	2	7	1	2	0	1	1	0	2	7	3	28	0	0	0	5	7	0	1	0	4	5	2	13	0	0	17	1	18	3	4	11	2	5	0	0	0	1	5	10
AC005264.1	38	24	10	18	29	14	24	4	15	34	0	7	7	4	6	0	9	3	1	2	1	4	7	26	26	0	7	1	6	14	1	9	10	3	6	12	5	3	5	22	24
AC005274.1	2	2	0	0	0	0	0	0	0	0	0	0	0	0	0	0	0	0	0	0	0	0	0	0	0	0	0	0	0	0	0	0	0	0	0	0	0	0	0	0	0
AC005277.1	8	8	4	11	4	7	14	9	2	6	0	8	5	0	15	3	12	0	1	0	1	7	7	6	8	3	1	6	1	4	6	1	1	10	6	11	2	0	1	5	2
AC005277.2	0	1	0	1	0	0	0	0	1	0	0	1	0	0	0	0	0	0	0	0	0	0	0	1	0	0	0	0	0	0	0	0	0	2	0	0	0	0	0	0	0
AC005280.1	8	6	4	5	4	0	4	2	27	2	38	144	15	11	103	6	1	3	1	0	2	96	89	8	0	0	3	119	1	0	4	2	27	88	12	81	0	0	7	3	4
AC005280.2	17	10	27	12	16	3	4	1	2	7	7	14	3	1	49	4	6	12	0	0	0	9	0	3	0	0	4	20	0	10	0	1	4	24	11	18	4	3	1	11	33
AC005280.3	0	1	1	0	0	0	0	0	0	0	0	0	0	0	0	0	0	0	0	0	0	0	0	0	0	0	0	0	0	0	0	0	0	0	0	0	0	0	0	0	0
AC005281.1	5	4	6	0	0	0	0	0	7	1	2	1	0	0	0	0	0	5	0	0	0	0	0	0	0	0	1	0	0	0	0	0	0	0	0	0	0	0	0	0	1
AC005288.1	17	7	14	20	14	9	5	6	4	2	4	21	1	12	13	0	10	3	2	0	6	14	14	5	3	3	1	10	1	4	1	6	5	10	3	13	2	2	5	5	3
AC005291.1	4	5	0	0	0	0	0	1	3	0	1	1	0	0	27	0	1	0	0	0	0	0	0	1	1	0	0	0	0	0	1	0	0	17	5	13	2	0	0	3	0
AC005291.2	6	1	4	0	0	3	0	2	7	0	3	0	1	0	33	0	4	8	3	0	1	0	1	1	0	2	3	0	0	0	0	0	0	22	1	21	0	2	0	1	0
AC005293.1	4	1	8	0	0	0	0	1	6	1	0	0	0	0	0	0	0	1	0	0	0	0	0	1	0	1	0	0	1	0	1	0	0	0	0	0	0	2	0	0	0
AC005294.1	4	2	2	0	0	0	0	0	1	1	0	1	0	0	0	0	0	0	0	0	3	0	0	0	0	0	0	0	1	0	0	0	0	0	0	1	0	0	0	0	0
AC005296.1	2	1	1	0	0	0	1	4	0	0	1	2	4	0	4	0	0	5	0	1	0	1	4	0	0	3	0	1	0	0	0	0	0	2	0	1	2	5	0	0	0
AC005297.1	2	0	0	0	0	0	0	0	4	0	1	0	0	0	0	0	3	0	0	0	0	0	0	0	0	0	0	0	0	0	0	0	0	0	0	0	0	0	0	0	0
AC005297.2	1	2	0	0	0	0	0	0	2	0	0	0	0	0	0	1	0	0	0	0	0	0	0	0	0	0	0	0	0	0	0	0	0	0	0	0	0	2	0	0	0
AC005297.3	4	0	4	0	0	0	0	0	1	0	0	0	0	0	0	0	0	3	0	0	0	0	0	0	0	0	0	0	0	0	0	0	0	0	0	0	0	0	0	0	0
AC005300.1	1	2	2	0	2	0	0	0	1	1	0	0	1	0	1	0	1	0	0	0	0	0	0	3	4	1	0	0	0	2	0	0	0	1	0	1	0	0	0	0	0
AC005301.2	6	1	0	0	0	0	0	0	6	0	0	0	2	0	0	0	0	2	0	0	0	0	0	0	0	0	0	0	0	0	0	0	0	0	0	0	0	0	0	0	0
AC005303.1	17	5	1	0	0	0	0	0	11	0	0	0	3	0	0	1	0	2	0	0	0	0	0	0	0	0	0	0	0	0	0	0	0	0	0	0	0	0	0	0	0
AC005304.1	9	3	0	1	4	0	1	0	2	0	13	12	5	0	12	1	2	2	2	4	0	8	2	2	2	7	3	14	0	6	1	2	4	3	4	8	3	5	0	0	1
AC005304.2	16	11	3	1	0	0	0	0	5	2	0	3	3	0	2	0	0	13	0	0	0	2	3	0	0	0	1	0	0	0	0	0	0	3	0	0	0	0	0	0	2
AC005304.3	15	2	1	6	8	2	2	3	10	0	9	19	5	8	12	6	6	4	7	7	0	17	22	8	4	3	2	37	0	4	1	2	9	23	1	10	7	20	1	6	3
AC005306.1	20	40	33	35	49	16	94	17	16	21	7	23	13	5	16	13	23	51	0	3	0	50	32	39	27	1	8	27	1	57	0	2	10	30	21	48	16	10	3	129	66
AC005307.1	11	5	6	0	0	0	0	0	6	0	0	1	1	0	0	0	0	6	0	1	0	0	0	0	1	0	0	0	0	0	0	0	1	0	0	0	2	0	0	0	0
AC005323.1	11	6	0	0	0	0	0	0	6	0	0	0	0	1	0	2	3	0	1	1	0	1	0	0	0	1	0	0	0	0	0	0	0	0	4	1	1	2	0	0	0
AC005323.2	5	2	1	0	0	0	0	0	7	0	0	1	1	0	2	2	0	0	2	0	1	1	5	0	0	0	0	0	0	0	1	0	0	0	5	4	0	0	0	0	0
AC005324.1	5	0	8	12	9	6	28	8	24	7	0	3	1	0	0	0	1	12	0	3	3	4	3	1	8	0	0	1	0	0	0	0	0	1	3	2	1	1	0	4	22
AC005324.2	4	0	2	0	0	0	0	0	0	0	0	0	0	0	0	0	0	0	0	0	0	0	0	0	0	0	0	0	0	0	0	0	0	0	0	0	0	0	0	0	0
AC005324.3	16	13	11	7	30	5	9	3	8	7	3	4	11	2	12	5	6	3	0	4	2	4	4	5	5	1	2	3	1	4	0	2	0	7	8	1	5	2	0	0	6
AC005324.5	0	1	0	0	0	0	0	0	1	0	0	0	1	0	0	0	0	2	0	0	0	0	0	0	0	0	0	0	0	0	0	0	0	0	1	0	1	0	0	0	1
AC005324.6	1	0	0	0	0	0	0	0	0	0	0	0	0	0	0	0	0	0	0	0	0	0	0	0	0	0	0	0	0	0	0	0	0	0	0	0	0	0	0	0	0
AC005326.1	2	0	0	0	0	0	0	0	0	0	0	0	0	0	0	0	0	0	0	0	0	0	0	0	0	0	0	0	0	0	0	0	0	0	0	0	0	0	0	0	0
AC005329.1	8	11	21	19	6	3	18	20	20	9	8	34	58	17	25	6	12	14	2	0	1	48	70	27	6	10	19	53	15	6	19	1	23	39	26	42	3	5	62	8	1
AC005329.2	3	5	2	0	0	0	0	0	4	0	0	0	2	0	1	0	0	0	0	0	0	0	0	1	0	0	0	1	0	0	0	0	0	0	0	0	0	0	0	0	0
AC005329.3	16	4	7	2	1	0	2	0	12	6	0	0	8	0	1	0	1	0	0	0	0	0	2	2	1	5	3	1	0	0	1	3	1	0	2	0	0	2	2	0	0
AC005330.1	7	3	11	0	0	0	0	0	2	3	0	0	0	0	0	0	0	0	0	0	0	0	0	0	0	0	1	0	0	0	0	0	0	0	0	0	1	0	0	0	0
AC005332.1	23	17	37	24	15	15	30	8	11	9	4	10	6	0	9	2	6	1	2	3	0	6	5	7	3	1	3	6	5	6	1	9	1	5	10	7	4	5	4	2	11
AC005332.2	10	17	13	44	85	2	2	15	11	1	7	28	8	5	39	10	9	10	45	12	15	21	30	18	3	22	46	4	1	17	18	7	4	16	25	27	32	34	19	10	11
AC005332.3	46	90	73	100	141	46	60	68	22	12	45	109	22	11	80	18	54	20	59	20	48	51	59	62	20	42	63	23	11	35	28	18	12	64	56	47	43	51	31	30	45
AC005332.4	29	50	76	66	68	36	39	29	11	7	19	50	4	5	40	11	75	40	16	20	33	35	35	31	18	13	14	6	3	17	3	10	2	28	16	25	37	16	9	25	40
AC005332.5	148	191	177	337	356	220	392	293	40	71	43	114	64	27	82	35	134	245	19	16	36	157	154	242	210	80	120	109	46	97	95	72	79	126	229	139	133	36	84	111	189
AC005332.6	495	830	1034	1135	1376	758	868	902	156	366	727	1228	462	195	982	460	623	792	340	131	537	800	766	692	535	333	605	726	251	410	309	555	323	697	775	624	370	305	352	349	607
AC005332.7	4	6	6	13	44	2	1	3	4	0	3	14	7	0	15	1	9	2	8	7	3	2	3	1	0	7	5	1	0	3	1	1	1	3	8	7	14	6	3	8	3
AC005336.1	6	5	9	8	4	0	0	5	1	1	251	558	371	184	368	140	0	1	284	0	1	409	556	166	132	290	257	392	207	46	212	449	253	333	311	274	0	1	361	0	6
AC005336.2	3	2	2	0	0	1	0	0	2	0	0	0	0	0	0	0	0	0	0	1	0	0	0	0	0	0	0	0	1	0	0	0	0	0	0	0	0	0	0	0	1
AC005336.3	7	4	2	0	0	2	0	0	5	0	1	0	5	7	0	2	1	2	1	4	2	0	1	0	0	0	1	1	1	1	3	0	3	2	2	0	0	4	0	0	1
AC005339.1	12	11	13	7	15	4	16	13	2	4	5	11	37	4	8	11	13	4	4	2	2	8	5	16	16	2	7	1	0	5	1	3	1	4	6	8	12	10	3	4	11
AC005341.1	5	1	0	0	0	0	0	0	4	0	0	0	0	0	0	0	0	0	0	0	0	0	0	0	0	0	0	0	0	0	0	0	0	0	0	0	0	0	0	0	0
AC005342.1	6	4	2	1	0	1	0	0	13	0	0	0	1	0	0	1	0	0	41	1	0	0	0	0	0	32	51	1	1	0	13	0	1	0	55	0	0	2	3	0	0
AC005342.2	5	4	0	2	2	1	3	2	1	3	0	1	1	0	0	0	0	0	0	0	0	1	1	0	0	0	0	0	0	0	0	0	0	1	0	1	2	0	0	0	0
AC005343.1	17	11	5	1	3	0	1	0	6	0	0	1	1	0	2	2	8	2	0	3	0	0	0	0	1	0	4	0	0	1	0	0	1	0	0	1	0	0	0	0	0
AC005343.4	3	6	5	8	3	7	47	8	8	4	0	0	1	0	0	0	0	0	0	0	1	0	1	1	6	3	0	0	0	0	1	0	0	2	3	1	1	0	0	1	0
AC005344.1	0	1	0	0	1	0	0	0	0	0	0	0	1	0	0	0	1	0	0	0	0	0	1	0	0	0	0	0	0	0	0	0	0	0	0	0	0	0	0	0	0
AC005345.1	3	0	0	0	0	0	0	0	0	0	0	0	1	0	0	0	0	0	0	2	0	0	0	0	0	0	0	0	0	0	0	0	0	0	0	0	0	0	0	0	0
AC005351.1	10	10	4	1	0	5	1	5	4	4	6	14	5	9	21	0	4	1	4	0	2	9	11	0	0	1	2	6	8	1	2	0	3	10	7	9	0	2	8	3	24
AC005355.1	6	5	7	2	4	0	0	1	2	0	0	0	6	0	3	0	0	0	0	0	0	0	1	2	2	0	0	2	2	0	0	1	0	3	2	1	0	0	0	0	3
AC005355.2	5	1	0	0	2	0	0	1	5	1	1	4	1	0	1	0	0	0	0	0	0	0	0	0	0	0	0	0	0	0	0	0	0	0	0	0	0	0	0	0	0
AC005357.1	4	4	0	0	0	0	0	0	3	0	0	0	0	0	0	0	0	0	0	0	0	0	0	0	0	0	0	0	0	0	0	0	0	0	0	0	0	0	0	0	0
AC005357.2	18	1	3	4	2	0	0	2	0	1	2	4	3	0	0	1	1	0	0	0	0	4	3	1	3	0	1	8	0	0	1	0	2	0	0	0	0	0	0	0	3
AC005358.1	28	10	10	3	1	0	9	2	16	0	0	0	1	0	1	3	0	3	0	1	8	0	0	1	0	0	0	3	0	0	0	0	0	0	0	1	1	4	1	3	1
AC005363.2	4	0	2	0	1	1	0	0	2	0	0	1	3	0	3	0	2	0	0	0	0	1	2	0	0	0	1	2	0	1	0	1	0	1	1	2	0	0	0	1	1
AC005377.1	1	1	1	0	0	0	0	0	0	0	0	1	0	0	0	0	0	4	0	1	0	0	0	0	0	0	0	0	0	0	0	0	0	0	0	0	0	0	0	0	0
AC005379.1	3	1	5	1	0	0	0	0	4	2	0	1	0	0	0	0	0	0	0	0	0	0	0	0	0	0	0	0	0	0	0	0	0	0	0	0	0	0	0	0	0
AC005381.1	3	1	3	0	0	0	0	0	2	0	0	0	0	2	0	0	0	0	0	0	0	0	1	0	0	0	0	0	0	0	0	0	0	0	0	0	0	2	0	0	0
AC005383.1	1	0	4	1	3	1	3	0	2	1	1	1	1	0	0	0	0	0	0	0	0	0	0	1	1	0	0	0	0	0	0	0	0	1	1	1	0	0	0	3	1
AC005387.1	4	3	1	0	0	0	0	1	2	0	0	0	1	0	0	0	0	0	0	0	0	0	0	0	0	0	0	0	0	0	0	0	0	0	0	0	0	4	0	1	0
AC005387.2	0	1	3	0	0	0	0	0	4	0	0	0	2	0	1	0	0	0	0	0	0	0	0	0	0	0	0	0	0	1	0	0	0	0	0	0	0	0	1	0	0
AC005389.1	0	1	2	0	4	1	0	4	0	0	1	4	10	0	0	4	1	0	2	0	0	0	0	3	5	2	4	7	0	7	3	6	1	4	1	2	3	2	0	0	3
AC005391.1	4	7	8	15	2	3	13	7	0	11	2	5	2	0	4	0	12	27	1	0	0	11	12	16	24	19	14	3	3	7	10	6	8	8	47	16	25	0	7	40	29
AC005392.1	6	6	2	0	0	0	3	0	15	1	0	0	0	0	0	0	1	0	0	0	0	0	1	0	0	0	0	1	0	1	0	0	0	0	0	0	0	0	2	0	0
AC005392.2	5	12	7	0	5	7	0	0	2	0	0	0	0	2	3	2	0	0	9	2	0	0	0	0	19	5	2	0	2	0	0	26	1	4	4	1	1	7	4	12	6
AC005392.3	9	0	3	0	0	0	0	0	2	1	0	0	0	0	0	0	0	0	0	0	0	0	0	0	0	0	0	0	0	3	0	0	0	0	0	0	0	0	0	0	0
AC005393.1	4	2	4	3	1	1	3	3	4	1	1	13	7	0	1	2	2	0	2	0	2	8	6	6	1	1	1	7	1	1	2	1	4	3	3	2	1	4	1	3	3
AC005394.1	6	4	4	0	0	0	0	0	5	0	0	1	4	0	0	0	0	0	0	0	0	0	1	0	0	0	0	0	0	0	0	0	1	0	0	0	0	0	0	2	0
AC005394.2	12	5	5	1	0	0	0	0	4	3	0	0	0	0	0	1	0	0	0	1	0	0	0	0	0	0	1	0	0	0	0	0	0	0	0	0	0	0	1	0	0
AC005400.1	9	14	19	6	19	4	14	9	5	3	10	7	3	6	17	8	2	9	21	0	2	4	9	6	3	12	12	12	1	4	15	6	3	4	23	9	0	3	4	0	2
AC005410.1	8	7	2	1	0	0	2	0	6	1	0	1	0	4	2	7	1	5	0	0	0	1	0	1	0	1	0	0	0	1	0	0	1	2	1	2	0	8	0	0	1
AC005410.2	0	2	2	5	2	0	0	1	1	0	0	4	0	0	4	1	2	4	2	0	0	0	3	1	0	1	2	2	0	4	5	4	0	0	0	5	3	0	0	5	2
AC005412.1	10	1	2	0	3	0	0	1	5	1	0	0	0	0	0	0	0	7	0	0	0	0	0	0	1	0	1	0	0	0	0	0	0	1	2	0	0	0	0	0	2
AC005414.1	25	10	11	0	0	0	0	0	15	8	0	0	6	5	0	0	1	0	1	0	0	2	0	0	0	0	0	4	0	0	0	0	0	0	1	0	0	8	0	0	1
AC005476.1	1	1	2	1	2	2	0	0	0	0	0	0	0	0	0	0	0	0	0	0	0	0	1	1	0	0	0	0	0	1	0	0	0	0	1	0	0	0	0	0	0
AC005476.2	13	14	22	39	8	7	7	12	21	6	12	20	24	7	34	5	7	13	8	1	11	14	15	8	3	5	4	37	9	10	4	9	12	28	15	21	5	6	10	4	7
AC005479.1	94	126	210	86	145	48	155	95	10	36	23	85	6	7	28	14	98	167	3	48	31	48	43	74	68	1	20	13	5	99	0	9	5	19	6	25	60	47	10	35	66
AC005479.2	40	118	116	59	88	13	17	24	30	7	7	27	3	0	15	9	22	24	3	23	7	15	26	15	14	1	9	3	2	37	1	8	1	13	6	8	36	112	0	7	23
AC005480.1	8	15	13	8	8	5	19	9	20	4	2	16	13	2	4	3	4	0	2	2	0	2	5	1	0	2	3	8	0	1	0	0	1	5	0	2	2	8	2	5	2
AC005480.2	2	3	0	0	0	0	0	0	3	0	0	0	0	1	0	0	0	0	0	0	0	0	0	0	0	0	0	1	0	0	0	0	0	0	0	0	0	0	0	0	0
AC005481.1	20	11	31	5	4	0	2	4	12	6	0	2	10	0	0	0	1	16	0	1	0	2	1	0	1	0	0	0	0	0	0	0	0	1	0	3	0	3	1	2	3
AC005482.1	7	0	1	0	0	0	0	0	8	6	1	1	0	0	0	5	0	0	0	0	0	2	1	1	0	0	0	0	0	0	0	0	0	0	0	3	0	3	0	0	0
AC005486.1	1	0	6	0	0	1	3	2	0	0	1	0	0	0	1	0	0	0	0	0	0	0	0	0	2	0	0	0	0	0	0	0	0	0	0	0	2	4	0	1	0
AC005487.1	22	7	14	3	10	0	0	1	20	4	24	7	172	1	8	6	4	2	0	4	0	4	2	0	0	0	0	17	0	5	0	0	5	10	5	6	1	3	4	0	0
AC005495.1	3	0	2	0	0	0	0	0	3	0	0	0	0	0	0	0	0	0	0	0	0	0	0	1	0	0	0	0	0	0	0	0	0	0	0	0	0	0	0	0	0
AC005498.1	4	1	0	0	2	0	1	2	1	0	2	3	0	0	0	0	0	0	0	1	0	1	0	0	0	0	0	0	0	0	0	0	1	0	0	0	1	0	0	0	0
AC005498.2	9	1	6	4	6	4	10	0	3	3	1	0	3	2	0	0	1	0	5	0	0	0	0	3	0	0	1	0	0	0	0	0	0	0	2	0	1	0	2	0	0
AC005498.3	17	4	8	11	11	2	17	9	11	4	5	9	5	1	22	2	3	19	4	3	2	2	13	7	4	0	1	15	2	1	0	4	2	17	7	12	2	28	2	8	5
AC005514.1	1	6	9	4	8	4	10	7	3	1	6	14	6	2	13	4	11	24	4	0	0	5	8	9	11	6	6	4	2	3	2	2	5	8	4	1	0	0	6	5	13
AC005518.1	1	2	0	0	0	0	0	0	0	0	1	0	1	0	0	1	0	0	0	1	1	0	0	0	0	0	0	1	0	0	0	0	0	0	0	0	0	2	0	0	0
AC005518.2	2	0	1	0	0	0	0	0	0	0	0	0	0	0	0	0	0	0	1	0	0	0	0	0	0	0	0	0	0	0	0	0	0	0	0	0	0	1	0	0	0
AC005519.1	16	44	10	38	47	5	15	10	1	1	48	86	133	11	16	18	97	78	11	8	7	38	25	40	37	38	44	22	13	27	24	19	20	20	36	37	28	15	14	38	38
AC005520.1	13	16	9	10	15	5	28	7	5	2	6	0	8	0	3	1	4	0	3	1	4	6	3	8	3	4	2	7	3	6	2	1	1	4	5	4	4	6	0	2	5
AC005520.2	31	15	23	83	49	11	55	20	20	6	39	46	24	1	64	11	28	42	6	9	7	26	29	16	12	4	6	26	4	1	4	12	10	53	13	51	7	12	4	13	9
AC005520.3	21	29	10	19	29	4	2	21	5	4	13	21	35	3	38	12	22	8	16	3	13	17	20	23	12	10	23	6	2	17	10	9	4	14	13	20	15	46	13	8	33
AC005520.4	3	11	3	0	1	2	3	3	1	0	0	0	0	0	0	1	0	1	0	0	0	1	0	0	0	0	1	0	1	0	0	1	0	0	1	1	0	0	0	0	0
AC005520.5	12	19	3	11	9	3	2	0	5	3	4	1	2	1	5	1	0	5	8	4	1	2	2	4	5	2	0	1	2	0	0	0	0	3	0	2	0	9	3	1	2
AC005521.1	4	0	4	0	0	0	0	0	5	0	0	0	1	0	0	0	0	0	0	0	0	0	2	0	0	0	0	0	0	0	0	0	0	0	0	0	0	2	0	0	0
AC005522.1	2	1	1	0	0	0	0	0	0	0	0	0	0	0	0	0	0	0	0	0	0	0	0	0	0	1	0	0	0	0	0	0	0	0	0	0	1	0	0	0	0
AC005523.1	4	1	4	3	4	0	2	4	0	0	0	0	1	0	0	0	0	0	0	0	1	0	1	2	3	0	1	0	0	3	0	0	0	1	0	0	1	0	0	3	1
AC005523.2	8	6	13	1	13	2	11	2	11	1	1	1	6	6	3	2	3	8	2	0	9	7	11	16	10	1	8	8	3	9	3	4	4	0	11	0	0	2	0	1	4
AC005524.1	23	5	1	0	0	0	0	0	17	3	0	0	6	1	2	3	2	12	1	6	1	0	2	0	0	0	0	3	0	0	0	0	0	0	0	0	1	5	2	0	0
AC005529.1	3	3	0	3	2	15	25	11	5	6	6	6	3	0	5	4	4	10	2	1	3	5	3	2	1	0	1	6	0	2	1	1	2	4	2	10	3	4	0	10	8
AC005531.1	2	2	11	0	0	0	0	0	9	5	0	0	0	1	1	0	2	3	0	0	0	0	0	0	0	0	0	0	0	0	0	0	0	0	0	0	0	0	0	1	1
AC005532.1	48	17	25	18	35	9	48	9	20	17	4	20	39	5	11	17	11	8	5	7	5	7	17	9	9	3	8	18	1	16	3	1	6	7	12	5	5	24	2	23	9
AC005532.2	2	0	0	11	1	0	4	10	3	0	0	2	1	0	0	0	5	0	0	0	0	0	0	0	0	0	0	0	0	0	0	0	0	0	1	1	0	0	0	0	0
AC005534.1	5	0	3	3	0	0	0	0	0	0	0	0	0	0	1	0	2	5	0	0	2	0	0	0	0	0	0	0	0	0	0	0	0	0	0	0	0	0	1	0	0
AC005537.1	43	15	14	1	1	0	1	0	18	1	0	3	7	1	16	10	2	0	1	1	4	2	0	9	1	1	4	2	0	4	0	0	0	2	7	7	0	17	1	0	0
AC005538.1	1	3	0	0	0	0	0	0	2	0	0	0	0	1	0	0	1	0	0	0	0	0	0	0	0	0	0	0	0	0	0	0	0	0	0	0	0	0	0	0	0
AC005538.3	4	3	1	0	0	0	0	0	6	2	0	62	5	0	33	8	0	0	9	0	1	37	32	0	0	4	5	14	3	1	5	4	2	24	10	18	0	0	6	0	0
AC005540.1	28	35	25	12	18	30	22	13	1	5	0	0	0	1	4	0	5	0	0	1	2	4	7	11	26	0	4	0	1	7	3	5	2	0	6	2	7	0	3	3	17
AC005544.1	0	3	4	3	1	0	1	1	0	2	1	0	0	0	0	0	0	0	0	0	0	0	0	0	0	0	0	0	0	0	2	0	0	0	0	0	0	0	0	0	0
AC005544.2	4	2	2	0	1	1	3	2	4	3	1	0	2	0	0	0	0	0	0	0	0	0	0	0	0	0	0	0	0	0	0	0	0	0	0	0	0	1	0	0	0
AC005546.1	18	12	14	9	18	14	98	32	9	18	20	24	10	5	21	3	35	14	0	3	2	11	7	26	17	4	13	9	1	10	6	3	2	14	12	22	9	5	1	9	34
AC005548.1	14	2	5	0	0	0	0	0	8	0	0	0	1	0	2	1	1	0	0	0	0	0	0	0	0	0	0	0	0	0	0	0	0	0	0	0	0	7	0	0	0
AC005549.1	7	3	3	0	0	0	0	0	3	0	0	0	2	1	0	0	0	1	0	0	0	0	0	0	0	0	0	0	0	0	0	0	0	0	0	0	0	4	0	0	0
AC005550.1	0	0	0	2	0	0	0	0	4	1	1	0	0	0	0	0	0	3	0	0	0	0	0	0	0	0	0	0	0	0	0	0	0	0	0	0	0	0	0	0	0
AC005550.2	15	11	3	2	0	0	0	2	17	0	1	4	1	1	0	1	0	1	1	3	0	0	0	1	0	0	0	0	0	0	0	0	0	0	0	0	1	11	0	2	0
AC005551.1	4	0	3	1	0	0	3	0	0	0	0	0	0	0	0	0	0	0	0	0	0	0	0	0	0	0	0	0	0	0	0	0	0	0	2	0	0	0	0	0	0
AC005552.1	9	4	4	1	0	0	2	0	12	0	2	1	2	11	0	0	2	17	1	0	0	2	1	3	1	2	2	0	0	0	0	0	0	0	1	3	1	0	0	0	0
AC005559.1	2	1	1	0	0	0	0	0	0	0	0	0	0	0	0	0	0	0	0	0	0	0	0	0	0	0	0	0	0	0	0	0	0	0	0	0	0	0	0	0	0
AC005562.1	31	37	37	33	35	13	56	22	22	7	4	20	7	6	13	3	32	32	5	3	13	14	14	23	17	14	8	12	7	9	9	13	7	11	33	10	15	12	11	10	30
AC005578.1	5	1	0	0	3	0	0	1	2	0	0	0	0	0	1	0	1	0	3	0	0	3	0	1	0	1	1	0	0	1	1	0	1	1	0	0	1	0	0	0	0
AC005580.1	19	11	16	0	0	0	0	0	18	1	0	0	4	0	0	1	1	0	0	9	0	0	0	0	0	0	0	1	0	0	0	0	0	1	0	1	0	8	0	0	0
AC005586.1	6	0	5	0	1	3	0	1	2	0	0	1	2	0	2	1	0	0	0	0	0	3	2	3	1	0	2	1	0	0	0	1	0	0	1	0	0	1	0	1	1
AC005586.2	5	8	6	4	6	1	8	8	1	10	7	15	46	1	13	1	3	0	2	1	2	15	15	2	4	1	4	13	0	1	2	0	5	6	3	3	0	1	0	0	1
AC005587.1	3	1	0	0	0	0	0	0	2	0	0	0	0	0	0	0	0	0	0	0	0	0	0	0	0	0	0	0	0	0	0	0	1	0	0	0	0	0	0	0	0
AC005588.1	1	1	2	0	0	0	0	0	10	0	0	0	0	0	0	0	0	0	1	0	0	0	0	0	0	0	0	0	0	0	0	0	0	0	0	0	0	0	0	0	0
AC005592.1	10	7	2	2	1	0	0	0	4	0	0	5	6	5	5	4	0	1	1	1	1	6	4	4	3	0	1	1	2	2	0	2	1	2	2	3	6	7	2	0	7
AC005592.2	10	1	7	0	0	0	0	0	6	0	0	0	0	1	2	1	0	0	0	0	0	0	0	0	0	0	0	0	0	0	0	0	0	0	0	0	0	2	0	0	0
AC005593.1	7	3	13	1	9	3	1	0	3	0	1	0	1	0	1	0	0	0	0	0	1	0	0	0	0	0	0	1	0	4	0	0	0	2	3	4	0	0	0	0	2
AC005594.1	2	5	3	0	4	0	1	0	11	1	0	4	1	1	1	0	3	0	0	0	3	0	1	1	3	1	1	1	2	0	1	1	1	0	1	0	2	0	4	0	3
AC005597.1	7	4	4	0	0	0	0	0	2	1	0	0	0	0	0	0	0	5	0	0	0	0	0	0	0	0	0	0	0	0	0	0	0	0	0	0	0	0	0	0	0
AC005599.1	7	1	4	0	2	0	0	0	3	1	0	2	0	0	1	2	0	0	1	0	0	0	0	0	0	0	0	0	2	0	0	0	0	0	0	0	0	0	1	0	0
AC005606.1	3	1	2	0	1	0	0	0	2	0	0	0	0	0	0	0	0	0	0	0	0	1	1	2	1	0	2	2	0	0	0	0	2	0	0	0	0	0	0	2	1
AC005606.2	8	15	14	1	2	2	0	0	2	0	0	0	5	1	0	0	1	0	0	0	0	0	1	3	0	0	2	0	0	1	1	1	1	0	0	0	0	0	1	0	1
AC005609.1	0	1	2	0	0	1	1	1	1	2	0	0	0	0	1	2	0	0	0	0	2	2	0	0	0	0	0	0	0	0	0	0	0	0	0	1	0	0	0	0	4
AC005609.2	0	3	1	0	2	0	0	0	0	0	0	0	0	0	0	0	0	0	0	0	0	0	0	0	0	0	0	0	0	0	0	0	0	0	0	0	0	0	0	0	0
AC005609.3	2	2	2	5	8	2	1	4	2	3	1	0	0	1	1	0	0	0	0	1	0	1	1	2	1	0	0	1	0	0	0	1	0	0	1	0	0	0	0	0	2
AC005609.4	2	1	1	14	1	1	0	4	2	0	0	0	0	0	0	0	5	0	0	0	0	1	1	0	0	0	2	0	1	0	0	0	0	0	0	0	0	3	2	1	0
AC005609.5	12	23	10	3	4	5	9	6	8	2	3	1	1	1	3	1	5	5	1	1	0	1	0	2	0	1	0	0	0	3	0	1	1	1	0	1	0	8	1	3	0
AC005614.1	15	3	1	0	2	1	0	0	18	3	0	0	2	1	4	1	2	1	0	2	0	0	2	0	0	1	0	3	0	0	0	1	0	0	0	1	0	2	0	0	0
AC005614.2	0	0	4	0	1	2	2	0	0	3	1	5	0	0	5	0	3	0	0	1	0	0	2	1	0	0	0	2	0	2	0	0	0	1	0	1	2	0	0	3	4
AC005616.1	1	2	1	0	0	0	0	0	1	0	0	0	0	0	0	0	0	0	0	0	0	0	0	0	0	0	0	1	0	0	0	1	0	0	0	0	0	0	0	0	0
AC005618.1	24	16	24	19	27	9	13	7	16	12	9	16	79	3	16	10	7	6	21	1	1	6	9	4	5	11	14	4	1	16	2	3	0	2	23	4	20	12	1	0	7
AC005618.2	1	2	0	0	1	0	2	1	2	0	0	0	1	0	3	0	0	0	0	0	0	0	0	2	0	1	1	0	0	0	1	0	1	0	0	1	1	0	0	0	0
AC005618.3	4	2	1	0	0	0	0	0	2	0	0	0	2	0	0	0	0	0	0	0	0	0	0	0	0	0	0	0	0	0	0	0	0	0	0	0	0	0	0	0	0
AC005618.4	7	8	4	7	3	3	6	0	1	6	0	3	12	1	4	2	0	0	6	3	4	10	6	1	0	3	3	1	2	1	4	3	1	2	6	2	3	2	0	1	2
AC005622.1	9	6	11	2	4	1	2	0	8	4	0	0	0	2	0	2	2	13	0	0	1	2	0	1	6	0	1	0	0	11	0	0	0	4	6	0	3	0	0	8	23
AC005625.1	5	4	0	1	0	0	0	0	1	0	0	0	0	0	0	0	0	0	0	0	0	0	0	0	0	0	0	0	0	0	0	0	0	0	0	2	0	0	0	0	0
AC005631.1	12	6	3	0	2	0	0	0	5	0	0	0	0	0	0	0	0	0	0	0	0	0	0	0	0	0	0	1	0	0	0	0	0	0	0	0	0	0	0	0	0
AC005632.1	0	0	0	0	0	0	0	0	0	0	0	0	0	0	0	1	0	0	0	0	0	0	0	0	0	0	0	0	0	0	0	0	0	0	0	0	0	0	0	0	0
AC005632.2	4	6	7	0	0	0	0	0	8	0	1	1	2	0	3	0	0	0	1	0	4	0	0	0	0	0	0	0	0	0	0	0	0	0	1	0	1	0	1	0	1
AC005632.3	31	54	72	35	59	8	9	10	14	8	40	62	27	15	95	45	42	22	28	10	21	37	42	53	26	29	33	23	23	92	17	23	13	67	62	78	41	41	26	140	81
AC005632.4	2	4	2	0	0	0	0	0	0	0	0	0	0	0	0	0	0	1	0	0	0	0	0	0	0	0	0	0	0	0	0	0	0	0	0	0	0	0	0	0	0
AC005632.5	6	0	8	0	0	0	0	1	0	0	0	1	0	0	0	0	0	0	0	0	0	0	0	0	0	1	0	0	0	1	0	0	0	0	0	0	0	7	0	0	0
AC005632.6	12	2	9	0	1	2	3	5	2	1	1	3	9	0	4	0	2	0	0	0	0	0	4	0	1	0	0	13	1	1	0	2	1	1	0	7	0	0	0	0	0
AC005670.1	10	4	1	2	4	0	0	1	2	1	0	3	2	0	4	2	0	0	1	0	0	1	0	0	0	0	0	0	0	0	0	0	0	2	1	1	1	5	0	0	0
AC005670.3	322	463	624	1139	1228	703	964	687	192	253	598	1105	398	82	898	173	484	700	157	128	248	827	784	416	322	116	233	886	58	250	114	155	210	685	367	617	349	448	135	326	584
AC005674.1	14	5	10	2	8	0	1	1	6	0	6	6	7	0	1	3	1	4	1	1	0	3	3	0	1	0	6	0	0	1	0	2	0	3	1	0	0	1	0	2	3
AC005674.2	160	116	142	185	240	142	214	273	40	82	43	108	89	7	107	10	155	23	68	16	80	48	42	125	71	59	102	47	9	109	29	26	8	59	189	69	97	29	9	134	99
AC005682.1	16	12	9	15	25	11	16	6	17	4	7	16	7	6	21	4	14	2	11	6	11	16	14	12	7	15	13	29	1	4	10	2	7	12	26	22	8	4	1	7	5
AC005682.2	15	2	1	0	0	0	0	1	6	0	0	0	5	4	0	4	0	12	0	0	0	1	0	1	0	0	0	0	0	0	0	0	1	1	1	0	2	1	0	0	0
AC005691.1	3	4	0	1	0	0	0	1	2	1	0	0	0	1	0	0	0	0	0	0	0	0	0	0	0	0	0	0	0	0	0	0	0	0	0	0	0	0	0	0	0
AC005692.1	6	6	1	0	0	0	0	0	3	0	0	0	0	0	0	2	0	0	0	0	0	0	0	0	0	0	0	0	0	1	0	0	0	0	0	0	0	0	0	0	0
AC005692.2	2	0	1	0	0	0	0	0	11	0	0	0	0	0	0	0	0	0	1	0	0	0	0	0	0	0	0	0	0	0	0	0	0	0	0	0	0	2	0	0	0
AC005692.3	17	6	3	0	1	0	0	0	16	2	2	0	2	10	0	4	4	0	1	1	0	0	0	0	0	0	1	0	1	0	0	0	0	0	0	0	0	7	0	0	0
AC005695.1	29	8	27	1	2	3	2	5	40	10	1	5	1	1	4	0	7	10	0	2	17	0	1	10	8	2	5	1	2	1	2	0	0	0	1	0	4	0	1	0	6
AC005695.2	4	0	1	0	0	0	0	0	0	0	0	0	0	0	0	0	0	0	0	3	0	0	0	0	0	0	0	0	0	0	0	0	0	0	0	0	0	0	0	0	0
AC005695.3	4	3	2	2	6	0	3	2	0	2	1	1	0	0	1	0	2	1	0	0	1	4	3	3	0	2	4	0	4	4	2	4	0	4	0	0	3	0	1	2	3
AC005696.1	7	9	6	15	6	4	7	16	3	9	3	6	2	0	10	4	6	8	0	1	2	17	13	3	3	7	7	35	1	1	8	3	4	9	17	14	12	5	4	3	4
AC005696.2	3	0	0	0	3	0	2	3	10	0	0	0	3	0	1	0	0	0	0	1	0	0	0	0	0	0	2	1	0	1	0	0	2	0	1	0	0	0	0	0	0
AC005696.3	21	26	28	16	38	12	58	22	4	11	2	8	13	0	4	4	2	3	1	1	1	5	3	10	5	3	5	8	0	4	6	1	3	6	5	2	8	3	2	1	4
AC005696.4	9	5	13	2	0	2	7	3	4	3	0	0	0	0	0	0	5	3	0	0	1	5	0	1	3	0	1	0	0	0	0	0	0	1	0	0	1	0	0	4	0
AC005697.1	2	0	0	0	1	0	1	0	3	0	0	0	1	0	0	0	0	0	0	0	0	0	0	0	0	0	1	0	0	0	0	0	0	0	0	0	0	0	0	0	0
AC005697.2	7	5	8	0	0	0	0	0	9	1	0	1	1	0	0	1	1	0	0	0	0	0	0	0	0	0	0	0	0	0	0	0	0	0	0	0	0	3	0	0	0
AC005697.3	5	3	3	0	0	0	0	0	1	0	0	0	0	0	0	0	0	0	0	0	0	0	0	0	0	0	0	0	0	0	0	0	0	0	0	0	0	0	0	0	0
AC005699.1	46	14	18	4	4	1	3	2	40	9	0	1	8	5	1	1	11	8	9	4	1	4	4	0	4	5	2	2	0	6	0	0	1	0	12	0	5	15	2	0	5
AC005702.2	13	11	7	12	12	3	15	8	19	3	16	27	1	5	17	3	12	9	6	6	5	6	19	10	6	2	9	8	2	8	3	1	2	11	12	9	7	18	4	11	4
AC005702.3	1	0	2	0	0	0	0	0	1	0	0	0	0	0	0	0	0	0	0	0	0	0	0	0	0	0	0	0	0	0	0	0	0	0	0	0	0	0	0	0	0
AC005702.4	1	2	2	0	0	0	0	0	0	0	0	0	0	0	0	0	0	0	0	0	0	0	0	0	0	0	0	0	0	0	0	0	0	0	0	0	0	0	0	0	0
AC005702.5	1	1	5	1	1	0	0	0	3	0	0	0	0	2	0	0	0	0	0	0	0	0	0	0	0	0	0	0	0	1	0	1	0	0	0	0	0	0	0	0	0
AC005703.1	6	4	1	0	0	0	0	1	2	0	0	0	0	2	0	1	0	0	0	2	0	0	0	0	0	0	0	0	0	0	0	0	0	0	0	0	0	0	0	0	0
AC005703.2	4	1	0	0	1	0	0	0	0	0	0	0	1	0	0	0	0	0	0	0	0	0	0	0	0	0	0	0	0	0	0	0	0	0	0	0	0	0	0	0	0
AC005703.3	12	10	0	10	2	0	2	2	3	1	2	1	2	1	0	2	8	16	1	1	1	1	0	2	0	0	1	0	1	1	0	1	2	0	3	2	8	2	1	2	1
AC005703.4	0	0	0	0	0	0	0	0	0	0	0	0	0	0	0	0	0	2	0	0	0	0	0	0	0	0	0	0	0	0	0	0	0	0	0	0	0	0	0	0	0
AC005703.5	9	4	13	1	8	12	11	4	7	0	0	0	6	0	2	0	2	0	0	0	0	0	0	2	2	1	0	0	1	1	0	0	0	0	0	0	0	3	0	0	4
AC005703.6	9	2	1	0	0	0	0	0	8	1	1	0	4	1	1	1	0	6	0	0	0	0	0	0	0	0	0	0	0	0	0	0	0	0	0	0	0	0	0	0	0
AC005722.1	3	0	0	0	0	0	0	0	1	0	0	0	0	0	0	0	3	3	0	0	0	0	1	0	0	0	0	0	0	0	0	0	0	0	0	0	0	0	0	0	0
AC005722.2	6	14	3	2	11	1	2	4	0	1	5	13	4	0	10	2	3	5	5	2	0	8	2	5	6	9	11	2	1	1	3	10	2	12	4	2	1	0	7	4	2
AC005722.3	19	18	12	3	5	1	7	6	29	4	2	0	18	1	1	2	2	2	0	0	0	0	1	2	1	0	0	5	0	2	2	0	0	1	0	2	0	0	1	1	1
AC005722.4	8	3	1	1	3	1	0	0	0	0	0	0	0	0	0	0	0	0	0	0	0	0	0	1	0	0	0	0	0	0	0	0	0	0	1	0	0	0	0	1	0
AC005725.1	12	3	6	4	1	0	3	7	4	3	0	1	3	3	2	11	1	1	3	3	0	0	1	1	1	0	1	0	0	0	0	0	0	0	1	0	0	4	0	0	0
AC005726.1	5	1	0	2	0	1	5	1	2	2	0	2	2	0	0	0	0	0	0	0	0	0	1	0	4	0	0	1	0	3	0	0	0	0	1	2	1	0	2	0	1
AC005726.2	18	6	10	2	4	0	1	0	5	0	0	2	1	0	0	0	0	0	0	0	0	2	1	1	0	0	0	0	1	5	0	0	1	0	0	0	1	0	0	1	2
AC005726.3	3	0	3	2	1	0	4	0	1	0	4	0	0	0	0	1	0	0	0	1	0	0	2	0	1	0	6	0	0	0	2	0	0	2	5	0	0	0	0	0	1
AC005726.4	1	6	7	3	7	1	4	1	6	1	3	12	84	6	25	5	0	14	26	0	1	11	15	3	6	12	14	12	3	1	4	4	1	26	15	8	6	1	10	6	7
AC005730.1	2	0	1	1	1	1	0	0	0	2	2	0	0	1	2	0	0	0	0	0	1	2	0	2	0	0	0	0	0	0	0	1	0	0	3	1	0	0	0	0	1
AC005730.2	1	2	2	0	0	1	0	0	18	3	0	1	0	2	1	0	0	2	0	0	0	0	1	0	0	0	0	3	0	0	0	0	1	0	0	0	1	1	0	0	1
AC005730.3	5	13	7	20	6	3	11	2	0	0	10	33	17	8	34	11	23	14	27	2	31	12	15	7	11	12	18	11	6	4	3	8	4	18	19	25	17	25	14	21	10
AC005736.1	1	1	0	0	0	0	0	0	2	0	0	0	0	0	0	0	0	0	0	0	0	0	0	0	0	0	0	0	0	0	0	0	0	0	0	0	0	0	0	0	0
AC005740.1	3	2	3	0	0	0	0	0	2	0	0	0	1	0	3	0	0	0	4	0	0	0	0	0	0	2	3	1	0	0	1	1	3	0	3	0	0	0	0	0	0
AC005740.2	5	1	2	0	0	0	0	0	1	0	0	0	0	0	0	0	0	0	0	0	0	0	0	0	0	0	0	0	0	0	0	0	0	0	0	0	0	0	0	0	0
AC005740.3	3	2	1	0	0	0	0	0	0	1	0	0	0	0	0	0	0	0	0	0	0	0	0	0	0	0	0	0	0	1	0	0	0	0	0	0	0	0	0	0	0
AC005740.4	22	34	11	28	53	42	71	87	22	14	2	22	12	0	6	0	23	10	7	0	8	15	18	25	15	4	12	4	1	8	11	2	2	4	34	13	29	4	2	1	11
AC005740.5	29	13	18	2	2	2	19	5	50	7	1	5	9	2	1	6	9	3	0	0	0	1	3	3	8	2	1	2	0	1	0	1	0	0	0	2	0	0	1	0	2
AC005741.1	2	0	2	0	0	0	0	0	0	0	0	0	0	2	0	0	0	0	0	0	0	0	0	0	0	0	0	0	0	0	0	0	0	0	0	0	0	0	0	0	0
AC005746.1	39	40	20	41	29	11	42	27	15	2	11	25	28	2	37	1	28	44	2	2	4	12	20	24	18	8	16	31	5	7	4	5	6	24	9	25	17	6	8	12	35
AC005746.2	9	6	1	6	5	4	5	3	6	2	0	14	1	0	1	5	3	0	0	1	0	6	4	1	0	0	1	0	0	2	0	1	0	4	3	0	1	1	0	2	3
AC005746.3	3	2	0	2	0	0	0	7	2	0	0	0	0	0	0	0	0	0	0	0	0	1	0	0	1	0	0	0	0	0	0	0	0	0	0	1	0	0	0	0	0
AC005753.1	46	27	6	70	71	55	101	52	17	13	5	33	3	7	11	4	90	112	3	3	79	28	15	47	40	1	9	2	2	12	1	3	1	3	8	9	68	2	2	20	35
AC005753.2	31	13	10	47	74	81	102	36	10	9	6	15	0	0	5	1	61	65	8	3	39	10	17	37	36	3	17	0	1	8	1	4	0	1	18	16	52	0	1	9	29
AC005753.3	130	77	31	260	293	201	336	150	38	43	20	104	2	10	13	3	223	200	23	13	157	95	68	133	95	35	49	10	4	67	9	18	4	7	45	63	189	23	12	68	104
AC005757.1	3	2	3	0	0	0	0	0	4	0	0	0	0	0	0	0	2	0	0	0	0	0	0	0	0	0	0	0	0	0	0	0	0	0	0	0	0	0	0	0	0
AC005758.1	7	4	0	3	4	0	0	1	10	0	1	3	2	0	0	1	6	0	0	1	0	0	4	0	1	0	0	2	0	0	0	0	0	0	0	0	0	0	0	0	0
AC005759.1	19	6	16	12	10	5	7	7	6	13	0	3	3	0	9	0	0	3	0	1	3	6	3	16	12	1	1	8	1	5	3	3	2	8	5	9	4	5	0	2	18
AC005771.1	2	2	0	0	0	0	0	0	7	1	0	0	0	4	0	3	0	0	0	0	0	0	0	1	0	0	0	1	0	0	0	0	0	0	0	0	0	1	0	0	0
AC005772.1	3	1	0	0	0	0	0	0	7	0	1	0	0	2	0	3	0	3	0	1	1	0	1	0	0	0	0	0	0	0	0	0	0	0	0	0	0	6	0	0	0
AC005772.2	9	7	4	0	0	1	0	1	12	0	0	0	3	1	0	11	4	2	4	4	0	0	1	1	3	2	2	0	1	1	0	1	0	0	0	0	0	7	0	0	0
AC005774.1	0	0	0	0	0	0	0	0	5	0	0	0	1	0	0	0	0	0	0	0	0	0	0	0	0	0	0	0	0	0	0	0	0	0	0	0	0	0	0	0	0
AC005774.2	9	3	1	0	0	0	0	0	5	0	0	0	0	3	0	0	6	0	0	1	1	0	0	0	0	0	0	0	0	0	0	0	0	0	0	0	0	0	0	0	0
AC005775.1	5	5	5	4	2	0	2	2	5	2	1	4	4	0	0	0	3	1	0	0	1	1	2	5	4	3	1	5	0	2	1	1	5	0	4	2	0	0	4	2	4
AC005776.1	35	71	79	5	21	17	45	9	15	23	14	18	27	1	18	11	17	6	5	1	12	10	11	19	8	3	9	12	0	8	5	3	0	2	8	9	20	9	3	6	40
AC005776.2	4	4	2	3	5	16	99	13	0	12	1	4	1	0	1	1	1	0	1	10	3	2	2	7	6	0	5	2	0	4	0	0	0	0	3	4	1	6	0	3	3
AC005777.1	5	0	2	0	0	1	2	0	1	0	0	0	0	0	0	0	0	0	0	0	0	0	0	0	0	0	0	0	0	0	0	0	0	0	0	0	0	0	0	0	0
AC005785.1	21	8	13	10	19	10	18	3	6	4	1	1	0	0	0	2	0	3	3	0	0	2	4	14	3	1	4	9	1	3	2	5	4	3	4	5	5	1	2	2	7
AC005785.2	34	32	26	32	47	18	47	16	17	5	22	38	5	8	34	6	27	12	27	6	31	39	27	52	34	15	29	19	6	20	10	5	10	20	30	17	29	32	5	22	23
AC005786.1	2	1	0	1	0	1	0	3	0	1	0	0	4	0	0	0	0	0	0	0	0	1	0	1	0	0	0	0	0	0	0	0	0	0	0	1	1	0	0	0	0
AC005786.2	1	1	2	1	1	1	3	1	3	3	0	0	0	0	0	0	0	0	0	0	0	0	0	0	0	1	0	0	0	0	0	0	0	0	0	0	0	0	0	0	0
AC005786.3	6	9	17	35	8	20	167	67	2	19	0	2	3	0	6	0	10	15	0	1	0	6	15	19	18	1	3	2	3	6	2	0	2	3	12	14	0	0	3	7	10
AC005786.4	0	3	3	0	0	1	4	0	2	0	0	1	1	0	0	0	1	1	0	0	0	0	0	0	1	0	2	0	0	0	0	0	0	0	0	0	0	1	0	3	0
AC005787.1	4	1	1	0	0	0	0	0	1	1	0	0	3	0	0	0	0	0	0	0	2	0	0	0	0	0	0	0	0	0	0	0	0	1	0	0	0	0	0	0	0
AC005789.1	9	6	7	10	6	4	21	1	1	2	0	0	3	0	0	0	0	0	0	0	1	0	1	4	3	0	1	0	0	5	1	1	1	0	5	0	2	0	0	1	4
AC005790.1	2	3	2	0	1	1	1	3	6	6	0	0	0	0	0	0	0	0	0	0	0	0	0	0	1	0	0	0	0	0	0	0	0	2	0	1	0	1	0	0	2
AC005796.1	2	1	1	0	0	0	0	0	0	2	0	0	0	0	0	0	0	0	0	0	0	1	2	1	0	0	0	0	0	0	0	0	0	0	0	0	0	0	0	0	0
AC005798.1	8	6	1	2	0	0	0	0	5	0	0	2	4	0	7	0	0	0	6	0	10	1	0	0	1	0	1	0	0	4	0	1	3	4	7	6	2	2	1	9	0
AC005803.1	8	7	6	0	1	4	0	0	7	1	0	0	1	1	1	2	1	3	0	1	0	0	4	1	1	0	2	1	0	0	0	0	0	0	0	0	1	5	0	2	0
AC005808.1	8	4	12	0	2	0	0	0	2	0	0	0	0	5	0	2	0	0	0	0	0	0	0	0	0	0	0	0	0	0	0	0	0	0	0	0	0	4	0	0	0
AC005821.1	33	27	6	1	3	2	3	0	29	1	1	3	3	1	1	4	10	4	0	3	0	2	2	0	1	0	0	0	0	7	0	1	0	0	0	0	2	8	0	0	0
AC005821.2	8	9	2	0	0	0	0	0	6	1	0	0	0	1	0	0	0	0	1	0	0	0	1	0	0	0	0	0	0	0	0	0	0	0	0	0	0	4	0	0	0
AC005822.1	5	6	17	16	17	13	2	11	5	7	13	8	7	4	15	8	15	4	6	3	0	7	4	4	4	4	1	6	4	1	2	3	4	9	4	2	9	11	8	6	6
AC005823.1	6	3	3	0	0	0	0	0	4	0	0	0	3	1	0	1	0	0	0	0	0	0	0	0	0	0	0	0	0	2	0	0	0	0	0	0	0	0	0	0	0
AC005823.2	2	0	1	0	0	0	0	0	1	0	0	0	2	3	0	1	0	0	0	0	0	1	0	0	0	0	0	0	0	0	0	0	0	0	0	0	0	0	0	0	0
AC005828.1	4	3	2	1	0	0	0	0	9	0	0	1	0	2	0	2	0	0	1	0	0	0	0	2	0	0	1	0	0	0	0	0	0	0	0	0	0	1	0	0	0
AC005828.2	3	3	6	0	0	0	0	0	11	0	0	0	1	0	0	5	1	0	0	2	0	0	0	0	0	0	0	0	0	0	0	0	0	0	0	0	0	0	0	0	0
AC005828.3	6	3	3	0	1	0	3	2	14	7	0	1	1	0	1	0	0	0	0	2	0	1	0	0	0	0	0	2	0	2	0	0	0	0	0	0	0	0	1	0	0
AC005828.4	2	2	1	4	1	2	1	2	0	1	6	6	0	0	1	0	0	0	0	0	0	2	1	3	2	2	1	2	0	2	0	0	1	0	2	1	0	0	0	0	0
AC005828.5	4	1	2	0	0	0	3	0	0	2	3	0	1	0	0	0	0	0	0	0	0	0	0	0	0	0	1	0	0	0	0	0	0	0	0	0	0	2	0	0	0
AC005828.6	18	27	15	17	39	3	1	11	3	1	10	33	5	4	9	5	27	35	5	7	10	2	13	20	26	2	18	0	1	9	1	6	1	1	10	14	13	18	9	13	38
AC005828.7	12	8	1	0	0	0	0	0	16	0	0	0	1	0	0	2	0	0	0	0	2	0	1	0	0	0	0	0	0	0	0	0	0	0	0	0	0	0	0	0	0
AC005829.1	2	1	1	2	0	5	1	2	2	0	1	0	0	0	0	0	1	0	0	2	1	3	1	4	1	0	1	1	1	0	0	0	0	1	4	0	0	7	0	0	3
AC005829.2	7	1	5	9	1	2	14	3	12	3	0	0	0	1	2	0	0	0	0	0	0	0	1	4	1	0	0	0	0	0	0	0	0	0	0	2	0	0	1	1	1
AC005831.1	19	21	32	24	43	20	25	15	9	19	20	18	12	5	37	11	20	26	2	5	9	11	23	14	21	5	10	8	1	8	2	8	3	18	30	27	22	5	7	14	19
AC005832.1	7	4	2	0	0	0	0	0	10	0	1	0	0	1	0	0	1	0	4	3	0	0	0	0	0	0	0	2	0	0	0	0	0	0	0	0	0	2	0	0	0
AC005832.2	16	11	7	2	0	0	0	0	10	1	0	0	8	3	0	6	0	1	1	0	0	0	1	0	0	0	0	1	1	1	1	0	0	0	0	0	0	8	1	0	0
AC005832.3	2	0	0	0	0	1	0	1	2	1	0	3	0	0	2	0	0	3	1	0	0	1	2	1	1	0	0	0	0	0	0	2	3	0	0	0	0	0	0	0	1
AC005832.4	1	1	0	0	2	0	0	0	0	0	0	0	1	0	2	0	0	0	0	0	0	0	0	3	0	0	1	0	1	0	0	0	0	0	1	0	2	3	1	0	2
AC005833.1	4	4	2	4	4	3	0	3	4	2	7	3	11	0	5	2	4	0	2	2	1	1	3	3	1	0	1	6	0	1	0	5	2	5	3	6	6	3	0	3	4
AC005833.2	29	14	19	2	0	0	1	1	29	4	0	2	11	7	2	1	3	2	0	1	0	0	2	0	0	0	0	0	0	0	0	0	0	2	0	2	0	3	0	1	0
AC005837.1	10	13	14	7	7	0	1	8	5	3	4	10	7	0	6	0	4	2	2	2	3	6	0	1	2	1	3	12	0	0	0	0	4	5	2	10	1	4	2	2	4
AC005837.3	5	8	7	6	13	0	2	0	1	3	9	4	34	7	16	17	2	14	4	0	1	6	8	3	7	5	6	5	5	2	4	17	3	5	14	6	8	0	8	5	11
AC005837.4	3	5	9	0	1	3	0	0	1	0	0	0	0	0	0	0	0	0	0	1	0	0	0	1	0	0	0	0	0	1	0	2	0	0	3	1	0	0	0	0	1
AC005838.1	1	0	2	0	0	0	0	0	2	0	0	1	0	1	0	0	3	0	0	0	0	0	0	0	0	0	0	0	0	0	0	0	0	0	0	0	0	0	0	0	0
AC005838.2	39	67	27	99	53	82	247	135	15	36	39	64	8	13	57	17	100	62	36	39	17	37	36	57	58	31	63	19	14	36	22	13	19	40	83	40	195	25	16	35	50
AC005839.1	78	140	87	204	172	55	98	57	37	25	118	187	30	37	231	80	99	82	107	32	61	151	129	87	65	93	114	101	40	93	54	99	41	168	147	171	145	63	53	123	104
AC005840.1	10	3	2	3	6	3	4	3	13	7	2	0	1	1	0	0	0	0	2	1	0	3	3	1	1	5	1	0	4	6	3	5	1	1	8	1	0	0	1	2	2
AC005840.2	51	62	46	46	90	24	31	33	22	4	104	273	346	30	368	56	145	12	25	10	48	149	222	67	43	13	55	443	13	52	20	24	84	298	101	268	37	21	50	68	77
AC005840.3	16	4	13	0	2	5	12	9	4	0	0	2	0	0	4	0	0	7	10	0	4	7	6	13	4	5	7	1	0	1	0	1	1	3	6	2	4	0	0	1	0
AC005840.4	10	6	8	24	9	14	19	12	0	2	5	35	11	0	18	2	25	7	4	6	1	10	15	10	7	8	7	18	4	6	0	4	4	13	7	15	10	4	1	9	3
AC005841.1	11	8	11	16	6	3	11	7	3	0	4	8	7	7	17	0	10	10	1	1	6	17	12	10	14	4	10	10	5	9	1	7	3	17	11	8	5	7	8	6	6
AC005845.1	6	10	3	2	4	0	4	1	4	1	1	1	3	0	0	0	0	6	3	2	0	0	1	2	1	3	0	0	0	0	1	1	2	1	1	0	2	0	2	0	1
AC005856.1	48	65	25	173	71	59	54	41	43	13	13	49	6	3	25	5	36	3	7	2	23	35	23	14	7	1	7	2	3	4	0	4	2	38	7	15	41	67	2	11	14
AC005858.1	4	3	0	0	0	0	0	0	1	0	0	0	0	0	0	0	0	0	0	0	0	0	0	0	0	0	0	0	0	0	0	0	0	0	1	0	0	1	0	0	0
AC005858.2	5	2	4	0	0	0	0	0	5	1	0	0	0	0	0	0	1	3	0	0	0	0	0	0	0	0	0	0	0	0	0	0	0	0	0	0	0	0	0	0	0
AC005858.3	4	7	2	0	0	0	0	0	6	2	0	3	3	3	0	3	2	0	1	0	0	0	2	0	0	0	0	1	0	0	0	0	0	0	0	0	0	1	0	0	0
AC005863.1	24	4	5	1	0	0	0	0	8	9	0	1	1	5	0	3	0	0	3	1	0	0	0	0	0	0	0	0	2	0	1	0	0	0	1	0	0	0	0	0	0
AC005865.1	21	5	26	2	0	1	3	8	20	8	2	0	1	0	1	0	4	2	0	3	0	2	1	5	1	0	3	0	0	1	0	0	0	0	1	0	0	0	0	0	0
AC005865.2	33	7	13	13	15	21	46	32	11	4	0	2	3	0	2	2	9	5	4	1	9	5	2	30	29	7	29	5	1	5	7	0	9	4	24	2	11	0	0	3	8
AC005868.1	2	0	4	0	0	0	0	0	0	0	0	0	0	0	0	0	1	0	0	0	0	0	0	0	0	0	0	0	0	0	0	0	0	0	0	0	0	0	0	0	0
AC005871.1	3	1	1	0	0	0	0	1	10	0	0	0	2	0	0	0	0	0	0	0	1	0	0	0	0	0	0	0	0	0	0	0	0	0	0	0	0	0	0	0	0
AC005871.2	4	3	2	2	0	0	0	0	12	1	0	2	3	0	0	0	0	0	0	0	0	4	1	0	0	0	1	0	0	1	0	0	0	0	0	0	0	0	0	0	0
AC005884.1	5	11	4	16	15	1	3	0	4	4	0	4	0	2	0	0	1	0	1	0	9	5	0	1	0	0	0	0	0	1	0	2	1	2	1	1	1	0	0	2	4
AC005884.2	0	2	2	1	1	2	3	2	0	0	0	0	0	0	0	0	0	0	0	0	1	1	0	0	0	0	0	0	0	0	0	0	0	0	0	0	0	0	0	0	0
AC005888.1	5	2	0	0	1	0	2	0	6	1	0	0	0	1	0	2	0	6	0	0	0	0	0	0	0	0	0	2	1	0	0	0	0	0	0	0	0	0	0	0	0
AC005899.1	6	6	10	13	14	11	34	17	11	4	1	19	38	9	5	4	21	3	19	0	12	16	14	22	24	13	12	10	0	8	4	1	3	11	22	4	7	7	9	15	16
AC005899.2	2	2	0	0	0	0	0	0	0	0	0	0	0	0	0	1	0	0	0	0	0	0	1	0	0	0	0	0	0	0	0	0	0	0	0	0	0	0	0	0	0
AC005899.3	0	3	0	0	0	0	3	0	0	0	0	0	0	0	0	0	0	0	1	0	0	0	0	3	0	0	0	0	2	0	0	0	0	0	0	0	0	0	0	0	0
AC005899.5	15	16	7	28	32	10	39	14	4	4	8	46	53	13	32	3	28	17	28	15	13	15	18	19	29	31	40	23	6	29	7	9	12	17	48	19	16	8	6	15	17
AC005899.6	20	15	16	27	25	68	169	34	11	20	1	15	25	4	16	8	23	28	34	3	15	17	16	18	30	16	38	25	7	15	9	8	6	18	45	23	16	11	9	13	22
AC005899.7	15	23	7	37	34	8	30	9	4	2	3	36	37	14	38	5	14	15	39	6	19	16	28	29	30	40	47	39	15	24	20	8	2	19	51	25	18	33	12	16	24
AC005899.8	19	9	23	3	7	1	3	1	5	2	0	0	1	1	0	0	2	2	1	1	0	1	1	1	1	1	3	1	0	0	2	2	1	0	1	0	1	1	0	0	26
AC005901.1	6	3	0	0	1	0	0	0	1	0	0	0	0	0	1	0	0	0	0	0	0	0	0	0	0	0	0	0	0	0	0	0	0	0	0	0	2	0	0	0	1
AC005906.1	0	0	1	0	0	0	0	0	2	0	0	0	0	0	0	0	0	0	0	0	0	0	0	0	0	0	0	0	0	0	0	0	0	0	0	0	0	0	0	0	0
AC005906.2	81	36	27	0	1	2	0	6	47	7	2	6	6	2	0	7	9	8	0	2	0	2	2	0	4	0	0	0	0	0	0	0	1	0	0	0	1	10	0	2	0
AC005906.3	13	12	2	0	0	0	0	0	10	2	0	1	5	0	2	6	4	6	2	0	0	0	0	0	0	0	0	1	0	0	0	1	0	0	1	0	0	15	1	0	0
AC005908.1	1	4	2	0	12	0	4	13	6	0	1	0	0	0	0	0	0	0	0	0	0	1	0	0	0	0	0	0	0	0	0	0	0	0	0	0	0	0	0	0	0
AC005908.2	2	0	0	0	0	0	0	0	2	0	0	0	0	0	0	0	0	0	1	0	0	0	0	0	0	0	0	0	0	0	0	0	0	0	0	0	0	0	0	0	0
AC005909.1	9	7	2	0	0	0	0	0	14	4	0	0	2	1	0	3	0	6	0	0	0	0	0	0	0	0	0	1	0	0	0	0	0	0	0	0	0	4	0	0	0
AC005909.2	15	9	1	5	8	1	3	5	13	1	2	9	4	12	1	4	24	14	7	6	1	2	3	0	1	0	2	3	0	2	0	1	0	0	2	0	0	17	0	2	3
AC005911.1	2	8	5	9	3	6	5	3	0	3	8	1	0	1	3	1	5	3	9	1	3	0	1	4	9	1	7	0	0	0	3	1	0	1	5	2	0	0	1	2	2
AC005912.1	38	89	306	179	118	5	17	14	6	9	3	8	2	8	0	8	5	11	16	0	5	8	9	5	5	16	17	2	2	12	10	17	6	3	23	4	9	0	20	3	6
AC005912.2	40	40	14	96	52	29	95	31	22	20	87	99	255	85	57	31	56	77	20	6	10	104	110	112	93	64	68	108	49	34	52	36	77	65	59	56	18	9	106	31	34
AC005914.1	18	8	4	4	2	0	3	1	7	2	2	1	2	2	0	1	2	2	0	2	0	1	0	0	0	0	2	3	0	0	0	2	0	0	0	0	0	4	0	0	1
AC005915.1	17	5	2	1	1	1	0	0	14	0	0	1	4	6	0	5	0	0	0	9	1	0	0	1	0	0	0	1	0	0	0	0	0	0	0	0	0	7	1	0	0
AC005920.1	28	4	10	4	3	3	14	6	8	3	11	15	9	6	14	3	2	5	26	1	0	14	14	7	14	13	20	100	2	4	6	14	28	26	18	14	1	0	6	0	0
AC005920.2	6	2	0	0	0	0	0	0	0	0	0	0	0	0	0	0	0	0	0	0	0	0	0	0	0	0	1	0	0	1	0	0	0	0	0	0	0	1	0	0	0
AC005920.3	7	4	12	1	1	0	0	0	5	2	0	0	3	0	1	0	1	1	0	0	0	3	0	0	0	3	1	1	0	0	0	0	2	0	3	1	0	0	0	0	0
AC005920.4	2	4	0	0	0	1	0	1	11	0	0	0	2	0	4	0	0	7	0	0	0	1	1	0	0	1	1	4	1	2	1	0	4	0	2	3	0	0	1	0	1
AC005921.1	4	2	2	0	0	0	0	0	2	2	0	0	0	0	0	0	0	0	0	0	0	0	0	0	0	0	0	0	0	0	0	0	0	0	0	0	0	0	0	0	0
AC005921.2	12	5	3	3	5	3	13	2	3	0	0	0	1	0	1	0	0	0	0	0	0	3	2	2	0	0	0	2	0	1	0	0	0	0	0	1	0	0	0	0	1
AC005921.3	89	175	75	120	147	72	136	102	27	38	86	158	38	66	137	76	98	65	100	30	74	68	77	109	75	75	73	65	47	48	40	66	48	87	121	93	120	48	72	55	93
AC005921.4	11	6	6	0	2	0	0	0	3	1	0	1	5	0	2	4	0	6	2	1	0	0	1	0	0	0	0	0	0	0	0	0	0	1	0	1	0	1	0	1	0
AC005943.2	2	2	1	0	0	0	0	0	1	0	0	0	0	0	0	0	0	0	0	0	0	1	0	1	1	0	0	0	0	0	1	0	0	0	0	0	0	0	0	0	0
AC005944.1	14	4	8	7	9	4	1	1	8	4	1	0	1	0	0	0	0	0	0	0	0	5	7	9	3	6	3	2	1	4	1	4	3	0	2	0	0	0	1	1	1
AC005951.1	6	4	0	0	0	0	0	0	0	0	0	0	1	1	0	0	6	2	0	0	0	0	0	0	0	0	0	0	0	0	0	0	0	0	0	0	0	3	0	0	0
AC005954.1	1	1	0	0	3	6	46	9	0	9	6	2	25	0	8	4	10	7	0	1	1	2	5	5	5	5	4	3	1	5	0	3	1	8	7	8	5	0	2	4	9
AC005954.2	3	2	1	0	0	0	6	1	1	0	0	0	1	0	0	0	0	0	0	0	0	0	0	0	0	0	0	0	0	0	0	0	0	0	0	0	0	0	0	0	0
AC005962.1	7	5	0	12	3	6	6	8	3	0	3	4	1	3	0	0	1	11	4	0	19	5	1	3	3	3	0	7	0	5	0	2	0	6	4	5	1	5	2	1	0
AC005962.2	9	0	2	6	3	1	0	5	10	1	0	5	1	0	1	1	1	0	0	2	1	3	1	1	1	1	0	2	1	0	0	0	0	0	1	0	1	0	0	0	1
AC005972.1	0	1	2	0	0	0	1	0	6	0	0	0	0	0	0	0	0	0	0	0	0	0	0	0	0	0	0	0	0	0	0	0	0	0	0	0	0	0	0	0	0
AC005972.2	6	4	2	1	0	0	0	0	3	0	0	0	0	0	0	0	0	0	0	0	0	0	0	0	0	0	0	0	0	0	0	0	0	0	0	0	0	2	0	0	0
AC005972.3	24	14	9	7	8	6	12	1	8	2	2	3	3	1	0	2	0	7	0	2	5	0	0	7	6	0	0	0	0	1	0	0	0	0	6	3	0	6	0	2	5
AC005993.1	28	8	7	5	0	0	0	0	18	4	0	0	1	0	1	1	13	6	0	0	0	0	0	1	0	0	0	0	1	9	0	0	0	0	2	1	0	1	0	1	1
AC005996.1	0	2	3	0	0	0	0	0	0	0	0	0	0	0	0	0	0	0	0	0	0	0	0	0	1	0	0	0	0	0	0	0	0	0	0	0	0	0	0	0	0
AC005998.1	8	4	2	0	0	0	0	1	11	0	2	1	0	0	0	2	0	3	1	0	0	0	0	0	0	0	0	0	0	0	0	0	0	0	0	0	0	0	0	0	0
AC005999.1	0	0	1	0	0	0	0	0	6	0	0	0	2	0	0	2	0	0	0	0	0	0	0	0	0	0	0	1	0	0	0	0	0	0	0	0	0	0	0	0	0
AC005999.2	13	7	3	0	0	0	0	0	6	1	0	2	3	2	1	1	1	0	0	1	0	0	0	0	0	0	1	2	0	0	0	0	0	0	0	0	1	4	0	0	0
AC006001.1	19	24	20	11	15	12	37	10	1	9	0	3	0	1	3	0	2	5	0	0	0	8	6	24	9	4	8	5	0	3	5	3	1	1	12	5	7	0	1	5	22
AC006001.2	110	121	112	110	87	82	360	158	18	67	100	66	18	3	97	24	80	70	34	17	39	67	56	118	119	43	56	86	10	24	15	57	11	77	112	95	27	12	12	72	116
AC006001.3	582	917	1049	859	1072	929	3376	1009	159	566	417	833	656	169	683	299	857	1080	187	172	275	574	600	883	827	271	409	478	113	475	172	241	198	438	629	518	349	206	233	545	881
AC006003.1	10	5	1	0	2	0	2	2	12	1	0	1	0	2	2	0	3	9	0	0	1	0	0	0	4	0	0	0	0	0	0	0	0	0	0	0	1	0	0	0	3
AC006006.1	3	0	1	0	0	0	0	0	0	1	0	0	4	0	0	0	0	3	0	0	0	0	0	0	0	0	0	0	0	0	0	0	0	0	0	0	0	0	0	0	0
AC006007.1	11	1	0	0	0	0	0	0	9	0	0	0	2	0	0	2	0	0	2	3	0	0	0	0	0	0	0	0	0	0	0	0	0	0	0	0	0	0	0	0	0
AC006008.1	86	117	130	223	197	85	126	178	41	23	168	409	174	108	241	203	55	40	267	36	81	250	278	204	54	130	245	418	86	102	144	64	195	203	190	158	50	113	187	18	70
AC006013.1	4	2	0	0	0	0	0	0	2	0	1	0	0	0	0	0	0	0	0	0	0	0	0	0	0	0	0	0	0	0	0	0	0	0	0	0	0	0	0	0	0
AC006015.1	3	0	0	0	0	0	0	0	0	0	0	0	0	0	0	0	0	0	0	0	0	0	0	0	0	0	0	0	0	0	0	0	0	0	0	0	0	0	0	0	0
AC006017.1	23	25	13	47	30	15	32	48	6	7	12	30	5	1	40	7	29	10	8	6	30	19	24	28	11	9	13	36	4	29	5	7	11	45	28	41	33	5	10	27	26
AC006017.2	0	4	1	0	1	0	0	0	0	0	0	0	1	0	0	1	0	0	0	0	0	0	0	0	0	0	0	0	0	0	0	0	0	1	0	0	0	0	0	0	0
AC006019.1	25	23	20	0	0	0	0	0	3	1	0	0	2	0	0	0	1	0	0	0	0	0	0	0	3	2	0	0	0	0	0	0	0	0	0	0	0	3	1	0	0
AC006019.2	11	8	7	0	0	0	0	0	19	4	0	0	0	0	0	1	0	11	0	1	0	0	0	0	0	0	3	0	0	0	0	0	0	0	0	0	0	0	0	0	0
AC006019.3	3	0	2	0	0	0	0	0	3	0	0	0	0	0	0	0	0	0	0	0	0	0	1	0	0	0	0	0	0	0	0	0	0	0	0	0	0	0	0	0	0
AC006020.1	17	7	7	6	4	1	1	5	37	1	1	10	3	3	8	4	12	12	4	5	0	10	5	3	4	1	1	8	0	5	0	0	0	2	2	4	4	21	0	0	1
AC006022.1	2	1	0	0	0	0	0	0	3	0	0	1	0	0	0	0	2	0	0	0	0	0	0	0	0	0	0	0	0	0	0	0	0	0	0	0	0	0	0	0	0
AC006023.2	3	1	0	2	3	3	0	4	0	0	1	0	0	3	0	1	0	0	0	1	0	0	0	1	1	0	0	1	0	0	1	0	0	0	0	0	0	0	0	0	0
AC006023.3	1	0	0	1	3	0	0	0	0	0	1	2	1	0	1	0	0	0	0	0	0	0	3	0	0	1	1	2	4	4	0	0	1	2	1	5	0	0	0	0	2
AC006026.1	7	7	3	0	1	1	0	1	6	2	0	0	1	0	3	6	0	8	1	1	3	0	1	1	1	2	0	0	0	0	1	0	3	0	1	1	0	0	2	0	0
AC006026.2	3	0	3	0	0	0	0	1	0	0	0	0	0	0	0	0	0	0	0	0	0	0	2	2	0	0	1	0	0	0	0	0	0	0	0	0	1	1	0	0	0
AC006026.3	2	3	0	5	0	9	8	3	1	0	0	0	0	0	0	0	0	0	1	1	0	3	0	0	1	0	1	1	1	1	0	0	0	2	4	4	0	0	0	0	1
AC006027.1	11	26	15	15	26	10	10	16	8	1	13	43	19	2	48	10	16	3	4	2	4	21	29	9	7	7	8	45	0	33	6	1	11	35	19	31	6	3	5	17	21
AC006028.1	0	1	0	0	0	0	0	1	4	0	0	0	0	0	0	0	0	0	0	0	0	1	0	0	0	0	0	0	0	0	0	0	0	0	0	0	0	0	0	0	0
AC006030.1	12	12	7	33	22	2	3	17	8	0	1	11	2	8	4	0	3	3	2	0	9	3	5	11	2	2	1	1	0	1	7	3	0	9	8	5	3	6	9	6	7
AC006033.1	1	0	3	1	2	2	1	0	0	1	0	0	3	0	0	0	0	0	0	0	0	0	0	0	1	2	0	5	1	1	0	0	1	0	0	1	0	0	0	0	2
AC006033.2	29	20	35	38	48	15	7	12	15	1	10	17	17	0	12	4	11	21	0	4	0	3	9	9	0	0	7	0	1	5	5	2	1	7	6	11	17	22	1	10	18
AC006037.1	1	1	0	0	0	0	0	0	3	0	0	3	0	0	2	0	0	0	0	0	0	3	1	0	0	0	0	2	0	0	0	0	0	0	0	2	0	2	0	0	0
AC006037.2	14	5	4	0	0	0	0	0	16	0	5	75	0	3	100	7	0	0	2	0	0	55	58	0	0	0	1	26	0	0	0	0	1	43	29	44	0	2	2	0	0
AC006040.1	6	1	0	0	0	0	0	0	0	0	2	0	4	0	0	3	0	0	0	0	0	0	0	0	0	0	0	0	0	0	0	0	0	0	0	0	0	0	0	0	0
AC006041.1	4	0	2	0	1	0	0	0	4	0	0	0	0	2	0	0	2	0	0	3	0	2	0	0	0	1	0	0	1	0	0	0	0	1	0	0	0	1	0	1	0
AC006041.2	24	13	8	2	4	0	1	2	9	0	1	7	6	4	2	3	2	6	0	4	0	3	2	2	1	0	0	1	1	0	0	0	1	3	1	0	2	12	0	3	0
AC006042.1	14	3	2	3	0	2	7	6	3	0	1	0	0	3	0	0	2	2	0	2	0	0	0	0	0	0	2	0	0	2	1	0	0	1	0	0	0	0	0	1	0
AC006042.2	61	64	84	228	75	92	75	139	63	34	62	108	27	1	151	15	75	13	32	109	31	78	77	60	24	10	43	26	4	55	9	9	6	100	53	120	112	329	12	49	41
AC006042.3	10	2	4	13	3	5	2	5	6	1	1	2	0	0	2	2	0	4	0	1	0	1	2	0	0	1	0	0	0	0	0	3	0	2	0	1	3	0	2	2	0
AC006043.1	5	9	4	10	14	24	21	9	5	1	1	14	4	0	7	3	4	12	0	1	1	12	4	4	1	0	4	0	0	3	1	0	0	7	1	1	5	1	1	5	3
AC006055.1	1	0	1	0	0	0	0	0	9	0	0	0	0	1	0	0	2	0	0	0	0	0	0	0	0	0	0	0	0	0	0	0	0	0	0	0	0	0	0	0	0
AC006057.1	3	2	0	2	1	0	0	0	0	0	0	0	0	0	2	0	0	0	0	0	0	0	0	0	0	0	0	0	0	0	0	0	0	0	0	0	3	2	0	0	0
AC006058.1	38	22	12	256	67	25	73	168	27	36	44	64	5	6	28	11	29	6	1	3	16	22	39	17	4	1	4	1	4	21	1	8	1	16	4	10	10	31	1	8	14
AC006058.2	2	3	2	1	0	0	0	0	1	0	0	0	0	0	0	0	0	0	0	0	0	0	0	0	0	0	0	0	0	0	0	0	0	0	0	0	0	0	0	0	0
AC006058.3	8	5	3	0	0	0	1	1	8	2	0	0	0	0	0	0	0	0	0	0	0	0	0	0	0	0	0	0	0	0	0	0	0	0	0	0	0	0	0	0	0
AC006058.4	16	12	4	0	0	0	1	1	11	2	0	0	5	0	2	4	1	6	0	3	1	0	1	0	0	1	0	0	0	0	0	0	0	0	0	1	1	4	0	0	0
AC006059.1	12	23	19	13	19	8	7	8	12	2	3	5	3	1	10	1	12	12	18	6	18	9	15	17	7	25	19	2	4	15	10	10	2	5	28	8	16	13	4	34	15
AC006059.4	4	1	0	0	0	0	0	0	4	0	0	1	0	2	0	1	0	0	1	0	2	0	0	0	0	0	2	1	0	0	0	0	0	0	2	1	0	0	0	0	0
AC006059.5	24	24	15	0	3	0	0	0	22	1	0	3	1	0	1	5	4	8	0	0	0	0	0	2	1	2	0	0	0	0	2	0	0	0	0	0	0	0	0	0	1
AC006062.1	18	9	16	1	4	2	0	0	14	1	0	1	1	1	0	0	1	0	0	3	0	0	0	0	0	0	0	1	0	0	0	1	0	0	0	0	0	1	3	0	0
AC006063.1	4	4	4	0	2	0	1	0	5	0	1	2	0	4	1	0	0	0	0	1	0	1	1	1	0	0	0	0	0	0	0	0	0	0	0	1	0	7	0	0	0
AC006063.2	15	2	11	0	0	1	0	0	10	1	3	2	1	1	3	1	0	2	0	0	0	0	1	1	0	0	0	0	0	0	0	0	1	0	0	0	0	2	0	0	0
AC006063.3	4	3	4	0	0	0	0	1	15	0	0	0	1	0	0	0	0	3	0	0	0	0	0	1	0	0	0	0	0	0	0	0	0	0	0	0	0	0	0	0	0
AC006063.4	11	5	2	0	0	0	0	0	2	0	0	0	1	0	0	2	0	3	1	1	0	0	0	0	0	0	0	0	2	0	0	0	0	0	0	0	0	0	0	0	0
AC006064.1	13	3	2	0	0	0	3	0	2	0	0	0	1	1	0	0	0	2	0	0	0	0	1	0	0	0	0	0	0	0	0	0	0	0	0	0	0	0	0	0	0
AC006064.2	15	9	16	6	16	6	9	2	10	4	4	7	24	0	18	3	5	4	3	5	0	4	9	8	3	3	8	10	0	7	1	2	6	17	3	13	0	1	1	2	2
AC006064.3	19	3	3	1	2	3	7	1	4	0	3	8	4	5	8	3	0	13	1	1	0	5	11	3	2	3	5	13	0	3	5	4	8	3	7	3	5	0	0	7	6
AC006064.4	65	59	19	42	50	12	22	6	0	22	17	27	100	2	14	9	48	51	12	1	2	31	195	141	133	186	267	45	78	109	77	370	96	16	60	7	24	0	90	16	49
AC006064.6	0	0	1	0	0	0	0	0	0	0	0	0	0	0	0	0	0	0	0	0	0	0	0	0	0	0	0	0	0	0	0	0	0	0	0	0	0	0	0	0	0
AC006065.1	3	0	0	0	0	0	0	0	6	0	0	0	1	1	2	3	0	5	0	0	0	0	0	0	0	0	0	0	0	0	0	0	0	0	0	1	0	2	0	0	0
AC006065.2	3	0	0	0	0	0	0	0	2	0	0	0	0	0	0	0	0	0	0	0	0	0	0	0	0	0	0	0	0	0	0	0	0	0	0	0	0	0	0	0	0
AC006065.3	1	1	0	0	0	0	0	0	0	0	0	0	0	0	0	1	0	1	0	0	0	0	0	0	0	0	0	0	0	0	0	0	0	0	0	0	0	0	0	0	0
AC006065.4	4	2	0	2	2	0	0	0	9	2	0	0	3	1	1	1	2	2	0	0	0	0	0	1	1	0	0	1	0	0	0	1	0	0	0	2	1	3	0	0	1
AC006065.5	4	3	1	0	0	0	0	1	6	0	0	0	1	0	0	0	1	2	1	0	0	0	0	0	0	0	0	0	0	0	0	0	0	0	0	0	0	0	0	0	0
AC006065.6	11	5	3	0	0	0	0	0	7	2	2	1	0	0	0	3	0	6	2	4	0	0	0	0	0	0	0	1	0	0	0	1	0	0	0	0	0	1	0	0	0
AC006076.1	5	1	1	0	2	0	0	1	6	2	0	0	1	2	0	0	0	1	0	1	0	0	0	0	0	0	0	0	0	0	0	0	0	0	0	0	0	1	0	0	0
AC006077.1	2	0	0	0	0	0	0	0	0	0	0	0	0	0	0	0	0	0	0	0	0	0	0	0	0	0	0	0	0	0	0	0	0	0	0	0	0	0	0	0	0
AC006077.2	3	13	10	15	9	24	90	29	1	5	0	3	4	3	5	0	3	8	1	1	0	12	6	24	19	11	22	4	1	2	2	7	7	9	19	9	9	0	3	5	19
AC006111.1	6	3	0	2	4	0	3	5	8	0	0	0	4	0	0	0	1	0	0	0	4	3	1	3	0	0	0	4	0	0	0	1	0	2	0	1	1	0	0	0	0
AC006111.2	5	6	13	5	3	7	20	19	10	4	3	9	17	1	9	0	14	4	10	3	4	12	6	5	6	3	2	21	2	4	5	8	5	4	5	11	5	0	6	1	10
AC006111.3	1	4	0	3	1	1	0	2	3	0	1	4	0	0	0	0	1	0	0	0	0	3	1	0	1	0	1	0	0	0	0	0	0	0	0	0	0	5	0	3	0
AC006112.1	13	6	3	2	0	0	0	0	21	0	0	2	2	2	1	5	2	0	0	2	4	0	1	0	2	0	1	0	0	1	0	3	0	0	0	0	0	7	0	0	0
AC006115.1	1	2	0	0	0	0	0	0	0	4	0	0	0	0	0	0	1	0	0	0	0	0	0	0	0	0	0	0	0	0	0	1	1	0	0	0	0	0	0	0	0
AC006115.2	87	46	39	3	10	14	26	16	121	51	2	18	22	7	14	12	26	18	2	9	7	8	14	4	0	0	2	11	3	4	0	5	1	9	2	13	3	29	7	4	9
AC006116.1	2	0	0	0	0	0	0	0	0	0	0	0	0	0	0	0	0	0	0	0	0	0	0	0	0	0	0	0	0	0	0	0	0	0	0	0	0	2	0	0	0
AC006116.10	18	17	10	6	5	13	12	9	10	2	7	8	14	0	3	7	8	21	15	1	10	3	6	1	2	7	11	4	2	2	2	1	0	6	12	4	5	10	2	2	4
AC006116.2	18	8	4	4	7	1	3	2	5	2	0	3	5	4	4	0	3	4	1	1	4	12	3	0	1	1	2	0	2	1	0	1	4	3	1	2	1	2	0	0	1
AC006116.3	10	9	2	4	0	2	4	2	5	2	0	3	5	4	6	2	4	0	1	1	2	0	3	4	1	0	1	2	0	2	1	1	1	3	1	0	1	8	1	1	4
AC006116.4	3	1	2	1	1	0	0	0	5	0	0	2	1	1	4	2	0	0	0	0	0	0	1	0	0	0	0	1	0	0	0	0	0	1	0	4	0	1	0	0	0
AC006116.5	3	0	1	1	1	0	0	0	3	0	1	0	1	0	0	0	2	0	1	0	0	0	0	0	0	1	2	0	1	0	0	0	0	0	1	0	1	0	0	0	0
AC006116.6	12	16	16	36	32	1	2	5	2	0	21	38	16	1	23	5	12	0	22	6	3	24	17	21	7	7	11	15	2	9	3	5	7	19	15	22	5	25	3	12	10
AC006116.7	4	6	4	3	3	2	1	1	3	1	3	8	1	0	3	0	3	6	1	1	1	4	6	1	0	0	1	0	0	0	1	1	1	1	0	1	0	1	0	1	5
AC006116.8	36	20	33	2	9	4	3	3	27	7	12	9	10	2	5	4	12	6	5	4	0	3	2	0	6	2	9	5	2	0	3	3	0	2	5	6	2	7	0	0	2
AC006116.9	9	10	2	4	1	2	2	4	12	0	4	12	2	2	4	9	0	0	4	3	3	3	3	5	0	0	1	5	0	2	0	0	1	2	4	0	2	7	4	0	4
AC006122.1	8	2	4	3	4	1	2	0	7	0	0	0	0	0	0	2	0	2	0	0	1	0	0	2	2	0	0	0	2	0	0	1	1	0	0	3	0	0	0	1	1
AC006127.1	0	2	2	2	1	1	4	3	2	1	0	0	0	0	0	0	3	0	0	0	0	2	0	3	3	0	0	0	0	0	0	0	0	0	0	0	0	0	0	0	0
AC006128.1	8	5	16	1	4	8	14	5	2	4	2	4	2	1	4	1	7	0	0	0	0	6	18	10	9	6	8	3	4	4	6	15	4	1	4	3	3	2	5	2	5
AC006130.1	1	1	3	0	0	0	0	0	1	0	0	0	0	5	0	0	0	0	0	0	0	0	0	0	0	0	0	0	0	0	0	0	0	0	0	0	0	1	0	0	0
AC006130.2	9	1	3	0	0	0	0	0	1	0	0	0	0	0	0	0	0	0	0	0	1	0	0	0	0	0	0	0	0	0	0	0	0	0	0	0	0	2	0	0	0
AC006130.3	10	11	6	11	14	2	2	8	0	3	6	13	1	1	7	1	8	5	10	1	8	5	11	8	18	7	5	10	4	8	2	10	1	8	11	6	5	2	0	3	9
AC006133.1	3	1	3	0	0	0	0	0	1	0	0	0	0	0	0	0	0	0	0	0	0	0	0	0	0	0	0	0	0	0	0	0	0	0	0	0	0	0	0	0	0
AC006141.1	50	53	62	82	59	41	56	42	27	7	39	144	16	8	162	45	80	23	66	19	72	92	75	34	19	35	43	73	25	46	26	22	19	91	63	115	49	220	17	72	41
AC006144.1	7	3	1	0	0	0	0	2	19	0	0	0	0	0	1	3	0	0	0	0	0	0	0	0	0	0	0	0	0	0	0	0	0	2	0	0	0	2	0	0	0
AC006144.2	0	0	0	0	1	5	4	0	2	4	0	0	1	2	1	0	0	0	1	0	0	1	2	2	1	1	4	1	0	1	0	0	2	0	5	1	0	5	1	1	1
AC006146.1	9	4	0	0	2	0	11	1	1	0	2	0	1	0	0	0	1	0	0	0	1	0	0	0	0	0	0	0	0	0	0	0	0	0	1	0	0	0	0	1	0
AC006148.1	98	43	14	1	1	0	0	0	101	10	6	10	16	15	4	19	8	13	10	15	1	0	0	0	0	1	2	1	0	0	1	0	2	1	3	0	1	28	3	1	0
AC006148.2	5	0	5	0	0	0	0	0	0	0	0	0	3	0	2	1	4	0	0	0	0	0	0	0	0	0	0	0	0	0	0	0	0	0	0	0	0	0	0	0	0
AC006150.1	8	2	2	0	0	0	0	0	3	0	0	0	0	1	0	1	0	0	0	0	0	0	0	0	0	0	0	0	0	0	0	0	2	0	0	0	1	2	0	0	0
AC006157.1	0	0	0	0	3	0	0	0	0	0	0	1	0	0	1	1	0	0	2	0	1	3	1	0	0	0	1	0	0	1	0	0	0	0	2	0	0	0	0	0	0
AC006158.1	4	1	0	0	0	0	0	0	0	0	0	0	0	0	0	0	0	0	0	0	0	0	0	0	0	0	0	0	0	0	0	0	0	0	0	0	0	0	0	0	0
AC006158.2	0	2	0	0	0	0	0	0	0	0	0	0	0	0	0	0	0	0	0	0	0	0	0	0	0	0	0	0	0	0	0	0	0	0	0	0	0	0	0	0	0
AC006158.3	2	0	0	0	0	0	0	0	0	0	0	0	0	0	0	0	0	0	0	0	0	0	0	0	0	0	0	0	0	0	0	0	0	0	0	0	0	0	0	0	0
AC006159.1	5	2	3	0	1	0	0	0	3	0	0	0	2	2	0	0	1	0	1	3	0	0	0	0	0	0	0	0	0	0	0	0	0	0	0	0	0	3	0	0	0
AC006160.1	7	7	4	7	9	2	2	0	9	7	0	2	6	0	4	3	5	11	0	3	0	0	2	6	1	1	4	1	1	1	1	0	5	2	4	3	1	1	4	2	8
AC006160.2	1	0	1	0	0	1	0	0	0	0	0	1	0	1	0	0	0	0	0	0	0	0	0	0	0	0	0	0	0	0	0	0	0	0	0	0	0	5	0	0	0
AC006195.1	21	17	9	14	26	16	20	21	2	1	4	12	0	5	10	2	11	6	1	1	3	12	5	4	8	4	7	4	1	4	2	6	7	10	1	5	9	3	1	18	9
AC006197.1	2	0	6	0	0	0	0	0	7	0	0	0	0	0	0	0	0	0	0	0	2	0	0	0	0	0	0	0	0	0	0	0	0	0	0	0	0	0	0	0	0
AC006197.2	21	3	9	0	0	0	2	0	10	1	2	2	4	2	7	3	3	2	2	1	0	2	1	0	0	0	0	3	0	0	0	0	0	4	0	4	0	2	0	1	1
AC006199.1	6	1	1	0	0	0	0	0	5	0	0	0	1	2	0	3	0	0	0	0	1	0	0	0	0	0	0	0	0	0	0	0	0	0	0	0	1	3	0	0	0
AC006205.1	8	1	2	1	0	0	2	1	3	0	0	0	1	0	0	0	0	0	0	0	0	2	0	0	0	0	0	0	0	0	0	0	0	0	0	0	0	0	0	0	0
AC006205.2	4	5	4	2	3	3	6	4	2	0	4	14	1	16	9	0	0	2	0	1	1	9	13	14	6	8	11	4	10	3	3	3	7	9	17	1	1	0	12	5	2
AC006206.1	11	11	2	0	2	1	0	2	25	2	0	1	1	2	0	2	3	3	1	3	0	4	1	0	0	0	0	1	0	0	0	0	2	0	0	1	0	3	2	2	0
AC006206.2	11	12	10	0	0	0	2	3	10	0	0	5	3	0	0	2	0	0	0	0	1	0	2	0	1	0	1	3	0	0	0	0	2	0	1	0	0	0	1	0	0
AC006207.1	9	4	2	0	0	0	1	1	6	0	0	1	0	0	2	0	3	4	0	3	0	0	0	0	0	0	0	0	0	0	0	0	0	4	0	3	0	0	0	0	0
AC006210.1	2	1	0	1	0	0	1	0	0	0	1	0	2	0	1	4	2	1	3	0	0	2	0	1	1	0	1	0	0	1	0	2	0	2	1	0	0	0	0	2	1
AC006210.2	13	8	3	3	3	1	4	2	13	0	2	2	0	0	1	2	1	0	3	6	0	1	6	1	0	0	1	0	0	0	1	2	0	0	0	0	2	0	1	0	0
AC006213.1	19	9	13	8	3	3	1	4	21	3	10	20	4	2	18	2	2	0	1	2	4	6	3	2	1	2	2	2	0	2	3	3	3	3	3	4	2	13	1	0	2
AC006213.2	21	11	8	18	20	18	29	7	10	8	8	12	8	5	25	11	16	22	13	4	7	8	8	4	2	2	3	9	2	4	4	2	1	8	13	12	10	17	3	7	9
AC006213.3	8	8	6	8	1	2	1	3	8	5	3	7	4	0	6	0	2	0	0	6	0	3	5	1	0	0	5	3	0	1	0	2	2	1	2	5	4	13	3	0	1
AC006213.4	5	8	10	16	7	2	0	2	6	1	2	12	26	2	7	2	11	4	2	2	0	9	6	3	2	2	3	1	2	0	1	0	3	4	4	0	1	11	0	7	2
AC006213.5	1	1	4	10	1	1	0	0	0	0	1	2	10	0	1	0	2	0	0	0	3	1	2	0	2	0	1	4	1	8	0	0	0	1	1	0	0	0	1	0	0
AC006213.6	6	8	3	15	13	0	3	3	13	2	0	8	5	0	8	1	12	13	2	1	11	3	5	2	2	2	2	4	1	1	4	2	2	3	0	3	1	8	1	4	1
AC006213.7	7	3	8	7	5	2	3	0	4	1	4	8	3	1	13	0	2	4	5	5	5	10	2	3	1	0	4	3	3	6	5	3	2	3	3	7	7	6	3	6	3
AC006230.1	52	54	46	88	62	20	18	41	33	22	14	85	16	22	30	29	116	41	20	16	45	43	43	49	46	15	35	8	12	46	14	21	12	28	33	21	46	70	17	27	42
AC006236.1	4	1	5	0	0	0	0	1	2	0	0	0	0	0	0	0	0	0	0	0	0	0	0	0	0	0	0	0	0	0	0	0	0	0	0	0	0	0	0	0	0
AC006237.1	3	6	6	9	10	2	4	9	2	0	0	3	0	1	0	0	3	0	0	1	0	3	3	1	0	0	3	0	0	2	0	1	0	3	1	0	1	6	1	0	0
AC006238.1	2	12	7	3	4	8	28	8	4	6	0	0	9	0	8	0	3	4	2	0	8	0	3	0	2	2	3	0	0	5	0	0	0	8	5	5	0	0	4	0	0
AC006238.2	2	0	1	0	0	0	9	0	1	0	0	0	0	0	1	0	0	0	1	3	0	0	0	2	1	0	0	0	0	0	0	0	0	0	0	0	0	0	0	0	0
AC006249.1	0	3	2	0	0	0	0	0	0	2	4	30	7	7	47	7	1	7	15	0	0	18	12	5	0	17	16	7	6	4	8	11	4	30	14	26	0	1	5	0	0
AC006252.1	10	8	2	7	9	2	8	11	11	5	5	12	40	0	13	9	7	0	1	3	3	6	3	5	7	1	4	8	0	0	0	7	0	14	7	7	5	2	1	3	10
AC006254.1	26	35	18	69	83	25	103	89	16	15	2268	3732	826	998	1362	427	126	83	361	15	43	2980	3103	920	127	657	841	5855	559	131	774	323	2084	1129	1081	1185	53	15	1355	184	59
AC006254.2	2	0	2	0	0	0	0	0	14	0	0	1	1	0	0	0	0	0	0	0	0	0	0	0	0	0	0	2	0	0	0	0	0	0	0	0	1	3	0	0	0
AC006254.3	5	3	0	0	0	0	0	0	3	1	0	1	2	0	0	0	0	0	0	0	0	0	0	0	0	0	0	0	0	0	0	0	0	0	0	1	0	0	0	0	0
AC006262.1	39	18	17	7	6	0	6	5	33	12	4	40	58	5	4	2	2	14	2	0	1	35	27	1	2	2	2	31	1	2	0	0	13	9	0	4	0	11	1	3	0
AC006262.2	7	1	1	0	0	0	0	0	8	0	0	0	1	2	0	2	0	0	0	0	2	0	1	0	0	0	0	0	2	2	0	1	0	0	0	0	0	0	0	0	0
AC006262.3	5	2	7	0	0	0	0	0	3	4	0	1	0	0	0	0	1	0	0	0	0	0	0	1	0	0	0	1	0	0	0	0	0	0	0	0	0	0	0	0	0
AC006262.4	7	4	2	0	0	0	0	0	3	1	1	0	0	0	0	1	0	0	0	2	0	0	0	0	0	0	0	0	0	0	0	0	0	0	1	0	0	0	0	0	0
AC006270.1	6	5	0	0	0	0	0	0	7	0	0	0	0	0	0	0	0	0	0	1	1	0	0	0	0	0	0	0	0	0	0	0	0	0	0	0	0	0	0	0	0
AC006270.2	4	1	0	0	2	0	0	0	2	0	0	0	0	0	0	0	0	0	0	0	0	0	0	1	0	0	0	0	0	0	0	0	0	0	0	0	0	0	0	0	0
AC006272.1	7	4	1	0	1	1	0	5	1	1	0	2	0	1	1	0	2	0	0	3	1	0	3	2	0	1	1	3	0	0	0	1	0	1	3	0	6	1	0	0	0
AC006273.1	7	3	2	6	5	6	33	3	2	2	0	1	5	0	5	0	0	6	0	0	0	0	1	3	5	0	0	0	2	0	0	0	1	0	0	0	0	0	0	3	1
AC006277.1	2	3	4	0	0	0	1	0	4	1	0	0	2	1	0	0	0	0	0	0	0	0	0	1	1	0	0	0	0	0	0	0	0	0	0	0	0	0	0	0	0
AC006288.1	10	1	1	0	0	0	1	0	16	1	1	1	1	0	0	0	0	1	2	2	0	0	0	0	0	0	0	1	0	0	0	0	0	0	0	0	0	0	0	1	0
AC006296.1	6	2	2	0	0	2	0	0	10	0	0	0	0	0	0	0	0	0	0	0	0	0	0	0	0	0	0	0	0	0	0	0	0	0	2	0	0	0	0	0	0
AC006296.2	13	1	4	0	0	0	0	0	2	0	2	1	1	1	0	0	0	4	1	1	3	0	0	0	0	0	0	0	0	0	0	0	0	0	0	0	0	2	1	0	0
AC006296.3	1	8	2	0	0	0	0	0	3	0	1	0	2	1	2	0	6	0	0	3	1	0	0	0	0	0	0	0	0	0	0	0	1	1	0	4	0	9	0	0	0
AC006299.1	30	21	14	34	38	4	15	9	21	13	32	89	19	13	86	10	32	16	6	11	1	53	41	15	2	7	12	58	11	12	8	20	15	47	21	48	8	20	18	5	15
AC006305.1	26	14	5	0	1	0	0	0	14	2	0	0	1	2	2	1	3	2	0	0	0	0	1	0	1	1	2	0	0	1	0	0	0	1	0	0	2	0	0	0	0
AC006305.2	2	2	2	0	0	0	0	0	10	0	0	0	0	0	0	0	0	0	0	0	0	0	0	0	0	0	0	0	0	0	0	0	0	0	0	0	0	0	0	1	0
AC006305.3	14	7	4	0	0	0	0	0	16	1	0	1	3	3	2	1	1	7	0	0	0	0	0	0	0	0	2	0	0	0	0	0	0	1	0	0	0	2	0	0	0
AC006320.1	1	3	1	0	0	0	0	0	3	0	0	0	1	2	0	1	0	4	0	0	0	0	0	0	0	0	0	0	0	0	1	0	0	0	0	0	0	0	0	0	0
AC006326.1	21	14	8	0	1	0	0	0	28	0	0	0	1	1	2	7	1	3	1	5	0	0	0	0	0	0	0	1	0	0	0	0	0	0	0	0	1	0	0	0	0
AC006328.1	3	0	0	0	0	0	0	0	0	0	0	2	0	0	0	1	0	0	0	0	0	0	0	0	0	0	0	0	0	0	0	0	0	0	0	0	0	0	0	0	0
AC006329.1	6	10	4	0	0	0	0	0	1	2	0	0	1	0	0	0	1	4	0	0	0	0	0	0	0	0	0	1	0	0	0	0	0	0	0	0	0	0	0	0	0
AC006330.1	42	47	43	80	55	54	242	91	32	21	101	139	110	10	117	59	78	97	14	15	27	72	64	35	35	18	14	116	5	16	8	16	30	66	44	90	36	87	5	47	59
AC006335.2	1	0	0	0	0	0	0	0	0	0	0	0	0	0	0	0	0	0	0	0	0	0	0	0	0	0	0	0	0	0	0	0	0	0	0	0	0	0	0	0	0
AC006348.1	23	10	4	16	5	4	21	11	6	4	11	5	0	15	12	2	8	23	5	2	5	10	6	14	11	2	10	8	6	3	2	5	7	10	21	7	19	3	7	8	15
AC006349.1	5	4	0	4	3	0	0	1	0	0	6	14	5	1	13	2	9	0	0	0	4	7	5	5	2	1	2	8	0	2	0	2	2	4	3	6	4	3	2	0	6
AC006355.1	23	4	0	1	0	0	0	0	7	2	0	0	0	0	0	2	3	15	0	1	1	0	0	0	0	0	0	0	0	0	0	0	0	0	0	0	0	2	0	0	0
AC006355.2	4	3	0	0	0	0	0	0	0	0	0	0	1	0	0	0	0	0	0	0	0	0	0	0	0	0	0	0	0	0	0	0	0	0	0	0	0	10	0	0	0
AC006357.1	4	2	0	0	0	0	0	0	2	3	0	0	0	0	0	0	0	0	0	0	0	0	0	0	0	0	0	1	0	0	0	1	0	0	0	0	1	0	0	0	0
AC006362.1	3	1	0	0	0	0	0	0	0	0	0	0	0	0	0	0	0	0	0	0	0	2	0	0	0	0	0	0	0	0	0	0	0	0	0	0	0	0	0	0	0
AC006363.1	0	1	3	0	0	0	0	0	12	0	0	0	1	1	2	0	1	0	2	0	0	0	0	0	0	0	0	0	0	0	0	0	0	0	0	0	0	1	0	0	0
AC006364.1	23	13	4	1	1	0	0	2	16	0	0	1	6	6	2	2	3	0	1	1	0	0	2	0	0	0	1	3	1	0	0	1	0	3	1	3	0	5	1	1	0
AC006369.1	27	16	20	16	20	9	3	5	21	3	13	141	62	4	56	27	22	13	6	6	1	70	74	11	0	3	10	14	2	116	9	5	5	41	25	57	11	8	3	17	37
AC006369.2	3	1	1	0	0	0	0	0	5	1	0	2	0	0	0	0	0	0	0	0	1	1	3	0	0	0	0	0	0	1	0	0	0	1	3	0	0	0	0	0	0
AC006372.1	16	7	10	1	5	1	0	0	17	1	3	1	9	0	1	2	3	3	0	0	2	1	2	3	4	2	0	10	0	1	0	3	0	1	1	3	1	2	1	2	4
AC006372.2	20	10	14	1	6	4	0	2	17	2	3	0	2	0	1	2	4	0	0	0	0	3	2	2	2	0	0	7	0	1	0	0	1	3	0	5	3	7	2	2	0
AC006372.3	34	10	28	1	4	1	3	3	12	0	0	1	50	5	1	4	3	10	1	0	1	0	0	5	3	0	0	3	0	3	4	0	1	0	0	0	2	2	0	3	4
AC006372.4	19	9	13	0	0	0	0	0	16	1	0	0	2	0	0	3	2	0	1	0	0	0	0	0	0	0	0	0	0	0	0	0	0	0	0	2	0	0	1	0	0
AC006378.1	23	12	5	28	17	5	2	10	15	2	11	24	32	4	9	18	15	0	2	9	1	17	11	3	2	2	3	16	1	12	0	2	3	5	3	17	12	25	2	9	2
AC006380.1	2	1	1	0	0	0	0	0	1	0	0	0	0	0	1	0	0	0	0	0	0	0	0	0	0	0	0	0	0	0	0	0	0	0	0	0	0	0	0	0	0
AC006386.2	1	0	0	0	0	0	0	0	0	0	0	0	0	0	0	0	0	0	0	0	0	0	0	0	0	0	0	0	0	0	0	0	0	0	0	0	0	0	0	0	0
AC006390.1	3	1	0	0	0	0	0	0	0	0	0	0	4	0	0	0	0	0	0	0	0	0	0	0	0	0	0	0	0	0	0	0	0	0	0	0	0	2	0	0	0
AC006398.1	8	5	2	0	0	1	0	0	19	2	0	0	4	2	0	0	0	0	0	0	0	0	0	0	0	0	1	0	0	0	0	0	0	0	0	0	0	3	0	0	0
AC006427.1	4	8	8	1	3	1	0	2	3	1	1	2	0	0	7	0	3	0	0	0	0	1	6	2	1	0	0	19	0	0	0	0	2	11	1	8	2	3	0	0	3
AC006427.2	13	6	10	7	1	3	8	11	5	1	5	9	3	2	14	2	0	2	1	3	0	8	6	2	0	1	0	12	0	0	0	3	4	12	1	12	4	9	2	1	2
AC006435.1	10	2	7	1	2	5	24	15	1	5	1	0	0	0	1	1	0	7	0	0	0	0	0	2	1	0	3	1	0	1	0	0	0	0	0	1	0	0	0	0	1
AC006435.2	22	26	28	22	23	26	56	37	6	14	3	7	3	0	6	4	7	0	1	2	1	12	11	14	26	4	13	19	0	8	1	5	5	5	10	5	8	4	1	28	30
AC006435.3	5	3	5	1	0	3	17	7	7	4	0	0	0	0	0	0	1	0	0	0	0	0	0	1	2	2	0	3	0	0	0	0	1	1	1	1	0	0	0	1	6
AC006435.4	0	1	2	0	0	0	4	0	0	0	0	0	0	0	0	0	0	0	0	0	0	0	0	0	0	0	0	0	0	0	0	0	0	0	2	0	0	0	0	1	0
AC006435.5	5	4	5	6	7	3	4	10	2	1	9	7	0	0	10	0	11	7	2	1	0	1	3	4	8	3	1	6	2	4	0	2	1	4	6	6	8	1	7	11	5
AC006441.1	0	0	2	0	0	0	0	0	1	0	0	0	0	0	0	0	0	0	0	0	0	0	0	0	0	2	0	0	0	0	0	0	0	0	0	0	0	0	0	0	0
AC006441.2	8	1	3	0	0	0	0	0	4	0	0	0	0	0	0	0	0	0	0	0	0	0	0	0	0	0	0	0	0	0	0	0	0	0	0	0	0	0	0	0	0
AC006441.3	11	18	8	3	2	0	0	0	3	1	0	0	0	0	0	0	0	0	0	0	0	0	3	2	1	0	0	1	0	0	0	0	0	0	0	0	0	0	0	1	0
AC006441.4	6	6	14	1	0	0	2	0	17	1	0	0	2	0	0	1	0	0	0	3	0	0	0	0	0	0	0	0	0	0	0	0	1	0	0	1	0	0	0	0	0
AC006441.5	5	1	1	0	0	0	0	0	6	0	0	0	1	0	0	2	0	0	0	0	0	0	0	0	0	0	0	1	0	0	0	0	0	0	0	0	0	0	0	0	0
AC006445.1	2	0	0	0	0	0	0	0	9	1	0	2	0	1	0	0	0	0	0	0	0	0	0	0	0	0	0	0	0	0	0	0	0	0	1	0	0	0	0	0	0
AC006445.2	3	2	3	0	0	0	0	0	2	0	0	0	0	0	0	1	0	0	0	0	0	0	0	0	0	0	0	0	0	0	0	0	0	0	0	0	0	0	0	0	0
AC006445.3	10	2	6	0	0	0	0	0	7	1	0	0	1	0	0	0	0	0	0	0	0	0	0	0	0	0	0	0	1	0	0	0	0	0	0	0	0	0	0	0	0
AC006449.1	3	0	3	0	0	0	0	0	5	0	0	0	0	0	0	0	0	0	0	0	0	0	0	0	0	0	0	0	0	0	0	0	0	0	0	0	0	1	0	0	0
AC006449.2	7	9	17	7	6	5	2	3	1	1	3	1	2	0	7	1	6	17	0	0	1	4	3	7	4	2	9	4	4	8	2	5	2	3	7	2	8	0	3	6	7
AC006449.3	20	3	8	2	3	2	6	2	5	1	3	0	13	12	3	0	0	3	0	0	0	3	4	7	7	1	4	12	3	10	0	1	1	2	3	1	1	0	0	2	5
AC006449.5	7	3	11	4	10	5	20	3	6	2	1	7	15	0	2	0	2	0	2	0	0	1	4	7	1	0	0	4	0	0	0	0	3	3	2	1	1	3	1	0	3
AC006449.6	68	32	83	18	49	15	40	25	18	29	19	7	17	13	10	5	5	8	13	0	6	11	17	42	34	18	30	15	13	26	20	26	15	11	64	36	21	0	17	23	64
AC006449.7	6	3	9	1	2	2	3	0	6	0	0	10	4	1	3	0	2	0	0	0	0	3	3	1	0	0	2	7	0	0	0	0	1	2	2	3	0	0	1	0	0
AC006450.1	1	5	5	0	0	0	0	0	2	0	0	0	0	0	1	0	0	0	0	0	0	0	0	0	0	0	0	0	0	0	0	0	0	0	0	0	0	0	0	1	0
AC006450.2	4	0	3	0	0	0	0	0	0	0	0	0	0	0	0	0	0	0	0	0	0	0	0	0	0	0	0	0	0	0	0	0	0	0	0	0	0	1	0	0	0
AC006450.3	9	7	3	0	0	0	0	0	2	0	1	0	1	0	0	0	0	1	0	0	0	0	0	0	0	0	0	0	0	0	0	0	0	0	0	0	0	0	0	0	0
AC006452.1	2	0	0	0	0	0	0	0	2	0	0	0	2	0	0	0	0	0	0	0	0	0	0	0	0	0	0	0	0	0	0	0	0	0	0	0	0	0	0	0	0
AC006452.2	12	12	7	5	4	0	5	2	20	2	0	4	1	3	0	0	1	2	0	0	5	1	2	1	0	0	2	0	0	0	0	0	0	0	0	0	1	1	0	0	1
AC006453.1	17	3	0	4	1	0	0	0	6	0	1	2	4	0	1	7	4	5	5	1	1	0	0	0	0	1	1	1	0	0	0	0	0	0	0	3	1	3	2	0	0
AC006453.2	6	2	1	0	0	0	0	0	4	0	0	0	0	0	0	0	3	2	0	1	0	0	0	0	0	0	0	0	0	3	0	0	0	0	0	0	0	0	0	1	0
AC006453.3	0	0	2	0	0	0	0	0	6	2	0	0	0	0	0	0	0	0	0	1	0	0	0	0	0	0	0	0	0	0	0	0	0	0	0	0	0	0	0	0	0
AC006453.4	3	3	0	0	0	0	0	0	14	1	0	0	2	2	1	1	3	0	1	0	1	0	0	0	0	0	0	0	0	0	0	0	0	0	0	0	0	1	0	0	0
AC006455.2	1	1	1	0	0	0	0	0	0	0	0	0	0	0	0	0	0	0	0	0	0	0	0	0	0	0	0	0	0	0	0	0	0	0	0	0	0	0	0	0	0
AC006455.5	10	3	9	0	0	0	0	0	3	0	0	0	0	0	0	0	0	0	0	0	0	0	0	0	0	0	0	0	0	0	0	0	0	0	0	0	0	0	0	0	0
AC006455.7	0	0	0	0	0	0	0	0	2	0	0	0	0	0	0	0	0	0	0	0	0	0	0	0	0	0	0	0	0	0	0	0	0	0	0	0	0	0	0	0	0
AC006457.1	0	0	0	0	0	0	0	0	7	0	0	0	0	0	0	0	0	0	0	0	0	0	0	0	0	0	0	0	0	0	0	0	0	0	0	0	0	0	0	0	0
AC006458.1	2	0	1	0	0	0	0	0	4	1	0	0	1	2	0	2	0	0	0	0	0	0	0	0	0	0	0	0	0	0	0	0	0	0	0	0	0	5	0	0	1
AC006459.1	6	1	0	2	11	0	1	1	8	0	0	1	2	1	0	2	1	0	0	1	0	1	0	1	0	0	0	0	0	2	0	0	2	0	0	2	0	0	0	0	0
AC006460.1	216	131	53	101	103	68	63	33	40	42	10	33	2	4	32	10	26	14	0	17	5	24	16	16	5	3	7	4	3	39	2	3	0	46	22	28	50	35	2	27	35
AC006460.2	57	70	78	146	86	54	111	53	42	32	30	132	150	27	97	21	35	31	88	18	64	77	78	85	41	43	78	111	19	57	36	26	40	76	119	71	45	46	34	29	54
AC006463.1	6	0	1	0	0	0	0	0	0	0	0	0	0	0	0	0	0	0	0	0	0	0	0	0	0	0	0	0	0	0	0	0	0	0	0	0	0	1	0	0	0
AC006466.1	2	1	1	0	0	0	0	0	1	3	0	0	0	0	0	0	0	0	0	0	0	0	0	0	0	0	0	0	0	0	0	0	0	0	0	0	0	0	0	0	0
AC006478.1	2	1	1	0	0	0	0	0	5	3	0	0	3	1	0	2	0	0	0	1	0	0	1	0	0	0	0	0	0	0	0	0	0	0	0	0	0	3	0	0	0
AC006478.2	19	6	5	0	0	0	0	0	17	3	0	0	3	0	0	2	0	0	0	1	0	0	0	0	0	2	0	2	0	0	0	0	0	0	0	0	0	2	0	0	0
AC006480.1	4	2	3	0	0	0	0	3	4	0	0	0	0	0	1	0	0	0	0	1	0	0	0	0	0	0	0	0	0	0	0	0	0	0	0	0	0	0	0	0	0
AC006480.2	28	49	26	59	65	8	19	15	6	3	61	138	49	21	74	14	47	14	67	20	15	89	69	23	6	33	45	54	13	19	13	6	11	47	36	35	35	38	23	24	16
AC006482.1	2	1	0	0	0	0	0	0	3	0	0	0	0	0	0	0	0	0	0	2	0	0	0	0	0	0	0	0	0	0	0	0	0	0	0	0	0	1	0	0	1
AC006483.1	6	4	6	2	2	12	3	3	1	5	3	4	0	2	1	2	9	3	0	1	0	2	1	2	2	2	0	0	0	3	0	3	0	1	5	2	4	0	1	3	5
AC006483.2	8	5	6	2	1	2	7	1	3	1	2	1	0	0	7	0	2	0	1	1	0	2	0	1	1	0	0	5	0	3	0	0	0	6	1	7	0	1	0	0	3
AC006484.1	7	2	0	0	0	0	0	0	8	1	0	0	0	1	0	1	0	0	1	0	2	0	0	0	0	0	0	1	0	0	0	0	0	0	0	0	0	0	0	0	0
AC006486.2	27	6	22	14	7	13	76	44	11	19	2	9	20	3	14	1	4	8	0	4	3	4	3	6	7	4	6	10	0	2	1	1	5	5	8	15	6	0	1	4	11
AC006487.1	5	1	3	0	2	1	5	2	5	2	0	3	1	0	0	0	1	0	0	0	0	0	2	1	0	0	0	0	0	0	1	0	0	0	0	0	0	0	1	1	0
AC006487.2	12	5	9	6	18	6	11	4	13	1	2	0	0	0	0	0	1	10	0	2	0	0	0	0	1	2	1	0	0	0	0	0	0	0	1	0	0	2	0	1	0
AC006499.1	3	2	2	0	0	0	0	0	6	0	0	0	0	0	0	0	0	0	0	1	0	0	0	0	0	0	0	0	0	0	0	0	0	0	0	0	0	0	0	0	0
AC006499.2	5	3	0	0	0	0	0	0	3	0	0	0	1	4	0	0	0	0	0	2	0	0	0	0	0	0	0	0	0	0	0	0	0	0	0	0	0	0	0	0	0
AC006499.3	10	1	1	0	0	0	0	0	5	0	0	0	2	0	0	0	0	0	0	0	0	0	0	0	0	0	0	0	0	0	0	0	0	0	0	0	0	2	0	0	0
AC006499.4	7	3	1	0	0	0	0	0	3	0	0	0	0	0	0	0	0	1	0	0	0	0	0	0	0	0	0	0	0	0	0	0	0	0	0	0	0	0	0	0	0
AC006499.5	5	1	0	0	0	0	0	0	2	2	0	0	0	1	0	0	0	0	0	0	0	0	0	0	0	0	0	0	0	0	0	0	0	0	0	0	0	0	0	0	0
AC006499.6	5	0	2	0	0	0	0	0	1	0	0	0	0	0	0	0	0	0	0	0	0	0	0	0	0	0	0	0	0	0	0	0	0	0	0	0	0	6	0	0	0
AC006499.7	5	2	3	0	0	0	0	0	6	0	0	0	1	0	0	0	0	0	0	1	0	0	0	0	0	0	0	0	0	0	0	0	0	0	0	0	0	0	0	0	0
AC006499.8	2	0	0	0	0	0	0	0	0	0	0	0	0	0	0	0	0	0	1	0	0	0	0	0	0	0	0	0	0	0	0	0	0	0	0	0	0	0	0	0	0
AC006504.1	20	44	32	42	39	35	54	44	20	4	40	84	53	19	116	22	79	68	42	12	67	42	62	41	39	25	65	130	10	56	28	13	54	76	72	66	87	88	18	65	82
AC006504.2	8	4	7	0	0	0	0	0	6	0	0	2	0	0	0	0	0	2	1	0	0	2	0	0	0	0	0	2	0	0	0	0	1	0	0	0	0	9	0	0	0
AC006504.3	3	3	9	7	10	0	0	5	3	0	2	17	3	1	9	0	11	2	4	2	0	14	6	3	2	3	5	6	2	6	1	2	1	1	2	3	8	4	4	3	1
AC006504.4	38	8	14	0	0	1	0	3	8	3	2	0	0	2	0	0	1	0	0	0	0	2	5	0	0	0	0	2	0	0	0	0	0	0	0	0	1	0	0	0	0
AC006504.5	154	123	220	185	172	116	128	145	46	35	88	235	75	18	139	56	153	128	37	29	42	169	120	85	55	47	67	202	8	74	23	56	49	111	90	115	73	122	33	104	149
AC006504.6	1	0	0	0	0	0	0	0	3	0	0	0	2	1	0	0	0	0	1	1	1	0	0	0	1	0	0	0	0	0	0	0	0	0	0	0	0	0	0	0	0
AC006504.7	7	6	10	12	12	1	1	1	5	0	5	19	1	0	7	1	14	6	7	5	5	9	13	4	2	2	8	6	0	5	3	1	5	6	4	5	6	28	1	2	4
AC006509.1	3	1	1	0	0	0	0	0	3	0	0	0	0	0	0	0	1	0	0	0	0	0	0	0	0	0	0	0	0	0	0	0	0	0	0	0	0	0	0	0	0
AC006509.2	2	1	0	0	0	0	0	0	0	0	0	0	0	0	0	0	0	0	0	0	0	0	0	0	0	0	0	0	0	0	0	0	0	0	0	0	0	0	0	0	0
AC006511.1	0	2	2	0	0	0	1	0	7	0	0	0	0	3	0	0	0	0	0	0	0	0	0	0	0	0	0	0	0	0	0	0	0	0	0	0	0	0	1	0	0
AC006511.2	10	5	8	0	1	1	0	0	1	3	0	1	8	0	0	0	6	0	0	1	0	0	0	0	1	0	3	0	0	0	0	0	0	0	0	1	0	0	0	0	0
AC006511.3	19	24	33	22	31	2	2	1	14	4	1	20	4	3	7	5	12	2	8	2	5	2	9	4	5	2	1	2	3	3	0	12	4	4	9	9	4	5	0	1	3
AC006511.4	1	0	10	0	0	0	0	0	3	0	0	1	0	0	0	1	0	1	0	0	0	0	0	0	0	0	0	1	0	0	0	0	0	1	0	0	0	3	0	0	0
AC006511.5	15	26	7	19	18	7	7	14	7	5	6	21	7	10	17	8	17	4	6	3	3	16	10	22	13	11	14	6	8	22	3	16	3	10	19	18	17	30	9	12	23
AC006511.6	5	2	1	2	2	3	3	0	4	9	2	0	0	0	0	0	0	8	0	0	0	0	0	0	0	0	0	0	0	0	0	1	1	0	0	1	0	0	0	1	2
AC006512.1	2	0	2	0	1	1	1	0	1	0	0	1	0	1	2	0	0	9	0	0	0	0	1	2	3	0	4	0	1	2	1	1	0	1	0	0	0	8	0	1	1
AC006512.2	5	0	4	0	0	0	0	0	4	0	0	0	0	0	0	0	0	0	0	0	0	0	0	0	0	0	1	0	0	0	0	0	0	0	0	0	0	0	0	0	0
AC006517.1	5	2	0	0	0	0	0	0	5	0	0	0	2	1	0	0	0	0	0	0	0	0	0	0	0	0	0	0	0	0	0	0	0	0	0	0	0	0	0	0	0
AC006517.2	6	7	6	1	2	0	0	0	5	0	1	0	5	1	3	2	1	0	0	0	0	0	1	0	0	0	1	0	1	0	0	0	1	0	1	3	1	4	2	1	0
AC006518.1	8	6	7	10	9	5	3	9	2	2	3	13	2	1	14	3	3	1	0	1	6	9	14	2	1	1	0	6	0	6	1	2	10	10	2	15	0	20	5	3	7
AC006518.2	17	14	27	17	31	9	2	15	10	2	23	64	13	14	53	5	30	11	10	10	4	28	18	16	7	8	20	31	9	17	7	6	14	38	16	26	21	43	14	8	18
AC006525.1	12	6	0	0	0	0	0	0	28	0	0	4	5	3	0	3	4	2	0	1	0	0	0	0	0	0	0	1	0	0	0	1	0	0	0	0	0	9	0	0	0
AC006529.1	6	5	6	0	0	0	0	0	2	0	0	1	0	0	0	0	0	2	0	0	0	0	0	0	1	0	0	0	0	0	0	0	0	0	0	0	0	0	0	0	0
AC006530.1	6	1	1	1	0	0	0	0	4	2	0	2	0	3	0	3	1	0	0	1	0	0	0	0	0	0	0	0	0	1	0	0	0	0	0	1	0	1	0	0	0
AC006538.1	10	7	10	0	9	9	18	6	3	7	0	5	53	0	8	0	2	3	0	0	0	7	3	9	2	0	4	5	2	16	0	0	0	5	3	3	2	0	1	2	6
AC006538.2	0	0	1	0	0	0	0	0	0	0	0	0	0	0	0	0	0	0	0	0	0	0	0	0	0	0	0	0	0	0	0	0	0	0	0	0	0	0	0	0	0
AC006538.3	12	5	5	3	2	5	9	16	23	8	3	6	11	4	11	6	12	23	0	2	1	7	2	0	2	3	1	4	1	0	1	1	1	5	4	5	1	9	0	1	4
AC006538.4	14	7	6	0	0	0	0	0	10	2	0	0	0	0	0	1	0	0	0	0	0	0	0	1	1	0	0	0	0	0	1	0	0	0	2	0	1	3	0	0	0
AC006539.1	0	4	0	0	0	0	0	0	0	2	0	0	0	4	0	0	0	0	0	0	0	0	0	0	0	0	0	0	0	0	0	0	0	0	0	0	0	0	0	0	0
AC006539.2	1	0	0	0	0	0	0	0	2	0	0	0	0	0	0	0	0	0	0	0	0	0	0	0	0	1	0	0	0	0	0	0	1	0	0	0	0	0	0	0	0
AC006539.3	2	1	0	0	0	0	0	0	4	0	0	0	2	1	0	4	2	0	0	2	0	0	0	0	0	0	0	2	0	0	0	0	0	0	1	0	0	1	0	0	0
AC006547.1	11	4	5	0	0	0	0	0	9	1	0	2	4	1	0	0	3	12	0	0	0	2	1	0	0	0	1	0	0	0	0	2	0	0	0	1	0	1	2	0	0
AC006547.2	7	9	10	9	11	4	6	5	9	1	5	6	8	2	3	1	11	19	2	1	5	5	13	5	11	1	4	7	2	6	2	3	3	11	6	3	7	0	6	2	8
AC006547.3	6	2	4	0	0	0	0	0	1	0	1	0	1	0	0	0	0	0	0	0	0	0	1	0	0	0	0	1	0	0	0	0	0	0	0	0	0	0	0	0	0
AC006548.1	1	2	0	0	0	0	0	0	1	0	0	0	4	0	0	0	0	0	0	0	0	1	2	0	0	0	0	0	0	0	0	0	0	0	0	0	0	0	0	0	0
AC006548.2	3	1	4	0	0	0	0	0	5	0	0	0	0	0	0	0	0	0	0	0	0	0	0	0	0	0	0	0	0	0	0	0	0	0	0	0	0	0	0	0	0
AC006548.3	6	5	4	0	0	0	0	0	8	1	0	0	1	0	0	0	0	5	0	0	0	0	0	0	0	0	0	0	0	0	0	0	0	0	0	0	0	0	0	0	0
AC006557.1	3	2	1	0	0	0	0	0	2	0	0	0	0	0	0	2	0	0	0	0	0	0	0	0	0	0	0	0	0	0	0	0	0	0	0	0	0	0	1	0	0
AC006557.2	14	6	9	1	1	1	2	3	12	2	0	0	0	2	0	0	2	0	0	0	0	0	0	0	0	0	0	0	0	0	0	0	0	0	0	0	0	3	0	0	0
AC006557.3	3	2	1	0	0	0	0	0	5	0	0	0	3	0	0	3	0	0	1	2	0	0	0	0	0	0	0	0	0	0	0	0	0	0	0	0	0	0	0	0	0
AC006557.5	9	2	3	1	0	0	0	1	2	0	0	0	0	1	0	0	0	1	3	0	0	0	0	0	0	0	0	0	0	0	0	0	0	0	0	0	0	1	0	0	0
AC006557.6	6	1	2	0	0	0	0	0	5	0	0	2	0	0	0	0	0	0	0	0	0	1	0	0	0	0	0	0	0	0	0	1	0	1	0	0	0	0	0	0	1
AC006566.1	29	45	26	59	83	13	12	18	7	6	10	25	20	20	32	20	30	5	90	8	14	12	29	27	10	36	41	12	21	13	15	21	27	8	30	22	17	45	23	4	24
AC006566.2	13	4	2	0	1	0	1	0	13	0	1	3	2	4	0	2	0	0	1	4	0	0	0	0	0	0	1	0	1	1	0	0	0	0	0	0	0	1	0	0	0
AC006581.1	7	0	2	0	0	0	1	0	8	2	0	0	2	2	0	0	2	4	0	1	0	0	0	0	0	0	0	0	0	1	0	0	0	0	0	0	0	0	0	0	0
AC006581.2	16	8	5	0	3	1	1	2	9	4	1	5	2	0	2	1	0	0	0	0	0	1	1	1	0	0	2	2	0	0	0	0	0	4	2	2	2	1	2	1	6
AC006600.1	1	1	2	0	0	0	0	0	1	0	0	0	1	0	0	0	0	0	0	0	0	0	0	0	0	0	0	0	0	0	0	0	0	0	0	0	0	0	0	0	0
AC006600.2	22	8	11	13	6	5	7	17	25	1	1	3	0	0	1	0	10	2	1	1	1	2	0	5	5	0	0	0	0	0	0	1	0	0	0	0	0	18	1	0	2
AC006840.1	8	1	0	0	0	0	0	0	5	0	0	0	2	0	0	2	0	0	0	0	0	0	0	0	0	0	0	0	0	0	0	0	0	0	0	0	0	2	0	0	0
AC006924.1	7	4	3	7	12	0	1	3	1	1	0	2	0	1	2	0	1	3	0	3	0	2	1	4	1	0	2	13	0	0	1	0	1	5	2	3	11	11	0	0	3
AC006927.1	8	4	9	0	0	0	5	0	8	2	0	0	1	2	0	1	1	1	9	2	0	0	0	0	0	1	0	0	0	0	1	1	0	0	4	1	0	0	0	0	1
AC006927.2	2	0	0	0	0	0	0	0	1	0	0	0	0	0	0	0	0	0	0	0	0	0	0	0	0	0	0	0	0	0	0	0	0	0	0	0	0	0	0	0	0
AC006927.3	4	0	0	0	0	0	0	0	2	0	0	0	0	0	0	0	0	0	5	0	0	0	0	0	0	0	1	0	0	0	0	0	0	0	0	0	0	0	0	0	0
AC006927.4	1	1	0	0	0	0	0	0	4	1	0	0	0	0	0	0	2	0	4	0	0	0	0	0	0	1	5	0	0	0	0	0	0	0	2	0	0	0	0	0	0
AC006927.5	8	4	0	0	0	0	0	0	3	0	1	0	0	2	0	1	0	0	0	0	0	0	0	0	0	0	0	0	0	0	0	0	0	0	0	0	0	0	0	0	0
AC006942.1	4	6	18	16	2	11	27	7	12	4	4	5	1	0	2	1	1	2	0	0	2	5	2	9	2	0	1	2	0	3	0	2	1	5	5	10	0	0	0	5	5
AC006946.1	2	0	0	0	0	0	0	0	3	0	0	0	0	0	0	0	0	2	0	0	0	0	0	0	0	0	0	0	0	0	0	0	0	0	0	0	0	0	0	0	0
AC006946.2	14	6	6	12	2	0	3	1	5	3	6	5	0	4	3	1	7	7	1	4	3	0	2	2	3	2	2	1	0	1	1	0	0	2	3	4	11	5	0	3	1
AC006946.3	2	0	2	1	0	0	0	7	1	0	0	2	0	0	0	1	4	0	0	1	0	2	1	1	0	1	0	0	0	1	0	0	0	3	1	0	0	3	0	0	0
AC006947.1	15	15	20	7	12	11	17	13	5	8	5	13	43	4	17	2	10	10	2	1	0	4	9	13	3	10	5	3	4	1	1	4	2	19	7	8	3	3	5	2	11
AC006960.1	5	2	4	1	2	4	2	1	4	0	1	0	0	0	4	0	0	0	2	0	0	1	0	3	1	2	0	0	0	0	0	0	1	0	1	1	0	0	1	0	1
AC006960.2	12	7	2	0	0	0	0	0	6	0	28	1	3	7	144	13	2	0	2	0	0	0	3	0	0	0	0	1	3	0	5	1	5	154	30	120	0	4	11	0	0
AC006960.3	6	2	1	1	6	2	2	0	3	0	1	1	9	4	1	1	0	6	9	0	0	0	0	0	2	4	6	0	0	2	0	0	3	0	5	0	2	2	1	1	0
AC006963.1	1	0	1	3	0	0	0	0	2	1	0	0	0	2	1	0	0	0	0	1	0	1	0	0	0	0	0	1	0	0	0	0	0	0	0	0	0	3	0	0	0
AC006965.1	1	2	7	0	0	0	0	0	0	0	0	0	0	0	0	0	0	0	0	0	0	0	0	0	0	0	0	0	0	0	0	0	0	0	0	0	0	0	0	0	0
AC006967.1	1	1	0	0	0	0	0	0	0	0	0	0	0	0	0	0	0	0	0	0	0	0	0	0	0	0	0	0	0	0	0	0	0	0	0	0	0	0	0	0	0
AC006967.2	2	0	1	0	0	0	0	0	3	0	0	2	1	0	0	0	0	2	0	0	0	0	0	0	0	0	0	0	0	0	0	0	0	0	0	0	0	1	0	0	0
AC006967.3	2	0	0	0	1	0	0	0	2	0	0	0	0	0	0	2	0	0	0	0	0	0	0	0	0	0	0	0	0	0	0	0	0	0	0	0	0	0	0	0	0
AC006970.1	9	6	3	6	2	1	3	0	5	0	0	1	2	0	0	0	0	0	1	0	0	0	1	0	0	0	0	0	0	0	0	0	0	0	2	1	1	0	0	1	3
AC006970.2	10	4	2	0	0	0	0	0	18	3	1	0	0	0	0	1	0	0	0	0	0	0	0	0	0	0	0	0	0	0	0	0	0	0	0	0	1	0	0	0	0
AC006971.1	32	19	7	4	1	3	1	5	9	5	4	2	11	4	5	8	4	0	21	1	2	1	5	2	3	6	8	3	5	1	1	9	6	5	3	3	5	21	6	0	6
AC006972.1	7	0	0	5	0	0	0	0	7	0	0	0	1	2	0	2	0	0	0	0	0	0	0	0	0	0	0	1	0	3	0	0	0	0	0	0	0	0	0	0	2
AC006974.1	5	5	3	0	0	0	0	0	10	10	0	2	2	2	0	1	7	0	1	1	2	0	0	0	1	0	0	0	0	0	0	0	0	1	0	0	0	2	0	0	0
AC006974.2	11	11	3	0	0	0	0	0	16	1	0	1	5	1	0	7	4	0	0	0	0	1	0	0	1	0	0	0	1	0	0	0	0	0	0	0	0	2	0	0	0
AC006978.1	128	208	245	266	323	162	174	214	53	150	125	273	71	78	228	98	93	98	135	40	136	241	226	193	123	137	199	190	61	157	94	162	104	180	275	240	148	199	100	122	228
AC006978.2	17	16	7	8	16	3	2	4	2	2	6	11	5	1	14	8	4	0	9	0	1	7	8	3	2	6	4	18	0	10	0	1	5	11	8	7	2	0	2	7	21
AC006987.1	1	1	0	0	0	0	0	0	0	0	0	0	0	0	0	0	0	0	0	0	0	0	0	0	1	0	0	0	0	0	0	0	0	0	0	0	0	0	0	0	0
AC006989.1	1	0	0	0	0	0	0	0	0	0	0	0	0	0	0	0	0	0	0	0	0	0	0	0	0	0	0	0	0	0	0	0	0	0	0	0	0	0	0	0	0
AC006994.1	39	19	28	27	18	11	23	33	26	2	4	7	64	2	18	10	6	2	5	4	8	1	5	8	6	5	10	7	4	2	4	5	2	13	11	10	1	5	7	4	0
AC007000.1	1	0	0	0	0	0	0	0	0	0	4	1	0	0	0	0	0	0	1	0	0	1	0	0	0	0	0	0	0	0	0	0	0	0	0	0	1	0	0	0	0
AC007000.2	5	3	9	12	13	6	3	2	4	3	6	13	0	6	23	3	6	6	11	3	4	9	10	9	9	11	19	22	6	9	9	19	4	15	35	9	4	9	14	5	6
AC007000.3	3	9	3	9	7	6	0	6	10	0	4	14	0	1	23	5	7	0	5	4	2	5	7	0	3	4	3	5	4	8	4	7	2	14	6	10	3	20	1	4	1
AC007000.4	21	9	8	24	14	3	10	7	3	1	7	14	1	15	11	1	8	6	5	2	4	13	13	4	12	4	8	7	6	8	2	2	6	7	12	6	13	0	9	4	14
AC007001.1	4	0	3	0	1	0	0	0	9	0	0	2	1	0	0	1	1	0	0	3	0	0	0	0	0	0	1	0	0	0	0	0	0	0	0	0	0	7	2	0	2
AC007003.1	13	2	2	0	0	0	0	0	7	4	0	0	4	3	0	1	1	2	0	0	0	0	0	0	0	0	0	0	0	0	0	0	0	0	0	1	0	0	0	0	0
AC007012.1	0	0	0	1	1	0	0	0	0	0	1	0	0	0	0	0	0	1	0	0	0	0	0	0	0	0	0	0	0	0	0	0	0	0	0	0	0	0	0	0	0
AC007012.2	6	3	1	3	0	0	0	2	10	1	1	3	2	1	0	1	2	7	0	1	5	0	0	0	1	0	0	0	0	1	0	0	0	0	0	0	0	1	0	0	0
AC007014.1	10	9	2	0	1	0	0	0	10	0	0	0	0	0	0	0	0	2	0	0	0	0	0	0	0	0	0	0	0	0	0	0	0	0	0	0	0	5	0	0	0
AC007014.2	11	37	11	24	42	3	1	10	6	1	18	29	36	4	21	6	18	8	78	1	26	13	9	39	24	42	69	16	5	14	26	20	16	11	58	8	8	14	12	7	18
AC007016.1	10	8	7	8	11	2	3	2	2	1	10	4	3	4	14	4	13	16	1	4	3	3	4	8	2	1	3	4	1	14	0	2	0	3	4	8	7	0	1	13	14
AC007027.1	5	1	0	0	0	0	0	0	38	1	0	0	0	0	2	0	0	0	0	0	0	0	0	0	0	0	0	0	0	0	0	0	0	0	0	0	0	1	0	0	0
AC007029.1	2	1	1	2	0	0	1	0	1	1	0	0	0	0	0	0	0	0	1	0	0	0	0	0	0	0	1	1	0	0	0	0	0	0	1	0	0	0	0	0	0
AC007032.1	100	56	178	52	74	59	46	18	17	34	17	16	21	3	24	24	18	16	34	4	15	8	11	15	16	11	41	14	7	17	13	39	10	22	49	10	14	8	12	9	70
AC007036.1	4	1	1	0	1	0	0	0	4	0	0	0	0	0	0	0	0	0	0	0	1	0	0	1	0	0	0	0	0	0	0	0	0	0	0	0	0	0	0	0	2
AC007036.2	31	36	19	89	55	46	130	52	12	5	18	21	8	1	16	5	48	28	3	4	10	18	14	34	29	3	13	11	1	20	3	8	0	14	10	27	14	12	0	9	16
AC007036.5	13	5	4	4	3	1	3	2	17	3	0	4	2	0	1	0	3	1	0	1	4	0	1	3	4	1	2	0	0	3	0	0	0	0	0	0	2	3	1	1	2
AC007038.1	17	48	44	65	80	4	2	8	2	0	9	59	14	7	54	9	28	0	52	6	36	51	28	49	16	28	41	19	15	24	16	11	10	38	38	38	43	29	4	21	19
AC007040.1	5	6	8	0	2	0	1	0	3	0	0	1	0	0	0	1	0	0	0	0	0	0	0	0	0	0	0	0	0	0	0	0	0	0	1	0	0	0	0	0	0
AC007040.2	27	12	16	1	10	5	15	9	16	7	1	2	1	2	0	0	7	14	0	1	1	2	2	5	8	0	1	1	1	4	0	0	0	0	0	1	7	4	1	0	5
AC007040.3	4	1	0	0	0	2	0	0	8	0	0	0	0	0	0	2	0	0	0	0	0	0	0	0	1	0	0	0	0	0	0	0	0	0	0	0	0	0	4	0	0
AC007064.1	3	0	0	0	1	0	0	0	1	1	0	0	0	1	0	0	2	0	0	0	0	0	0	0	0	0	0	0	0	0	0	0	0	0	0	0	0	0	0	0	0
AC007064.2	4	1	0	1	0	4	1	4	2	0	1	10	12	0	4	1	0	0	1	0	1	12	9	2	0	1	3	2	0	1	1	0	1	0	1	1	0	0	1	1	1
AC007064.3	11	4	0	0	0	0	0	0	3	0	0	1	3	0	0	0	0	0	0	0	0	0	0	0	0	0	0	0	0	0	0	0	0	0	0	0	0	0	0	0	0
AC007064.4	6	2	6	0	0	0	0	0	4	2	0	0	0	0	0	0	0	0	0	0	0	0	1	0	0	0	0	0	0	0	0	0	0	0	0	0	0	1	0	0	0
AC007066.1	1	1	1	0	1	0	0	0	2	0	0	0	0	0	0	0	0	0	0	1	0	0	0	0	0	1	0	0	0	3	0	0	0	0	0	0	0	0	0	0	0
AC007066.2	21	24	32	35	24	36	47	18	15	16	24	58	10	3	49	13	50	26	22	14	32	39	44	25	29	16	41	19	4	26	10	4	3	32	20	36	25	42	7	38	34
AC007066.3	1	0	2	1	1	0	0	0	2	3	0	1	1	0	0	0	0	0	0	0	0	0	0	0	0	0	1	0	0	0	0	0	0	0	0	1	0	0	0	0	0
AC007091.1	14	2	1	0	0	0	0	0	7	0	2	3	1	2	0	4	2	7	0	0	0	1	0	0	0	0	0	0	0	0	0	0	0	0	0	0	0	1	0	0	0
AC007092.1	3	0	0	0	0	0	0	1	5	0	0	0	0	2	0	0	0	1	0	0	0	0	0	1	0	0	0	0	0	0	0	0	0	0	0	0	0	0	0	0	0
AC007098.1	28	9	8	0	0	1	0	1	28	4	2	4	4	1	3	4	0	0	2	3	1	1	3	3	3	1	0	1	1	2	0	3	0	0	0	0	1	6	1	0	0
AC007099.1	2	7	3	0	0	0	0	0	7	2	0	0	1	3	0	1	0	0	3	4	0	0	2	2	0	2	0	1	0	0	0	0	0	0	1	0	0	0	0	0	2
AC007099.2	5	3	0	0	0	0	0	0	4	5	0	0	0	0	0	0	0	3	0	0	0	0	0	0	0	0	0	0	0	0	0	0	0	0	0	0	0	0	0	0	0
AC007099.3	5	2	2	0	0	0	0	0	5	0	0	0	0	4	0	5	2	0	0	0	0	0	1	0	0	0	0	0	0	0	0	1	0	0	0	0	0	0	0	0	0
AC007100.1	10	7	8	0	0	0	0	0	4	0	3	2	5	6	2	6	2	0	0	0	0	3	3	0	0	0	0	10	2	0	3	2	4	0	0	0	0	0	7	0	0
AC007100.2	2	2	0	0	0	0	0	0	4	0	0	0	0	2	0	0	0	0	2	0	0	0	0	0	0	1	0	1	0	0	0	0	1	0	0	0	0	0	0	0	0
AC007106.1	17	7	17	0	0	0	0	0	20	3	2	1	6	1	0	3	0	3	4	1	0	0	0	0	0	0	0	0	0	0	0	0	0	2	0	0	1	2	0	0	0
AC007106.2	10	4	3	1	0	0	0	0	2	2	2	1	0	1	2	4	1	4	1	0	2	0	0	0	2	0	0	0	0	1	0	0	1	0	0	0	0	0	0	0	0
AC007114.1	20	23	39	28	17	18	38	33	11	19	15	18	0	1	27	5	9	7	20	5	24	36	24	16	26	15	28	20	8	3	15	30	13	9	26	20	5	5	31	2	11
AC007114.2	35	17	14	0	0	1	0	0	56	9	0	0	3	0	0	2	3	5	0	0	0	0	1	0	0	0	0	0	0	0	0	0	1	0	0	0	0	0	0	0	1
AC007115.1	1	0	0	0	0	0	0	0	1	0	0	0	1	0	0	0	0	0	0	0	0	0	0	0	0	0	0	0	0	0	0	0	0	0	0	0	0	0	0	0	0
AC007126.1	33	11	5	0	0	0	0	1	12	3	1	0	3	3	4	4	4	0	2	1	0	0	2	1	0	1	0	0	0	0	0	0	0	0	0	0	0	1	0	0	0
AC007128.1	14	2	1	0	0	0	1	1	9	2	1	1	5	7	1	0	1	0	3	0	1	1	0	0	0	1	1	0	0	1	1	0	0	0	3	0	0	1	0	0	0
AC007128.2	2	1	0	2	0	0	1	0	2	4	0	0	1	0	0	0	0	0	0	0	0	0	0	0	1	0	1	0	0	0	0	0	0	0	0	0	0	0	0	0	0
AC007130.1	2	0	1	0	0	0	0	0	2	2	2	6	1	1	4	0	0	5	0	1	0	5	3	0	0	1	2	0	0	0	0	0	0	3	1	2	0	0	2	0	0
AC007132.1	12	11	1	0	0	0	0	1	6	0	0	0	2	1	0	2	4	0	0	0	0	0	0	0	0	0	0	0	0	0	0	0	1	0	0	0	0	0	0	0	0
AC007136.1	2	1	0	0	1	1	1	1	3	0	0	0	6	0	1	0	7	0	0	0	0	0	0	0	0	0	0	0	0	1	0	1	0	1	0	0	0	0	0	0	0
AC007151.1	3	2	1	0	1	0	0	0	0	0	0	0	0	0	0	0	0	0	0	0	0	0	0	0	0	1	0	0	0	0	0	0	1	0	0	0	0	0	0	0	0
AC007159.1	28	6	0	0	0	0	0	0	14	1	1	0	3	6	0	1	1	5	0	0	0	0	0	0	0	0	0	0	0	1	0	0	0	0	1	0	0	4	0	0	0
AC007160.1	2	1	3	0	0	1	0	0	0	0	0	0	0	0	0	0	0	0	0	0	0	0	0	0	0	0	0	0	0	0	0	0	0	0	0	0	0	0	0	0	1
AC007161.1	6	0	3	1	2	0	0	0	7	0	0	0	1	0	1	1	0	0	1	0	1	0	0	0	0	0	0	0	0	0	0	0	0	0	0	0	0	2	0	0	0
AC007161.2	10	7	2	0	1	0	0	0	3	0	0	0	0	1	0	1	0	0	0	2	0	0	0	0	0	0	0	0	0	3	0	0	0	0	0	0	0	0	0	0	0
AC007161.3	0	0	0	0	1	0	0	0	0	0	0	0	0	0	0	0	0	0	0	0	0	0	0	0	0	0	0	0	0	0	0	0	0	0	0	0	0	0	0	0	0
AC007179.1	10	3	0	0	0	0	0	1	16	2	0	0	0	1	0	2	0	0	1	2	0	0	0	0	0	0	0	0	0	0	0	0	0	0	0	0	0	2	0	0	0
AC007179.2	32	17	9	0	1	0	0	1	24	0	10	5	9	10	5	5	3	16	0	2	0	2	3	2	0	5	0	11	2	0	0	7	2	0	0	1	1	8	9	1	0
AC007179.3	6	0	0	0	0	0	0	0	0	0	0	0	0	0	0	0	0	0	0	0	0	0	0	0	0	0	0	0	0	0	0	0	0	0	0	0	0	0	0	0	0
AC007182.1	32	35	42	4	42	18	64	32	18	46	15	1	29	13	23	7	2	0	6	0	0	5	35	30	58	38	37	233	10	11	18	99	62	23	41	14	0	0	24	1	0
AC007182.2	6	1	10	3	3	2	0	4	0	1	0	0	0	1	0	2	0	0	4	0	0	1	0	1	0	0	0	0	0	0	0	2	0	0	3	0	0	1	2	0	0
AC007191.1	25	32	18	55	69	51	103	66	28	36	58	47	20	18	45	17	65	80	26	18	15	50	41	48	24	28	28	15	7	15	16	13	16	29	54	27	33	31	19	29	59
AC007192.1	0	1	0	0	0	0	0	3	0	0	0	1	17	0	0	0	1	0	0	0	0	0	0	1	0	0	0	2	0	0	0	0	0	1	0	0	0	0	0	0	0
AC007192.2	12	0	3	1	2	0	0	1	1	0	0	0	2	0	1	0	0	0	0	0	0	0	0	3	0	0	0	2	2	0	0	0	0	0	2	0	0	0	1	1	0
AC007193.1	10	3	0	1	0	0	0	1	17	0	1	5	7	0	2	1	0	1	1	0	1	2	2	0	0	0	1	0	0	0	0	0	0	0	0	1	1	8	0	0	1
AC007193.2	2	1	6	0	0	0	0	0	4	2	0	0	0	0	0	0	1	0	0	0	0	0	0	0	0	0	0	0	0	0	0	0	0	0	0	0	0	0	0	0	0
AC007193.3	1	1	3	2	1	1	0	2	0	0	2	1	31	0	1	1	0	0	0	0	0	2	1	1	0	1	1	0	0	0	0	0	2	0	1	2	0	0	2	3	0
AC007204.1	0	1	1	0	0	0	0	0	0	0	0	0	0	0	0	0	0	0	0	0	0	0	0	0	0	0	0	0	0	0	0	0	0	0	0	0	0	0	0	0	0
AC007204.2	2	1	1	0	0	0	1	0	3	0	0	0	1	0	0	1	0	0	0	0	0	0	0	0	0	0	0	0	0	0	0	0	0	0	0	0	0	0	0	0	1
AC007207.1	2	1	3	1	0	0	0	0	1	3	1	0	0	0	0	0	2	0	0	0	0	0	0	0	0	0	0	0	0	0	0	0	0	0	0	0	0	0	0	0	0
AC007215.1	0	4	1	0	0	0	0	0	0	0	0	0	0	1	0	0	0	0	0	0	0	0	0	0	0	0	0	0	0	0	0	0	0	0	0	0	0	0	0	0	0
AC007216.1	13	11	15	3	0	1	0	1	12	1	0	0	0	0	0	0	1	0	1	0	3	2	0	0	0	0	0	0	0	0	0	0	0	0	0	1	0	0	0	0	0
AC007216.2	9	5	7	3	3	1	0	0	3	0	2	0	4	0	0	0	0	0	0	0	0	0	0	1	0	0	0	1	0	0	0	0	0	0	1	0	0	1	0	0	0
AC007216.3	84	160	58	135	129	92	557	155	50	70	34	58	24	12	55	20	72	54	27	15	34	41	33	98	85	18	61	33	7	32	21	17	6	50	51	38	45	28	18	29	70
AC007216.4	8	10	9	12	11	1	2	6	6	11	8	10	23	1	6	2	0	16	0	0	5	15	11	8	8	2	8	13	1	3	2	4	2	10	7	9	5	2	0	5	16
AC007218.1	6	5	4	0	0	0	0	0	3	0	0	0	0	0	0	0	0	0	0	0	0	0	0	0	0	0	0	0	0	0	0	0	0	0	0	0	0	0	0	0	0
AC007218.2	0	4	0	1	0	0	0	0	0	0	2	4	1	9	2	0	0	0	7	0	0	5	9	2	1	7	4	10	1	0	2	3	6	1	5	1	0	1	8	0	0
AC007218.3	16	8	9	2	0	0	0	2	1	0	24	25	1	7	8	2	0	0	21	0	0	12	20	5	0	31	17	18	1	2	14	2	7	3	8	3	0	0	19	0	0
AC007220.1	17	9	13	11	13	13	40	16	9	3	6	18	6	9	20	2	6	34	5	1	1	17	14	25	15	6	13	19	5	9	9	2	9	10	18	14	6	1	11	28	14
AC007220.2	6	6	2	0	0	0	0	0	2	0	1	0	0	0	0	1	1	0	1	0	0	0	0	0	1	0	0	0	0	0	0	0	0	0	0	1	0	0	0	0	0
AC007221.1	10	8	3	0	2	0	0	2	7	2	275	318	119	51	62	310	2	0	129	1	1	217	216	115	20	119	167	208	59	40	96	51	87	54	173	35	0	2	95	2	1
AC007222.1	0	0	0	0	0	0	0	0	0	0	0	0	0	0	0	2	0	0	0	0	0	0	0	0	0	0	1	0	0	0	2	0	0	0	0	0	0	0	0	0	0
AC007222.2	4	3	4	0	0	0	0	0	8	1	0	0	1	4	0	0	0	0	0	0	0	0	0	0	0	0	0	0	0	0	0	0	0	0	0	0	0	0	0	0	0
AC007223.1	4	0	2	0	0	0	0	0	5	0	0	1	0	0	0	0	0	0	0	0	0	0	0	0	0	0	0	0	0	0	0	0	0	0	0	0	0	0	0	0	0
AC007224.1	0	1	0	0	0	0	0	0	3	0	0	0	0	0	1	1	0	0	0	0	0	0	0	0	0	0	0	0	0	0	0	0	0	0	0	0	0	0	2	0	0
AC007224.2	8	2	2	4	4	14	59	12	1	4	4	9	12	13	8	2	0	14	0	0	10	11	5	3	9	1	1	4	3	6	1	2	4	4	6	6	1	3	0	8	9
AC007225.1	8	5	8	0	3	0	0	0	7	0	0	0	0	1	2	0	0	0	0	3	3	1	0	0	0	1	0	2	0	0	0	0	0	0	0	0	0	0	0	0	0
AC007225.2	0	0	2	0	0	0	0	0	4	1	0	0	0	0	0	1	0	0	0	0	0	0	0	0	0	0	0	0	0	0	0	0	0	0	0	0	0	0	0	0	0
AC007229.1	11	4	3	1	3	1	6	6	0	0	1	4	9	1	0	0	0	0	0	0	1	3	2	0	0	1	3	0	0	3	0	0	0	0	0	2	2	2	0	0	1
AC007237.1	2	2	1	0	0	0	0	0	4	4	0	0	1	0	0	1	0	0	0	2	0	0	0	0	0	0	0	0	0	0	0	0	0	0	0	0	0	4	0	0	0
AC007238.1	30	16	29	9	12	21	24	18	51	22	9	16	6	4	7	8	7	16	8	2	3	3	6	12	3	6	4	4	1	5	5	9	4	1	6	2	9	12	2	2	8
AC007240.1	2	2	2	0	0	0	0	0	1	0	0	0	0	0	0	3	0	3	0	0	0	0	0	0	0	0	0	0	0	0	0	0	0	0	0	0	0	0	0	0	0
AC007240.2	0	1	1	0	0	0	0	0	0	0	1	4	0	1	6	0	2	3	0	2	0	3	2	0	0	1	0	4	0	2	3	2	1	9	3	3	0	0	0	0	0
AC007240.3	11	7	4	5	2	1	4	2	8	2	19	28	48	10	32	10	3	6	11	2	0	21	18	10	7	24	26	32	11	2	8	30	18	19	23	29	1	3	14	1	3
AC007250.1	1	1	0	0	0	0	1	0	2	0	0	0	0	0	0	0	0	0	1	0	0	0	0	0	0	0	0	0	0	0	0	1	0	0	0	0	0	0	0	0	0
AC007253.1	7	3	3	0	1	1	1	0	5	0	0	0	0	3	1	0	0	0	0	0	0	0	0	0	0	0	0	0	0	0	0	0	0	0	0	0	0	5	0	0	0
AC007255.1	13	6	8	15	5	5	3	12	9	1	4	7	3	4	0	2	3	0	1	1	1	2	0	4	5	0	4	0	0	1	2	1	2	1	2	1	0	1	1	1	0
AC007255.2	10	2	5	0	0	0	0	0	2	0	1	0	5	0	0	0	0	0	2	1	0	0	0	0	0	0	0	0	0	0	0	0	0	0	0	0	0	5	0	0	0
AC007262.1	5	2	1	2	0	0	0	0	3	0	9	8	2	1	5	5	2	4	2	0	0	2	2	1	0	1	2	9	0	0	8	0	2	0	1	2	0	1	1	0	0
AC007262.2	53	29	50	28	34	20	35	9	36	20	192	951	314	224	909	233	17	34	595	29	19	611	677	189	47	315	427	1263	146	88	261	142	469	652	492	560	16	129	400	22	23
AC007269.1	5	1	3	0	0	0	0	0	3	0	0	0	0	0	0	1	0	0	1	0	0	0	1	0	0	1	2	0	0	1	0	0	0	0	1	0	0	0	0	0	0
AC007271.1	51	48	94	16	50	28	18	3	10	4	69	18	80	27	586	121	79	68	7	0	21	8	12	12	17	4	7	38	30	523	10	23	28	424	175	409	64	29	33	416	96
AC007272.1	1	0	1	0	2	0	2	1	13	1	0	1	0	0	0	0	0	6	0	0	2	3	0	2	0	0	0	0	0	1	0	0	0	1	1	0	0	0	0	0	1
AC007274.1	4	7	0	0	0	0	0	0	0	0	0	0	0	0	0	1	0	0	0	0	0	0	0	0	0	0	0	0	0	0	0	0	0	0	0	0	0	0	0	0	0
AC007274.2	5	1	0	0	0	0	0	0	0	0	0	0	0	0	0	0	0	0	0	0	0	0	0	0	0	0	0	0	0	0	0	0	0	0	0	0	0	0	0	0	0
AC007274.3	6	4	0	0	0	0	0	0	0	0	0	0	0	0	0	0	0	0	0	0	0	0	0	0	0	0	0	0	0	0	0	0	0	0	0	0	0	0	0	0	0
AC007275.1	1	3	0	0	0	0	0	0	0	0	0	0	0	1	0	0	0	0	0	0	0	0	0	0	0	0	0	0	0	0	0	0	0	0	0	0	0	0	0	0	0
AC007277.1	16	11	17	28	30	4	45	21	14	0	1	11	3	5	1	2	1	12	2	2	0	6	6	6	0	0	0	5	0	4	0	0	1	1	1	5	3	8	1	1	1
AC007277.2	1	0	0	0	0	0	0	0	4	0	0	0	2	0	0	0	0	0	0	1	0	0	0	0	0	0	0	0	0	0	0	0	0	0	0	0	0	0	0	0	0
AC007278.1	94	87	196	28	92	109	22	17	56	21	50	31	10	73	441	44	51	88	41	17	81	15	40	63	47	31	32	22	48	77	16	150	29	212	123	223	80	41	57	68	48
AC007278.2	68	40	113	15	87	51	12	6	11	6	32	24	12	48	262	16	21	34	27	6	74	8	22	45	62	36	54	14	68	85	25	157	35	190	99	177	43	16	60	107	51
AC007279.1	6	1	6	3	4	1	0	0	8	1	0	0	8	1	1	7	2	1	2	2	1	2	1	0	2	2	3	4	0	1	0	0	0	1	0	0	0	7	0	0	0
AC007285.1	8	6	0	0	0	0	0	0	4	0	0	3	0	0	0	0	0	0	1	0	0	0	0	0	0	0	0	0	0	0	0	0	1	0	0	0	0	0	0	0	0
AC007292.1	7	6	15	15	10	16	88	17	4	9	4	4	50	1	14	2	6	9	0	0	0	21	20	13	11	3	4	3	3	13	7	0	2	9	1	10	8	0	4	18	9
AC007292.2	21	29	38	37	35	36	190	75	9	29	5	21	39	6	14	9	24	51	5	2	3	26	24	37	45	9	32	34	4	24	12	11	8	16	41	31	25	6	9	31	38
AC007292.3	4	14	6	6	2	2	33	9	3	11	0	1	6	1	1	0	0	0	0	0	0	3	5	4	3	0	1	2	0	6	0	0	1	2	3	0	1	0	0	3	2
AC007298.1	1	6	1	0	6	0	0	0	2	0	4	6	3	1	15	3	0	0	4	2	1	1	2	2	0	5	4	19	2	0	2	5	3	9	5	7	0	2	4	0	1
AC007298.2	23	23	67	11	28	3	5	2	14	3	100	78	39	39	126	54	0	11	137	0	9	44	81	15	13	48	60	185	46	6	49	104	66	98	82	94	0	5	57	6	1
AC007308.1	1	2	0	0	0	0	2	0	14	0	0	0	0	0	1	1	0	0	0	0	2	0	1	0	0	0	0	1	0	0	0	0	1	0	0	0	0	0	0	0	0
AC007312.1	0	1	0	0	0	0	0	0	1	0	0	0	0	0	0	0	0	0	0	0	0	0	0	0	0	0	0	0	0	0	0	0	0	0	0	0	0	0	0	0	0
AC007314.1	4	6	0	4	1	0	0	1	2	0	0	3	1	0	1	0	0	0	0	0	0	0	5	3	0	2	5	1	0	3	0	2	0	0	0	0	5	0	0	0	0
AC007317.1	14	6	2	0	0	0	0	0	17	0	0	0	7	0	3	4	1	4	0	3	0	1	0	0	0	0	0	0	1	0	0	1	1	0	0	0	0	5	0	0	0
AC007317.2	7	1	1	0	5	2	0	0	5	0	3	3	2	0	0	0	0	0	0	0	0	0	0	0	0	1	0	0	0	0	0	0	0	0	1	0	0	0	0	0	1
AC007318.1	13	11	24	11	12	3	6	10	7	6	8	39	50	5	25	8	11	1	4	6	15	20	23	1	4	4	2	21	0	10	0	1	8	28	6	20	4	5	4	5	5
AC007319.1	56	57	158	22	56	21	26	6	25	18	33	15	25	6	12	11	10	8	5	1	4	13	25	50	32	11	30	33	7	27	13	29	23	13	25	20	4	10	10	1	34
AC007325.1	0	1	2	0	0	0	0	0	0	0	0	0	0	0	2	0	0	0	0	0	0	0	0	0	0	0	0	0	0	0	0	0	0	0	0	0	0	0	0	0	0
AC007325.2	43	251	59	297	140	223	350	186	15	85	61	43	4	10	31	15	3	30	6	4	11	87	95	81	193	148	125	208	49	37	90	242	51	64	326	78	16	2	32	6	116
AC007325.3	2	0	0	0	0	0	0	0	0	0	0	0	0	0	0	0	0	0	0	0	0	0	0	0	0	0	0	0	0	0	0	0	0	0	0	0	0	0	0	0	0
AC007325.4	2	5	13	36	8	9	9	14	2	7	7	2	6	3	5	1	1	4	0	0	1	17	11	9	37	21	16	26	15	3	13	135	10	10	55	10	4	0	8	2	14
AC007326.1	0	1	0	0	0	0	0	0	2	1	2	0	1	0	0	0	0	0	0	0	0	0	0	0	0	0	0	1	0	0	0	0	0	0	0	0	0	0	0	0	0
AC007326.2	35	24	31	0	2	0	0	1	22	4	0	0	0	3	0	0	0	6	0	0	0	0	0	0	0	1	2	1	0	0	1	0	0	0	0	0	0	0	0	0	0
AC007326.3	1	0	0	0	0	0	0	0	9	0	0	0	0	0	0	0	0	0	0	0	0	0	0	0	0	0	0	0	0	0	0	0	0	0	0	0	0	1	0	0	0
AC007326.5	0	2	0	0	2	0	0	0	1	0	2	0	1	0	1	0	0	0	0	0	0	0	0	0	0	0	0	0	0	0	0	0	0	0	0	0	0	0	0	0	0
AC007327.1	2	1	1	0	0	0	0	0	0	0	0	0	0	0	0	0	0	0	0	0	0	0	0	0	0	0	0	0	0	0	0	0	0	0	0	0	0	0	0	0	0
AC007327.2	4	1	4	0	0	0	0	0	6	0	0	0	0	0	0	0	2	0	0	1	3	0	0	0	0	0	0	0	0	0	0	0	0	0	0	0	0	0	1	0	0
AC007333.1	19	6	7	1	0	0	0	1	15	0	0	0	3	1	1	0	0	6	1	2	0	0	0	0	0	0	0	0	0	0	0	0	0	0	0	0	0	6	0	3	0
AC007333.2	1	4	1	0	0	0	0	0	2	2	0	0	2	0	0	0	0	0	0	1	0	0	0	0	0	0	0	0	2	0	0	0	0	0	0	0	0	2	0	0	0
AC007336.1	125	59	69	65	108	16	3	8	22	4	15	67	17	18	71	26	47	12	13	7	66	31	26	20	12	12	10	13	6	46	13	15	12	37	53	42	32	24	21	94	21
AC007336.2	9	10	18	1	7	0	4	1	4	4	3	1	2	1	5	0	2	3	1	0	0	8	0	3	0	0	0	0	0	0	0	0	0	1	2	8	6	1	0	1	6
AC007336.3	20	30	17	26	49	16	29	27	13	6	23	49	2	4	22	5	222	364	6	5	77	51	42	147	153	3	68	0	15	70	1	16	6	22	42	33	43	42	3	57	502
AC007342.1	10	12	6	23	22	10	33	27	4	1	11	16	0	4	18	2	8	15	11	3	8	10	15	15	19	14	16	12	4	10	8	7	9	11	13	16	5	0	8	28	20
AC007342.2	3	1	2	0	1	0	0	0	1	1	0	0	2	0	3	1	0	0	0	0	0	0	0	1	0	0	0	0	0	0	0	0	0	1	0	1	0	1	0	0	0
AC007342.3	45	37	83	21	40	21	21	8	11	10	0	3	4	10	23	12	0	0	2	1	2	0	1	2	0	1	0	0	0	0	0	0	0	20	11	21	0	9	0	2	2
AC007342.4	38	16	17	10	20	11	22	7	11	16	6	9	1	3	7	0	10	14	1	3	15	4	5	16	12	0	3	0	0	11	0	1	0	5	4	2	4	1	0	1	18
AC007342.5	30	14	29	7	22	18	8	16	11	9	13	7	3	0	6	1	8	11	0	8	22	6	4	10	6	1	2	0	0	8	0	0	0	3	2	1	3	9	0	3	13
AC007342.6	18	10	8	35	44	13	24	23	1	3	10	18	10	2	22	2	16	3	38	0	19	9	17	11	4	42	41	11	1	10	16	4	2	9	38	13	7	6	2	3	5
AC007342.7	27	27	26	99	62	17	13	31	13	2	30	66	21	7	68	11	19	15	84	17	25	31	34	17	6	49	46	35	11	19	17	13	18	32	73	42	22	30	10	14	10
AC007342.8	6	7	13	4	6	0	0	1	2	1	3	11	1	1	1	0	5	2	0	6	4	2	2	6	2	0	0	0	0	2	0	1	0	1	1	0	0	4	0	1	6
AC007342.9	3	4	3	11	12	5	0	0	6	0	2	7	2	0	3	0	1	5	0	1	4	2	1	4	2	0	2	0	0	2	0	0	0	3	1	1	2	1	0	1	2
AC007343.1	7	2	3	1	0	0	0	0	5	4	0	0	0	2	0	0	0	0	1	0	0	0	0	0	0	0	0	0	0	0	0	0	0	0	0	0	0	2	0	0	0
AC007344.1	20	5	3	0	0	0	0	0	9	0	20	62	80	10	48	12	0	3	0	1	2	39	55	4	6	7	7	105	4	2	1	35	27	38	18	38	0	0	11	0	0
AC007346.1	1	0	1	0	0	0	0	0	0	0	0	0	0	0	0	0	0	0	0	0	0	0	0	0	0	0	0	0	0	0	0	0	0	0	0	0	0	0	0	0	0
AC007346.2	10	3	0	0	0	0	0	0	4	0	0	2	0	0	3	0	1	0	0	2	0	3	1	0	0	0	1	1	0	3	0	0	0	2	2	2	0	2	1	0	2
AC007347.1	0	1	1	0	0	0	0	0	6	0	0	1	0	0	0	0	0	0	0	0	0	0	0	0	0	0	0	0	0	0	0	0	0	0	0	0	0	0	0	0	0
AC007347.2	0	0	1	0	0	0	0	0	1	0	0	0	0	0	0	0	0	0	0	0	0	0	0	0	0	0	0	0	0	0	0	0	0	0	0	0	0	0	0	0	0
AC007349.1	20	2	5	0	0	0	0	1	10	2	2	0	0	2	2	0	0	0	0	0	0	0	0	0	0	0	0	0	0	4	0	0	0	0	0	0	0	0	0	1	0
AC007349.2	5	3	0	0	0	2	0	2	6	0	0	1	0	0	0	0	0	5	0	0	0	0	0	0	0	0	0	0	0	0	0	0	0	1	0	1	1	0	0	0	1
AC007349.3	4	1	0	0	4	0	1	0	0	1	0	0	1	0	0	1	0	1	0	0	0	0	0	0	0	0	0	0	0	0	0	0	0	0	0	0	0	0	1	0	0
AC007349.4	1	4	2	2	3	0	0	4	12	0	2	3	0	0	2	0	2	0	1	0	3	0	0	3	0	1	3	2	0	3	1	3	0	0	2	3	0	1	0	0	0
AC007350.1	26	6	1	0	0	0	0	0	18	2	0	1	2	0	1	1	3	7	0	0	0	0	0	0	0	0	0	0	0	0	0	0	0	0	0	0	0	0	0	0	0
AC007351.1	0	0	0	0	0	0	2	0	0	0	0	0	0	0	0	0	0	0	0	0	0	0	0	0	0	0	0	0	0	0	0	0	0	0	0	0	0	0	0	0	0
AC007359.1	2	0	0	0	0	0	0	0	0	0	0	0	0	0	0	0	0	0	0	0	0	0	0	0	0	0	0	0	0	0	0	0	0	0	0	0	0	0	0	0	0
AC007362.1	13	9	9	3	3	0	4	3	7	6	0	0	0	0	0	0	0	0	2	0	0	2	1	1	1	0	1	1	0	0	0	0	0	1	0	1	1	1	1	0	1
AC007363.1	2	1	1	0	1	0	0	0	4	0	0	1	0	0	0	2	0	0	0	0	0	0	0	0	0	0	0	0	0	0	0	0	0	0	0	0	0	0	0	0	0
AC007365.1	5	11	6	5	4	0	0	1	4	0	1	1	0	0	2	1	2	0	0	0	2	0	1	0	0	1	0	0	0	1	0	0	0	0	0	1	2	6	0	0	1
AC007368.1	41	25	9	9	6	1	0	8	37	10	10	18	5	7	2	36	17	49	3	21	2	4	11	46	28	0	17	0	2	16	0	2	1	5	2	1	3	28	6	1	37
AC007370.1	4	2	2	1	2	16	9	15	2	1	3	4	2	0	2	2	2	2	0	0	0	10	8	3	0	1	0	1	2	3	3	6	0	2	1	10	3	0	7	0	2
AC007370.2	30	23	5	11	13	2	0	8	20	0	9	31	5	10	14	8	4	0	14	2	2	6	12	3	3	6	8	11	0	7	5	8	4	9	7	16	20	20	4	2	12
AC007375.1	0	0	1	0	0	0	0	0	0	0	0	0	0	0	0	0	0	0	0	0	0	0	0	0	0	0	0	0	0	0	0	0	0	0	0	0	0	0	0	0	0
AC007375.3	11	5	10	0	1	1	1	2	3	3	0	0	0	1	0	0	0	0	0	0	0	0	0	0	0	0	0	0	0	0	0	0	0	0	2	0	0	1	0	0	0
AC007376.1	4	0	0	5	2	0	5	2	2	2	0	3	5	0	5	1	3	3	0	0	0	2	0	0	0	0	0	2	0	4	0	0	1	3	1	0	0	0	0	2	0
AC007376.2	5	3	4	2	10	0	3	1	2	0	1	7	4	0	8	0	5	0	0	0	0	7	6	2	0	0	0	3	5	0	0	1	1	8	0	8	1	0	4	4	1
AC007378.1	11	2	5	4	6	5	10	5	0	0	0	1	0	0	0	0	2	0	1	0	2	2	1	2	3	0	3	0	0	0	3	1	0	3	0	1	4	10	0	3	2
AC007381.1	7	6	4	0	0	0	0	0	9	0	2	1	0	0	0	1	1	0	0	0	0	0	0	0	0	1	0	0	0	0	0	0	0	0	0	0	0	0	0	0	0
AC007383.1	13	42	24	32	58	31	47	24	5	20	8	23	4	6	16	8	17	27	5	4	4	12	16	24	13	12	16	16	5	10	15	17	15	27	21	17	18	15	25	20	19
AC007383.2	8	1	6	0	0	0	0	0	5	0	0	1	0	0	0	2	0	0	0	0	3	0	0	1	1	0	1	0	0	0	0	0	1	0	0	0	0	1	0	0	0
AC007384.1	179	192	169	62	158	74	66	72	50	38	71	38	63	3	101	71	141	76	1	45	17	20	39	88	41	3	35	3	8	263	1	12	4	62	37	81	110	30	18	48	345
AC007387.1	8	3	1	4	3	0	6	8	14	1	0	3	1	6	5	1	1	0	5	0	0	0	0	1	4	6	5	0	2	0	1	1	0	0	13	0	0	0	2	2	0
AC007387.2	27	10	9	0	0	0	0	0	18	1	0	2	4	1	1	2	0	4	2	2	2	0	0	1	0	0	0	0	0	0	0	0	0	0	0	0	0	1	0	0	0
AC007389.1	105	59	37	33	46	27	39	25	63	14	12	58	91	21	37	6	28	27	10	13	9	44	49	35	28	4	21	45	4	16	12	14	24	32	18	23	12	26	20	4	31
AC007389.2	5	0	1	0	0	0	0	0	6	1	0	0	3	0	0	0	1	0	0	0	0	0	0	0	0	0	0	0	0	0	0	0	0	0	0	0	0	0	0	0	0
AC007389.3	17	12	3	3	4	0	3	7	18	4	3	11	1	8	11	4	1	0	2	3	1	8	5	3	2	0	2	7	1	2	1	6	3	1	0	5	4	2	5	1	2
AC007390.1	35	45	39	99	70	49	194	37	26	5	26	76	9	6	74	28	31	18	70	13	37	41	59	21	15	32	37	47	12	18	17	15	22	48	55	46	25	61	24	32	13
AC007391.1	3	4	3	1	0	0	0	0	2	0	0	2	0	0	2	0	0	0	1	3	1	6	1	1	1	0	1	0	0	0	1	1	0	1	1	2	1	1	0	1	1
AC007391.2	0	1	4	0	1	0	1	0	11	1	0	3	2	0	1	3	0	7	0	0	1	0	2	0	3	0	0	2	0	0	0	0	0	0	0	0	0	2	0	0	1
AC007391.3	4	1	0	0	0	0	0	0	3	0	5	75	35	1	24	6	0	0	2	2	0	33	32	0	1	1	0	14	1	0	5	1	3	17	2	13	0	12	1	0	2
AC007402.1	22	10	2	0	0	0	0	0	15	1	0	2	3	2	0	6	1	4	0	1	0	0	0	0	0	0	1	1	0	1	0	0	1	0	0	0	0	4	1	0	0
AC007402.2	27	13	2	0	0	0	0	0	28	0	6	1	4	2	2	3	3	8	3	3	0	0	0	0	0	0	0	1	1	1	0	2	0	0	0	0	2	3	3	0	0
AC007403.1	1	3	3	6	5	0	1	0	4	0	0	3	3	1	2	1	3	0	0	0	0	0	0	0	0	0	0	0	0	0	0	0	0	2	0	2	1	2	0	0	1
AC007405.1	75	72	87	196	93	58	192	82	53	26	7	98	31	12	52	10	37	62	11	26	9	70	54	43	23	5	18	60	7	50	4	16	20	47	20	31	34	119	10	14	38
AC007405.2	16	7	7	4	2	0	5	3	18	0	0	1	1	2	0	0	1	0	0	0	3	0	1	1	0	0	0	0	0	3	0	0	0	1	1	2	0	0	0	0	1
AC007405.3	46	47	68	182	132	72	177	73	11	24	8	41	21	6	17	20	20	16	13	11	18	28	15	49	43	14	24	22	17	29	9	35	8	21	19	16	6	7	6	7	20
AC007405.4	0	2	5	0	1	0	2	3	4	0	0	5	0	0	4	0	0	0	0	0	0	0	0	0	2	0	0	0	0	0	0	0	0	0	0	0	0	0	1	2	0
AC007406.1	10	2	6	0	0	0	0	0	8	1	0	0	0	0	0	0	3	0	0	0	0	0	0	0	0	0	0	0	0	0	0	0	0	0	0	0	0	0	0	0	0
AC007406.2	6	3	7	2	4	1	2	3	10	1	2	4	12	0	2	1	2	0	0	0	1	3	9	4	2	0	0	7	0	1	2	1	0	5	3	1	0	0	1	1	1
AC007406.3	10	9	5	27	8	25	39	4	11	7	2	39	7	3	2	3	21	26	0	0	1	22	16	15	6	4	3	10	3	9	0	4	1	5	9	4	5	0	5	17	57
AC007406.4	7	0	3	0	0	1	0	0	1	0	3	0	0	3	1	1	0	3	0	0	0	0	0	0	0	0	0	0	0	0	0	0	0	2	0	0	0	0	0	0	0
AC007406.5	77	133	197	286	304	101	168	108	26	28	116	192	161	10	143	34	121	66	120	40	92	70	84	86	60	100	106	77	28	65	28	36	55	91	117	75	75	43	29	50	75
AC007422.1	10	3	2	0	1	0	0	0	4	1	0	0	1	0	0	4	0	0	0	1	0	0	0	0	1	0	0	1	0	0	0	3	0	0	2	0	0	0	1	0	4
AC007423.1	3	4	0	0	0	0	0	0	4	0	9	25	2	2	0	0	0	0	1	0	0	25	14	3	0	0	2	30	1	0	0	1	9	0	1	0	0	0	2	0	0
AC007424.1	34	17	12	1	6	1	6	2	25	2	1	3	10	8	4	17	4	5	6	5	2	1	1	0	0	0	1	0	2	1	0	0	0	0	0	0	1	11	1	0	0
AC007431.1	5	5	6	0	0	0	0	0	8	0	0	0	1	0	0	3	0	1	0	0	0	0	0	1	2	0	1	1	0	0	0	1	0	0	0	0	0	0	0	0	0
AC007431.2	4	4	5	0	0	0	0	0	12	0	0	0	0	1	2	0	0	0	0	0	0	0	0	0	0	1	0	0	0	0	0	0	0	0	0	0	0	0	0	0	0
AC007431.3	23	30	15	17	24	15	49	49	7	21	28	19	14	2	18	9	14	20	1	3	0	40	28	64	26	20	25	26	5	26	10	16	17	25	29	27	33	0	10	10	21
AC007432.1	8	4	1	0	0	0	0	0	3	0	0	1	1	3	0	0	2	8	0	1	0	0	0	0	0	0	0	0	0	0	0	0	0	0	0	0	0	11	0	0	0
AC007435.1	2	7	11	12	17	0	0	1	3	0	17	17	4	9	12	7	9	0	13	1	11	6	4	10	2	8	9	4	5	6	3	6	3	4	10	7	9	2	2	2	1
AC007448.1	1	1	0	0	0	0	0	0	1	0	0	0	0	0	0	0	0	0	0	0	0	0	0	0	0	0	0	0	0	0	0	0	0	0	0	0	0	0	0	0	0
AC007448.2	0	1	2	0	0	0	0	0	2	0	0	0	0	0	0	0	0	0	0	0	0	0	0	0	0	0	0	0	0	0	0	0	0	0	0	0	0	0	0	0	0
AC007448.3	4	1	0	0	0	0	0	0	2	0	0	0	0	0	0	1	0	4	0	0	0	0	0	0	0	0	0	0	0	0	0	0	0	0	0	0	0	1	0	0	0
AC007448.4	5	3	9	3	1	3	11	1	2	0	1	0	2	0	2	0	4	0	0	1	0	4	3	0	0	0	1	0	0	2	2	2	5	3	3	1	0	0	1	1	1
AC007448.5	20	16	35	3	5	0	4	5	17	6	5	8	3	1	5	0	6	17	5	1	0	4	5	3	4	7	4	7	5	2	3	2	2	6	10	6	2	2	0	0	1
AC007450.1	1	2	0	0	0	0	0	0	0	2	0	0	0	0	0	0	0	0	0	0	0	0	0	0	0	0	0	0	0	0	0	0	0	0	0	0	0	0	0	0	0
AC007450.2	6	1	3	0	0	0	0	0	11	0	1	2	1	0	0	0	1	0	0	1	0	0	0	0	0	0	0	0	0	0	0	0	0	0	0	0	0	3	2	0	0
AC007450.3	2	3	1	0	0	0	0	0	2	0	0	0	0	0	0	0	0	0	0	0	0	0	0	0	0	0	0	0	0	0	0	0	0	0	0	0	0	0	0	0	1
AC007450.4	5	4	7	2	10	6	4	4	3	6	1	0	0	2	1	0	3	8	0	1	0	3	3	10	16	4	11	5	3	5	2	3	2	2	10	8	7	0	6	6	6
AC007458.1	6	2	1	3	0	1	0	10	3	5	6	2	0	0	2	0	5	0	0	11	1	1	1	4	1	0	0	1	0	3	0	0	0	2	0	3	5	0	0	0	2
AC007461.1	12	7	4	0	3	0	0	3	13	2	0	5	0	2	3	1	0	0	1	2	0	3	1	2	0	0	2	0	1	6	0	0	0	2	1	0	0	0	0	1	1
AC007463.1	12	1	2	0	1	0	0	0	10	1	1	0	5	2	2	2	0	4	0	2	0	0	0	2	0	0	2	1	0	0	0	0	0	0	1	0	0	3	0	0	0
AC007463.2	3	2	2	0	0	0	0	0	8	1	0	0	0	0	0	1	0	0	0	0	0	0	1	0	0	0	0	2	0	0	0	0	0	0	0	0	0	0	0	0	0
AC007483.1	2	0	1	0	1	0	0	0	5	0	0	0	2	0	1	0	0	2	0	1	0	0	0	0	0	0	0	0	0	2	0	0	0	0	0	0	2	0	0	0	0
AC007485.1	4	2	3	5	2	0	0	0	3	0	3	0	0	1	0	0	4	1	1	0	0	2	2	1	0	0	2	2	1	0	1	3	0	0	0	3	3	1	1	0	0
AC007485.2	21	42	57	99	85	8	11	18	11	6	67	184	17	15	154	32	83	37	24	14	39	87	101	39	25	13	28	89	11	31	11	39	26	78	43	78	36	92	13	48	19
AC007491.1	20	5	3	1	1	0	1	1	10	2	0	1	1	0	3	3	1	14	3	1	3	1	0	1	0	0	0	0	0	0	0	0	3	4	0	3	1	4	0	0	0
AC007493.1	53	37	18	0	0	1	4	0	37	0	0	5	10	9	4	8	0	1	0	1	2	0	0	0	1	0	0	4	0	0	0	0	1	2	0	0	0	4	1	0	0
AC007493.2	2	2	1	0	1	0	1	0	1	1	2	0	0	0	0	0	3	0	0	0	0	0	0	0	0	0	0	0	0	0	0	0	1	0	1	0	0	0	0	0	0
AC007494.1	4	0	0	0	1	0	1	0	2	0	0	0	0	0	0	0	0	0	0	0	0	0	0	1	0	0	1	0	0	1	1	0	0	0	0	0	0	1	1	0	0
AC007494.2	3	0	0	0	0	0	0	0	5	0	0	0	1	0	1	3	0	0	0	1	0	0	4	0	1	0	0	0	0	0	0	0	0	0	0	0	0	1	0	0	0
AC007494.3	4	0	0	0	0	0	0	0	2	0	0	0	0	0	0	1	0	0	0	0	0	0	0	0	0	0	0	0	0	0	0	0	0	0	0	0	0	0	0	0	0
AC007495.1	4	2	0	1	0	0	0	0	13	0	0	0	2	2	0	0	0	0	2	0	1	0	0	0	0	0	0	0	0	0	0	0	0	0	0	0	0	1	0	0	0
AC007496.1	2	1	2	0	2	0	0	0	4	0	0	4	0	1	0	0	2	0	0	0	0	0	0	1	0	0	0	0	0	0	0	0	0	0	0	0	0	6	0	0	0
AC007496.2	4	0	0	0	0	0	0	0	3	0	0	0	0	0	0	0	0	0	0	0	0	0	0	0	0	0	0	0	0	1	0	0	0	0	0	0	0	0	0	0	0
AC007496.3	88	130	97	350	305	158	233	282	49	34	145	313	139	39	218	101	212	175	75	41	81	169	166	231	130	65	166	143	69	146	41	86	76	137	130	144	173	80	77	98	172
AC007497.1	6	2	2	7	0	0	3	0	1	0	0	3	0	0	7	2	6	3	0	2	1	1	0	1	1	0	7	1	3	1	2	0	0	0	1	3	6	1	0	1	0
AC007497.2	8	4	2	0	0	0	0	0	11	1	0	0	1	0	0	1	0	0	0	0	0	0	0	0	0	0	0	1	0	0	0	0	0	0	0	0	0	0	0	0	0
AC007513.1	2	2	2	0	0	0	0	0	8	0	0	0	0	0	0	0	0	0	0	1	0	0	0	0	0	0	0	0	0	0	0	1	0	0	0	0	1	0	0	0	1
AC007527.1	11	11	4	0	0	0	0	0	30	1	0	2	6	3	4	4	1	0	1	0	1	1	2	1	2	0	2	1	0	0	0	0	0	4	2	0	0	0	0	0	1
AC007527.2	0	0	2	0	0	0	0	0	5	0	2	0	0	1	0	0	0	0	1	0	1	0	0	0	0	0	0	0	0	2	0	0	0	0	0	1	0	0	0	0	0
AC007528.1	6	5	16	27	11	16	10	21	5	2	3	49	11	4	13	4	6	4	28	3	21	26	17	47	11	23	36	18	3	23	8	3	4	6	40	3	8	2	12	4	15
AC007529.1	21	10	3	10	1	1	4	5	12	3	1	9	0	3	2	13	0	0	16	2	0	6	13	4	1	13	13	7	3	0	6	1	2	1	6	0	0	4	4	4	0
AC007529.2	21	6	9	13	1	4	0	5	26	6	6	7	6	7	7	5	2	11	13	0	2	7	12	13	1	4	13	5	0	1	4	3	8	3	17	2	4	3	6	1	3
AC007533.1	12	5	7	2	0	0	0	0	5	0	0	0	1	3	0	2	0	0	1	1	0	0	0	0	0	0	1	0	0	0	0	0	0	0	0	0	0	0	0	0	0
AC007535.1	2	4	2	1	0	0	0	1	10	0	2	43	5	1	25	1	1	0	0	0	1	13	26	1	0	1	1	5	0	1	0	0	0	15	4	13	0	0	0	0	0
AC007536.1	0	0	1	0	0	0	0	0	3	0	0	0	0	1	2	0	0	0	0	0	0	0	0	0	0	0	0	1	0	0	0	0	0	0	0	0	0	0	0	0	0
AC007537.1	7	4	0	0	0	0	0	1	8	0	0	0	0	0	0	0	0	0	1	1	0	0	0	0	0	0	0	0	0	0	0	0	0	0	1	0	0	0	0	0	0
AC007540.1	4	3	2	0	0	0	0	0	1	0	0	0	0	1	0	0	0	0	0	0	0	0	0	0	0	0	0	0	0	0	0	0	0	0	0	0	0	0	0	0	0
AC007541.1	24	17	10	29	29	4	21	7	16	6	15	9	25	2	14	10	1	2	0	3	3	9	14	1	5	1	4	7	3	2	3	2	5	16	5	13	1	1	7	4	4
AC007546.1	26	28	24	28	24	13	3	17	5	7	13	25	10	12	31	12	27	4	26	2	37	10	23	36	15	19	33	8	7	24	6	15	4	28	49	13	35	6	15	25	39
AC007546.2	2	0	0	0	0	0	0	0	0	0	0	0	1	0	0	0	0	0	0	1	0	0	2	0	0	0	0	3	0	0	0	0	0	0	0	0	0	0	0	0	0
AC007546.3	10	6	1	0	3	0	1	0	8	1	4	7	4	1	3	0	2	5	0	2	3	3	7	0	0	0	0	1	1	0	0	0	0	4	2	1	2	11	1	0	2
AC007547.1	7	5	3	0	0	0	0	0	8	0	0	0	0	0	0	0	0	0	0	0	0	0	0	0	0	0	0	0	0	0	0	0	0	0	0	0	0	0	0	0	0
AC007547.2	1	0	0	0	0	0	0	0	0	0	0	0	1	0	0	0	0	0	0	0	0	0	0	0	0	0	0	0	0	0	0	0	0	0	0	0	0	0	0	0	0
AC007551.1	2	0	1	0	1	0	2	0	2	1	0	2	1	0	2	2	0	0	0	0	0	3	0	1	0	1	0	2	0	1	0	0	0	0	2	1	3	7	0	2	1
AC007551.2	4	1	1	0	0	0	0	0	1	0	0	0	0	0	0	0	0	0	0	0	0	0	0	1	0	0	0	0	0	0	0	0	0	0	0	0	0	0	0	0	0
AC007552.1	6	3	15	16	6	8	7	10	8	0	3	15	21	8	6	4	8	0	10	0	7	20	19	45	23	16	44	9	3	11	19	5	7	2	41	5	7	0	2	4	26
AC007552.2	9	4	9	14	4	5	1	9	6	1	1	21	5	14	4	2	10	0	14	7	13	16	9	15	10	16	24	13	1	5	8	1	4	4	28	2	1	3	7	3	11
AC007556.1	5	1	7	2	2	0	0	3	0	0	1	0	4	0	8	0	2	6	0	0	0	0	0	0	1	0	0	0	0	0	0	0	0	4	0	5	3	2	0	2	0
AC007557.1	6	3	0	0	0	0	0	0	10	0	0	4	0	0	0	0	0	0	0	0	0	0	0	0	0	0	0	0	0	0	1	0	0	0	1	3	0	0	0	0	0
AC007557.2	5	2	2	0	0	0	0	0	2	0	0	0	0	0	0	0	0	0	0	0	0	0	0	0	0	0	0	0	0	0	0	0	0	0	0	0	0	0	0	0	0
AC007557.3	21	2	3	0	0	0	0	0	12	0	0	2	2	10	3	2	0	0	2	0	2	0	0	0	0	0	0	1	0	0	0	0	0	0	0	1	0	8	0	0	0
AC007557.4	8	0	2	0	0	0	0	0	11	0	0	0	1	0	0	0	0	6	0	0	0	0	0	0	0	1	0	0	0	0	0	0	0	0	0	0	0	0	0	1	0
AC007559.1	2	0	1	0	0	0	0	0	0	2	0	0	0	0	0	0	0	0	0	0	1	0	0	0	0	0	0	0	0	0	0	0	0	0	0	0	0	0	0	0	0
AC007560.1	3	2	1	3	0	0	0	0	0	0	0	2	0	0	0	0	0	0	0	0	0	0	0	0	0	0	0	0	0	0	0	0	1	0	0	1	0	0	0	0	0
AC007562.1	0	0	0	0	0	1	0	0	0	0	0	0	0	0	0	0	0	0	0	1	0	0	0	0	0	0	1	0	0	0	0	0	0	0	0	0	0	1	0	0	0
AC007563.1	8	4	4	0	1	1	3	4	8	3	0	1	0	0	3	0	0	0	0	0	0	0	0	0	0	0	0	0	0	0	0	0	0	6	1	0	0	0	0	0	0
AC007563.2	8	3	4	0	1	0	5	5	14	0	1	2	4	1	3	0	1	3	2	0	0	0	1	3	0	0	1	1	2	3	0	1	1	3	0	2	0	1	0	0	2
AC007563.3	6	7	3	1	2	2	5	2	7	0	0	5	0	1	0	2	0	0	1	1	0	0	0	0	0	0	0	0	0	0	0	0	0	4	0	1	0	6	0	0	0
AC007566.1	145	253	199	338	493	125	196	182	51	41	137	422	130	53	305	120	167	70	156	32	94	210	257	191	124	87	188	198	51	139	59	78	101	242	183	214	228	168	97	143	95
AC007566.2	2	1	1	0	0	0	0	0	1	0	0	0	0	0	0	0	0	0	0	0	0	0	0	0	0	0	0	0	0	0	0	0	0	0	0	0	0	0	0	0	0
AC007568.1	3	3	6	0	0	0	0	0	9	0	0	0	0	0	0	0	1	0	0	0	0	0	1	0	0	0	0	0	0	0	0	0	0	0	0	0	0	4	0	0	0
AC007569.1	23	16	49	8	17	8	7	24	24	6	31	9	9	1	20	3	29	21	1	19	17	8	12	15	6	3	4	2	1	5	0	5	0	14	4	13	26	4	4	2	7
AC007570.1	20	17	4	16	14	10	28	9	7	7	12	4	2	0	4	1	5	5	1	0	2	3	2	7	4	6	4	1	0	0	0	1	0	1	17	3	2	0	3	6	6
AC007595.1	6	4	7	0	0	0	0	0	1	0	0	0	0	0	0	0	0	0	0	0	0	0	0	0	0	0	0	0	0	0	0	0	0	0	0	0	0	0	0	2	0
AC007598.1	8	11	7	17	16	2	5	5	10	1	12	17	4	12	13	3	31	5	0	4	9	14	15	14	3	2	9	6	6	9	3	6	0	7	9	9	19	4	9	13	23
AC007598.2	7	3	3	0	0	0	0	0	4	0	0	0	1	0	0	1	0	0	0	0	0	0	0	0	0	0	0	0	0	0	0	0	0	0	0	0	0	0	0	0	0
AC007598.3	31	32	17	26	33	14	72	41	9	5	10	45	4	4	31	1	36	41	2	10	3	15	25	32	33	14	12	24	5	22	4	16	6	25	12	14	19	12	6	38	45
AC007599.1	3	1	0	0	0	0	0	0	3	0	0	0	0	0	0	0	0	0	0	0	0	0	0	0	0	0	0	0	1	0	0	0	1	0	0	0	0	0	0	0	0
AC007599.2	4	11	9	27	19	12	25	12	0	3	6	33	2	9	17	7	49	16	13	5	3	24	24	20	18	5	16	11	8	7	3	10	8	21	23	20	18	1	3	21	26
AC007601.1	4	5	5	0	0	0	0	0	8	0	0	2	0	0	0	0	0	1	0	0	0	0	1	0	1	0	0	0	0	0	0	0	0	0	0	1	0	4	0	0	0
AC007601.2	6	2	1	0	0	0	0	0	4	1	0	0	0	0	0	0	0	0	0	0	0	0	0	0	0	0	0	0	0	0	0	0	0	0	0	0	0	0	0	0	0
AC007603.1	15	0	6	0	0	0	0	0	8	0	0	0	0	0	0	0	0	0	1	0	0	0	0	0	0	0	0	0	0	0	0	0	0	0	0	0	0	0	0	0	0
AC007603.2	4	0	1	0	0	1	0	1	0	0	0	0	0	0	0	0	0	0	0	0	0	0	0	0	0	0	0	0	2	0	0	0	0	0	0	2	0	0	0	0	0
AC007603.3	9	5	3	0	0	0	0	0	10	1	1	0	0	3	0	0	2	1	0	0	0	0	0	0	0	2	0	0	0	0	0	0	0	0	2	0	0	2	0	2	0
AC007608.1	1	3	7	8	3	1	4	3	4	0	0	1	0	1	4	0	1	3	0	0	1	2	2	3	0	0	5	4	0	1	0	0	0	0	0	0	0	3	1	0	0
AC007608.2	6	1	3	0	0	0	0	0	15	2	0	0	2	0	0	0	0	0	0	0	0	0	0	0	0	0	0	0	0	0	0	0	0	0	0	1	0	3	2	0	0
AC007608.3	41	35	25	40	52	75	124	46	34	18	3	54	2	0	15	3	24	22	2	1	6	34	25	19	11	1	4	11	1	8	0	1	5	13	3	18	41	13	2	8	12
AC007608.4	49	30	22	118	58	79	244	128	66	27	19	89	11	8	117	17	45	11	7	3	11	59	52	55	47	34	39	34	9	44	14	6	14	115	52	95	37	20	15	41	34
AC007610.1	7	0	6	1	1	1	2	1	4	2	0	3	0	0	0	0	1	0	0	0	0	1	4	1	1	0	0	2	0	1	0	0	0	1	1	0	0	0	0	0	0
AC007610.2	4	2	1	0	0	0	0	0	6	0	0	0	3	0	0	1	0	0	0	1	0	0	0	0	0	0	0	0	0	0	0	0	0	0	0	0	0	0	0	0	0
AC007610.3	6	9	3	0	0	0	0	0	11	0	0	0	0	0	1	1	0	4	0	0	0	0	0	0	0	0	0	0	0	0	0	0	0	0	0	0	0	0	0	0	0
AC007610.4	35	39	26	38	33	39	81	31	7	9	49	55	7	18	64	20	68	29	22	16	36	40	35	34	16	17	30	42	11	30	9	21	3	65	39	64	51	35	17	35	27
AC007610.5	6	1	7	0	0	0	0	0	12	0	0	2	6	1	0	1	0	1	0	0	0	1	0	1	1	0	0	0	0	2	0	0	0	0	2	0	0	0	0	0	0
AC007611.1	23	22	19	20	32	4	18	14	20	7	7	15	2	4	19	3	4	10	12	1	6	10	10	8	4	4	9	6	8	7	3	11	3	9	16	9	9	11	8	14	13
AC007613.1	15	5	16	4	15	16	44	14	2	16	4	6	8	1	10	9	1	0	4	2	4	3	2	3	3	1	8	4	2	1	3	5	2	5	6	6	4	5	2	1	3
AC007613.2	12	9	2	25	11	23	90	7	6	8	7	9	0	1	6	3	8	5	1	2	3	5	8	10	21	5	4	10	3	15	3	7	4	4	3	7	6	0	10	10	11
AC007614.1	124	63	39	4	9	2	1	9	76	2	10	39	86	19	3	27	5	31	21	9	10	27	23	2	0	13	18	5	2	0	8	0	0	8	17	6	0	18	6	0	4
AC007614.2	17	3	9	3	0	3	0	0	11	0	1	5	1	0	1	0	0	0	3	1	0	1	4	0	0	1	1	0	0	0	0	0	1	1	3	2	0	0	0	0	1
AC007618.1	9	10	4	9	10	12	13	6	16	1	2	7	3	0	12	1	20	5	19	2	3	0	4	5	3	11	7	0	0	10	4	2	1	3	11	0	9	2	4	3	10
AC007619.1	9	9	6	12	14	6	6	7	7	0	2	4	3	2	5	1	5	0	22	4	3	3	4	5	6	8	7	1	2	4	7	2	1	13	8	6	6	0	2	4	1
AC007619.2	4	3	1	0	0	0	0	0	8	0	0	0	0	0	0	0	0	0	0	0	0	0	0	0	0	0	0	0	0	0	0	0	0	0	0	0	0	0	0	0	1
AC007620.1	0	5	0	0	0	0	0	0	1	0	0	0	2	0	0	0	1	0	0	0	0	0	0	0	0	0	0	0	0	0	0	0	0	0	0	0	0	0	0	0	0
AC007620.2	25	27	28	46	51	33	115	35	9	6	22	41	13	6	53	17	23	10	21	4	26	21	25	28	26	20	32	28	5	27	10	6	13	40	38	30	40	21	3	16	8
AC007620.3	6	8	3	3	2	1	0	3	4	0	0	8	3	0	9	0	15	0	16	1	6	3	5	5	4	1	0	2	2	5	3	1	1	4	5	8	4	1	3	2	1
AC007621.1	5	2	0	0	1	0	0	0	2	0	0	0	0	0	0	1	0	0	0	0	0	0	0	0	0	0	0	2	0	0	0	0	0	0	0	0	0	0	0	0	0
AC007622.1	3	6	2	5	7	1	0	2	5	0	4	4	3	0	1	0	2	0	2	2	0	0	2	7	4	2	7	4	0	1	6	0	0	2	4	4	2	0	1	2	2
AC007622.2	29	6	3	0	2	5	1	3	20	1	3	3	1	0	1	0	3	0	5	5	5	1	3	2	0	0	5	1	0	4	0	0	0	2	2	2	0	2	3	0	1
AC007631.1	0	1	0	0	0	0	0	0	4	0	0	0	0	3	0	0	0	0	0	1	0	0	0	0	0	0	0	0	0	0	0	0	0	0	0	0	0	0	0	0	0
AC007637.1	47	36	45	79	69	45	210	77	18	12	23	114	36	17	107	27	32	14	33	2	8	88	115	62	29	48	48	126	28	16	34	72	46	115	79	118	14	20	49	28	9
AC007638.1	6	2	1	0	0	0	0	0	1	0	0	1	0	1	0	1	0	0	0	0	0	0	0	0	0	0	0	0	0	0	0	0	0	0	1	0	0	2	0	0	0
AC007638.2	8	3	5	1	0	0	0	0	17	0	0	3	4	1	0	1	0	1	8	0	0	0	8	2	0	1	2	4	1	0	1	3	0	0	0	3	0	0	1	0	0
AC007639.1	6	1	4	0	1	1	0	0	7	1	2	0	2	0	0	2	0	2	0	0	0	0	1	0	0	0	0	0	0	1	0	0	1	0	0	0	0	3	1	0	0
AC007649.1	11	5	5	0	0	0	0	0	31	4	0	4	12	0	0	10	6	1	0	1	0	0	1	0	0	0	1	2	0	0	0	0	0	0	0	0	0	13	0	0	0
AC007652.1	2	7	1	0	0	0	0	0	0	0	0	0	0	0	0	1	0	1	0	0	0	0	0	0	0	0	0	1	0	0	0	0	0	0	0	0	0	0	0	0	0
AC007652.2	11	2	2	0	0	0	0	0	9	0	1	0	4	0	0	0	0	0	0	0	0	0	0	0	0	0	0	0	0	0	0	0	0	0	0	0	0	0	0	0	0
AC007652.3	5	3	0	0	0	0	0	0	1	0	0	1	0	0	1	0	0	0	0	0	0	0	0	0	0	0	0	0	0	0	0	0	0	0	0	0	0	0	0	0	0
AC007655.1	1	0	1	1	4	0	0	2	0	0	0	0	0	0	0	0	3	0	3	0	0	0	0	4	0	6	10	3	0	1	2	0	0	0	5	3	0	2	1	0	0
AC007655.2	5	4	7	5	5	1	6	0	7	1	7	12	4	0	12	1	2	9	8	0	3	7	9	15	3	15	7	14	1	7	8	4	8	9	11	3	2	0	3	3	7
AC007656.1	12	4	7	1	0	0	0	3	8	1	1	2	1	0	0	4	3	8	3	0	1	0	0	0	0	0	0	0	0	0	0	0	0	0	2	0	0	16	0	0	0
AC007656.2	6	0	0	0	0	0	0	0	6	0	0	0	0	0	0	0	0	0	0	0	0	0	0	0	0	0	0	0	0	3	0	0	0	0	0	0	0	0	0	0	0
AC007656.3	17	7	8	0	0	0	0	1	18	1	0	1	1	4	2	3	0	8	0	2	0	0	0	0	0	0	0	0	0	0	0	0	0	0	0	0	0	4	1	0	0
AC007656.4	3	1	1	0	0	0	0	0	6	0	0	0	0	0	0	0	0	0	0	0	0	0	0	0	0	0	0	0	0	0	0	0	0	0	0	0	0	0	0	0	0
AC007663.1	10	7	15	2	0	1	1	2	14	1	6	0	7	6	10	1	2	9	16	0	2	0	16	4	9	54	45	128	4	0	31	32	32	10	63	15	0	0	16	0	0
AC007663.2	15	11	10	7	26	11	3	4	39	7	1	4	5	0	31	1	6	0	1	1	6	10	8	0	0	0	0	9	1	0	0	0	0	22	6	14	0	11	0	0	0
AC007663.3	21	5	9	7	6	0	3	1	0	2	3	7	4	3	4	4	2	1	3	3	0	8	8	5	11	4	4	8	0	5	0	2	5	5	12	5	2	4	1	6	8
AC007663.4	4	6	7	12	7	3	3	6	1	0	21	21	12	9	16	10	9	4	4	6	1	20	3	12	5	14	14	21	8	3	5	5	15	6	20	7	2	1	20	2	6
AC007666.1	11	7	11	6	6	12	55	5	19	2	5	9	45	0	8	5	14	0	0	0	4	7	7	1	5	1	2	11	0	13	3	1	2	6	8	10	1	6	2	7	11
AC007666.2	7	2	8	2	2	0	0	1	7	0	0	0	9	0	1	0	0	0	0	1	0	0	2	1	0	3	1	7	2	0	0	0	0	0	1	0	0	0	0	0	0
AC007671.1	6	8	9	21	12	2	7	4	6	2	0	4	0	0	1	2	3	0	0	1	0	0	1	0	0	0	0	0	0	0	0	0	0	0	0	0	2	1	0	0	0
AC007673.1	9	14	21	10	13	5	0	6	0	3	34	32	0	2	4	0	38	9	2	22	34	28	12	14	19	0	8	0	2	25	0	2	2	2	7	4	6	19	0	7	56
AC007679.1	11	4	0	0	0	0	0	0	3	0	0	3	0	2	0	1	0	0	1	1	0	0	0	0	0	1	3	1	0	0	0	0	0	0	0	1	0	0	1	1	0
AC007681.1	21	31	21	106	53	17	10	25	28	12	34	51	21	12	28	42	44	38	5	8	13	31	38	50	19	6	33	13	3	43	6	4	7	32	24	32	41	58	11	39	68
AC007682.1	17	11	6	0	0	0	0	0	22	0	0	0	2	1	0	2	2	0	0	0	0	0	0	0	0	0	0	0	0	0	0	0	0	0	0	0	0	0	0	0	0
AC007683.1	3	5	7	0	4	12	15	6	5	18	9	52	12	3	91	10	21	20	2	4	4	21	36	10	8	5	6	29	4	13	4	9	13	35	27	27	7	7	5	8	17
AC007683.2	10	0	0	0	0	0	0	0	9	0	0	0	2	0	0	2	0	0	0	0	0	0	0	0	0	0	0	0	0	0	0	0	0	0	0	0	0	2	0	0	0
AC007684.1	16	31	40	25	32	8	6	30	10	4	11	30	21	3	39	11	36	7	21	2	34	21	17	29	15	16	38	7	11	17	10	20	6	25	42	14	38	16	18	7	31
AC007684.2	32	43	48	56	45	3	4	4	6	1	10	22	25	13	47	28	37	11	33	0	12	15	16	29	11	33	31	8	11	9	7	13	8	14	29	16	18	5	15	11	39
AC007685.1	0	0	1	0	1	0	0	0	3	0	0	0	0	0	0	0	0	0	0	0	0	0	0	0	0	0	0	0	0	0	0	0	0	0	0	0	0	0	0	0	0
AC007686.1	2	1	0	0	0	0	1	0	0	8	0	0	0	0	0	0	1	0	0	0	0	0	1	0	4	0	0	0	0	0	0	0	0	0	0	0	0	0	0	0	0
AC007686.2	3	2	0	2	0	0	0	0	2	0	0	0	0	1	2	0	2	3	0	1	0	0	0	0	0	0	0	0	0	0	0	0	0	1	4	3	0	0	0	0	0
AC007686.3	34	36	37	63	59	95	185	55	27	25	60	58	64	14	51	49	28	29	28	14	18	30	43	74	59	38	39	53	17	19	34	43	26	33	66	57	10	8	22	53	33
AC007686.4	23	20	12	3	9	5	10	2	7	5	4	2	4	7	25	7	8	26	1	0	5	2	4	10	9	0	8	8	1	5	2	10	2	27	7	22	22	0	3	11	12
AC007686.5	13	3	4	0	0	0	0	1	4	1	0	0	0	0	0	1	0	5	0	0	3	0	0	8	1	1	4	0	0	0	1	1	0	1	3	0	0	0	0	0	0
AC007687.1	11	2	5	3	2	1	4	3	0	0	1	1	5	2	0	3	3	0	3	1	0	1	1	1	1	1	5	1	0	0	0	3	2	1	3	0	0	1	0	0	0
AC007688.1	15	8	3	13	15	4	9	11	23	2	0	3	1	0	3	0	2	0	3	1	1	2	1	0	0	0	1	2	1	1	2	2	4	2	1	1	1	3	0	0	1
AC007688.2	30	13	22	17	20	3	4	10	21	7	1	10	31	1	6	1	14	2	0	1	0	0	0	6	3	0	5	5	0	3	0	2	2	4	2	1	3	1	1	2	18
AC007688.3	35	8	6	32	64	92	381	35	6	57	1	7	2	1	4	3	7	0	1	1	3	8	6	12	8	0	2	10	0	2	4	2	6	2	3	0	2	3	4	1	8
AC007690.1	0	0	2	0	0	0	0	0	0	2	0	0	0	0	0	0	0	0	0	0	0	0	0	0	0	0	0	0	0	0	0	0	0	0	0	0	0	0	0	0	0
AC007695.1	21	6	8	7	5	0	1	2	9	1	0	1	0	2	3	2	2	0	2	4	0	0	2	0	0	1	1	3	0	1	0	0	3	1	1	0	1	2	0	0	0
AC007718.1	5	1	0	0	0	0	0	0	1	0	0	0	0	0	0	0	0	0	0	0	0	0	0	0	0	0	0	0	0	0	0	0	0	0	0	0	0	0	0	0	0
AC007728.1	10	7	6	0	0	0	0	1	1	1	0	0	1	0	0	0	0	0	0	0	0	0	0	0	0	0	0	0	0	0	0	0	0	0	0	0	0	0	1	0	0
AC007728.2	58	46	35	24	48	16	11	23	24	10	12	19	70	2	21	20	68	58	11	12	9	11	10	26	12	7	17	9	3	13	2	8	4	24	33	18	12	7	4	13	29
AC007728.3	9	19	17	20	15	2	2	3	10	5	17	21	63	23	29	125	42	88	88	4	13	10	27	43	12	66	75	21	30	34	34	49	31	18	63	14	50	18	32	63	12
AC007731.1	6	1	6	0	2	1	3	3	7	3	2	0	1	2	3	0	0	0	2	0	0	0	0	0	0	3	0	2	0	0	0	1	0	0	0	0	0	0	0	0	0
AC007731.2	1	0	2	0	2	0	0	0	1	1	0	0	0	0	0	0	0	0	0	0	0	0	0	0	0	0	0	0	0	0	0	0	0	0	0	0	0	1	0	0	0
AC007731.3	0	2	0	0	1	0	2	0	3	1	0	0	0	0	0	0	0	0	0	0	0	0	0	0	0	0	1	0	0	0	0	0	0	0	0	0	0	0	0	0	0
AC007731.4	1	0	0	0	0	0	0	0	0	0	0	0	0	0	0	0	0	0	0	0	0	0	0	0	0	0	0	0	0	0	0	0	0	0	0	0	0	0	0	0	0
AC007731.5	6	3	5	0	0	0	0	0	2	0	0	0	0	0	0	0	0	0	0	0	0	0	0	0	0	0	0	0	0	0	0	0	0	0	0	0	0	0	0	0	0
AC007736.1	1	2	4	0	0	0	0	0	8	2	0	0	0	4	0	0	3	4	1	1	0	0	0	0	0	0	3	0	0	0	0	0	0	0	0	0	0	0	0	0	0
AC007741.1	15	18	1	8	8	2	5	1	7	0	0	5	1	9	0	6	4	1	1	0	0	1	3	0	2	1	0	5	0	0	0	0	1	2	2	0	2	2	1	0	3
AC007743.1	103	132	62	266	362	139	746	97	87	57	8	63	8	0	59	3	86	52	24	16	43	40	50	43	21	13	29	9	2	77	5	7	6	35	40	43	49	43	5	95	57
AC007749.1	9	5	2	0	1	1	0	0	12	1	1	1	2	2	2	0	1	4	0	1	0	0	1	0	1	0	0	0	0	0	0	0	0	0	1	1	0	0	0	0	0
AC007749.2	24	6	7	1	0	2	0	0	30	4	1	3	0	3	1	3	2	0	0	1	5	0	1	0	1	1	0	0	0	0	0	1	0	0	1	0	0	3	0	0	0
AC007750.1	34	11	21	1	0	0	1	0	20	10	4	0	5	8	8	6	5	20	2	5	1	0	1	0	0	1	0	1	0	2	0	0	0	3	0	7	0	3	1	0	0
AC007751.1	1	0	0	0	0	0	0	0	3	0	0	0	0	0	0	0	0	0	0	0	0	0	0	0	0	0	0	0	0	0	0	0	0	0	0	0	0	0	0	0	0
AC007773.1	15	7	29	11	22	5	15	3	15	0	1	9	10	2	7	4	5	9	0	6	0	7	7	6	6	1	2	15	1	3	1	4	6	8	5	11	1	1	0	5	17
AC007780.1	20	28	16	11	36	10	12	14	6	3	0	19	2	7	20	1	15	23	11	3	8	10	6	17	19	24	35	9	11	16	27	32	10	26	59	22	23	0	7	17	24
AC007785.1	3	1	0	1	0	0	2	0	2	0	4	7	12	1	1	0	0	0	2	0	0	3	3	0	0	0	1	2	0	0	0	1	1	3	0	0	0	0	0	0	0
AC007785.2	10	5	0	0	0	0	0	0	3	0	0	2	6	6	0	4	1	1	1	2	1	0	0	0	0	0	0	0	0	0	0	0	0	0	0	0	0	0	0	1	0
AC007785.3	17	8	7	28	12	12	52	10	15	7	4	25	18	0	9	0	13	4	4	1	14	19	18	11	15	6	10	25	1	8	3	2	2	9	18	12	7	5	1	3	13
AC007786.1	6	9	7	3	4	1	6	7	21	4	0	6	2	1	5	2	4	5	3	1	1	6	2	2	0	2	1	5	2	2	1	3	0	0	2	1	1	15	0	2	3
AC007786.2	4	1	4	0	2	0	0	0	1	0	0	1	2	0	0	2	1	0	1	0	0	1	4	0	0	0	0	2	0	0	0	0	1	0	0	0	0	0	0	0	0
AC007786.3	3	0	0	0	0	0	0	0	1	0	0	0	0	0	0	0	0	1	0	1	0	0	0	0	0	0	0	0	0	0	0	0	0	0	0	0	0	0	0	0	0
AC007786.4	28	13	26	0	0	0	0	0	30	2	0	0	4	0	0	0	0	5	1	2	0	0	0	0	0	0	0	2	0	0	0	0	0	0	0	0	0	1	3	0	0
AC007787.1	3	0	13	0	0	0	0	0	4	1	0	0	1	0	0	0	0	0	0	0	0	0	1	0	1	0	0	0	0	1	0	0	0	0	0	0	0	0	0	0	0
AC007787.2	12	21	9	26	16	10	22	31	4	5	7	19	1	4	8	3	35	29	1	3	2	23	14	27	41	5	12	6	0	7	0	3	1	10	6	6	6	9	8	7	14
AC007792.1	2	1	2	3	1	1	1	4	0	0	4	17	6	0	19	11	3	0	8	0	7	4	9	3	1	1	6	9	5	4	5	0	4	7	6	12	1	5	0	6	0
AC007795.1	15	6	4	0	0	0	0	0	15	1	0	0	0	1	0	1	0	5	0	2	0	0	0	0	0	0	0	0	0	0	0	0	0	0	0	0	1	1	0	0	0
AC007823.1	9	7	6	8	18	2	3	1	3	1	17	13	29	4	26	21	8	4	3	3	2	9	8	3	1	6	4	9	3	5	1	2	2	5	8	8	0	0	3	3	3
AC007834.1	5	1	4	0	0	0	1	1	7	0	0	2	0	0	0	1	2	0	0	0	0	0	1	1	1	0	0	0	0	0	0	0	0	0	1	0	0	0	0	0	0
AC007834.2	7	15	7	9	11	1	1	4	6	0	2	5	1	1	2	1	12	1	2	1	11	8	2	10	6	2	5	5	1	6	1	0	1	2	9	10	6	4	0	1	11
AC007842.1	35	48	57	86	78	42	43	90	37	15	29	145	44	5	82	17	117	64	32	29	32	76	104	43	22	20	31	78	12	45	17	23	25	49	69	53	82	46	28	41	75
AC007846.1	7	2	6	0	0	0	0	0	3	2	1	0	0	0	2	1	0	0	0	0	1	0	0	0	0	0	0	0	0	0	0	0	0	0	0	0	0	12	0	0	0
AC007846.2	0	0	0	0	0	0	0	0	0	0	0	0	1	0	0	0	0	0	0	0	0	0	0	0	0	0	0	0	0	0	0	0	0	0	0	0	0	0	0	0	0
AC007848.1	13	5	6	0	1	0	0	9	18	0	0	0	1	2	0	1	1	0	2	0	2	4	3	0	0	0	0	3	0	0	0	1	0	0	1	0	1	3	3	0	0
AC007848.2	7	3	4	0	0	0	0	0	3	0	0	0	1	0	0	0	2	2	0	1	0	0	0	0	0	0	0	0	0	0	0	0	0	0	0	0	0	0	0	0	0
AC007849.1	96	57	40	252	128	59	87	158	22	10	20	99	0	3	59	5	89	33	5	35	56	67	64	54	32	4	28	15	2	57	4	8	5	41	29	52	98	234	6	35	39
AC007849.2	3	0	3	0	0	0	2	0	0	3	2	0	1	0	1	0	0	0	0	0	0	1	1	1	2	2	1	3	3	0	3	6	3	2	5	1	0	4	0	1	0
AC007861.1	23	4	10	11	8	3	2	3	23	3	2	4	3	5	3	0	2	3	0	0	2	4	2	1	0	0	0	0	0	0	0	0	0	2	1	1	2	0	0	1	1
AC007861.2	12	3	10	0	0	0	0	0	4	1	0	0	0	0	0	0	0	0	0	0	0	0	0	0	0	0	0	0	0	0	0	0	0	0	0	0	0	0	0	0	0
AC007876.1	1	0	0	0	0	0	0	0	0	0	0	2	2	0	0	2	0	3	0	0	0	0	1	0	0	0	0	0	0	0	0	0	0	0	0	0	0	0	0	0	0
AC007877.1	29	25	24	42	24	10	6	9	10	5	2	3	20	1	86	9	30	10	6	2	0	7	9	5	3	5	4	23	5	10	4	15	2	52	10	58	13	8	4	42	0
AC007878.1	205	388	244	470	529	237	365	360	78	85	287	674	605	215	724	293	374	297	1157	83	438	408	459	707	382	796	1034	340	204	354	390	340	244	509	927	436	466	278	330	212	428
AC007879.1	17	5	6	0	3	0	0	0	4	1	1	4	1	1	0	0	3	0	0	0	0	1	0	0	0	0	0	0	0	1	0	0	0	0	0	1	1	0	0	1	0
AC007879.2	9	5	10	1	1	1	1	0	7	0	0	1	3	0	3	0	0	0	0	0	0	0	0	0	0	0	0	0	0	0	0	0	0	0	0	0	0	0	2	4	0
AC007879.3	7	3	6	7	14	2	3	5	7	1	5	6	4	6	13	2	12	19	5	1	6	3	5	15	10	6	12	4	3	9	1	7	4	9	12	15	8	3	15	3	2
AC007879.4	7	1	6	2	0	2	0	2	0	3	0	3	1	0	1	2	0	4	2	0	0	0	1	2	5	0	2	0	0	0	1	1	2	1	4	0	5	0	1	6	4
AC007879.5	3	7	5	1	0	1	0	0	14	0	0	1	3	1	0	2	3	5	4	0	1	0	0	0	0	0	0	0	0	0	0	0	0	3	0	1	0	1	1	2	0
AC007880.1	9	5	7	0	0	2	0	0	16	0	1	0	4	5	0	1	0	0	0	1	0	0	0	0	0	0	0	0	0	0	0	0	1	0	0	0	0	4	0	0	0
AC007881.1	3	0	0	0	0	0	0	0	0	0	0	0	0	0	0	0	0	0	0	0	0	0	0	0	0	0	0	0	0	0	0	0	0	0	0	0	0	0	0	0	0
AC007881.2	9	2	8	0	0	0	0	0	15	12	0	1	0	0	1	0	0	4	0	0	0	1	3	0	0	0	0	0	0	0	0	0	0	0	0	0	0	0	0	0	0
AC007881.3	7	10	15	10	10	2	11	8	3	2	2	3	4	0	7	2	0	2	0	1	3	1	5	4	3	0	4	9	0	4	1	4	1	8	9	5	1	0	4	1	7
AC007881.4	8	2	3	0	0	0	0	0	3	0	0	3	1	1	1	3	2	2	1	3	1	1	2	1	0	1	0	0	0	0	0	0	0	1	0	2	0	1	0	0	0
AC007906.1	23	25	25	35	40	12	38	13	5	1	30	79	7	10	74	9	46	9	67	5	12	36	39	33	29	45	42	46	14	11	16	16	24	55	58	63	13	26	10	24	21
AC007906.2	41	17	137	367	84	119	199	380	35	169	33	62	18	2	7	7	112	7	2	3	28	44	31	31	73	1	1	9	0	26	0	4	2	15	9	16	5	8	1	5	21
AC007907.1	2	1	1	0	0	0	0	0	1	0	1	0	0	0	0	0	0	0	0	0	3	0	0	0	0	0	0	0	0	0	0	0	0	0	0	0	0	2	0	0	0
AC007919.1	1	2	0	0	0	0	0	0	1	0	1	0	1	0	0	0	1	4	0	0	1	0	0	0	0	0	0	0	0	0	0	0	0	0	0	0	0	0	0	0	0
AC007919.2	5	1	2	0	0	0	0	1	7	4	0	0	0	1	0	3	2	0	0	0	0	0	0	0	0	0	0	0	0	0	0	0	0	0	1	0	0	0	0	0	1
AC007920.1	18	24	18	0	0	0	0	0	21	0	1	2	3	0	0	2	0	0	0	0	0	0	2	0	0	0	1	1	0	0	0	0	0	0	0	0	0	0	0	0	0
AC007920.2	10	11	8	8	14	3	2	2	17	2	10	28	15	5	11	7	7	0	10	0	0	14	21	8	3	9	17	18	4	4	6	7	9	12	5	18	2	2	7	0	3
AC007922.1	9	3	3	1	0	0	2	0	6	0	1	0	2	1	3	1	0	0	0	0	0	1	0	1	0	0	0	0	0	0	0	1	0	0	1	0	0	0	1	2	1
AC007922.2	6	6	2	4	1	0	3	2	7	1	5	9	0	2	8	2	5	0	1	1	4	5	0	5	0	0	3	3	0	0	0	0	1	5	2	3	2	12	0	3	3
AC007922.3	26	12	13	0	0	0	0	1	13	3	2	1	4	0	1	4	0	8	1	2	1	0	0	0	0	0	1	0	0	0	1	0	0	0	0	0	0	1	1	0	0
AC007922.4	29	17	10	0	0	0	1	0	28	3	0	1	2	1	1	5	2	10	1	2	0	0	1	0	0	0	0	1	0	0	0	0	0	1	0	1	0	11	0	2	1
AC007923.1	6	0	2	0	0	0	0	0	3	1	0	1	0	0	0	0	0	0	0	0	0	1	0	0	0	0	0	0	0	0	0	0	0	0	0	0	0	0	0	0	0
AC007923.2	10	1	2	0	0	0	0	0	0	0	0	0	0	0	0	0	0	0	0	0	0	0	0	0	0	0	0	0	0	0	0	0	0	0	0	0	0	0	0	0	0
AC007923.3	8	6	7	8	2	1	9	1	4	4	9	7	30	1	5	2	10	5	0	0	3	0	3	8	4	3	3	7	1	0	0	3	3	1	0	4	3	2	0	3	26
AC007938.1	20	9	10	4	0	1	0	4	5	2	0	0	0	4	4	1	0	3	0	0	0	0	2	0	1	0	0	0	0	0	0	1	0	1	0	5	1	0	2	0	1
AC007938.2	7	4	3	6	3	0	5	12	13	2	2	2	2	2	6	4	2	1	2	4	4	1	8	1	0	0	2	1	0	1	0	0	0	0	7	2	2	2	0	1	4
AC007938.3	19	51	13	29	41	16	7	5	13	2	23	42	3	10	39	6	47	9	11	4	57	32	26	19	9	5	17	13	10	13	2	5	9	21	20	21	44	22	8	9	17
AC007938.4	1	3	1	0	4	0	1	0	2	0	0	4	1	2	2	0	3	0	0	0	0	3	0	2	2	0	3	4	0	0	0	1	0	0	0	9	0	0	2	1	2
AC007938.5	3	3	0	0	2	0	1	1	1	0	5	3	1	0	3	2	0	7	3	4	0	3	3	2	0	1	0	6	2	1	0	0	2	2	0	3	0	0	0	1	0
AC007938.6	4	2	0	1	3	0	0	1	0	0	10	11	2	2	5	0	1	0	8	1	0	4	3	2	0	3	5	3	0	1	3	5	1	5	2	3	2	10	4	0	0
AC007948.1	5	0	0	0	0	0	0	0	5	0	0	2	1	0	0	0	0	0	0	2	0	0	0	0	0	0	0	0	0	0	0	0	0	0	0	0	0	2	0	0	0
AC007950.1	5	0	4	0	1	0	0	0	8	0	0	1	1	0	3	2	2	0	1	0	0	0	0	1	2	1	2	0	0	0	0	0	0	1	0	1	1	3	0	2	0
AC007950.2	24	9	15	4	7	3	4	6	4	0	1	11	8	4	40	1	5	9	1	3	5	5	16	9	3	0	3	17	0	3	0	4	4	13	16	19	1	13	1	3	3
AC007952.1	0	0	0	0	1	0	0	0	0	0	0	0	0	0	0	0	0	0	0	0	0	0	0	0	0	0	0	0	0	0	0	0	0	0	0	0	0	0	0	0	0
AC007952.2	5	2	7	2	2	2	3	1	4	5	2	3	1	0	3	0	0	4	0	1	0	2	0	0	0	1	0	0	0	2	0	0	0	4	2	1	0	2	0	0	2
AC007952.4	323	106	380	281	110	85	62	156	30	0	6	8	1	5	2	11	0	13	6	1	2	16	12	3	4	14	31	7	1	25	16	3	4	6	94	13	1	1	16	2	103
AC007952.5	0	0	0	0	0	0	0	0	0	0	0	0	0	0	0	0	0	0	0	0	0	0	0	0	0	0	0	0	0	0	0	0	0	1	0	0	0	0	0	0	1
AC007952.6	2	2	0	0	0	0	0	0	0	0	0	0	1	0	0	0	0	0	0	0	0	0	0	0	0	0	0	0	0	0	0	0	0	0	0	0	0	0	0	0	1
AC007952.7	0	0	0	0	0	0	0	0	0	0	0	0	0	0	0	0	0	0	0	0	0	0	2	0	0	1	0	0	0	0	0	0	1	0	0	0	0	0	0	0	2
AC007952.9	0	1	0	0	0	0	0	0	0	0	0	1	0	1	0	0	0	0	0	0	0	0	0	0	0	0	0	0	0	1	0	0	0	0	2	1	0	0	0	4	0
AC007953.1	11	5	7	2	4	1	1	0	12	1	10	43	168	3	55	11	8	12	3	6	7	27	22	5	3	0	6	7	0	6	0	1	2	25	10	28	10	34	0	1	32
AC007953.2	28	9	2	0	1	0	0	0	8	2	0	0	2	1	1	2	4	4	0	3	0	0	0	0	0	0	0	3	0	0	0	0	0	0	1	0	0	5	0	0	0
AC007954.1	2	1	2	2	0	0	0	1	2	0	1	0	0	0	0	0	0	0	1	0	1	0	0	0	0	0	3	0	0	0	0	1	0	1	0	0	0	0	0	0	0
AC007956.2	1	0	4	0	0	0	0	0	6	0	0	0	0	0	0	0	0	0	0	1	0	0	0	0	0	0	0	0	0	0	0	0	0	0	0	0	0	0	0	0	0
[truncated: 55,222 more rows]
