# Supplementary material for: Bioinformatic and systems biology approach revealing the shared genes and molecular mechanisms between COVID-19 and non-alcoholic hepatitis
Source: Front Mol Biosci. 2023 Jun 19;10:1164220. doi: 10.3389/fmolb.2023.1164220 (PMC10315682; doi:10.3389/fmolb.2023.1164220)
Supplement: Supplementary file 7 [file Table11.XLSX]

## Sheet: gene_MF
ID	Description	pvalue	geneID
GO:0001228	DNA-binding transcription activator activity, RNA polymerase II-specific	1.3998e-12	RAX2/SOX17/MAFF/KLF4/FOSL1/TEAD4/RFX2/MYC/JUNB/JUN/ONECUT1/HNF4A/NR4A1/FOSB/FOS/FOXC1/EGR1/KLF6/CEBPD/KLF5/ATF3
GO:0001216	DNA-binding transcription activator activity	1.64683e-12	RAX2/SOX17/MAFF/KLF4/FOSL1/TEAD4/RFX2/MYC/JUNB/JUN/ONECUT1/HNF4A/NR4A1/FOSB/FOS/FOXC1/EGR1/KLF6/CEBPD/KLF5/ATF3
GO:0005516	calmodulin binding	0.000274111	ASPM/SYT7/RGS16/RGS2/RGS1/MYH11/CNN1
GO:0003924	GTPase activity	0.00117689	TUBB6/RAB26/RASL10A/RGS16/RGS2/RGS1/GNAO1/EEF1A2
GO:0016717	oxidoreductase activity, acting on paired donors, with oxidation of a pair of donors resulting in the reduction of molecular oxygen to two molecules of water	0.00170968	FADS2/FADS1
GO:0140297	DNA-binding transcription factor binding	0.00315165	SOX17/KLF4/MYC/JUN/HNF4A/NR4A1/FOS/FOXC1/KLF5
GO:0048018	receptor ligand activity	0.00386351	DAND5/CMTM2/OSGIN1/CLCF1/CCL14/NBL1/CXCL9/FGF14/HBEGF
GO:0030546	signaling receptor activator activity	0.00423622	DAND5/CMTM2/OSGIN1/CLCF1/CCL14/NBL1/CXCL9/FGF14/HBEGF
GO:0015347	sodium-independent organic anion transmembrane transporter activity	0.00444805	SLC22A7/SLCO1A2
GO:0046935	1-phosphatidylinositol-3-kinase regulator activity	0.00444805	SOCS3/SOCS2
GO:0008374	O-acyltransferase activity	0.0047702	PNPLA3/MOGAT2/GPAM
GO:0035014	phosphatidylinositol 3-kinase regulator activity	0.00626094	SOCS3/SOCS2
GO:0061629	RNA polymerase II-specific DNA-binding transcription factor binding	0.00668899	SOX17/KLF4/JUN/HNF4A/NR4A1/FOS/FOXC1
GO:1990841	promoter-specific chromatin binding	0.00733132	KLF4/FOXC1/EGR1
GO:0036122	BMP binding	0.00762612	TCAP/NBL1
GO:0070412	R-SMAD binding	0.00990061	JUN/FOS
GO:0001965	G-protein alpha-subunit binding	0.0115634	RGS2/RGS1
GO:0016747	acyltransferase activity, transferring groups other than amino-acyl groups	0.0129804	NAGS/ACSM1/PNPLA3/MOGAT2/GPAM
GO:0019001	guanyl nucleotide binding	0.0134764	ACSM1/TUBB6/PDE11A/RAB26/RASL10A/GNAO1/EEF1A2
GO:0032561	guanyl ribonucleotide binding	0.0134764	ACSM1/TUBB6/PDE11A/RAB26/RASL10A/GNAO1/EEF1A2
GO:0016411	acylglycerol O-acyltransferase activity	0.0162105	PNPLA3/MOGAT2
GO:0051427	hormone receptor binding	0.0172209	SOCS2/GNAO1
GO:0008013	beta-catenin binding	0.0175578	SOX17/KLF4/GJA1
GO:0008083	growth factor activity	0.0192628	OSGIN1/CLCF1/FGF14/HBEGF
GO:0019207	kinase regulator activity	0.0197186	ITPRIP/GPRC5A/SOCS3/SOCS2/HBEGF
GO:0016746	acyltransferase activity	0.0203405	NAGS/ACSM1/PNPLA3/MOGAT2/GPAM
GO:0008307	structural constituent of muscle	0.0287033	TCAP/MYH11
GO:0005096	GTPase activator activity	0.0300155	RGS16/RGS2/RGS1/JUN/AGFG2
GO:0001046	core promoter sequence-specific DNA binding	0.0312825	MYC/FOS
GO:0008514	organic anion transmembrane transporter activity	0.0321111	SLC25A42/SLC22A7/SLCO1A2/GJA1
GO:0005525	GTP binding	0.0327115	ACSM1/TUBB6/RAB26/RASL10A/GNAO1/EEF1A2
GO:0005504	fatty acid binding	0.0381099	RBP5/HNF4A
GO:0008009	chemokine activity	0.0381099	CCL14/CXCL9
GO:0140359	ABC-type transporter activity	0.0381099	ABCG8/ABCC6
GO:0004879	nuclear receptor activity	0.0424538	HNF4A/NR4A1
GO:0098531	ligand-activated transcription factor activity	0.0424538	HNF4A/NR4A1
GO:0008509	anion transmembrane transporter activity	0.0426924	SLC25A42/SLC22A7/SLCO1A2/GJA1/ABCC6
GO:0005544	calcium-dependent phospholipid binding	0.0454478	SYT7/ANXA9
GO:1901682	sulfur compound transmembrane transporter activity	0.0469732	GJA1/ABCC6
GO:0019887	protein kinase regulator activity	0.0489976	ITPRIP/GPRC5A/SOCS3/HBEGF

## Sheet: gene_BP
ID	Description	pvalue	geneID
GO:1902895	positive regulation of miRNA transcription	1.1673e-08	KLF4/FOSL1/MYC/JUN/FOS/EGR1/KLF5
GO:2000630	positive regulation of miRNA metabolic process	4.1183e-08	KLF4/FOSL1/MYC/JUN/FOS/EGR1/KLF5
GO:1902893	regulation of miRNA transcription	7.55917e-08	KLF4/FOSL1/MYC/JUN/FOS/EGR1/KLF5
GO:0061614	miRNA transcription	8.4795e-08	KLF4/FOSL1/MYC/JUN/FOS/EGR1/KLF5
GO:0140467	integrated stress response signaling	1.29837e-07	PPP1R15A/FOSL1/JUNB/JUN/FOS/CEBPD
GO:2000628	regulation of miRNA metabolic process	2.92526e-07	KLF4/FOSL1/MYC/JUN/FOS/EGR1/KLF5
GO:0010586	miRNA metabolic process	1.12277e-06	KLF4/FOSL1/MYC/JUN/FOS/EGR1/KLF5
GO:0035914	skeletal muscle cell differentiation	4.52503e-06	MAFF/NR4A1/FOS/EGR1/KLF5/ATF3
GO:0044703	multi-organism reproductive process	4.59591e-06	MAFF/FOSL1/THBD/TEAD4/RGS2/JUNB/GJA1/FOSB/FOS
GO:0044706	multi-multicellular organism process	6.47073e-06	MAFF/FOSL1/THBD/TEAD4/RGS2/JUNB/GJA1/FOSB/FOS
GO:0007517	muscle organ development	7.66402e-06	MAFF/TCAP/TEAD4/TAGLN/NR4A1/FOS/FOXC1/EGR1/HBEGF/KLF5/ATF3
GO:0007565	female pregnancy	1.80014e-05	FOSL1/THBD/TEAD4/RGS2/JUNB/GJA1/FOSB/FOS
GO:0034115	negative regulation of heterotypic cell-cell adhesion	3.31432e-05	MIR221/MYADM/KLF4
GO:0070587	regulation of cell-cell adhesion involved in gastrulation	3.31432e-05	MIR221/MYADM/KLF4
GO:0070586	cell-cell adhesion involved in gastrulation	4.39984e-05	MIR221/MYADM/KLF4
GO:0060537	muscle tissue development	4.54825e-05	MAFF/TCAP/RGS2/MYH11/NR4A1/GJA1/FOS/FOXC1/EGR1/KLF5/ATF3
GO:0009410	response to xenobiotic stimulus	5.61625e-05	ACSM1/ABCG8/UGT1A6/SLC22A7/FOSL1/MYC/JUN/HNF4A/FOSB/FOS/ABCC6
GO:0033002	muscle cell proliferation	0.000119258	MIR221/ADAMTS1/JUN/GJA1/FOS/FOXC1/HBEGF/CNN1
GO:0051412	response to corticosterone	0.000133061	FOSL1/FOSB/FOS
GO:0071277	cellular response to calcium ion	0.000174696	SYT7/JUNB/JUN/FOSB/FOS
GO:0007369	gastrulation	0.000176942	MIR221/MYADM/SOX17/KLF4/HNF4A/GJA1/FOXC1
GO:0051591	response to cAMP	0.000204858	FOSL1/THBD/MMP19/FOSB/FOS
GO:1904707	positive regulation of vascular associated smooth muscle cell proliferation	0.000225553	MIR221/ADAMTS1/JUN/GJA1
GO:1904705	regulation of vascular associated smooth muscle cell proliferation	0.000238835	MIR221/ADAMTS1/JUN/GJA1/CNN1
GO:1990874	vascular associated smooth muscle cell proliferation	0.000263759	MIR221/ADAMTS1/JUN/GJA1/CNN1
GO:0023019	signal transduction involved in regulation of gene expression	0.00029485	DAND5/SOX17/HNF4A
GO:0030728	ovulation	0.00029485	ADAMTS1/RGS2/MMP19
GO:0048661	positive regulation of smooth muscle cell proliferation	0.00030479	MIR221/ADAMTS1/JUN/GJA1/HBEGF
GO:1990830	cellular response to leukemia inhibitory factor	0.000334716	SOX17/KLF4/SOCS3/RFX2/KLF5
GO:1990823	response to leukemia inhibitory factor	0.000350487	SOX17/KLF4/SOCS3/RFX2/KLF5
GO:0034114	regulation of heterotypic cell-cell adhesion	0.000434648	MIR221/MYADM/KLF4
GO:0007519	skeletal muscle tissue development	0.000457458	MAFF/NR4A1/FOS/EGR1/KLF5/ATF3
GO:0035994	response to muscle stretch	0.000489208	TCAP/JUN/FOS
GO:0055088	lipid homeostasis	0.00062519	ACSM1/PNPLA3/ABCG8/GPAM/HNF4A/CYP7A1
GO:0048660	regulation of smooth muscle cell proliferation	0.000644278	MIR221/ADAMTS1/JUN/GJA1/HBEGF/CNN1
GO:0045444	fat cell differentiation	0.000662861	PNPLA3/KLF4/RGS2/MB/NR4A1/CEBPD/KLF5
GO:0060538	skeletal muscle organ development	0.000663816	MAFF/NR4A1/FOS/EGR1/KLF5/ATF3
GO:0048659	smooth muscle cell proliferation	0.000725197	MIR221/ADAMTS1/JUN/GJA1/HBEGF/CNN1
GO:0045017	glycerolipid biosynthetic process	0.000839219	IP6K3/PNPLA3/MOGAT2/GPAM/MTMR4/SOCS3/SOCS2
GO:0060674	placenta blood vessel development	0.000909237	SOCS3/FOSL1/JUNB
GO:0042698	ovulation cycle	0.00091093	ADAMTS1/MMP19/HAS2/EGR1
GO:0008654	phospholipid biosynthetic process	0.00094031	IP6K3/PNPLA3/GPAM/MTMR4/SOCS3/SOCS2/FADS1
GO:0046683	response to organophosphorus	0.00103055	FOSL1/THBD/MMP19/FOSB/FOS
GO:0051385	response to mineralocorticoid	0.00139377	FOSL1/FOSB/FOS
GO:0044843	cell cycle G1/S phase transition	0.00147433	MIR221/FAM107A/ADAMTS1/KLF4/SKP2/MYC/MLF1
GO:0001542	ovulation from ovarian follicle	0.00154477	ADAMTS1/MMP19
GO:0009629	response to gravity	0.00154477	FOSL1/FOS
GO:0036109	alpha-linolenic acid metabolic process	0.00154477	FADS2/FADS1
GO:0072203	cell proliferation involved in metanephros development	0.00154477	MYC/EGR1
GO:0032570	response to progesterone	0.00162519	FOSL1/FOSB/FOS
GO:0043618	regulation of transcription from RNA polymerase II promoter in response to stress	0.00162519	JUN/EGR1/ATF3
GO:0014074	response to purine-containing compound	0.00163397	FOSL1/THBD/MMP19/FOSB/FOS
GO:0009612	response to mechanical stimulus	0.00169004	MAP3K14/TCAP/FOSL1/JUN/FOSB/FOS
GO:0061008	hepaticobiliary system development	0.00173764	SOX17/UGT1A6/JUN/ONECUT1/HNF4A
GO:0015711	organic anion transport	0.00177532	SLC25A42/SLC16A13/SLC22A7/SLCO1A2/RGS2/GJA1/CYP7A1/ABCC6
GO:0046474	glycerophospholipid biosynthetic process	0.00181499	IP6K3/PNPLA3/GPAM/MTMR4/SOCS3/SOCS2
GO:0019432	triglyceride biosynthetic process	0.00187931	PNPLA3/MOGAT2/GPAM
GO:0035581	sequestering of extracellular ligand from receptor	0.00188068	DAND5/NBL1
GO:0051592	response to calcium ion	0.0019021	SYT7/JUNB/JUN/FOSB/FOS
GO:1903131	mononuclear cell differentiation	0.00213868	CLCF1/UBD/MYC/JUNB/JUN/ONECUT1/FOS/EGR1/KLF6
GO:0038183	bile acid signaling pathway	0.00224802	ABCG8/CYP7A1
GO:0051549	positive regulation of keratinocyte migration	0.00224802	HAS2/HBEGF
GO:0014911	positive regulation of smooth muscle cell migration	0.00230472	MIR221/ADAMTS1/HAS2
GO:0007178	transmembrane receptor protein serine/threonine kinase signaling pathway	0.00238049	DAND5/MTMR4/NBL1/JUN/ONECUT1/HNF4A/FOS/EGR1
GO:0001825	blastocyst formation	0.00245867	SOX17/TEAD4/JUNB
GO:0043620	regulation of DNA-templated transcription in response to stress	0.00245867	JUN/EGR1/ATF3
GO:0001701	in utero embryonic development	0.00249545	SOX17/MAFF/KLF4/SOCS3/FOSL1/TEAD4/JUNB/FOXC1
GO:0085029	extracellular matrix assembly	0.00261885	MYH11/HAS2/GPM6B
GO:0036462	TRAIL-activated apoptotic signaling pathway	0.0026464	MIR221/ATF3
GO:1900115	extracellular regulation of signal transduction	0.0026464	DAND5/NBL1
GO:1900116	extracellular negative regulation of signal transduction	0.0026464	DAND5/NBL1
GO:1904995	negative regulation of leukocyte adhesion to vascular endothelial cell	0.0026464	MIR221/KLF4
GO:0007292	female gamete generation	0.00267553	ASPM/ADAMTS1/FOSL1/RGS2/MMP19
GO:0001667	ameboidal-type cell migration	0.00278413	MIR221/SOX17/KLF4/PRSS3/JUN/NR4A1/HAS2/GJA1/HBEGF
GO:0009743	response to carbohydrate	0.002836	MIR221/PNPLA3/GPAM/HNF4A/EGR1/CYP7A1
GO:0042632	cholesterol homeostasis	0.00305543	ACSM1/ABCG8/HNF4A/CYP7A1
GO:0044849	estrous cycle	0.00307543	HAS2/EGR1
GO:0051547	regulation of keratinocyte migration	0.00307543	HAS2/HBEGF
GO:0046460	neutral lipid biosynthetic process	0.00313753	PNPLA3/MOGAT2/GPAM
GO:0046463	acylglycerol biosynthetic process	0.00313753	PNPLA3/MOGAT2/GPAM
GO:0055092	sterol homeostasis	0.00316697	ACSM1/ABCG8/HNF4A/CYP7A1
GO:1902041	regulation of extrinsic apoptotic signaling pathway via death domain receptors	0.0033234	MIR221/ITPRIP/ATF3
GO:1901722	regulation of cell proliferation involved in kidney development	0.00353476	MYC/EGR1
GO:0001558	regulation of cell growth	0.00384598	SOX17/OSGIN1/FAM107A/SOCS2/RGS2/HNF4A/GJA1/HBEGF
GO:0045926	negative regulation of growth	0.00384712	SOX17/OSGIN1/SOCS2/RGS2/HNF4A/GJA1
GO:0000082	G1/S transition of mitotic cell cycle	0.00392292	MIR221/FAM107A/ADAMTS1/KLF4/SKP2/MYC
GO:0015671	oxygen transport	0.004024	MYC/MB
GO:0055091	phospholipid homeostasis	0.004024	GPAM/HNF4A
GO:0031103	axon regeneration	0.00435341	MIR221/KLF4/JUN
GO:0001676	long-chain fatty acid metabolic process	0.00443886	ACSM1/PNPLA3/FADS2/FADS1
GO:0015867	ATP transport	0.0045428	SLC25A42/ABCC6
GO:0003007	heart morphogenesis	0.00456983	SOX17/ADAMTS1/TCAP/JUN/HAS2/FOXC1
GO:0071466	cellular response to xenobiotic stimulus	0.00486897	ACSM1/UGT1A6/SLC22A7/MYC/HNF4A
GO:0051782	negative regulation of cell division	0.00509077	ASPM/MYC
GO:0006936	muscle contraction	0.0051609	TCAP/RGS2/MYH11/NR4A1/GNAO1/GJA1/CNN1
GO:0001824	blastocyst development	0.00518777	SOX17/KLF4/TEAD4/JUNB
GO:0002065	columnar/cuboidal epithelial cell differentiation	0.00518777	KLF4/ONECUT1/HNF4A/KLF5
GO:0050730	regulation of peptidyl-tyrosine phosphorylation	0.00529231	MIR221/CLCF1/UNC119/GPRC5A/SOCS3/HBEGF
GO:0030308	negative regulation of cell growth	0.00545062	SOX17/OSGIN1/RGS2/HNF4A/GJA1
GO:0006805	xenobiotic metabolic process	0.00550962	ACSM1/UGT1A6/SLC22A7/HNF4A
GO:0001829	trophectodermal cell differentiation	0.00566758	TEAD4/JUNB
GO:0034113	heterotypic cell-cell adhesion	0.00581959	MIR221/MYADM/KLF4
GO:0031102	neuron projection regeneration	0.0060892	MIR221/KLF4/JUN
GO:0090303	positive regulation of wound healing	0.0060892	MIR221/THBD/HBEGF
GO:0009749	response to glucose	0.00621154	MIR221/GPAM/HNF4A/EGR1/CYP7A1
GO:0051546	keratinocyte migration	0.00627284	HAS2/HBEGF
GO:0010631	epithelial cell migration	0.00644917	MIR221/KLF4/PRSS3/JUN/NR4A1/HAS2/HBEGF
GO:0090132	epithelium migration	0.00673328	MIR221/KLF4/PRSS3/JUN/NR4A1/HAS2/HBEGF
GO:0019730	antimicrobial humoral response	0.00674068	DEFB118/PRSS3/CXCL9/LGALS4
GO:0071248	cellular response to metal ion	0.00675854	SYT7/JUNB/JUN/FOSB/FOS
GO:0009746	response to hexose	0.0069004	MIR221/GPAM/HNF4A/EGR1/CYP7A1
GO:0043651	linoleic acid metabolic process	0.00690622	FADS2/FADS1
GO:0071498	cellular response to fluid shear stress	0.00690622	KLF4/HAS2
GO:1904754	positive regulation of vascular associated smooth muscle cell migration	0.00690622	MIR221/ADAMTS1
GO:0001704	formation of primary germ layer	0.00712322	SOX17/KLF4/GJA1/FOXC1
GO:0090130	tissue migration	0.00722738	MIR221/KLF4/PRSS3/JUN/NR4A1/HAS2/HBEGF
GO:0015669	gas transport	0.00756736	MYC/MB
GO:0035313	wound healing, spreading of epidermal cells	0.00756736	MIR221/HBEGF
GO:0072111	cell proliferation involved in kidney development	0.00756736	MYC/EGR1
GO:0043550	regulation of lipid kinase activity	0.0078632	SOCS3/SOCS2/EEF1A2
GO:0046854	phosphatidylinositol phosphate biosynthetic process	0.0078632	IP6K3/SOCS3/SOCS2
GO:0046942	carboxylic acid transport	0.00796312	SLC16A13/SLCO1A2/RGS2/GJA1/CYP7A1/ABCC6
GO:0034284	response to monosaccharide	0.00811122	MIR221/GPAM/HNF4A/EGR1/CYP7A1
GO:0002244	hematopoietic progenitor cell differentiation	0.00835619	RRS1/MLF1/FOXC1/CEBPD
GO:0006661	phosphatidylinositol biosynthetic process	0.0085744	IP6K3/MTMR4/SOCS3/SOCS2
GO:0006644	phospholipid metabolic process	0.00887178	IP6K3/PNPLA3/GPAM/MTMR4/SOCS3/SOCS2/FADS1
GO:2000738	positive regulation of stem cell differentiation	0.00897152	SOX17/FOXC1
GO:0007498	mesoderm development	0.00902196	DAND5/KLF4/GJA1/FOXC1
GO:1902806	regulation of cell cycle G1/S phase transition	0.00911108	MIR221/FAM107A/ADAMTS1/KLF4/MLF1
GO:0016049	cell growth	0.00952571	SOX17/OSGIN1/FAM107A/SOCS2/RGS2/HNF4A/GJA1/HBEGF
GO:0002067	glandular epithelial cell differentiation	0.00955108	KLF4/ONECUT1/HNF4A
GO:0007179	transforming growth factor beta receptor signaling pathway	0.00964163	DAND5/MTMR4/JUN/ONECUT1/FOS
GO:2000679	positive regulation of transcription regulatory region DNA binding	0.00971385	KLF4/FOXC1
GO:0001707	mesoderm formation	0.00991199	KLF4/GJA1/FOXC1
GO:0002573	myeloid leukocyte differentiation	0.0100069	UBD/MYC/JUNB/JUN/FOS
GO:0046486	glycerolipid metabolic process	0.0101113	IP6K3/PNPLA3/MOGAT2/GPAM/MTMR4/SOCS3/SOCS2
GO:0001889	liver development	0.0102069	UGT1A6/JUN/ONECUT1/HNF4A
GO:0051384	response to glucocorticoid	0.0104554	FAM107A/FOSL1/FOSB/FOS
GO:0046339	diacylglycerol metabolic process	0.0104826	MOGAT2/GPAM
GO:0046426	negative regulation of receptor signaling pathway via JAK-STAT	0.0104826	SOCS3/SOCS2
GO:0048332	mesoderm morphogenesis	0.0106574	KLF4/GJA1/FOXC1
GO:0001822	kidney development	0.0106799	SOX17/ADAMTS1/MYC/HAS2/FOXC1/EGR1
GO:0010810	regulation of cell-substrate adhesion	0.0107659	MYADM/FAM107A/ONECUT1/HAS2/GPM6B
GO:0006650	glycerophospholipid metabolic process	0.0109998	IP6K3/PNPLA3/GPAM/MTMR4/SOCS3/SOCS2
GO:1903036	positive regulation of response to wounding	0.011042	MIR221/THBD/HBEGF
GO:0030099	myeloid cell differentiation	0.0111907	MIR221/UBD/MYC/MB/JUNB/JUN/FOS
GO:0051503	adenine nucleotide transport	0.0112773	SLC25A42/ABCC6
GO:0015748	organophosphate ester transport	0.0120287	SLC25A42/XKR4/ABCG8/ABCC6
GO:0015868	purine ribonucleotide transport	0.0120978	SLC25A42/ABCC6
GO:0030198	extracellular matrix organization	0.0121732	ADAMTS1/MYH11/MMP19/HAS2/GPM6B/FOXC1
GO:0072001	renal system development	0.0121732	SOX17/ADAMTS1/MYC/HAS2/FOXC1/EGR1
GO:0071241	cellular response to inorganic substance	0.0121873	SYT7/JUNB/JUN/FOSB/FOS
GO:0003151	outflow tract morphogenesis	0.0122435	SOX17/JUN/FOXC1
GO:0016525	negative regulation of angiogenesis	0.0123049	MIR221/ADAMTS1/KLF4/FOXC1
GO:0043062	extracellular structure organization	0.0123477	ADAMTS1/MYH11/MMP19/HAS2/GPM6B/FOXC1
GO:0001570	vasculogenesis	0.0126601	SOX17/JUNB/HAS2
GO:0061844	antimicrobial humoral immune response mediated by antimicrobial peptide	0.0126601	DEFB118/CXCL9/LGALS4
GO:0045229	external encapsulating structure organization	0.0127021	ADAMTS1/MYH11/MMP19/HAS2/GPM6B/FOXC1
GO:2000181	negative regulation of blood vessel morphogenesis	0.0128693	MIR221/ADAMTS1/KLF4/FOXC1
GO:0015865	purine nucleotide transport	0.0129437	SLC25A42/ABCC6
GO:0043949	regulation of cAMP-mediated signaling	0.0129437	PDE11A/GPR3
GO:0042509	regulation of tyrosine phosphorylation of STAT protein	0.0130846	MIR221/CLCF1/SOCS3
GO:0060395	SMAD protein signal transduction	0.0130846	JUN/HNF4A/FOS
GO:1901343	negative regulation of vasculature development	0.0131577	MIR221/ADAMTS1/KLF4/FOXC1
GO:0055013	cardiac muscle cell development	0.0135173	TCAP/RGS2/MYH11
GO:0001975	response to amphetamine	0.0138146	RGS2/NR4A1
GO:0007176	regulation of epidermal growth factor-activated receptor activity	0.0138146	GPRC5A/HBEGF
GO:0051851	modulation by host of symbiont process	0.013958	MIR221/LRRC19/JUN
GO:0071496	cellular response to external stimulus	0.0139988	FAM107A/MAP3K14/FOSL1/FADS1/FOS/ATF3
GO:0008625	extrinsic apoptotic signaling pathway via death domain receptors	0.0144069	MIR221/ITPRIP/ATF3
GO:0003309	type B pancreatic cell differentiation	0.0147103	ONECUT1/HNF4A
GO:0015721	bile acid and bile salt transport	0.0147103	SLCO1A2/CYP7A1
GO:0048679	regulation of axon regeneration	0.0147103	MIR221/KLF4
GO:1902042	negative regulation of extrinsic apoptotic signaling pathway via death domain receptors	0.0147103	MIR221/ITPRIP
GO:0007260	tyrosine phosphorylation of STAT protein	0.0148639	MIR221/CLCF1/SOCS3
GO:0048738	cardiac muscle tissue development	0.0149118	TCAP/RGS2/MYH11/GJA1/FOXC1
GO:0090101	negative regulation of transmembrane receptor protein serine/threonine kinase signaling pathway	0.0149743	DAND5/MTMR4/NBL1/ONECUT1
GO:0006869	lipid transport	0.0152785	XKR4/RBP5/APOLD1/ABCG8/SYT7/SLCO1A2/CYP7A1
GO:0035051	cardiocyte differentiation	0.0152917	SOX17/TCAP/RGS2/MYH11
GO:0014910	regulation of smooth muscle cell migration	0.015329	MIR221/ADAMTS1/HAS2
GO:0120254	olefinic compound metabolic process	0.0156133	AKR1B10/FADS2/FADS1/EGR1
GO:0001933	negative regulation of protein phosphorylation	0.016008	MYADM/GPRC5A/SOCS3/RGS2/GADD45B/JUN
GO:0046488	phosphatidylinositol metabolic process	0.0162693	IP6K3/MTMR4/SOCS3/SOCS2
GO:0048678	response to axon injury	0.0162837	MIR221/KLF4/JUN
GO:0045936	negative regulation of phosphate metabolic process	0.0165405	MYADM/PPP1R15A/GPRC5A/SOCS3/RGS2/GADD45B/JUN
GO:0006654	phosphatidic acid biosynthetic process	0.0165745	PNPLA3/GPAM
GO:0060795	cell fate commitment involved in formation of primary germ layer	0.0165745	SOX17/KLF4
GO:1904893	negative regulation of receptor signaling pathway via STAT	0.0165745	SOCS3/SOCS2
GO:0007188	adenylate cyclase-modulating G protein-coupled receptor signaling pathway	0.0166761	RGS2/RGS1/CXCL9/GPR3/GNAO1
GO:0010563	negative regulation of phosphorus metabolic process	0.0167266	MYADM/PPP1R15A/GPRC5A/SOCS3/RGS2/GADD45B/JUN
GO:0055006	cardiac cell development	0.0167734	TCAP/RGS2/MYH11
GO:0070098	chemokine-mediated signaling pathway	0.0167734	CCL14/CXCL9/FOXC1
GO:0006633	fatty acid biosynthetic process	0.0169423	ACSM1/FADS2/FADS1/CYP7A1
GO:0031960	response to corticosteroid	0.0172853	FAM107A/FOSL1/FOSB/FOS
GO:0034405	response to fluid shear stress	0.0175424	KLF4/HAS2
GO:0048333	mesodermal cell differentiation	0.0175424	KLF4/GJA1
GO:0051973	positive regulation of telomerase activity	0.0175424	KLF4/MYC
GO:0070570	regulation of neuron projection regeneration	0.0175424	MIR221/KLF4
GO:0001656	metanephros development	0.0177773	SOX17/MYC/EGR1
GO:0072091	regulation of stem cell proliferation	0.0177773	MIR221/SOX17/GJA1
GO:0019216	regulation of lipid metabolic process	0.0179802	GOLM1/MTMR4/HNF4A/EGR1/EEF1A2/CYP7A1
GO:0097305	response to alcohol	0.0180181	FOSL1/RGS2/FOSB/FOS/CYP7A1
GO:0048568	embryonic organ development	0.0182697	SOX17/SOCS3/TCAP/TEAD4/TBX15/JUNB/FOXC1
GO:0045185	maintenance of protein location	0.0182916	DAND5/KDELR3/NBL1
GO:0002042	cell migration involved in sprouting angiogenesis	0.0188141	MIR221/KLF4/NR4A1
GO:0014706	striated muscle tissue development	0.0191418	TCAP/RGS2/MYH11/GJA1/FOXC1
GO:0014909	smooth muscle cell migration	0.0193449	MIR221/ADAMTS1/HAS2
GO:0003012	muscle system process	0.0194911	TCAP/RGS2/MYH11/NR4A1/GNAO1/GJA1/CNN1
GO:0030224	monocyte differentiation	0.0195484	MYC/JUN
GO:0007259	receptor signaling pathway via JAK-STAT	0.0198078	MIR221/CLCF1/SOCS3/SOCS2
GO:1903034	regulation of response to wounding	0.0198078	MIR221/KLF4/THBD/HBEGF
GO:0061097	regulation of protein tyrosine kinase activity	0.0198838	UNC119/GPRC5A/HBEGF
GO:0035883	enteroendocrine cell differentiation	0.0205858	ONECUT1/HNF4A
GO:0044319	wound healing, spreading of cells	0.0205858	MIR221/HBEGF
GO:0046473	phosphatidic acid metabolic process	0.0205858	PNPLA3/GPAM
GO:0071276	cellular response to cadmium ion	0.0205858	JUN/FOS
GO:0090505	epiboly involved in wound healing	0.0205858	MIR221/HBEGF
GO:0031668	cellular response to extracellular stimulus	0.0206102	FAM107A/FOSL1/FADS1/FOS/ATF3
GO:1990868	response to chemokine	0.0209866	CCL14/CXCL9/FOXC1
GO:1990869	cellular response to chemokine	0.0209866	CCL14/CXCL9/FOXC1
GO:0001655	urogenital system development	0.0211149	SOX17/ADAMTS1/MYC/HAS2/FOXC1/EGR1
GO:0010038	response to metal ion	0.0211149	SYT7/JUNB/JUN/FOSB/FOS/ABCC6
GO:0010634	positive regulation of epithelial cell migration	0.0213462	MIR221/JUN/HAS2/HBEGF
GO:0030512	negative regulation of transforming growth factor beta receptor signaling pathway	0.0215503	DAND5/MTMR4/ONECUT1
GO:0006862	nucleotide transport	0.0216458	SLC25A42/ABCC6
GO:0090504	epiboly	0.0216458	MIR221/HBEGF
GO:0019827	stem cell population maintenance	0.0217419	ASPM/KLF4/TEAD4/MYC
GO:0006941	striated muscle contraction	0.0233697	TCAP/RGS2/NR4A1/GJA1
GO:0043409	negative regulation of MAPK cascade	0.0233697	MIR221/RGS2/MYC/ATF3
GO:0098727	maintenance of cell number	0.0233697	ASPM/KLF4/TEAD4/MYC
GO:0071560	cellular response to transforming growth factor beta stimulus	0.0234357	DAND5/MTMR4/JUN/ONECUT1/FOS
GO:0031589	cell-substrate adhesion	0.0234907	DEFB118/MYADM/FAM107A/ONECUT1/HAS2/GPM6B
GO:0044772	mitotic cell cycle phase transition	0.0234979	MIR221/FAM107A/UBD/ADAMTS1/KLF4/SKP2/MYC
GO:1904994	regulation of leukocyte adhesion to vascular endothelial cell	0.0238321	MIR221/KLF4
GO:0097696	receptor signaling pathway via STAT	0.0242107	MIR221/CLCF1/SOCS3/SOCS2
GO:0006641	triglyceride metabolic process	0.024493	PNPLA3/MOGAT2/GPAM
GO:0046425	regulation of receptor signaling pathway via JAK-STAT	0.024493	MIR221/SOCS3/SOCS2
GO:1901653	cellular response to peptide	0.0246021	PNPLA3/SOCS3/SOCS2/NR4A1/GJA1/FOS
GO:1902742	apoptotic process involved in development	0.0249579	XKR4/FOXC1
GO:2000045	regulation of G1/S transition of mitotic cell cycle	0.0250699	MIR221/FAM107A/ADAMTS1/KLF4
GO:0008585	female gonad development	0.0251063	ADAMTS1/MMP19/FOXC1
GO:1901796	regulation of signal transduction by p53 class mediator	0.0251063	RRS1/MYC/MLF1
GO:0071559	response to transforming growth factor beta	0.0254522	DAND5/MTMR4/JUN/ONECUT1/FOS
GO:0010876	lipid localization	0.0259544	XKR4/RBP5/APOLD1/ABCG8/SYT7/SLCO1A2/CYP7A1
GO:0050892	intestinal absorption	0.026105	MOGAT2/ABCG8
GO:0055090	acylglycerol homeostasis	0.026105	ABCG8/HNF4A
GO:0070328	triglyceride homeostasis	0.026105	ABCG8/HNF4A
GO:0090051	negative regulation of cell migration involved in sprouting angiogenesis	0.026105	MIR221/KLF4
GO:0018108	peptidyl-tyrosine phosphorylation	0.0266311	MIR221/CLCF1/UNC119/GPRC5A/SOCS3/HBEGF
GO:0042326	negative regulation of phosphorylation	0.0269298	MYADM/GPRC5A/SOCS3/RGS2/GADD45B/JUN
GO:0014812	muscle cell migration	0.0269956	MIR221/ADAMTS1/HAS2
GO:0045165	cell fate commitment	0.0272154	SOX17/KLF4/TEAD4/TBX15/ONECUT1
GO:0018212	peptidyl-tyrosine modification	0.0272307	MIR221/CLCF1/UNC119/GPRC5A/SOCS3/HBEGF
GO:0071364	cellular response to epidermal growth factor stimulus	0.0272732	FOS/FOXC1
GO:0001708	cell fate specification	0.0276419	SOX17/TEAD4/TBX15
GO:0046545	development of primary female sexual characteristics	0.0276419	ADAMTS1/MMP19/FOXC1
GO:0031099	regeneration	0.0282212	MIR221/KLF4/JUN/KLF5
GO:0001709	cell fate determination	0.0284622	SOX17/KLF4
GO:0003009	skeletal muscle contraction	0.0284622	TCAP/NR4A1
GO:0014075	response to amine	0.0284622	RGS2/NR4A1
GO:1900026	positive regulation of substrate adhesion-dependent cell spreading	0.0284622	MYADM/HAS2
GO:0050731	positive regulation of peptidyl-tyrosine phosphorylation	0.0286898	MIR221/CLCF1/UNC119/HBEGF
GO:0071347	cellular response to interleukin-1	0.0289591	CCL14/HAS2/EGR1
GO:0007548	sex differentiation	0.029432	ASPM/ADAMTS1/MMP19/HNF4A/FOXC1
GO:0006939	smooth muscle contraction	0.0303091	RGS2/MYH11/CNN1
GO:0035272	exocrine system development	0.0309013	RAB26/FOXC1
GO:1904752	regulation of vascular associated smooth muscle cell migration	0.0309013	MIR221/ADAMTS1
GO:0010632	regulation of epithelial cell migration	0.0309715	MIR221/KLF4/JUN/HAS2/HBEGF
GO:0015850	organic hydroxy compound transport	0.0309715	ABCG8/SYT7/SLCO1A2/GPM6B/CYP7A1
GO:0051146	striated muscle cell differentiation	0.0313641	TCAP/RGS2/MYH11/CXCL9/KLF5
GO:1904892	regulation of receptor signaling pathway via STAT	0.0316919	MIR221/SOCS3/SOCS2
GO:0031018	endocrine pancreas development	0.0321509	ONECUT1/HNF4A
GO:0051972	regulation of telomerase activity	0.0321509	KLF4/MYC
GO:0060711	labyrinthine layer development	0.0321509	SOCS3/JUNB
GO:0070849	response to epidermal growth factor	0.0321509	FOS/FOXC1
GO:0051702	biological process involved in interaction with symbiont	0.0323956	MIR221/LRRC19/JUN
GO:0006631	fatty acid metabolic process	0.0330336	ACSM1/PNPLA3/GPAM/FADS2/FADS1/CYP7A1
GO:1904738	vascular associated smooth muscle cell migration	0.0334202	MIR221/ADAMTS1
GO:0010927	cellular component assembly involved in morphogenesis	0.0345554	TCAP/RFX2/MYH11
GO:0015718	monocarboxylic acid transport	0.0345554	SLC16A13/SLCO1A2/CYP7A1
GO:0048511	rhythmic process	0.0350393	ADAMTS1/MMP19/HNF4A/HAS2/EGR1
GO:0002066	columnar/cuboidal epithelial cell development	0.0360165	HNF4A/KLF5
GO:0045446	endothelial cell differentiation	0.0360358	MYADM/APOLD1/SOX17
GO:0051101	regulation of DNA binding	0.0360358	KLF4/JUN/FOXC1
GO:0042692	muscle cell differentiation	0.0362157	MIR221/TCAP/RGS2/MYH11/CXCL9/KLF5
GO:0071375	cellular response to peptide hormone stimulus	0.036755	PNPLA3/SOCS3/SOCS2/NR4A1/FOS
GO:0010720	positive regulation of cell development	0.0371919	MIR221/ASPM/MYADM/CLCF1/HAS2
GO:0022602	ovulation cycle process	0.0373431	ADAMTS1/MMP19
GO:0050873	brown fat cell differentiation	0.0373431	RGS2/MB
GO:0007162	negative regulation of cell adhesion	0.037632	MIR221/DEFB118/MYADM/FAM107A/KLF4
GO:0046660	female sex differentiation	0.038317	ADAMTS1/MMP19/FOXC1
GO:0055007	cardiac muscle cell differentiation	0.038317	TCAP/RGS2/MYH11
GO:0072089	stem cell proliferation	0.038317	MIR221/SOX17/GJA1
GO:0006636	unsaturated fatty acid biosynthetic process	0.0386882	FADS2/FADS1
GO:0006968	cellular defense response	0.0386882	FOSL1/CXCL9
GO:0002064	epithelial cell development	0.0390404	MYADM/ONECUT1/HNF4A/KLF5
GO:0001952	regulation of cell-matrix adhesion	0.0390935	FAM107A/ONECUT1/GPM6B
GO:0060485	mesenchyme development	0.0398805	MIR221/DAND5/MYC/HAS2/FOXC1
GO:0019933	cAMP-mediated signaling	0.0400516	PDE11A/GPR3
GO:0048146	positive regulation of fibroblast proliferation	0.0400516	MYC/JUN
GO:2000677	regulation of transcription regulatory region DNA binding	0.0400516	KLF4/FOXC1
GO:0043434	response to peptide hormone	0.0407571	PNPLA3/SOCS3/SOCS2/NR4A1/FOS/EGR1
GO:0046164	alcohol catabolic process	0.0414331	AKR1B10/CYP7A1
GO:0045471	response to ethanol	0.0414708	RGS2/FOS/CYP7A1
GO:0072330	monocarboxylic acid biosynthetic process	0.0419212	ACSM1/FADS2/FADS1/CYP7A1
GO:0060326	cell chemotaxis	0.0426851	CCL14/NBL1/CXCL9/NR4A1/HBEGF
GO:0072132	mesenchyme morphogenesis	0.0428323	MYC/FOXC1
GO:1900087	positive regulation of G1/S transition of mitotic cell cycle	0.0428323	MIR221/ADAMTS1
GO:0007601	visual perception	0.0431065	RAX2/UNC119/RGS16/ABCC6
GO:0010718	positive regulation of epithelial to mesenchymal transition	0.0442491	MIR221/FOXC1
GO:0043551	regulation of phosphatidylinositol 3-kinase activity	0.0442491	SOCS3/SOCS2
GO:0006639	acylglycerol metabolic process	0.0447516	PNPLA3/MOGAT2/GPAM
GO:0015849	organic acid transport	0.0451113	RBP5/SLCO1A2/RGS2/GJA1/CYP7A1
GO:0050679	positive regulation of epithelial cell proliferation	0.0455336	MYC/JUN/NR4A1/HAS2
GO:0050953	sensory perception of light stimulus	0.0455336	RAX2/UNC119/RGS16/ABCC6
GO:0097191	extrinsic apoptotic signaling pathway	0.0455336	MIR221/ITPRIP/BCL2A1/ATF3
GO:0006638	neutral lipid metabolic process	0.0455915	PNPLA3/MOGAT2/GPAM
GO:0010332	response to gamma radiation	0.0456831	MYC/EGR1
GO:0043388	positive regulation of DNA binding	0.0456831	KLF4/FOXC1
GO:0050879	multicellular organismal movement	0.0456831	TCAP/NR4A1
GO:0050881	musculoskeletal movement	0.0456831	TCAP/NR4A1
GO:0061756	leukocyte adhesion to vascular endothelial cell	0.0456831	MIR221/KLF4
GO:0046394	carboxylic acid biosynthetic process	0.0461045	NAGS/ACSM1/FADS2/FADS1/CYP7A1
GO:0032102	negative regulation of response to external stimulus	0.0469228	MIR221/DEFB118/KLF4/SOCS3/THBD/NBL1
GO:0016053	organic acid biosynthetic process	0.0471107	NAGS/ACSM1/FADS2/FADS1/CYP7A1
GO:0001541	ovarian follicle development	0.0471341	MMP19/FOXC1
GO:0050732	negative regulation of peptidyl-tyrosine phosphorylation	0.0471341	GPRC5A/SOCS3
GO:0007566	embryo implantation	0.0486019	TEAD4/GJA1
GO:0045604	regulation of epidermal cell differentiation	0.0486019	MAFF/FOXC1
GO:0051653	spindle localization	0.0486019	ASPM/GJA1
GO:0061098	positive regulation of protein tyrosine kinase activity	0.0486019	UNC119/HBEGF
GO:0061041	regulation of wound healing	0.0490291	MIR221/THBD/HBEGF
GO:0048732	gland development	0.0491005	UGT1A6/SOCS2/JUN/ONECUT1/HNF4A/FOXC1
GO:0031669	cellular response to nutrient levels	0.0499618	FAM107A/FADS1/FOS/ATF3

## Sheet: gene_CC
ID	Description	pvalue	geneID
GO:0090575	RNA polymerase II transcription regulator complex	0.00011446	MAFF/FOSL1/MYC/JUNB/JUN/FOS/CEBPD/ATF3
GO:0090571	RNA polymerase II transcription repressor complex	0.00343346	TBX15/MYC
GO:0017053	transcription repressor complex	0.0106115	TBX15/MYC/JUN
GO:0005942	phosphatidylinositol 3-kinase complex	0.0125825	SOCS3/SOCS2
GO:0098562	cytoplasmic side of membrane	0.0326167	RGS2/RGS1/GNAO1/EEF1A2
GO:0019898	extrinsic component of membrane	0.0391518	SOCS3/SOCS2/RGS1/GNAO1/GFRA3
GO:0045121	membrane raft	0.0437666	ARID3C/MYADM/HAS2/GPM6B/GJA1
GO:0098857	membrane microdomain	0.0442454	ARID3C/MYADM/HAS2/GPM6B/GJA1
GO:0030660	Golgi-associated vesicle membrane	0.0444761	KDELR3/GJA1
GO:0000791	euchromatin	0.0487708	KLF4/JUN

## Sheet: gene_KEGG
ID	Description	pvalue	geneID
hsa04380	Osteoclast differentiation	3.3145e-05	SOCS3/MAP3K14/FOSL1/JUNB/JUN/FOSB/FOS
hsa04976	Bile secretion	0.000423136	ABCG8/UGT1A6/SLC22A7/SLCO1A2/CYP7A1
hsa00561	Glycerolipid metabolism	0.000985507	PNPLA3/MOGAT2/GPAM/AKR1B10
hsa04668	TNF signaling pathway	0.00120596	SOCS3/MAP3K14/JUNB/JUN/FOS
hsa04210	Apoptosis	0.00283836	MAP3K14/GADD45B/JUN/FOS/BCL2A1
hsa05210	Colorectal cancer	0.00330123	GADD45B/MYC/JUN/FOS
hsa05207	Chemical carcinogenesis - receptor activation	0.00398904	UGT1A6/KLF4/MYC/JUN/FOS/KLF5
hsa05222	Small cell lung cancer	0.00420737	SKP2/GADD45B/MYC/LAMC2
hsa04657	IL-17 signaling pathway	0.00454333	FOSL1/JUN/FOSB/FOS
hsa05166	Human T-cell leukemia virus 1 infection	0.00499342	MAP3K14/FOSL1/MYC/JUN/FOS/EGR1
hsa04935	Growth hormone synthesis, secretion and action	0.010663	SOCS3/SOCS2/JUNB/FOS
hsa05031	Amphetamine addiction	0.013222	JUN/FOSB/FOS
hsa04917	Prolactin signaling pathway	0.0137446	SOCS3/SOCS2/FOS
hsa05120	Epithelial cell signaling in Helicobacter pylori infection	0.0137446	MAP3K14/JUN/HBEGF
hsa05169	Epstein-Barr virus infection	0.0146884	MAP3K14/SKP2/GADD45B/MYC/JUN
hsa04950	Maturity onset diabetes of the young	0.0147856	ONECUT1/HNF4A
hsa01040	Biosynthesis of unsaturated fatty acids	0.0158954	FADS2/FADS1
hsa04915	Estrogen signaling pathway	0.0170717	JUN/GNAO1/FOS/HBEGF
hsa05140	Leishmaniasis	0.0177307	JUN/FOS/EEF1A2
hsa04010	MAPK signaling pathway	0.0184242	MAP3K14/GADD45B/MYC/JUN/NR4A1/FOS
hsa05224	Breast cancer	0.0210191	GADD45B/MYC/JUN/FOS
hsa04012	ErbB signaling pathway	0.022997	MYC/JUN/HBEGF
hsa04921	Oxytocin signaling pathway	0.0244486	RGS2/JUN/GNAO1/FOS
hsa00040	Pentose and glucuronate interconversions	0.0259766	AKR1B10/UGT1A6
hsa05216	Thyroid cancer	0.0288121	GADD45B/MYC
hsa04912	GnRH signaling pathway	0.0290257	JUN/EGR1/HBEGF
hsa04630	JAK-STAT signaling pathway	0.0310798	CLCF1/SOCS3/SOCS2/MYC
hsa01522	Endocrine resistance	0.0331797	JUN/FOS/HBEGF
hsa04310	Wnt signaling pathway	0.0335049	SOX17/FOSL1/MYC/JUN
hsa05219	Bladder cancer	0.0348335	MYC/HBEGF
hsa04933	AGE-RAGE signaling pathway in diabetic complications	0.0349238	THBD/JUN/EGR1
hsa05142	Chagas disease	0.0367148	JUN/GNAO1/FOS
hsa04975	Fat digestion and absorption	0.0380119	MOGAT2/ABCG8
hsa04064	NF-kappa B signaling pathway	0.0385526	MAP3K14/GADD45B/BCL2A1
hsa04620	Toll-like receptor signaling pathway	0.0385526	CXCL9/JUN/FOS
hsa04660	T cell receptor signaling pathway	0.0385526	MAP3K14/JUN/FOS
hsa04928	Parathyroid hormone synthesis, secretion and action	0.0404368	FOS/EGR1/HBEGF
hsa02010	ABC transporters	0.0412971	ABCG8/ABCC6
hsa04930	Type II diabetes mellitus	0.0429786	SOCS3/SOCS2
hsa05030	Cocaine addiction	0.0481736	JUN/FOSB
hsa05202	Transcriptional misregulation in cancer	0.0495632	GADD45B/MYC/MLF1/BCL2A1
