# Supplementary material for: Bioinformatic and systems biology approach revealing the shared genes and molecular mechanisms between COVID-19 and non-alcoholic hepatitis
Source: Front Mol Biosci. 2023 Jun 19;10:1164220. doi: 10.3389/fmolb.2023.1164220 (PMC10315682; doi:10.3389/fmolb.2023.1164220)
Supplement: Supplementary file 8 [file Table4.XLSX]

## Sheet: Sheet1
node_name	MCC	DMNC	MNC	Degree	EPC
SOCS2	1	0	1	1	16.974
UNC119	1	0	1	1	1.366
RAX2	1	0	1	1	1.366
ODF3L1	1	0	1	1	2.496
MOGAT2	2	0	1	2	3.806
TCAP	1	0	1	1	1.535
NAGS	1	0	1	1	1.561
MB	2	0	1	2	1.79
MAP3K14	1	0	1	1	16.668
LAMC2	1	0	1	1	4.104
SKP2	2	0.30779	2	2	24.47
ONECUT1	2	0.30779	2	2	24.945
RGS16	6	0.46346	3	3	24.06
GNAO1	6	0.46346	3	3	24.379
TUBB6	1	0	1	1	9.753
GJA1	3	0	1	3	22.268
RGS1	7	0.46346	3	4	28.692
SOX17	33	0.42794	6	7	35.783
FOXC1	1	0	1	1	15.556
TEAD4	180	0.55399	8	8	38.044
RGS2	30	0.56839	4	7	34.825
GPAM	4	0.30898	3	3	9.313
PNPLA3	3	0.30779	2	3	6.921
TBX15	2	0.30779	2	2	8.598
FADS1	6	0.2842	4	4	10.054
LGALS4	48	0.58344	5	5	35.903
HBEGF	6	0.46346	3	3	31.423
EEF1A2	1	0	1	1	16.052
UGT1A6	10	0.32413	5	5	34.069
UBD	2	0	1	2	4.951
TAGLN	5	0.30898	3	4	26.752
CNN1	2	0.30779	2	2	17.906
KLF5	18	0.45378	5	5	36.146
THBD	2	0	1	2	17.228
CXCL9	2	0	1	2	5.098
CCL14	2	0	1	2	7.826
BCL2A1	6	0.46346	3	3	30.647
JUN	86169	0.44066	23	24	38.533
KLF6	1584	0.64439	9	9	38.258
MAFF	720	0.71324	6	6	37.269
NR4A1	81390	0.65857	12	12	38.467
KLF4	3028	0.5854	12	16	38.461
MYC	85252	0.4748	21	23	38.533
CEBPD	2166	0.64439	9	9	38.341
SOCS3	2161	0.72893	8	9	37.872
FOSL1	41064	0.71829	10	10	38.337
FOS	86173	0.4974	21	22	38.533
JUNB	82800	0.73175	12	12	38.421
FOSB	83064	0.65315	14	14	38.492
EGR1	81414	0.61311	13	13	38.368
GADD45B	40441	0.76373	9	10	38.155
PPP1R15A	240	0.66569	6	6	36.971
UBE2T	2	0	1	2	6.51
ASPM	2	0	1	2	12.619
ATF3	85921	0.68101	15	16	38.533
APOLD1	1	0	1	1	16.495
ANXA9	1	0	1	1	16.808
MMP19	2	0	1	2	7.663
HAS2	2	0	1	2	18.533
HDC	2	0	1	2	18.957
ADAMTS1	3	0	1	3	13.244
ACSM1	1	0	1	1	6.738
CYP7A1	12	0.38896	5	5	30.821
FADS2	6	0.30898	3	5	14.008
HNF4A	181	0.35633	11	12	38.205
SLCO1A2	8	0.37893	4	4	28.169
ABCG8	9	0.37893	4	5	28.089
MYH11	6	0.30898	3	5	27.017
SLC22A7	7	0.46346	3	4	25.771
ABCC6	2	0	1	2	19.171
