# Supplementary material for: Bioinformatic and systems biology approach revealing the shared genes and molecular mechanisms between COVID-19 and non-alcoholic hepatitis
Source: Front Mol Biosci. 2023 Jun 19;10:1164220. doi: 10.3389/fmolb.2023.1164220 (PMC10315682; doi:10.3389/fmolb.2023.1164220)
Supplement: Supplementary file 9 [file Table10.XLSX]

## Sheet: FDR < 0.05 and | logFC | ≥ 1
ID	Symbol	adj.P.Val	P.Value	logFC
ILMN_1751607	FOSB	9.52e-21	1.62e-24	-4.68805
ILMN_1781001	SOCS3	2e-18	4.08e-22	-3.21118
ILMN_1699651	IL6	9.19e-10	4.07e-12	-3.16338
ILMN_2313672	IL1RL1	8.59e-09	5.53e-11	-3.11818
ILMN_2184373	IL8	2.08e-10	7.14e-13	-2.8971
ILMN_1736969	SLITRK3	3.2e-11	7.74e-14	-2.89708
ILMN_1680618	MYC	2.21e-17	7.63e-21	-2.89341
ILMN_1669523	FOS	3.75e-18	8.94e-22	-2.88625
ILMN_2086077	JUNB	9.52e-21	1.37e-24	-2.8555
ILMN_1651498	GADD45G	5.5e-16	2.44e-19	-2.73452
ILMN_1723522	APOLD1	6.15e-12	1.19e-14	-2.63663
ILMN_2410145	NR4A1	1.1e-10	3.3e-13	-2.53694
ILMN_2242900	IL1RL1	2.81e-07	4.06e-09	-2.52109
ILMN_1673566	ADAMTS1	7.43e-15	5.64e-18	-2.43198
ILMN_1771841	FOSL1	9.53e-10	4.25e-12	-2.41091
ILMN_1717639	SIK1	8.05e-12	1.64e-14	-2.40271
ILMN_1672295	ZC3H12A	6.05e-11	1.69e-13	-2.3467
ILMN_1691156	MT1A	2.04e-07	2.7e-09	-2.33921
ILMN_2387385	IGFBP1	8.91e-09	5.89e-11	-2.25296
ILMN_1743445	FAM107A	4.81e-15	3.05e-18	-2.2317
ILMN_1651838	RND1	8.01e-08	8.97e-10	-2.22326
ILMN_2110908	MYC	1.26e-17	3.53e-21	-2.21179
ILMN_2054297	PTGS2	1.64e-10	5.37e-13	-2.17149
ILMN_1748915	S100A12	2.34e-07	3.24e-09	-2.1367
ILMN_1807034	CALCA	1.85e-07	2.39e-09	-2.12509
ILMN_2131861	SOCS2	8.6e-16	4.39e-19	-2.12038
ILMN_3310840	MIR21	9.56e-22	9.76e-26	-2.11441
ILMN_1789955	PNRC1	6.93e-13	1.01e-15	-2.10224
ILMN_1795325	ACTG2	2.25e-07	3.07e-09	-2.08723
ILMN_1740426	RASD1	6.88e-06	2.13e-07	-2.07921
ILMN_1657148	C19orf23	3.77e-06	1.01e-07	-2.0707
ILMN_2232463	ARL14	8.34e-08	9.43e-10	-2.06563
ILMN_1774733	SOCS1	2.89e-08	2.44e-10	-2.05527
ILMN_1801216	S100P	6.65e-10	2.78e-12	-2.04067
ILMN_1748751	NLF2	1.59e-09	7.51e-12	-2.03795
ILMN_1815023	PIM1	7.9e-16	3.76e-19	-2.03019
ILMN_1798926	SOCS2	2.62e-14	2.41e-17	-1.97683
ILMN_1775257	PROK2	2.38e-08	1.95e-10	-1.97648
ILMN_1785732	TNFAIP6	9.97e-06	3.45e-07	-1.97546
ILMN_1725175	FOSL2	1.15e-15	6.28e-19	-1.97526
ILMN_3310010	MIR146B	2.14e-07	2.87e-09	-1.97496
ILMN_2365091	FCAR	6.57e-07	1.17e-08	-1.91403
ILMN_1746053	BCL6	9.05e-10	3.97e-12	-1.90342
ILMN_1680139	MAFF	8.86e-09	5.82e-11	-1.89373
ILMN_1699354	EPHA2	7.8e-15	6.37e-18	-1.8815
ILMN_2137789	KLF4	4.61e-08	4.35e-10	-1.87247
ILMN_1691881	IL4R	1.39e-11	3.02e-14	-1.87021
ILMN_1751495	FGF14	1.21e-08	8.65e-11	-1.86265
ILMN_1792978	HAS2	1.16e-08	8.08e-11	-1.854
ILMN_1797191	KIAA0040	2.58e-08	2.14e-10	-1.85018
ILMN_1687978	PHLDA1	4.81e-15	3.11e-18	-1.84998
ILMN_1689734	IL1RN	4.43e-07	7.17e-09	-1.84086
ILMN_1682717	IER3	3.3e-11	8.21e-14	-1.83125
ILMN_1660904	TRIM15	9.41e-09	6.28e-11	-1.83122
ILMN_2121408	HBEGF	2.46e-13	2.76e-16	-1.8296
ILMN_1689004	TNFRSF12A	5.2e-06	1.5e-07	-1.82907
ILMN_2188264	CYR61	5.95e-15	4.25e-18	-1.82268
ILMN_1703123	AXUD1	5.78e-23	2.97e-27	-1.81647
ILMN_1702842	VNN3	1.61e-09	7.67e-12	-1.80887
ILMN_2322375	MAFF	4.9e-08	4.75e-10	-1.80873
ILMN_1686116	THBS1	7.6e-12	1.53e-14	-1.8071
ILMN_1682599	GPRC5A	1.45e-08	1.07e-10	-1.80216
ILMN_1767556	C10orf10	4.43e-10	1.75e-12	-1.79501
ILMN_1687652	TGFB3	2e-06	4.62e-08	-1.7756
ILMN_1801842	PTX3	3.02e-05	1.36e-06	-1.76345
ILMN_1735014	KLF6	4.16e-13	5.09e-16	-1.76283
ILMN_1738578	FILIP1L	5.76e-13	7.58e-16	-1.76267
ILMN_1659943	BACH2	1.07e-10	3.17e-13	-1.75594
ILMN_1759787	THBD	1.15e-08	7.94e-11	-1.75481
ILMN_1718863	KCNK1	1.59e-06	3.47e-08	-1.74866
ILMN_2339955	NR4A2	9.23e-08	1.07e-09	-1.74613
ILMN_1677511	PTGS2	1.18e-08	8.33e-11	-1.74505
ILMN_1659936	PPP1R15A	1.26e-17	3.85e-21	-1.74361
ILMN_1711786	NFE2	4.9e-08	4.76e-10	-1.73572
ILMN_2197365	RGS2	7.22e-12	1.43e-14	-1.73136
ILMN_1673207	KLF11	3.3e-10	1.21e-12	-1.731
ILMN_2071641	KCNK1	3.06e-12	5.32e-15	-1.7159
ILMN_1720829	ZFP36	2.45e-09	1.25e-11	-1.71559
ILMN_1801616	EMP1	6.59e-09	3.91e-11	-1.71511
ILMN_3245591	DIO3OS	2.88e-07	4.19e-09	-1.71315
ILMN_1741165	SLC11A1	2.54e-07	3.58e-09	-1.71029
ILMN_1733758	MT1B	0.000784	7.36e-05	-1.70525
ILMN_1728677	CREB5	2.71e-08	2.26e-10	-1.69021
ILMN_1720048	CCL2	2.41e-13	2.62e-16	-1.68954
ILMN_3251550	PHLDA1	1.49e-07	1.84e-09	-1.6889
ILMN_1762899	EGR1	5.21e-10	2.09e-12	-1.68275
ILMN_2408566	NR4A1	7.7e-08	8.52e-10	-1.67513
ILMN_1778059	CASP4	1.9e-07	2.49e-09	-1.6742
ILMN_1794875	AGPAT9	2.29e-15	1.33e-18	-1.66497
ILMN_1775501	IL1B	4.61e-08	4.38e-10	-1.66331
ILMN_1722781	EGR3	2.88e-08	2.42e-10	-1.65799
ILMN_1714170	SPSB1	7.07e-07	1.27e-08	-1.65656
ILMN_1699856	RALGDS	5.25e-11	1.41e-13	-1.64773
ILMN_2336094	ODZ3	3.32e-08	2.89e-10	-1.64498
ILMN_1705297	MYBPH	4.83e-06	1.37e-07	-1.64434
ILMN_1661343	TNFSF14	2.17e-06	5.15e-08	-1.64293
ILMN_1684316	MBNL2	7.54e-08	8.26e-10	-1.64256
ILMN_1807529	PADI4	1.15e-08	7.87e-11	-1.63219
ILMN_1712159	AVPR1A	7.03e-06	2.2e-07	-1.62811
ILMN_1700935	HAS2	6.56e-08	6.75e-10	-1.62235
ILMN_1738401	FOXC1	4.62e-07	7.52e-09	-1.6181
ILMN_3247139	C17orf96	2.9e-09	1.5e-11	-1.60743
ILMN_1660086	MYH11	7.19e-05	3.84e-06	-1.60614
ILMN_2092118	FPR1	5.32e-08	5.27e-10	-1.59866
ILMN_1658494	C13orf15	1.92e-11	4.31e-14	-1.59803
ILMN_2374865	ATF3	1.43e-14	1.22e-17	-1.59348
ILMN_3248551	C2CD4B	2.49e-07	3.49e-09	-1.59241
ILMN_1769282	FRMD6	0.000333	2.52e-05	-1.59213
ILMN_1774874	IL1RN	5.26e-07	8.89e-09	-1.58338
ILMN_1738207	CISH	2.58e-09	1.32e-11	-1.58134
ILMN_1767658	RRS1	3.05e-08	2.61e-10	-1.57858
ILMN_1729801	S100A8	1.61e-05	6.21e-07	-1.5748
ILMN_1741159	MAP3K8	2.35e-14	2.08e-17	-1.57418
ILMN_2374340	PLAUR	6.95e-08	7.27e-10	-1.57171
ILMN_1740875	FPR2	1.23e-06	2.56e-08	-1.55225
ILMN_1683859	SLC7A1	0.000124	7.57e-06	-1.54295
ILMN_1725193	IGFBP2	3.1e-07	4.6e-09	-1.54245
ILMN_1799030	CMTM2	2.36e-06	5.67e-08	-1.54135
ILMN_2391150	FILIP1L	4.91e-13	6.19e-16	-1.53878
ILMN_1709674	GFPT2	6.95e-06	2.16e-07	-1.53836
ILMN_3238478	SNORD11B	8.02e-10	3.49e-12	-1.5356
ILMN_1738725	LIF	4.17e-06	1.14e-07	-1.52651
ILMN_1807298	NR4A3	5.7e-08	5.68e-10	-1.52448
ILMN_1747442	P4HA1	1.16e-09	5.28e-12	-1.5242
ILMN_1778668	TAGLN	2.93e-05	1.32e-06	-1.5202
ILMN_1744381	SERPINE1	1.9e-07	2.5e-09	-1.51368
ILMN_1782305	NR4A2	6.56e-08	6.7e-10	-1.51341
ILMN_1730906	FILIP1L	1.64e-11	3.64e-14	-1.50574
ILMN_1775708	SLC2A3	3.83e-09	2.08e-11	-1.50443
ILMN_1656097	SLCO1A2	7.35e-06	2.34e-07	-1.50429
ILMN_1747673	RASL10A	7.15e-08	7.55e-10	-1.49725
ILMN_1754476	TRIM15	2.87e-05	1.28e-06	-1.49541
ILMN_1796210	PPRC1	7.43e-15	5.82e-18	-1.48641
ILMN_1718977	GADD45B	5.78e-23	3.93e-27	-1.48326
ILMN_1810054	CNN1	4.21e-05	2.03e-06	-1.48254
ILMN_1782953	MMP19	7.95e-07	1.49e-08	-1.48162
ILMN_1707748	PIM3	3.37e-05	1.56e-06	-1.47979
ILMN_1760227	CASP4	3.3e-07	5.09e-09	-1.47954
ILMN_1770260	NFKBIZ	1.16e-06	2.37e-08	-1.47907
ILMN_1795767	GRHL1	8.39e-06	2.75e-07	-1.4777
ILMN_1755620	IER5L	2.11e-06	4.97e-08	-1.47684
ILMN_1808732	SAA1	0.00287	0.00037	-1.47411
ILMN_3237627	LOC154761	5.65e-06	1.66e-07	-1.4727
ILMN_2412922	C14orf43	1.22e-06	2.54e-08	-1.47086
ILMN_2297961	RALGDS	4.79e-06	1.35e-07	-1.45163
ILMN_2368834	MYH11	0.00013	8.03e-06	-1.4496
ILMN_3249439	ZNF878	5.27e-07	8.95e-09	-1.441
ILMN_3230508	NCRNA00152	1.43e-05	5.4e-07	-1.43858
ILMN_1765400	C20orf77	0.000223	1.56e-05	-1.4376
ILMN_2382687	NR4A3	1.63e-07	2.05e-09	-1.43755
ILMN_2058468	BACH2	5.76e-06	1.7e-07	-1.43665
ILMN_1699489	TUBB6	8.85e-08	1.02e-09	-1.43569
ILMN_1782110	ZNF295	9.13e-06	3.09e-07	-1.43348
ILMN_1666022	TNFRSF10D	4.15e-06	1.13e-07	-1.42754
ILMN_1770293	KLF5	1.72e-08	1.32e-10	-1.42273
ILMN_1782050	CEBPD	4.31e-16	1.76e-19	-1.41995
ILMN_1728445	IGFBP1	7.47e-06	2.39e-07	-1.41656
ILMN_1666733	IL8	4.15e-06	1.13e-07	-1.4026
ILMN_1680192	APOBEC3A	0.000145	9.15e-06	-1.40205
ILMN_3235180	LOC100131726	4.41e-05	2.15e-06	-1.39679
ILMN_1663042	SDC4	5.75e-09	3.27e-11	-1.39462
ILMN_2139970	ALDH1A3	0.000447	3.64e-05	-1.38944
ILMN_1710514	BCL3	9.92e-13	1.52e-15	-1.38938
ILMN_1661197	CLCF1	2.58e-08	2.14e-10	-1.38698
ILMN_1732923	SIPA1L2	8.27e-09	5.27e-11	-1.38059
ILMN_1807464	FLJ45139	6.48e-06	1.97e-07	-1.37925
ILMN_2092933	ADAMTS4	2.05e-05	8.38e-07	-1.37792
ILMN_1742052	SERPINB9	2.95e-06	7.44e-08	-1.36913
ILMN_2244547	ETNK1	2.4e-10	8.6e-13	-1.36735
ILMN_1790689	CRISPLD2	1.74e-09	8.4e-12	-1.36728
ILMN_1681461	RAB27A	9.76e-08	1.16e-09	-1.36574
ILMN_1789781	PIM3	3.05e-08	2.62e-10	-1.36468
ILMN_1663131	LYST	3.67e-08	3.24e-10	-1.36464
ILMN_1711062	MMP19	7.07e-07	1.28e-08	-1.36259
ILMN_1734744	CDH19	4.75e-12	8.58e-15	-1.36053
ILMN_1704665	GPM6B	8.6e-06	2.85e-07	-1.35811
ILMN_1708025	RBPMS	2e-08	1.56e-10	-1.35081
ILMN_1656011	RGS1	1.53e-12	2.59e-15	-1.34828
ILMN_3310643	MIR886	1.34e-05	4.95e-07	-1.3413
ILMN_1752065	NLF2	2.58e-05	1.12e-06	-1.33995
ILMN_1701914	CD274	9.36e-05	5.37e-06	-1.32785
ILMN_1758008	ODF3L1	5.07e-06	1.45e-07	-1.31964
ILMN_1735548	HIVEP1	1.96e-09	9.68e-12	-1.31957
ILMN_1695959	C21orf63	5.16e-10	2.05e-12	-1.31655
ILMN_1746408	MIDN	1.6e-07	2e-09	-1.31488
ILMN_3241798	SNORA41	1.34e-09	6.18e-12	-1.311
ILMN_1759488	DUSP10	6.15e-06	1.85e-07	-1.30927
ILMN_2150787	HLA-C	0.0475	0.0144	-1.30912
ILMN_2112128	MAPK4	0.00268	0.000341	-1.30383
ILMN_1767253	RRP12	9.95e-07	1.96e-08	-1.29956
ILMN_1776181	BIRC3	0.000109	6.45e-06	-1.29916
ILMN_1655414	TNFSF14	2.2e-05	9.19e-07	-1.2989
ILMN_1763207	BATF3	1.14e-05	4.07e-07	-1.29855
ILMN_1723706	GRAMD4	3.23e-06	8.37e-08	-1.29679
ILMN_2086105	SPRY4	6.85e-10	2.89e-12	-1.2933
ILMN_1661750	VIL1	0.00203	0.000239	-1.29285
ILMN_1696556	KIAA0133	3.22e-07	4.88e-09	-1.29037
ILMN_2408543	PLAUR	4.19e-10	1.63e-12	-1.28847
ILMN_1664772	ATP2B4	2.25e-07	3.06e-09	-1.28632
ILMN_1674608	FAM169B	0.000242	1.72e-05	-1.28554
ILMN_1693334	P4HA1	2.08e-10	7.27e-13	-1.28362
ILMN_1751656	KLF11	2.25e-13	2.38e-16	-1.28001
ILMN_1689836	C5AR1	5.13e-08	5.03e-10	-1.27629
ILMN_1791346	ATF3	7.98e-09	4.95e-11	-1.27377
ILMN_3249406	URB2	1.34e-06	2.85e-08	-1.26553
ILMN_1679267	TGM2	3.7e-06	9.93e-08	-1.2643
ILMN_1661178	NR4A1	0.000109	6.45e-06	-1.26396
ILMN_1697069	CSF3	3.18e-05	1.45e-06	-1.25371
ILMN_1715133	IVNS1ABP	1.21e-08	8.61e-11	-1.2526
ILMN_1769925	C2CD4A	0.000708	6.43e-05	-1.25225
ILMN_1765578	TIPARP	7.67e-05	4.16e-06	-1.25208
ILMN_1783149	CDH23	1.87e-06	4.26e-08	-1.25196
ILMN_1696029	FLJ36031	2.26e-08	1.83e-10	-1.25193
ILMN_1810716	GFRA3	0.00678	0.00111	-1.25152
ILMN_1652185	IL4R	7.33e-09	4.49e-11	-1.25092
ILMN_1753111	NAMPT	1.66e-10	5.47e-13	-1.24638
ILMN_1715748	FLNC	0.00145	0.000156	-1.24574
ILMN_2400935	TAGLN	2.35e-05	1e-06	-1.24476
ILMN_3237971	SNORD11	4.64e-07	7.57e-09	-1.24463
ILMN_1769229	BCL2A1	0.00133	0.00014	-1.23478
ILMN_1774685	IL24	0.00117	0.00012	-1.23178
ILMN_1792323	HDC	5.21e-07	8.75e-09	-1.22642
ILMN_1700413	MAFF	7.07e-07	1.27e-08	-1.22539
ILMN_3240150	SNORA75	0.000427	3.42e-05	-1.222
ILMN_1721762	IL18RAP	8.16e-07	1.54e-08	-1.21559
ILMN_2381206	DHODH	1.67e-06	3.69e-08	-1.21333
ILMN_1721626	ARID5B	1.26e-13	1.25e-16	-1.21026
ILMN_2118129	ITLN2	1.5e-05	5.72e-07	-1.2078
ILMN_1797596	SPRY4	5.53e-11	1.51e-13	-1.20216
ILMN_1808226	RGS16	0.000468	3.85e-05	-1.19786
ILMN_2405684	BIRC3	5.24e-05	2.64e-06	-1.19725
ILMN_1702241	FLJ45445	0.00564	0.000879	-1.19581
ILMN_1661695	IRAK3	1.25e-08	9.04e-11	-1.19472
ILMN_1674167	IL10	3.29e-07	5.06e-09	-1.19326
ILMN_1781812	NR4A3	0.000438	3.54e-05	-1.19041
ILMN_1806023	JUN	2.21e-17	8.28e-21	-1.18862
ILMN_1748903	LIN28	0.016	0.00335	-1.18666
ILMN_1703110	KCNE4	5.84e-05	3e-06	-1.18605
ILMN_1731231	ERN1	5.86e-07	1.02e-08	-1.18057
ILMN_1685044	MTUS1	0.000682	6.13e-05	-1.17774
ILMN_2350574	MYADM	7.38e-08	7.87e-10	-1.17747
ILMN_1769201	ELF3	3.81e-07	6e-09	-1.17695
ILMN_1684439	MLF1	1.12e-05	3.93e-07	-1.17517
ILMN_1794017	SERTAD1	6.15e-12	1.19e-14	-1.17438
ILMN_1671509	CCL3	0.000191	1.28e-05	-1.17425
ILMN_1791123	TMPRSS2	0.000101	5.89e-06	-1.17392
ILMN_2184250	SERPINB9	0.00121	0.000124	-1.17037
ILMN_1713751	ADAM19	1.56e-06	3.4e-08	-1.16452
ILMN_1711451	SLC7A2	4.25e-06	1.17e-07	-1.16297
ILMN_1685275	MCAM	3.45e-05	1.61e-06	-1.16215
ILMN_2367883	GEM	1.26e-05	4.62e-07	-1.15965
ILMN_3243851	GAGE12C	0.0486	0.0148	-1.15831
ILMN_1685535	LARP1B	3.13e-08	2.7e-10	-1.15771
ILMN_1758164	STC1	1.9e-06	4.33e-08	-1.15582
ILMN_3247494	SNORA36B	0.0102	0.00186	-1.1521
ILMN_3239653	RAX2	0.000221	1.53e-05	-1.15026
ILMN_1715532	AKAP12	6.83e-06	2.1e-07	-1.15013
ILMN_2386444	ANGPTL4	6.82e-06	2.1e-07	-1.14838
ILMN_2150851	SERPINB2	0.0015	0.000163	-1.14791
ILMN_1724070	MAP3K14	7.38e-06	2.35e-07	-1.13537
ILMN_1657234	CCL20	0.00308	0.000405	-1.1327
ILMN_3242676	TMEM233	7.13e-06	2.25e-07	-1.13207
ILMN_1746465	FJX1	0.000128	7.92e-06	-1.13121
ILMN_2251759	FRMD6	4.88e-05	2.41e-06	-1.12915
ILMN_1787212	CDKN1A	5.62e-06	1.65e-07	-1.1275
ILMN_1738816	FOXO1	1.12e-10	3.39e-13	-1.1275
ILMN_2186061	PFKFB3	1.08e-09	4.9e-12	-1.12649
ILMN_2150856	SERPINB2	0.000986	9.72e-05	-1.12633
ILMN_1670695	BACH2	0.000154	9.83e-06	-1.12613
ILMN_1772289	CHI3L1	8.62e-06	2.86e-07	-1.12549
ILMN_3310326	MIR221	0.00698	0.00115	-1.11922
ILMN_1679268	PELI1	6.05e-13	8.44e-16	-1.11896
ILMN_1705301	TEAD4	1.86e-05	7.51e-07	-1.11827
ILMN_1685005	TNFRSF1A	9.1e-09	6.04e-11	-1.11341
ILMN_1671092	SOX17	4e-05	1.92e-06	-1.11124
ILMN_1682099	TNFAIP8L3	2.68e-05	1.17e-06	-1.11071
ILMN_1680397	IL8RB	5.68e-07	9.84e-09	-1.10869
ILMN_3243333	GAGE12J	0.0489	0.015	-1.10845
ILMN_2083469	IRS2	0.000387	3.04e-05	-1.10092
ILMN_1762713	C19orf59	0.00038	2.96e-05	-1.09839
ILMN_2230025	PDLIM3	0.000175	1.15e-05	-1.09786
ILMN_2278246	PDE11A	4.93e-07	8.15e-09	-1.09707
ILMN_1761938	RAC1	0.000106	6.25e-06	-1.09604
ILMN_1721770	PAPPA	0.000485	4.02e-05	-1.08941
ILMN_1701441	LPAR1	9.11e-07	1.75e-08	-1.08728
ILMN_1737314	BCL6	4.48e-11	1.17e-13	-1.08679
ILMN_1810864	PMP22	0.000126	7.74e-06	-1.08641
ILMN_1720158	ETS2	1.71e-10	5.7e-13	-1.08615
ILMN_2213834	PRO0628	1.59e-06	3.47e-08	-1.07748
ILMN_1735438	GPM6B	2.72e-05	1.19e-06	-1.07643
ILMN_1799062	NFKB2	2.11e-06	4.97e-08	-1.07581
ILMN_2387680	VNN3	0.000167	1.09e-05	-1.07556
ILMN_2200738	OR4F5	0.0305	0.00787	-1.07459
ILMN_1707312	NFIL3	2e-13	2.04e-16	-1.0736
ILMN_3249444	POM121L4P	0.036	0.00985	-1.06938
ILMN_1691508	PLAUR	2.54e-05	1.1e-06	-1.06626
ILMN_2103646	OR4F21	0.0493	0.0152	-1.06477
ILMN_1779448	EFHD1	0.000281	2.06e-05	-1.06471
ILMN_1751016	LONRF2	3.38e-06	8.83e-08	-1.06457
ILMN_1695579	CIT	0.000525	4.42e-05	-1.06427
ILMN_2079225	LOC650293	0.025	0.00605	-1.06408
ILMN_2318430	EIF5	1.86e-05	7.48e-07	-1.06271
ILMN_1653730	OXCT2	0.000187	1.26e-05	-1.06265
ILMN_2405521	MTHFD2	2.86e-05	1.27e-06	-1.0623
ILMN_2081344	PJCG6	0.0162	0.0034	-1.06074
ILMN_1736048	ELL	1.47e-12	2.41e-15	-1.05937
ILMN_2363392	TNFSF14	6.64e-07	1.18e-08	-1.05822
ILMN_3245893	SNORA1	1.09e-07	1.3e-09	-1.05719
ILMN_1683786	FYTTD1	7.45e-08	8.09e-10	-1.05701
ILMN_3239181	ITPRIP	3.83e-09	2.07e-11	-1.05317
ILMN_1798256	UPP1	8.85e-09	5.78e-11	-1.05291
ILMN_1672589	SEMA4B	0.00187	0.000217	-1.05263
ILMN_1731714	CREB5	2.96e-08	2.52e-10	-1.05143
ILMN_2396287	RFX2	0.000656	5.85e-05	-1.04919
ILMN_1656812	ITGB1BP3	0.00867	0.00152	-1.04886
ILMN_1688932	NR5A2	2.18e-07	2.93e-09	-1.04831
ILMN_1701424	LAMC2	0.00175	0.000198	-1.04655
ILMN_2050911	SLC22A4	4.09e-07	6.57e-09	-1.04612
ILMN_1758864	VNN2	3.6e-06	9.57e-08	-1.04593
ILMN_1717207	MMP25	1.11e-05	3.89e-07	-1.04197
ILMN_3235326	LOC388796	2.31e-05	9.74e-07	-1.04139
ILMN_1687768	NCOA7	5.21e-07	8.73e-09	-1.04139
ILMN_1798459	PPAN	5.22e-07	8.8e-09	-1.04045
ILMN_1725271	GPR3	3.43e-05	1.59e-06	-1.03885
ILMN_1703926	PTGER2	2.76e-07	3.97e-09	-1.03732
ILMN_2256050	SERPINA1	3.13e-05	1.42e-06	-1.03689
ILMN_1741021	CH25H	0.00316	0.000417	-1.03567
ILMN_1805192	ITPRIP	1.38e-12	2.21e-15	-1.0348
ILMN_1669972	DKFZp686O24166	1.54e-05	5.9e-07	-1.03386
ILMN_1780546	OSM	7.72e-05	4.21e-06	-1.03373
ILMN_1708375	IRF1	0.000479	3.96e-05	-1.02901
ILMN_3245605	SNORA71A	0.000188	1.27e-05	-1.02888
ILMN_3308540	MIR548I1	0.0449	0.0133	-1.0274
ILMN_2336803	RPGR	0.00168	0.000189	-1.02731
ILMN_3250483	PVR	3.11e-06	7.91e-08	-1.02623
ILMN_2209115	MAK	0.000291	2.14e-05	-1.02611
ILMN_1687301	VCAN	0.000347	2.66e-05	-1.02514
ILMN_3245541	SNORD53	0.000181	1.21e-05	-1.02477
ILMN_1723743	ROM1	0.000485	4.02e-05	-1.02262
ILMN_1790781	DHRS13	0.00112	0.000113	-1.02234
ILMN_1655961	C7orf54	0.000674	6.04e-05	-1.02088
ILMN_1736327	CDC42EP3	6.24e-08	6.31e-10	-1.02033
ILMN_3246489	SBK2	0.029	0.00735	-1.02032
ILMN_1745668	SYNE2	3.25e-06	8.45e-08	-1.01977
ILMN_1807439	ALDH1A3	0.000142	8.98e-06	-1.01969
ILMN_1674353	MIOX	0.012	0.00231	-1.01814
ILMN_2362232	ZNF331	5.22e-09	2.9e-11	-1.01802
ILMN_1789599	NBL1	1.78e-06	4.01e-08	-1.01741
ILMN_2230178	DAND5	0.00197	0.000231	-1.01573
ILMN_1664289	LOC440570	0.0226	0.00528	-1.01415
ILMN_1727087	GJA1	4.9e-07	8.07e-09	-1.01383
ILMN_1680251	SORCS1	0.000936	9.1e-05	-1.01178
ILMN_3243466	LIPN	5.8e-05	2.98e-06	-1.01168
ILMN_1661309	XKR4	1.3e-05	4.78e-07	-1.01153
ILMN_3243129	SNORA17	0.0475	0.0144	-1.01095
ILMN_3245682	GAGE2B	0.0391	0.011	-1.0108
ILMN_1732143	FLJ42957	0.0175	0.00378	-1.00996
ILMN_1753166	PREI3	0.00301	0.000393	-1.00963
ILMN_1739496	PRRX1	0.00628	0.001	-1.00782
ILMN_3247018	SNORA67	1.16e-06	2.38e-08	-1.00778
ILMN_1731598	DEFB118	0.022	0.0051	-1.00707
ILMN_2367239	RCAN1	0.00605	0.000962	-1.00671
ILMN_1808811	SBNO2	9.76e-05	5.63e-06	-1.00457
ILMN_3243049	SNORD19	6.59e-08	6.8e-10	-1.00369
ILMN_1742230	BAZ1A	1.03e-05	3.58e-07	-1.00301
ILMN_1737252	NRG1	0.000366	2.84e-05	-1.00085
ILMN_1759670	AMACR	1.54e-05	5.89e-07	1.00026
ILMN_1688295	ZNF219	2.55e-06	6.23e-08	1.00158
ILMN_1803652	C9orf91	6.9e-08	7.19e-10	1.00167
ILMN_1713542	TRIM14	1.67e-06	3.71e-08	1.00344
ILMN_1667298	LOC201229	7.11e-06	2.23e-07	1.00486
ILMN_2224486	C3orf14	0.000394	3.11e-05	1.00589
ILMN_2368585	GGT1	2.88e-05	1.28e-06	1.00712
ILMN_1801307	TNFSF10	1.15e-06	2.34e-08	1.0095
ILMN_1719649	TMEM63A	1.65e-06	3.63e-08	1.01091
ILMN_1664698	UNC119	9.25e-08	1.09e-09	1.01123
ILMN_1714252	SLC16A13	2.72e-05	1.19e-06	1.01219
ILMN_1801205	GPNMB	0.000101	5.87e-06	1.01437
ILMN_1711470	UBE2T	2.13e-05	8.8e-07	1.01487
ILMN_3237062	FAM47E	0.000298	2.21e-05	1.0154
ILMN_1715437	CASC5	3.75e-05	1.77e-06	1.01613
ILMN_1728957	ANKRD5	2.61e-06	6.38e-08	1.01734
ILMN_2293902	ABCC6	3.05e-05	1.37e-06	1.01775
ILMN_1685387	PIGR	1.8e-05	7.18e-07	1.01848
ILMN_3241554	KANK4	0.00216	0.00026	1.0185
ILMN_1740759	MAMDC4	1.57e-05	6.04e-07	1.01897
ILMN_1755926	DBI	0.000207	1.42e-05	1.01929
ILMN_1756052	NOL4	0.000696	6.29e-05	1.02027
ILMN_1725187	PITPNM2	3.38e-06	8.86e-08	1.02046
ILMN_3240420	USP18	0.000195	1.32e-05	1.02266
ILMN_1775330	C15orf52	0.00189	0.00022	1.02292
ILMN_1661434	ACSM1	0.000769	7.17e-05	1.02398
ILMN_1762803	RFXDC2	3.1e-13	3.69e-16	1.0258
ILMN_1792409	AMOT	2.99e-06	7.54e-08	1.02628
ILMN_1712707	ABHD8	0.000383	3e-05	1.02632
ILMN_1713235	MGC12965	3.68e-06	9.87e-08	1.02668
ILMN_1652727	GLT8D1	8.84e-09	5.75e-11	1.02781
ILMN_1797965	PDP2	3.04e-09	1.61e-11	1.02912
ILMN_1793543	C1orf51	2.41e-05	1.03e-06	1.03007
ILMN_1789166	SHD	0.00394	0.000551	1.03033
ILMN_1713901	KDELR3	1.42e-07	1.73e-09	1.03196
ILMN_1795679	STMN2	0.0115	0.00218	1.03257
ILMN_3234884	KIF22	0.000158	1.02e-05	1.03547
ILMN_2408938	LRRC20	1.04e-09	4.7e-12	1.03564
ILMN_1771019	MTMR4	6.78e-06	2.08e-07	1.03646
ILMN_1741971	KIAA1161	7.6e-06	2.44e-07	1.03664
ILMN_2252554	MANBAL	4.7e-08	4.5e-10	1.03667
ILMN_1652456	TMEM98	1.62e-05	6.28e-07	1.0384
ILMN_2357777	RNF214	4.56e-05	2.23e-06	1.04083
ILMN_1686461	THAP2	2.3e-08	1.88e-10	1.04138
ILMN_2390544	DKFZP564J102	5.34e-06	1.55e-07	1.04196
ILMN_1742704	GNAO1	0.000364	2.81e-05	1.04485
ILMN_1789593	PRPF40B	3.19e-06	8.19e-08	1.04628
ILMN_1787526	MGC13057	1.25e-06	2.63e-08	1.04679
ILMN_1729476	PROL1	0.000151	9.59e-06	1.04748
ILMN_1731070	ORC6L	2.82e-05	1.25e-06	1.04775
ILMN_1680309	ABCG8	3.76e-05	1.78e-06	1.04796
ILMN_2316173	AP1S1	2.77e-05	1.22e-06	1.05068
ILMN_2193315	C14orf143	4.35e-08	4.03e-10	1.05068
ILMN_1700547	CHST9	0.000538	4.57e-05	1.05091
ILMN_1813325	PDE11A	1.15e-05	4.12e-07	1.05222
ILMN_1735764	HTR2B	2.08e-05	8.59e-07	1.05224
ILMN_2066756	NCAPG2	8.16e-05	4.55e-06	1.05561
ILMN_1792419	FRMD7	9.23e-08	1.08e-09	1.05601
ILMN_1712419	DCDC2	0.00282	0.000362	1.05642
ILMN_1721360	FBXO27	7.84e-10	3.39e-12	1.05688
ILMN_2374352	DBNDD1	1.47e-06	3.16e-08	1.05703
ILMN_1770653	MAL2	1.73e-08	1.34e-10	1.05731
ILMN_1677827	TLR7	7.45e-08	8.07e-10	1.0578
ILMN_2406634	DNMT3L	0.000175	1.15e-05	1.05964
ILMN_1690464	TMEM20	1.09e-07	1.31e-09	1.06029
ILMN_1801572	C19orf44	4.52e-07	7.35e-09	1.06121
ILMN_1754045	FANCL	9.56e-06	3.28e-07	1.06327
ILMN_1747911	CDC2	1.12e-10	3.46e-13	1.06376
ILMN_1671686	EPB49	0.000347	2.66e-05	1.06414
ILMN_1657868	SIRT4	3.28e-07	5.04e-09	1.06472
ILMN_1667018	ACE2	7.13e-06	2.25e-07	1.06651
ILMN_3245684	C12orf27	4.32e-06	1.2e-07	1.0668
ILMN_1690523	LRRC20	9.32e-11	2.66e-13	1.06832
ILMN_1763638	BCAR3	1.12e-10	3.46e-13	1.06891
ILMN_1661372	JUB	1.71e-06	3.82e-08	1.06973
ILMN_3305735	LOC730101	9.55e-06	3.27e-07	1.07042
ILMN_2072045	ANKRD56	4.75e-05	2.34e-06	1.07047
ILMN_1655225	C19orf25	1.33e-08	9.68e-11	1.07069
ILMN_1694533	RMND1	2.14e-08	1.71e-10	1.07273
ILMN_2229877	PCDH18	1.45e-05	5.51e-07	1.07323
ILMN_2193213	DEFA1	0.019	0.00421	1.07336
ILMN_1651964	ABCC5	4.68e-07	7.65e-09	1.07484
ILMN_1757626	ARID3C	0.000271	1.97e-05	1.0749
ILMN_1654262	ZMAT3	1.95e-06	4.49e-08	1.07511
ILMN_1670769	CENPQ	6.91e-06	2.15e-07	1.07582
ILMN_1706301	RET	0.000491	4.07e-05	1.07778
ILMN_1688831	SYT7	0.000278	2.03e-05	1.07896
ILMN_2103024	RBP5	7.07e-05	3.75e-06	1.07968
ILMN_3244323	LOC148413	2.77e-06	6.83e-08	1.08331
ILMN_1813925	NOL3	2.15e-07	2.88e-09	1.08564
ILMN_2386982	PRKCZ	2.88e-06	7.16e-08	1.08622
ILMN_1710644	MARVELD3	5.01e-07	8.29e-09	1.08835
ILMN_1687888	BTN3A1	6.27e-07	1.1e-08	1.08846
ILMN_2393456	DDO	1.63e-08	1.24e-10	1.08913
ILMN_1702320	JAKMIP2	5.53e-05	2.81e-06	1.08995
ILMN_1792689	HIST1H2AC	8.97e-06	3.02e-07	1.09007
ILMN_1767322	EDAR	6.04e-07	1.05e-08	1.09077
ILMN_2264011	GRAP	7.11e-06	2.24e-07	1.09082
ILMN_1689371	GIMAP2	3.43e-06	9e-08	1.09154
ILMN_1703228	AGFG2	5.26e-07	8.88e-09	1.09166
ILMN_1766405	GOLM1	0.000101	5.89e-06	1.0929
ILMN_1792741	AMACR	3.44e-06	9.03e-08	1.09328
ILMN_1746618	PAQR7	2.34e-07	3.22e-09	1.09389
ILMN_3307906	PALMD	8.29e-08	9.33e-10	1.09476
ILMN_1814281	SPC25	5.22e-07	8.78e-09	1.09569
ILMN_1771120	TMEM45B	1.3e-05	4.77e-07	1.09884
ILMN_2410362	ACBD5	0.000487	4.03e-05	1.10105
ILMN_2207328	C18orf10	0.000188	1.26e-05	1.10116
ILMN_1657838	JMJD5	0.00465	0.000686	1.10386
ILMN_1796288	COL5A3	0.000696	6.28e-05	1.10604
ILMN_1791002	SKP2	8.92e-08	1.03e-09	1.10669
ILMN_2092223	TMEM92	2.41e-05	1.04e-06	1.1081
ILMN_2410826	OAS1	6.78e-05	3.58e-06	1.10974
ILMN_1664265	EPHA1	1.76e-07	2.24e-09	1.10978
ILMN_2365569	ICA1	0.000448	3.65e-05	1.1134
ILMN_1666109	MB	0.000169	1.1e-05	1.11348
ILMN_2135272	GIMAP2	8.98e-05	5.11e-06	1.11541
ILMN_1760982	ZNF187	3.16e-08	2.73e-10	1.11687
ILMN_3308490	MIR564	3.17e-07	4.78e-09	1.11888
ILMN_1782204	AFP	1.12e-05	3.93e-07	1.12076
ILMN_1743662	KBTBD3	2.17e-07	2.91e-09	1.12203
ILMN_1749338	ANKRD29	1.11e-06	2.24e-08	1.12239
ILMN_1655610	RET	3.98e-05	1.91e-06	1.12913
ILMN_2108357	RPL39L	1.28e-05	4.71e-07	1.12929
ILMN_2337263	PKIB	1.21e-06	2.5e-08	1.1317
ILMN_3247713	ELFN1	2.07e-06	4.87e-08	1.13209
ILMN_2401927	TTC8	9.57e-06	3.29e-07	1.13232
ILMN_2401253	FAM13A	6.18e-05	3.22e-06	1.13547
ILMN_2409220	HMMR	1.29e-11	2.76e-14	1.13551
ILMN_1739886	HNF4A	9.87e-05	5.71e-06	1.13777
ILMN_2412490	ANXA13	0.0147	0.00302	1.13819
ILMN_1740949	LRRC19	0.00692	0.00114	1.14305
ILMN_1782043	GRIA3	1.45e-08	1.07e-10	1.14549
ILMN_1674135	RALGPS1	3.25e-07	4.95e-09	1.1463
ILMN_1720998	CA12	0.000116	6.98e-06	1.14986
ILMN_1749878	FAM124B	3.4e-05	1.58e-06	1.15097
ILMN_1721580	TBX15	0.000192	1.3e-05	1.15251
ILMN_2088437	CX3CR1	3.95e-08	3.55e-10	1.15384
ILMN_1678841	UBD	8.39e-05	4.7e-06	1.15438
ILMN_3239288	ISM1	7.9e-09	4.87e-11	1.15499
ILMN_2180773	FAM168A	4.04e-07	6.45e-09	1.16401
ILMN_2042771	PTTG1	1.99e-07	2.64e-09	1.16689
ILMN_2048591	LRRN3	1.04e-06	2.07e-08	1.17028
ILMN_1671906	MND1	1e-06	1.98e-08	1.17082
ILMN_3304200	ZNF385B	1.68e-05	6.56e-07	1.17332
ILMN_1803528	LRRC31	1.04e-05	3.62e-07	1.17615
ILMN_1675640	OAS1	1.23e-05	4.45e-07	1.17731
ILMN_2155708	TLR3	7.79e-07	1.44e-08	1.17791
ILMN_2075757	LRIG3	0.000101	5.92e-06	1.17792
ILMN_3184843	IP6K3	0.00356	0.000487	1.17803
ILMN_1797063	TRHDE	2.08e-05	8.58e-07	1.17837
ILMN_1690223	CNTNAP2	3.18e-06	8.14e-08	1.17867
ILMN_1705676	MRAP	0.00115	0.000117	1.18168
ILMN_2087629	NOL4	2.58e-05	1.12e-06	1.18195
ILMN_1741131	CHRNB1	2.23e-06	5.3e-08	1.18844
ILMN_2059797	NOL3	6.55e-09	3.86e-11	1.19037
ILMN_1660793	PAQR4	2.65e-06	6.51e-08	1.19172
ILMN_1704313	GSTCD	4.27e-06	1.18e-07	1.20587
ILMN_1706390	UGT1A6	7.91e-05	4.36e-06	1.20931
ILMN_1692049	SLC7A6OS	1.84e-07	2.37e-09	1.20956
ILMN_1701393	TBX3	2.82e-06	6.99e-08	1.20965
ILMN_1697691	FLJ42280	1.4e-10	4.44e-13	1.21587
ILMN_1790317	RAB26	2.1e-08	1.67e-10	1.21679
ILMN_1804316	TCAP	7.46e-05	4.01e-06	1.21779
ILMN_1664543	IFIT3	6.51e-09	3.76e-11	1.21864
ILMN_1779373	HIST1H2BF	1.41e-06	3e-08	1.21967
ILMN_2091978	FREM2	2.17e-05	9.03e-07	1.22383
ILMN_1651987	C6orf129	2.67e-07	3.83e-09	1.22506
ILMN_1773006	FABP4	6.19e-06	1.87e-07	1.22588
ILMN_2347798	IFI6	0.000372	2.89e-05	1.22634
ILMN_1667267	PCBP4	1.79e-07	2.3e-09	1.22743
ILMN_1739054	CCDC121	1.06e-11	2.22e-14	1.23384
ILMN_1803211	FBXO2	1.73e-08	1.33e-10	1.24116
ILMN_2233454	SPTLC3	1.17e-06	2.41e-08	1.24263
ILMN_1809323	C9orf125	1.55e-08	1.15e-10	1.24589
ILMN_2075643	ANKRD29	2.62e-07	3.76e-09	1.24779
ILMN_1691007	PNPLA3	7.54e-06	2.42e-07	1.25014
ILMN_1738027	BRCA1	1.43e-05	5.37e-07	1.25547
ILMN_3246902	ABCC6P1	6.82e-06	2.1e-07	1.26049
ILMN_2221808	DGCR5	5.21e-07	8.71e-09	1.26396
ILMN_1667948	SPATA18	1.05e-06	2.12e-08	1.27026
ILMN_1800381	GNAO1	0.000232	1.63e-05	1.27475
ILMN_1763464	SLC25A42	3.43e-05	1.6e-06	1.27492
ILMN_1735386	SLC22A11	3.13e-05	1.42e-06	1.27969
ILMN_1795300	FLJ41603	2.54e-07	3.59e-09	1.27984
ILMN_2362549	ZWINT	2.43e-09	1.23e-11	1.28271
ILMN_1677887	PMS2	1.1e-06	2.23e-08	1.28603
ILMN_2217601	ANXA9	1.04e-05	3.63e-07	1.28839
ILMN_1800267	FAM13A	3.45e-07	5.36e-09	1.28887
ILMN_2311089	BRCA1	2.41e-05	1.03e-06	1.29238
ILMN_1736180	FRAT1	2.93e-08	2.49e-10	1.29471
ILMN_1789094	NINL	1.25e-06	2.61e-08	1.29548
ILMN_1729281	SPHK2	4.17e-05	2.01e-06	1.30094
ILMN_1717197	CD3G	5.83e-06	1.73e-07	1.30828
ILMN_1670134	FADS1	8.55e-06	2.83e-07	1.31632
ILMN_1736042	ME1	3.63e-08	3.2e-10	1.31762
ILMN_2362545	ZWINT	2.91e-11	6.93e-14	1.31777
ILMN_1736628	ORAI3	1.73e-05	6.8e-07	1.32292
ILMN_1739428	IFIT2	1.23e-08	8.86e-11	1.3247
ILMN_1815184	ASPM	3.77e-10	1.41e-12	1.32703
ILMN_2372915	P2RY2	5.32e-08	5.26e-10	1.32798
ILMN_1774265	C2orf82	0.000341	2.59e-05	1.33945
ILMN_1752510	FAM13A	1.11e-05	3.91e-07	1.35044
ILMN_1701789	IFIT3	3.67e-08	3.26e-10	1.35486
ILMN_2223056	TBX10	5.41e-10	2.21e-12	1.35518
ILMN_2302757	FCGBP	2.46e-05	1.06e-06	1.3579
ILMN_1693891	MOGAT2	4.68e-08	4.46e-10	1.36103
ILMN_1745356	CXCL9	1.56e-05	5.97e-07	1.36586
ILMN_1670975	C8orf47	1.17e-08	8.17e-11	1.36902
ILMN_1723971	SLC29A1	4.97e-08	4.85e-10	1.37196
ILMN_2181060	CKAP2	5.53e-07	9.48e-09	1.37517
ILMN_2043918	DLEU1	3.2e-06	8.25e-08	1.38067
ILMN_1758597	NAGS	1.48e-06	3.18e-08	1.38443
ILMN_2296510	SLC5A12	0.00136	0.000143	1.39046
ILMN_1781416	FRAT1	9.35e-07	1.82e-08	1.39208
ILMN_2388669	GRIA3	1.39e-09	6.42e-12	1.39247
ILMN_1797391	SLC22A7	2.49e-06	6.03e-08	1.3928
ILMN_1769789	C6orf142	0.0025	0.000311	1.39773
ILMN_2364600	PDE11A	1.05e-06	2.12e-08	1.40013
ILMN_1799243	ANXA13	3.38e-05	1.57e-06	1.40775
ILMN_1685699	PRSS3	4.43e-08	4.14e-10	1.41371
ILMN_3256801	C1orf203	7.33e-09	4.49e-11	1.4163
ILMN_1718173	PCDH24	7.41e-06	2.36e-07	1.42017
ILMN_2173975	RTP4	8.29e-08	9.34e-10	1.42262
ILMN_1811535	JUB	5.44e-08	5.41e-10	1.44177
ILMN_1674411	CKAP2	3.78e-10	1.43e-12	1.44377
ILMN_2199658	ANKS4B	1.02e-06	2.02e-08	1.45112
ILMN_2319588	OSGIN1	3.77e-06	1.02e-07	1.45729
ILMN_2343618	SAMD3	2.45e-07	3.41e-09	1.46078
ILMN_3268472	CCL14	1.6e-07	1.99e-09	1.47031
ILMN_2114812	ONECUT1	3.1e-07	4.58e-09	1.47855
ILMN_2075065	FADS2	0.000104	6.08e-06	1.49222
ILMN_2050790	C11orf52	5.2e-09	2.87e-11	1.49226
ILMN_1813796	TMEM169	2.01e-11	4.58e-14	1.49294
ILMN_1758213	GPAM	2.03e-06	4.73e-08	1.49464
ILMN_1665471	C2orf54	1.2e-06	2.48e-08	1.50919
ILMN_3229424	LOC730101	2.29e-07	3.14e-09	1.53178
ILMN_1653553	C14orf80	2.62e-07	3.75e-09	1.5583
ILMN_1806040	TYMS	6.05e-13	8.23e-16	1.56164
ILMN_2135709	C8orf47	6.51e-09	3.78e-11	1.56442
ILMN_1795298	GPER	1.22e-05	4.42e-07	1.573
ILMN_1800317	WNT5A	6.93e-13	1e-15	1.57628
ILMN_1709333	OAS2	9.26e-05	5.3e-06	1.58052
ILMN_1677542	TRIM14	2.14e-08	1.71e-10	1.58445
ILMN_1711015	CRYAA	8.34e-06	2.73e-07	1.60012
ILMN_1767393	GRIA3	6.84e-09	4.12e-11	1.62928
ILMN_2383290	TRIM14	2.43e-08	2e-10	1.65466
ILMN_1764714	LOC55908	2.92e-10	1.07e-12	1.67013
ILMN_1688162	SLC12A1	3.08e-07	4.53e-09	1.68585
ILMN_1756862	APOL3	1.97e-10	6.71e-13	1.68991
ILMN_2358919	TP53I3	5.76e-13	7.65e-16	1.70892
ILMN_1715715	CEBPA	3.1e-07	4.59e-09	1.73543
ILMN_1709399	SLC25A34	7.45e-08	8.11e-10	1.8085
ILMN_1796074	C18orf56	2.55e-11	5.99e-14	1.81955
ILMN_1784036	CDH15	2.08e-06	4.9e-08	1.82915
ILMN_1700606	RNF43	1.5e-10	4.84e-13	1.83223
ILMN_1694034	LGALS4	2.38e-09	1.2e-11	1.85644
ILMN_1715555	DBP	2.21e-07	2.98e-09	1.87927
ILMN_1691264	NAT8B	4.46e-11	1.15e-13	1.89626
ILMN_1801090	KRT222	7.75e-10	3.32e-12	1.90382
ILMN_1809590	GINS2	1.29e-12	2.02e-15	1.95251
ILMN_2149204	RTP3	7.98e-09	5e-11	1.98476
ILMN_1694472	GCK	3.55e-05	1.66e-06	2.12033
ILMN_2297626	PEG10	3.89e-10	1.48e-12	2.1457
ILMN_1670019	PEG10	2.2e-10	7.81e-13	2.14838
ILMN_2108735	EEF1A2	9.23e-08	1.08e-09	2.28778
ILMN_3239861	C10orf140	5.49e-12	1.03e-14	2.33839
ILMN_1684401	FMO1	2.69e-13	3.11e-16	2.34104
ILMN_1773002	LOC730417	1.48e-10	4.73e-13	2.51934
ILMN_1749575	CYP7A1	2.06e-09	1.02e-11	3.05957
ILMN_1672148	AKR1B10	3.49e-10	1.29e-12	3.31457
Note: there are 75 duplicate genes here.
