# Supplementary material for: Bioinformatic and systems biology approach revealing the shared genes and molecular mechanisms between COVID-19 and non-alcoholic hepatitis
Source: Front Mol Biosci. 2023 Jun 19;10:1164220. doi: 10.3389/fmolb.2023.1164220 (PMC10315682; doi:10.3389/fmolb.2023.1164220)
Supplement: Supplementary file 10 [file Table12.XLSX]

## Sheet: PPI network of the common DEGs
#node1	node2	node1_string_id	node2_string_id	neighborhood_on_chromosome	gene_fusion	phylogenetic_cooccurrence	homology	coexpression	experimentally_determined_interaction	database_annotated	automated_textmining	combined_score
ABCC6	SLC22A7	9606.ENSP00000205557	9606.ENSP00000361666	0	0	0	0	0.082	0.064	0	0.445	0.481
ABCC6	MYH11	9606.ENSP00000205557	9606.ENSP00000379616	0	0	0	0	0.062	0	0	0.49	0.501
ABCG8	SLCO1A2	9606.ENSP00000272286	9606.ENSP00000305974	0	0	0	0	0.062	0	0	0.424	0.436
ABCG8	HNF4A	9606.ENSP00000272286	9606.ENSP00000312987	0	0	0	0	0.12	0	0	0.404	0.454
ABCG8	FADS2	9606.ENSP00000272286	9606.ENSP00000278840	0	0	0	0	0.062	0	0	0.471	0.482
ABCG8	SLC22A7	9606.ENSP00000272286	9606.ENSP00000361666	0	0	0	0	0.196	0.102	0	0.403	0.532
ABCG8	CYP7A1	9606.ENSP00000272286	9606.ENSP00000301645	0	0	0	0	0.082	0.056	0	0.836	0.845
ACSM1	FADS2	9606.ENSP00000301956	9606.ENSP00000278840	0	0	0	0	0.062	0	0.9	0.168	0.915
ADAMTS1	HDC	9606.ENSP00000284984	9606.ENSP00000267845	0	0	0	0	0.049	0	0	0.434	0.438
ADAMTS1	HAS2	9606.ENSP00000284984	9606.ENSP00000306991	0	0	0	0	0.099	0	0	0.487	0.518
ADAMTS1	MMP19	9606.ENSP00000284984	9606.ENSP00000313437	0	0	0	0	0	0.066	0	0.728	0.735
ANXA9	HNF4A	9606.ENSP00000357943	9606.ENSP00000312987	0	0	0	0	0	0.07	0	0.441	0.458
APOLD1	ATF3	9606.ENSP00000324277	9606.ENSP00000344352	0	0	0	0	0	0	0	0.457	0.457
ASPM	UBE2T	9606.ENSP00000356379	9606.ENSP00000356243	0	0	0	0	0.783	0.102	0	0.155	0.821
ASPM	MYH11	9606.ENSP00000356379	9606.ENSP00000379616	0	0	0	0	0.122	0.294	0	0.21	0.467
ATF3	PPP1R15A	9606.ENSP00000344352	9606.ENSP00000200453	0	0	0	0	0.603	0	0	0.69	0.872
ATF3	GADD45B	9606.ENSP00000344352	9606.ENSP00000215631	0	0	0	0	0.179	0	0	0.595	0.654
ATF3	EGR1	9606.ENSP00000344352	9606.ENSP00000239938	0	0	0	0	0.254	0.062	0	0.716	0.784
ATF3	FOSB	9606.ENSP00000344352	9606.ENSP00000245919	0	0	0	0.785	0.333	0	0	0.666	0.427
ATF3	JUNB	9606.ENSP00000344352	9606.ENSP00000303315	0	0	0	0	0.454	0.749	0	0.682	0.952
ATF3	FOS	9606.ENSP00000344352	9606.ENSP00000306245	0	0	0	0.764	0.854	0.271	0	0.803	0.91
ATF3	FOSL1	9606.ENSP00000344352	9606.ENSP00000310170	0	0	0	0.778	0.089	0.271	0	0.626	0.401
ATF3	SOCS3	9606.ENSP00000344352	9606.ENSP00000330341	0	0	0	0	0.278	0	0	0.453	0.588
ATF3	CEBPD	9606.ENSP00000344352	9606.ENSP00000386165	0	0	0	0	0.087	0.078	0	0.476	0.521
ATF3	MYC	9606.ENSP00000344352	9606.ENSP00000479618	0	0	0	0	0.096	0.115	0	0.51	0.573
ATF3	KLF4	9606.ENSP00000344352	9606.ENSP00000363804	0	0	0	0	0.135	0.062	0	0.552	0.604
ATF3	NR4A1	9606.ENSP00000344352	9606.ENSP00000440864	0	0	0	0	0.258	0.146	0	0.568	0.702
ATF3	MAFF	9606.ENSP00000344352	9606.ENSP00000345393	0	0	0	0	0.36	0.286	0	0.462	0.733
ATF3	KLF6	9606.ENSP00000344352	9606.ENSP00000419923	0	0	0	0	0.689	0.062	0	0.55	0.857
ATF3	JUN	9606.ENSP00000344352	9606.ENSP00000360266	0	0	0	0	0.861	0.923	0.9	0.994	0.999
BCL2A1	JUN	9606.ENSP00000267953	9606.ENSP00000360266	0	0	0	0	0	0	0	0.414	0.414
BCL2A1	NR4A1	9606.ENSP00000267953	9606.ENSP00000440864	0	0	0	0	0	0.27	0	0.272	0.445
BCL2A1	MYC	9606.ENSP00000267953	9606.ENSP00000479618	0	0	0	0	0	0.057	0	0.581	0.588
CCL14	CXCL9	9606.ENSP00000479097	9606.ENSP00000354901	0	0	0	0	0.163	0	0	0.445	0.516
CCL14	THBD	9606.ENSP00000479097	9606.ENSP00000366307	0	0	0	0	0.095	0	0	0.375	0.41
CEBPD	JUNB	9606.ENSP00000386165	9606.ENSP00000303315	0	0	0	0	0.206	0.102	0.9	0.217	0.936
CEBPD	FOS	9606.ENSP00000386165	9606.ENSP00000306245	0	0	0	0	0.144	0.078	0.9	0.464	0.952
CEBPD	SOCS3	9606.ENSP00000386165	9606.ENSP00000330341	0	0	0	0	0.31	0	0	0.365	0.543
CEBPD	JUN	9606.ENSP00000386165	9606.ENSP00000360266	0	0	0	0	0.097	0.102	0	0.573	0.624
CEBPD	KLF4	9606.ENSP00000386165	9606.ENSP00000363804	0	0	0	0	0.141	0.058	0	0.392	0.465
CEBPD	KLF5	9606.ENSP00000386165	9606.ENSP00000366915	0	0	0	0	0.065	0.058	0.9	0.509	0.95
CEBPD	KLF6	9606.ENSP00000386165	9606.ENSP00000419923	0	0	0	0	0.11	0.058	0	0.401	0.454
CEBPD	MYC	9606.ENSP00000386165	9606.ENSP00000479618	0	0	0	0	0.063	0.102	0.9	0.394	0.942
CNN1	TAGLN	9606.ENSP00000252456	9606.ENSP00000432282	0	0	0	0.873	0.626	0	0	0.816	0.665
CNN1	MYH11	9606.ENSP00000252456	9606.ENSP00000379616	0	0	0	0	0.572	0	0	0.793	0.908
CXCL9	UBD	9606.ENSP00000354901	9606.ENSP00000366249	0	0	0	0	0.368	0	0	0.307	0.543
CYP7A1	SLC22A7	9606.ENSP00000301645	9606.ENSP00000361666	0	0	0	0	0.087	0.078	0	0.349	0.404
CYP7A1	UGT1A6	9606.ENSP00000301645	9606.ENSP00000303174	0	0	0	0	0.063	0.058	0	0.506	0.525
CYP7A1	SLCO1A2	9606.ENSP00000301645	9606.ENSP00000305974	0	0	0	0	0.076	0	0	0.561	0.577
CYP7A1	HNF4A	9606.ENSP00000301645	9606.ENSP00000312987	0	0	0	0	0.066	0.27	0	0.72	0.792
EEF1A2	MYC	9606.ENSP00000217182	9606.ENSP00000479618	0	0	0	0	0	0.152	0	0.366	0.439
EGR1	GADD45B	9606.ENSP00000239938	9606.ENSP00000215631	0	0	0	0	0.097	0	0	0.505	0.534
EGR1	HBEGF	9606.ENSP00000239938	9606.ENSP00000230990	0	0	0	0	0.108	0	0	0.379	0.422
EGR1	LGALS4	9606.ENSP00000239938	9606.ENSP00000302100	0	0	0	0	0	0.058	0	0.402	0.412
EGR1	SOCS3	9606.ENSP00000239938	9606.ENSP00000330341	0	0	0	0	0.086	0	0	0.385	0.414
EGR1	HNF4A	9606.ENSP00000239938	9606.ENSP00000312987	0	0	0	0	0	0.056	0	0.429	0.438
EGR1	MYC	9606.ENSP00000239938	9606.ENSP00000479618	0	0	0	0	0.063	0.058	0	0.734	0.746
EGR1	NR4A1	9606.ENSP00000239938	9606.ENSP00000440864	0	0	0	0	0.372	0.061	0	0.732	0.828
EGR1	FOSL1	9606.ENSP00000239938	9606.ENSP00000310170	0	0	0	0	0.089	0.062	0.65	0.639	0.877
EGR1	JUN	9606.ENSP00000239938	9606.ENSP00000360266	0	0	0	0	0.305	0.262	0.65	0.851	0.969
EGR1	FOSB	9606.ENSP00000239938	9606.ENSP00000245919	0	0	0	0	0.753	0.062	0.65	0.777	0.979
EGR1	JUNB	9606.ENSP00000239938	9606.ENSP00000303315	0	0	0	0	0.705	0.7	0.65	0.517	0.983
EGR1	FOS	9606.ENSP00000239938	9606.ENSP00000306245	0	0	0	0	0.961	0.062	0.65	0.948	0.999
FADS1	TBX15	9606.ENSP00000322229	9606.ENSP00000207157	0	0	0	0	0	0.058	0	0.407	0.417
FADS1	PNPLA3	9606.ENSP00000322229	9606.ENSP00000216180	0	0	0	0	0.105	0	0	0.387	0.427
FADS1	GPAM	9606.ENSP00000322229	9606.ENSP00000265276	0	0	0	0	0.062	0	0	0.479	0.49
FADS1	FADS2	9606.ENSP00000322229	9606.ENSP00000278840	0	0	0.437	0.965	0.652	0	0	0.915	0.668
FADS2	TBX15	9606.ENSP00000278840	9606.ENSP00000207157	0	0	0	0	0	0.058	0	0.566	0.574
FADS2	GPAM	9606.ENSP00000278840	9606.ENSP00000265276	0	0	0	0	0.064	0	0	0.508	0.52
FOS	PPP1R15A	9606.ENSP00000306245	9606.ENSP00000200453	0	0	0	0	0.242	0	0	0.299	0.446
FOS	GADD45B	9606.ENSP00000306245	9606.ENSP00000215631	0	0	0	0	0.162	0	0	0.504	0.567
FOS	HBEGF	9606.ENSP00000306245	9606.ENSP00000230990	0	0	0	0	0.12	0	0.9	0.562	0.958
FOS	RGS2	9606.ENSP00000306245	9606.ENSP00000235382	0	0	0	0	0.185	0	0	0.405	0.494
FOS	FOSB	9606.ENSP00000306245	9606.ENSP00000245919	0	0	0	0.866	0.899	0.267	0.8	0.989	0.986
FOS	HDC	9606.ENSP00000306245	9606.ENSP00000267845	0	0	0	0	0	0	0	0.417	0.417
FOS	LGALS4	9606.ENSP00000306245	9606.ENSP00000302100	0	0	0	0	0	0	0	0.537	0.537
FOS	UGT1A6	9606.ENSP00000306245	9606.ENSP00000303174	0	0	0	0	0	0	0.9	0.106	0.906
FOS	JUNB	9606.ENSP00000306245	9606.ENSP00000303315	0	0	0	0	0.826	0.899	0.9	0.986	0.999
FOS	TEAD4	9606.ENSP00000306245	9606.ENSP00000352926	0	0	0	0	0	0.248	0	0.291	0.444
FOS	HNF4A	9606.ENSP00000306245	9606.ENSP00000312987	0	0	0	0	0	0.076	0	0.517	0.534
FOS	KLF6	9606.ENSP00000306245	9606.ENSP00000419923	0	0	0	0	0.298	0.062	0	0.376	0.553
FOS	KLF4	9606.ENSP00000306245	9606.ENSP00000363804	0	0	0	0	0.202	0.062	0	0.457	0.558
FOS	MAFF	9606.ENSP00000306245	9606.ENSP00000345393	0	0	0	0	0.063	0.286	0	0.418	0.577
FOS	SOCS3	9606.ENSP00000306245	9606.ENSP00000330341	0	0	0	0	0.213	0	0	0.533	0.617
FOS	NR4A1	9606.ENSP00000306245	9606.ENSP00000440864	0	0	0	0	0.403	0.146	0	0.703	0.835
FOS	FOSL1	9606.ENSP00000306245	9606.ENSP00000310170	0	0	0	0.871	0.062	0	0.9	0.983	0.914
FOS	MYC	9606.ENSP00000306245	9606.ENSP00000479618	0	0	0	0	0.065	0.129	0.9	0.861	0.987
FOS	JUN	9606.ENSP00000306245	9606.ENSP00000360266	0	0	0	0	0.656	0.985	0.9	0.996	0.999
FOSB	PPP1R15A	9606.ENSP00000245919	9606.ENSP00000200453	0	0	0	0	0.539	0	0	0.291	0.659
FOSB	GADD45B	9606.ENSP00000245919	9606.ENSP00000215631	0	0	0	0	0.14	0	0	0.491	0.544
FOSB	RGS2	9606.ENSP00000245919	9606.ENSP00000235382	0	0	0	0	0.105	0	0	0.363	0.405
FOSB	MAFF	9606.ENSP00000245919	9606.ENSP00000345393	0	0	0	0	0.132	0.062	0	0.326	0.404
FOSB	KLF6	9606.ENSP00000245919	9606.ENSP00000419923	0	0	0	0	0.184	0.062	0	0.298	0.415
FOSB	KLF4	9606.ENSP00000245919	9606.ENSP00000363804	0	0	0	0	0.212	0.062	0	0.294	0.432
FOSB	FOSL1	9606.ENSP00000245919	9606.ENSP00000310170	0	0	0	0.821	0.062	0	0.8	0.987	0.838
FOSB	NR4A1	9606.ENSP00000245919	9606.ENSP00000440864	0	0	0	0	0.565	0.146	0	0.677	0.869
FOSB	MYC	9606.ENSP00000245919	9606.ENSP00000479618	0	0	0	0	0	0	0.9	0.399	0.937
FOSB	JUNB	9606.ENSP00000245919	9606.ENSP00000303315	0	0	0	0	0.346	0.607	0.9	0.896	0.996
FOSB	JUN	9606.ENSP00000245919	9606.ENSP00000360266	0	0	0	0	0.551	0.553	0.9	0.989	0.999
FOSL1	JUNB	9606.ENSP00000310170	9606.ENSP00000303315	0	0	0	0	0.088	0.843	0.9	0.949	0.999
FOSL1	MAFF	9606.ENSP00000310170	9606.ENSP00000345393	0	0	0	0	0.131	0.062	0	0.327	0.404
FOSL1	TEAD4	9606.ENSP00000310170	9606.ENSP00000352926	0	0	0	0	0.102	0.149	0	0.32	0.434
FOSL1	NR4A1	9606.ENSP00000310170	9606.ENSP00000440864	0	0	0	0	0.063	0.146	0	0.427	0.502
FOSL1	MYC	9606.ENSP00000310170	9606.ENSP00000479618	0	0	0	0	0.154	0.108	0	0.567	0.645
FOSL1	JUN	9606.ENSP00000310170	9606.ENSP00000360266	0	0	0	0	0.065	0.901	0.9	0.989	0.999
FOXC1	SOX17	9606.ENSP00000370256	9606.ENSP00000297316	0	0	0	0	0.062	0.125	0	0.349	0.419
GADD45B	PPP1R15A	9606.ENSP00000215631	9606.ENSP00000200453	0	0	0	0	0.329	0	0	0.405	0.584
GADD45B	MYC	9606.ENSP00000215631	9606.ENSP00000479618	0	0	0	0	0.067	0	0	0.406	0.422
GADD45B	RGS1	9606.ENSP00000215631	9606.ENSP00000356429	0	0	0	0	0.088	0	0	0.434	0.462
GADD45B	NR4A1	9606.ENSP00000215631	9606.ENSP00000440864	0	0	0	0	0.097	0	0	0.459	0.491
GADD45B	JUNB	9606.ENSP00000215631	9606.ENSP00000303315	0	0	0	0	0.362	0	0	0.255	0.505
GADD45B	JUN	9606.ENSP00000215631	9606.ENSP00000360266	0	0	0	0	0.226	0	0	0.535	0.625
GJA1	TAGLN	9606.ENSP00000282561	9606.ENSP00000432282	0	0	0	0	0.156	0	0	0.324	0.405
GJA1	JUN	9606.ENSP00000282561	9606.ENSP00000360266	0	0	0	0	0	0	0	0.45	0.45
GJA1	TUBB6	9606.ENSP00000282561	9606.ENSP00000318697	0	0	0	0	0.076	0.056	0.8	0.095	0.821
GNAO1	RGS2	9606.ENSP00000262494	9606.ENSP00000235382	0	0	0	0	0.066	0.211	0	0.542	0.633
GNAO1	RGS1	9606.ENSP00000262494	9606.ENSP00000356429	0	0	0	0	0.066	0.352	0.9	0.434	0.961
GNAO1	RGS16	9606.ENSP00000262494	9606.ENSP00000356529	0	0	0	0	0.066	0.962	0	0.903	0.996
GPAM	PNPLA3	9606.ENSP00000265276	9606.ENSP00000216180	0	0	0	0	0.056	0	0	0.504	0.512
HAS2	KLF4	9606.ENSP00000306991	9606.ENSP00000363804	0	0	0	0	0.062	0.056	0	0.394	0.416
HBEGF	JUN	9606.ENSP00000230990	9606.ENSP00000360266	0	0	0	0	0.111	0	0	0.457	0.496
HNF4A	SOX17	9606.ENSP00000312987	9606.ENSP00000297316	0	0	0	0	0.062	0	0	0.719	0.726
HNF4A	ONECUT1	9606.ENSP00000312987	9606.ENSP00000302630	0	0	0	0	0.063	0.072	0	0.765	0.778
HNF4A	UGT1A6	9606.ENSP00000312987	9606.ENSP00000303174	0	0	0	0	0.253	0	0	0.43	0.556
HNF4A	KLF4	9606.ENSP00000312987	9606.ENSP00000363804	0	0	0	0	0	0.056	0	0.517	0.524
HNF4A	TEAD4	9606.ENSP00000312987	9606.ENSP00000352926	0	0	0	0	0	0	0	0.792	0.793
HNF4A	MYC	9606.ENSP00000312987	9606.ENSP00000479618	0	0	0	0	0	0.27	0	0.756	0.814
HNF4A	JUN	9606.ENSP00000312987	9606.ENSP00000360266	0	0	0	0	0	0	0	0.891	0.892
JUN	PPP1R15A	9606.ENSP00000360266	9606.ENSP00000200453	0	0	0	0	0.407	0	0	0.469	0.671
JUN	SKP2	9606.ENSP00000360266	9606.ENSP00000274255	0	0	0	0	0	0	0	0.442	0.442
JUN	LGALS4	9606.ENSP00000360266	9606.ENSP00000302100	0	0	0	0	0	0	0	0.944	0.944
JUN	UGT1A6	9606.ENSP00000360266	9606.ENSP00000303174	0	0	0	0	0	0	0.9	0.181	0.914
JUN	JUNB	9606.ENSP00000360266	9606.ENSP00000303315	0	0	0	0.901	0.335	0.639	0.9	0.988	0.976
JUN	SOCS3	9606.ENSP00000360266	9606.ENSP00000330341	0	0	0	0	0.115	0	0	0.558	0.593
JUN	MAFF	9606.ENSP00000360266	9606.ENSP00000345393	0	0	0	0	0.097	0.21	0	0.412	0.544
JUN	TEAD4	9606.ENSP00000360266	9606.ENSP00000352926	0	0	0	0	0	0.136	0	0.475	0.527
JUN	KLF4	9606.ENSP00000360266	9606.ENSP00000363804	0	0	0	0	0.117	0.101	0	0.469	0.542
JUN	NR4A1	9606.ENSP00000360266	9606.ENSP00000440864	0	0	0	0	0.134	0.105	0	0.59	0.654
JUN	KLF5	9606.ENSP00000360266	9606.ENSP00000366915	0	0	0	0	0	0.315	0	0.829	0.878
JUN	KLF6	9606.ENSP00000360266	9606.ENSP00000419923	0	0	0	0	0.785	0.101	0	0.685	0.934
JUN	MYC	9606.ENSP00000360266	9606.ENSP00000479618	0	0	0	0	0.063	0.607	0.9	0.851	0.993
JUNB	MAFF	9606.ENSP00000303315	9606.ENSP00000345393	0	0	0	0	0.189	0.131	0	0.335	0.49
JUNB	SOCS3	9606.ENSP00000303315	9606.ENSP00000330341	0	0	0	0	0.349	0	0	0.269	0.504
JUNB	NR4A1	9606.ENSP00000303315	9606.ENSP00000440864	0	0	0	0	0.315	0.105	0	0.415	0.61
JUNB	MYC	9606.ENSP00000303315	9606.ENSP00000479618	0	0	0	0	0.087	0	0.9	0.392	0.939
KLF4	SOX17	9606.ENSP00000363804	9606.ENSP00000297316	0	0	0	0	0.062	0.101	0	0.675	0.702
KLF4	SOCS3	9606.ENSP00000363804	9606.ENSP00000330341	0	0	0	0	0.104	0	0	0.421	0.459
KLF4	TEAD4	9606.ENSP00000363804	9606.ENSP00000352926	0	0	0	0	0.062	0.057	0	0.38	0.403
KLF4	KLF6	9606.ENSP00000363804	9606.ENSP00000419923	0	0	0	0.819	0.119	0.27	0	0.73	0.417
KLF4	THBD	9606.ENSP00000363804	9606.ENSP00000366307	0	0	0	0	0.146	0	0	0.353	0.423
KLF4	NR4A1	9606.ENSP00000363804	9606.ENSP00000440864	0	0	0	0	0.134	0.061	0	0.37	0.442
KLF4	MYH11	9606.ENSP00000363804	9606.ENSP00000379616	0	0	0	0	0.057	0.058	0	0.492	0.509
KLF4	TAGLN	9606.ENSP00000363804	9606.ENSP00000432282	0	0	0	0	0.062	0.056	0	0.505	0.523
KLF4	MYC	9606.ENSP00000363804	9606.ENSP00000479618	0	0	0	0	0.063	0.058	0	0.953	0.955
KLF5	SOX17	9606.ENSP00000366915	9606.ENSP00000297316	0	0	0	0	0	0.101	0	0.391	0.429
KLF5	TEAD4	9606.ENSP00000366915	9606.ENSP00000352926	0	0	0	0	0.077	0.057	0	0.47	0.5
KLF5	MYC	9606.ENSP00000366915	9606.ENSP00000479618	0	0	0	0	0.076	0.058	0	0.622	0.642
KLF6	PPP1R15A	9606.ENSP00000419923	9606.ENSP00000200453	0	0	0	0	0.34	0	0	0.236	0.474
KLF6	LGALS4	9606.ENSP00000419923	9606.ENSP00000302100	0	0	0	0	0	0.058	0	0.591	0.598
KLF6	MYC	9606.ENSP00000419923	9606.ENSP00000479618	0	0	0	0	0.102	0.058	0	0.402	0.45
LAMC2	MMP19	9606.ENSP00000264144	9606.ENSP00000313437	0	0	0	0	0	0	0.9	0	0.9
LGALS4	MYC	9606.ENSP00000302100	9606.ENSP00000479618	0	0	0	0	0	0	0	0.73	0.73
MAP3K14	MYC	9606.ENSP00000482657	9606.ENSP00000479618	0	0	0	0	0	0	0	0.411	0.411
MB	NAGS	9606.ENSP00000380489	9606.ENSP00000293404	0	0	0	0	0.062	0	0	0.465	0.477
MB	TCAP	9606.ENSP00000380489	9606.ENSP00000312624	0	0	0	0	0.392	0	0	0.096	0.427
MOGAT2	ODF3L1	9606.ENSP00000198801	9606.ENSP00000329584	0	0	0	0	0	0	0	0.418	0.418
MOGAT2	PNPLA3	9606.ENSP00000198801	9606.ENSP00000216180	0	0	0	0	0.062	0	0.65	0.293	0.747
MYC	RGS2	9606.ENSP00000479618	9606.ENSP00000235382	0	0	0	0	0	0	0	0.479	0.479
MYC	SKP2	9606.ENSP00000479618	9606.ENSP00000274255	0	0	0	0	0.062	0.871	0.9	0.987	0.999
MYC	SOX17	9606.ENSP00000479618	9606.ENSP00000297316	0	0	0	0	0	0.057	0	0.526	0.534
MYC	SOCS3	9606.ENSP00000479618	9606.ENSP00000330341	0	0	0	0	0.063	0	0	0.466	0.478
MYC	TEAD4	9606.ENSP00000479618	9606.ENSP00000352926	0	0	0	0	0.088	0	0	0.404	0.433
MYC	NR4A1	9606.ENSP00000479618	9606.ENSP00000440864	0	0	0	0	0	0	0	0.529	0.529
MYH11	TAGLN	9606.ENSP00000379616	9606.ENSP00000432282	0	0	0	0	0.236	0	0	0.845	0.877
NR4A1	RGS2	9606.ENSP00000440864	9606.ENSP00000235382	0	0	0	0	0.063	0	0	0.399	0.413
ONECUT1	SOX17	9606.ENSP00000302630	9606.ENSP00000297316	0	0	0	0	0	0.056	0	0.603	0.609
RAX2	UNC119	9606.ENSP00000450456	9606.ENSP00000337040	0	0	0	0	0	0	0	0.582	0.582
RGS1	RGS2	9606.ENSP00000356429	9606.ENSP00000235382	0	0	0	0.854	0.15	0	0.9	0.879	0.922
RGS1	RGS16	9606.ENSP00000356429	9606.ENSP00000356529	0	0	0	0.859	0.097	0	0.9	0.662	0.914
RGS16	RGS2	9606.ENSP00000356529	9606.ENSP00000235382	0	0	0	0.899	0	0	0.9	0.764	0.907
SLC22A7	SLCO1A2	9606.ENSP00000361666	9606.ENSP00000305974	0	0	0	0	0.062	0	0	0.71	0.717
SLCO1A2	UGT1A6	9606.ENSP00000305974	9606.ENSP00000303174	0	0	0	0	0.062	0	0	0.528	0.538
SOCS2	SOCS3	9606.ENSP00000481249	9606.ENSP00000330341	0	0	0	0.771	0	0.334	0.9	0.812	0.943
SOX17	TEAD4	9606.ENSP00000297316	9606.ENSP00000352926	0	0	0	0	0.049	0.057	0	0.427	0.441
UBD	UBE2T	9606.ENSP00000366249	9606.ENSP00000356243	0	0	0	0	0.062	0.182	0	0.288	0.406

## Sheet: Key modules of the PPI network
Parameters:
Network Scoring:
Include Loops: false Degree Cutoff: 2
Cluster Finding:
Node Score Cutoff: 0.2 Haircut: true Fluff: false K-Core: 2 Max. Depth from Seed: 100
Cluster	Score (Density*#Nodes)	Nodes	Edges	Node IDs
1	9.778	10	44	FOSL1, MYC, EGR1, FOS, NR4A1, JUN, GADD45B, JUNB, ATF3, FOSB
2	3.2	6	8	TEAD4, SOCS3, HNF4A, KLF4, KLF6, CEBPD
3	3	3	3	RGS1, GNAO1, RGS16
4	3	3	3	SLCO1A2, SLC22A7, ABCG8
5	3	3	3	MYH11, TAGLN, CNN1
