# Supplementary material for: Bioinformatic and systems biology approach revealing the shared genes and molecular mechanisms between COVID-19 and non-alcoholic hepatitis
Source: Front Mol Biosci. 2023 Jun 19;10:1164220. doi: 10.3389/fmolb.2023.1164220 (PMC10315682; doi:10.3389/fmolb.2023.1164220)
Supplement: Supplementary file 11 [file Table5.XLSX]

## Sheet: Expression profiling by array
		liver_NASH_CL-87	liver_NASH_CL-97	liver_NASH_CL-98	liver_NASH_CL-103	liver_NASH_CL-106	liver_NASH_CL-111	liver_NASH_CL-112	liver_NASH_CL-113	liver_NASH_CL-116	liver_NASH_CL-118	liver_NASH_CL-128	liver_NASH_CL-132	liver_NASH_CL-144	liver_NASH_CL-147	liver_NASH_CL-152	liver_NASH_CL-155	liver_NASH_CL-157	liver_NASH_CL-160	liver_NASH_CL-167	liver_HC_HLD-1	liver_HC_HLD-2	liver_HC_HLD-3	liver_HC_HLD-4	liver_HC_HLD-5	liver_HC_HLD-7	liver_HC_HLD-8	liver_HC_HLD-10	liver_HC_HLD-11	liver_HC_HLD-13	liver_HC_HLD-14	liver_HC_HLD-21	liver_HC_HLD-23	liver_HC_HLD-26	liver_HC_HLD-35	liver_HC_HLD-36	liver_HC_HLD-41	liver_HC_HLD-43	liver_HC_HLD-47	liver_HC_HLD-51	liver_HC_HLD-53	liver_HC_HLD-55	liver_HC_HLD-56	liver_HC_HLD-66
ID_REF	name	GSM2385721	GSM2385728	GSM2385729	GSM2385731	GSM2385732	GSM2385735	GSM2385736	GSM2385737	GSM2385739	GSM2385741	GSM2385742	GSM2385743	GSM2385748	GSM2385750	GSM2385751	GSM2385752	GSM2385753	GSM2385754	GSM2385756	GSM2385757	GSM2385758	GSM2385759	GSM2385760	GSM2385761	GSM2385762	GSM2385763	GSM2385764	GSM2385765	GSM2385766	GSM2385767	GSM2385768	GSM2385769	GSM2385770	GSM2385771	GSM2385772	GSM2385774	GSM2385775	GSM2385776	GSM2385778	GSM2385779	GSM2385780	GSM2385781	GSM2385782
ILMN_2074860	7SK	15.4651	15.4152	15.4439	15.4263	15.3697	15.3868	15.512	15.436	15.3536	15.3625	15.3536	15.3955	15.2932	15.3443	15.4263	15.3243	15.4152	15.3868	15.3331	15.4058	15.5655	15.3697	15.4791	15.4551	15.4551	15.3955	15.3955	15.4791	15.436	15.4791	15.3868	15.3868	15.3697	15.3868	15.3152	15.3697	15.512	15.4263	15.4791	15.4551	15.4551	15.3697	15.1549
ILMN_2074860	7SK	15.4651	15.4152	15.4439	15.4263	15.3697	15.3868	15.512	15.436	15.3536	15.3625	15.3536	15.3955	15.2932	15.3443	15.4263	15.3243	15.4152	15.3868	15.3331	15.4058	15.5655	15.3697	15.4791	15.4551	15.4551	15.3955	15.3955	15.4791	15.436	15.4791	15.3868	15.3868	15.3697	15.3868	15.3152	15.3697	15.512	15.4263	15.4791	15.4551	15.4551	15.3697	15.1549
ILMN_2055271	A1BG	8.33105	8.90049	8.69423	8.42963	8.75789	8.48035	8.93788	8.50876	8.64226	8.5071	8.59352	8.61648	8.24965	8.92643	8.24803	8.55882	8.27413	9.14304	8.58068	8.47043	8.76867	8.75625	8.85837	8.32483	8.59314	8.92615	8.57252	8.21834	8.44309	8.40649	8.53466	8.24632	8.82054	8.32669	8.40253	8.43012	8.27213	8.40589	8.36517	8.93948	9.05373	8.27002	8.3854
ILMN_3234888	A1BG-AS1	9.07709	8.98687	8.76974	9.90392	9.10819	9.83194	9.12253	9.48887	9.29783	9.10153	8.45796	8.46963	9.34735	9.02183	9.18524	9.48424	10.0464	8.89416	9.3907	8.82335	8.43891	8.84775	8.83813	9.0271	8.74702	8.61808	8.41934	9.15093	10.3867	11.9675	9.18155	9.90048	9.05953	9.55117	9.43401	8.72625	9.87151	9.79941	10.0212	8.67164	8.72629	9.49981	9.7224
ILMN_1779670	A1CF	11.277	12.2922	12.5771	12.1199	12.8306	12.9227	12.7862	12.9894	12.8188	12.1166	12.9866	12.3573	13.2074	13.1731	11.7884	13.1492	12.4258	13.0252	12.521	12.5549	13.4128	12.7524	13.2775	12.5153	12.7587	12.2164	12.3918	12.2507	12.1221	9.07627	12.4953	12.2688	12.7607	12.657	13.0432	12.9387	12.4068	12.6271	11.5895	11.9688	12.2159	12.6395	12.6679
ILMN_1806310	A1CF	12.4661	12.6809	12.8389	12.4713	12.6545	12.8881	12.6034	12.3789	12.2965	12.4507	12.5044	12.7365	12.7419	12.4567	12.5552	12.6379	12.6063	12.652	12.4066	12.6096	13.2927	12.7128	12.8677	12.857	13.1364	12.5611	13.2232	12.5075	12.4146	11.4047	12.5159	12.5357	12.3464	12.7557	13.0778	12.7142	12.5893	12.6943	12.3019	12.5414	12.5957	12.2602	12.2637
ILMN_2383229	A1CF	13.1587	13.6886	13.3608	13.5798	13.7292	13.4679	13.6625	13.3797	13.5104	13.4599	13.6288	13.3891	13.687	13.6848	11.5497	13.4927	13.3035	13.4473	13.4744	13.4313	14.0874	13.8388	14.1434	13.622	13.8206	13.6622	13.3884	13.1362	13.3711	13.3769	13.6478	13.3592	13.4787	13.5686	13.3035	13.625	13.2997	13.7429	13.4134	13.2831	13.333	13.3945	13.5094
ILMN_1745607	A2M	14.7252	14.6233	14.3731	14.2582	14.4206	14.3109	14.4656	14.4795	14.5625	14.7341	14.5532	14.6586	14.3049	14.3024	13.886	14.3609	14.5755	14.2893	14.6497	14.7124	14.7189	14.6285	14.5594	14.8131	14.8725	14.6775	14.6122	14.8902	14.7911	14.7045	14.5774	14.7459	14.6913	14.5303	14.6755	14.7309	14.8176	14.6708	14.7241	14.8935	14.6925	14.5283	14.5093
ILMN_2136495	A2ML1	8.42245	8.05089	7.96732	8.70191	8.44245	8.71719	8.23168	8.79486	8.41515	8.26695	8.36191	8.04327	8.41128	8.01109	8.72441	8.60325	8.84242	7.90992	8.70266	8.70764	8.81075	8.13642	8.93446	8.9166	9.13704	7.90879	7.81813	9.0485	9.10144	9.59276	8.35757	8.88344	8.51083	8.58001	8.76035	8.73639	8.8696	8.84256	9.02201	7.9955	7.93984	8.58377	10.6658
ILMN_1668111	A3GALT2	8.01891	8.01274	8.01335	8.17647	7.68453	8.07259	8.00074	8.44823	8.2045	7.81713	7.8859	7.87481	8.04552	7.85788	8.12335	8.08734	8.03884	7.68659	8.11848	7.82402	8.32697	7.71836	7.97806	8.13718	8.21914	7.82763	7.86339	8.05371	8.47739	8.37001	8.05761	8.33292	8.12358	8.13048	8.35537	8.22973	8.38227	8.33848	8.30996	8.50235	7.93386	8.12544	7.95324
ILMN_2295559	A3GALT2	7.93177	8.00823	8.18184	8.10981	8.04592	8.20179	8.15858	8.09173	8.1764	7.7573	7.77409	7.91179	7.9727	8.15873	8.06239	8.10115	8.14611	8.31001	8.18898	7.64555	7.79247	7.64682	7.98482	8.15525	7.97783	7.86226	8.63907	8.01711	8.38119	8.32615	8.15666	8.12596	7.99513	8.02629	7.85572	7.86362	8.09905	8.08965	8.04613	8.52019	7.82601	7.97176	7.75556
ILMN_1735045	A4GALT	11.0513	9.98629	10.0485	8.34154	9.86498	8.94875	9.57806	8.76364	9.28785	10.1304	9.68077	10.0654	9.69008	9.58977	9.54665	9.03566	9.41275	9.96559	9.47138	9.93119	10.6284	9.91975	8.98324	10.3977	10.1898	10.8099	10.6922	11.4186	9.27905	8.84039	10.5327	11.0433	10.2883	9.47837	8.6275	9.81085	10.3935	9.50416	10.0461	10.7798	10.9954	9.64005	8.74343
ILMN_1680754	A4GNT	8.14272	8.12766	8.55386	8.14766	8.25165	8.11296	8.74548	8.12689	8.19577	8.11118	7.88361	8.30431	8.31458	8.55306	8.17591	8.03364	8.09766	8.59312	8.1294	8.07508	8.07342	8.22078	8.15488	8.13718	8.0323	8.18646	8.48242	8.08396	8.23959	8.14054	8.29398	8.15	8.15321	8.06718	8.14748	8.13831	8.03897	8.15301	8.07348	8.33723	8.53086	8.04442	8.05324
ILMN_1755321	AAAS	9.18214	9.39529	9.47907	8.04012	9.47441	8.47639	9.58811	8.44506	9.22358	9.22479	9.17306	9.22329	9.40713	9.31861	8.8206	8.72249	8.33084	9.33653	8.68449	8.51022	9.27648	9.51256	9.57404	8.54689	9.04972	9.58513	9.45072	8.37487	8.32116	8.19693	8.98295	8.38859	8.91779	8.5369	8.45142	8.69114	8.39613	8.77626	8.35689	9.47533	9.33182	8.48722	8.55537
ILMN_1698554	AACS	11.0549	10.8548	10.551	10.9224	10.6105	10.786	10.7982	10.1456	10.9306	10.896	11.0072	10.76	10.5396	10.6323	10.4579	10.0893	10.1133	10.9129	10.5409	9.87648	10.553	10.2239	10.2017	9.77848	10.3565	10.3098	10.1846	9.87344	9.68037	9.09175	10.3194	9.84267	10.1614	9.67891	9.58703	10.1082	9.75779	10.0698	9.48785	9.64939	10.5065	9.49478	9.58055
ILMN_1760414	AADAC	15.0589	15.0967	15.2143	14.9163	15.0501	15.063	15.0072	15.0356	14.9978	15.0767	15.0334	15.0816	15.1275	14.8935	15.0546	15.0844	15.1242	15.0918	14.9709	15.0566	14.4327	15.121	14.7911	15.0072	14.944	15.0072	15.0967	15.0398	14.9025	14.3394	15.065	15.0416	15.0566	15.0844	15.0356	14.984	14.984	14.8835	15.0232	15.063	15.0967	14.9774	15.1327
ILMN_1752884	AADACL2	8.27661	8.08736	8.55561	8.66425	7.9614	8.6447	8.38497	9.32233	8.84717	8.17219	8.42114	8.35866	8.7231	8.31524	9.17981	8.84809	8.80788	8.16627	8.44887	9.01384	8.64226	8.44665	8.9239	8.79028	9.27249	8.08541	8.83354	9.15833	8.48185	9.69601	8.35	8.79022	8.50271	8.75381	9.07439	8.7005	8.57073	8.16505	9.33312	8.19387	8.21811	8.72962	9.09903
ILMN_1668851	AADACL4	8.57929	8.74924	8.83392	8.21088	8.57443	8.1547	8.98692	8.27421	8.58035	8.34971	8.35422	8.77345	8.37562	8.75249	8.25535	8.17038	8.07508	8.87183	8.31961	8.52628	8.39782	8.79856	8.50239	8.38209	8.37095	8.80715	8.98413	8.25297	8.30175	8.39563	8.52833	8.28728	8.46418	8.18872	8.42333	8.32715	8.37856	8.39521	8.38267	8.99678	9.09535	8.36088	8.51043
ILMN_1809959	AADAT	7.66679	7.68931	8.11189	7.79133	7.99374	8.03048	8.37303	7.76768	7.83174	7.59569	7.78041	7.70158	7.5907	8.02667	7.78352	7.86289	7.89163	8.05806	7.73867	7.71177	7.86214	8.05268	7.86931	7.89206	7.95306	7.91475	7.69612	7.8245	7.84456	7.88928	7.90442	7.87566	7.88942	7.81567	7.87785	8.13272	7.80159	7.94857	7.82966	8.35069	8.1218	7.87693	8.04481
ILMN_2270015	AADAT	10.4895	12.5617	12.5729	12.7975	12.7294	12.8415	12.7832	12.6015	12.8847	12.4874	13.0809	12.5526	12.6636	12.7667	12.3828	12.7567	12.5062	12.5868	12.3889	12.22	11.7925	12.736	12.2427	11.8137	11.5268	12.242	12.5489	12.2842	12.3333	9.00849	12.5474	12.1956	12.7368	12.3906	12.8152	12.9414	11.6355	12.251	12.066	11.9665	12.3237	13.07	12.7861
ILMN_2357031	AADAT	12.9353	13.7587	13.6274	13.8116	13.7491	13.7878	13.7408	13.6715	13.7645	13.6738	13.9477	13.8592	13.7583	13.6454	13.7108	13.8171	13.8228	13.6835	13.6587	13.6181	13.5816	13.895	13.5158	13.4732	13.5764	13.8629	13.6188	13.5426	13.3893	11.6054	13.7288	13.4352	13.7336	13.8563	13.8267	14.0146	13.4516	13.453	13.4031	13.9565	13.6308	13.9458	13.6501
ILMN_3237396	AAGAB	13.4847	11.8107	12.7837	13.0071	12.2427	12.8685	12.1417	12.6217	12.8451	12.6993	12.8415	12.9476	12.7181	12.9364	13.041	12.6565	11.6269	13.2669	13.1325	12.9339	13.111	12.0143	13.3029	12.2905	12.7199	13.0103	12.576	12.2832	12.3117	13.5442	12.7234	12.7384	12.803	12.2046	12.4633	12.5285	12.9283	12.7124	12.1964	12.972	12.7412	12.1886	11.7465
ILMN_1688755	AAK1	11.4584	11.0962	10.5029	11.5849	11.0736	11.6783	10.9517	11.5832	11.6278	10.9682	11.5614	11.2703	11.2127	11.5765	10.9091	11.5355	11.5708	11.5704	11.4357	11.2198	10.9685	11.0663	11.4748	11.5697	11.0339	11.0232	10.4511	11.149	11.5852	12.5503	10.8086	11.1401	11.1732	11.166	11.5193	11.2719	11.6973	11.5158	11.6363	10.8947	10.8122	11.4518	11.817
ILMN_1689211	AAK1	8.94169	8.29248	7.80152	9.38562	8.85224	9.29451	8.79228	9.72084	9.28074	8.78602	9.2326	9.08208	9.1759	9.24878	9.86826	9.60276	9.88417	9.06654	9.06306	9.34235	9.17325	9.13883	9.67005	9.85511	9.77542	9.00614	8.31679	9.66811	9.78468	11.9541	8.82206	10.0998	9.09294	9.7998	9.85956	9.5184	10.0212	9.82028	10.0348	8.90179	9.11702	9.83874	11.5865
ILMN_1779163	AAMDC	11.7158	12.5582	12.6101	12.4187	12.2821	12.4844	11.9223	12.4972	12.5554	12.1003	12.4364	12.0644	12.1972	12.3484	12.2661	12.1132	11.6916	11.9262	12.3094	11.9804	10.5678	12.2659	11.6879	11.6613	11.1649	11.8043	11.9162	11.7911	12.0029	9.04569	12.0543	11.9806	12.1634	11.7628	12.4309	12.0581	11.3924	11.1057	10.8921	11.2035	11.8819	12.1007	11.6622
ILMN_1653165	AAMP	11.6816	12.1036	12.1342	11.8884	11.9131	11.6114	12.1385	10.9381	11.5337	11.9601	11.7677	12.0264	11.7868	11.5032	11.4158	11.3908	11.7128	11.6536	11.7681	11.7785	11.8531	11.7122	10.989	11.6922	11.5785	12.0443	12.1722	11.5151	11.2265	9.51873	11.7373	11.7317	11.7521	12.1045	11.51	11.6263	11.6705	11.6572	11.2575	11.8243	12.0323	11.6355	11.6659
ILMN_1729835	AANAT	7.84576	7.694	7.59935	8.02669	7.76753	8.15213	8.00788	7.90025	7.89902	7.72921	7.64506	7.66063	8.5052	7.8699	7.69191	7.85629	8.1854	8.08005	8.04702	7.97428	7.87604	8.23483	7.83846	7.8908	7.97783	7.81729	8.20022	8.06336	8.16905	8.3935	8.11904	8.14332	7.92838	8.23524	7.88005	7.86729	8.18898	8.00215	8.12507	7.92292	7.97342	7.99442	8.53216
ILMN_1721225	AAR2	11.6761	12.3377	12.3232	12.3556	12.1051	12.3167	12.0923	11.8603	12.7065	12.2324	12.0896	11.7851	11.947	12.2984	11.6466	11.5889	11.4645	11.9078	12.1903	12.0242	11.5122	12.0366	11.8669	12.2535	11.4626	12.3189	12.0352	12.4021	12.5205	10.51	12.2685	12.3284	12.5796	11.9076	12.4696	11.8739	12.1151	12.4359	12.0086	12.0376	12.3474	12.2794	12.2998
ILMN_2159290	AARD	7.67449	7.67975	7.78559	7.85194	7.7721	7.8338	8.36336	7.94688	7.73422	7.83621	7.85586	7.88491	7.74834	8.014	7.91486	7.74829	7.91643	8.38545	7.81813	7.74264	8.03551	7.96493	7.857	7.80795	7.84353	7.65923	8.48647	7.9068	7.8452	8.04991	7.84457	7.84106	7.80054	7.95381	7.84156	7.92326	7.9395	8.06215	7.99275	8.27286	8.52484	7.80464	7.99184
ILMN_1662364	AARS1	14.4215	14.1323	13.8288	14.4396	14.3498	14.3149	14.3558	13.9831	14.346	14.2388	14.2283	14.1269	14.1658	14.474	14.3246	14.2165	14.2159	14.1801	14.3238	14.1403	14.3764	14.296	14.6848	14.173	14.2229	14.5813	14.0365	14.0398	14.2444	14.278	14.4803	14.0909	14.5121	14.2516	14.08	14.2336	14.5034	14.3056	14.0826	14.3071	14.2597	14.1177	13.882
ILMN_1670218	AARS1	13.5705	13.3092	13.142	13.3651	13.228	13.2736	13.6828	13.4061	13.1123	13.2997	13.4679	13.2671	13.2847	13.4896	13.1317	13.1156	13.2408	13.1329	13.2472	13.6803	13.4764	13.2339	13.4105	13.5751	13.3602	13.6206	13.2677	13.5651	13.7283	13.2904	13.6099	13.7491	13.5134	13.3835	13.5121	13.3187	13.6759	13.405	13.3776	13.63	13.2747	13.3417	13.2492
ILMN_1674698	AARS2	12.2392	12.2432	12.1531	12.6938	12.2702	12.2986	12.2443	12.1437	12.1599	12.1824	12.211	12.0717	12.1366	12.2724	12.3107	12.0833	11.9814	12.1759	12.2226	11.5003	12.2928	12.2807	12.6499	11.7785	12.1237	11.822	11.9541	11.9104	12.1363	12.6292	12.0602	11.9688	12.1818	11.8924	12.1284	12.1323	11.9626	12.2769	12.0957	11.5471	11.6052	11.5349	10.6613
ILMN_1700461	AARSD1	12.2526	12.6341	12.8013	12.9583	12.4705	12.6812	12.6198	12.5026	12.5781	12.5457	12.3471	12.1072	12.4829	12.5146	12.306	12.3573	12.3702	12.4517	12.5403	12.4325	12.6594	12.4463	12.7926	12.6118	12.7092	12.5858	12.5244	12.6817	13.0128	13.3782	12.7669	12.7671	12.7338	12.486	12.7749	12.3354	12.618	12.8654	12.5941	12.2731	12.3664	12.432	13.1711
ILMN_1784269	AASDH	13.2116	12.9487	13.0788	12.9633	12.9929	13.003	12.8431	13.184	13.0092	12.9502	13.0143	12.8822	12.9619	13.086	12.9324	13.1795	13.0033	13.0894	12.9042	12.8833	13.0751	13.1811	13.1252	12.9693	12.9881	12.9717	12.673	12.8756	12.9875	12.9939	12.8369	12.6767	12.7538	12.9182	12.947	13.0942	12.9717	12.7527	12.4668	13.2957	12.502	12.8173	12.8795
ILMN_2096191	AASDHPPT	12.7065	12.6373	13.0485	12.1053	12.5274	12.2512	12.6921	12.4557	12.0319	12.7719	12.7163	12.9239	12.5524	12.1287	12.9556	12.4416	12.776	12.6921	12.3781	12.5425	12.4573	12.5636	11.7871	12.6143	12.4787	12.5395	12.8869	12.8822	11.8259	9.83441	12.4094	12.3954	12.2504	12.7599	12.199	12.6614	12.5015	12.2949	12.554	12.8626	12.7396	12.5534	11.3476
ILMN_1678323	AASS	11.229	13.1447	12.8874	12.5001	13.2433	12.8122	13.0351	13.2611	13.1412	12.4929	13.2753	12.9882	13.2741	13.2846	12.0043	13.585	13.4128	12.7786	12.6444	13.7727	13.9019	13.4985	13.9222	13.6902	13.8537	13.7838	13.3746	13.258	13.4023	12.9436	13.611	13.3672	13.5298	13.9755	13.5882	13.5938	13.4572	13.7015	13.445	13.2665	13.7727	13.7243	12.899
ILMN_2157219	AASS	8.36386	9.42718	9.88356	8.08291	9.73151	8.3286	9.36323	8.40577	8.80116	9.34118	9.49467	10.1172	9.18991	9.15453	9.83169	9.13344	9.95126	9.51378	8.43476	10.1889	10.1617	9.66692	8.72503	9.21849	10.1638	10.4866	10.8656	9.09911	8.34751	8.0014	9.4699	8.86433	9.14069	10.9869	8.5508	9.80097	9.1001	8.86375	8.3774	9.83734	10.7294	9.52336	8.09339
ILMN_1703743	AATF	12.66	12.1523	12.4764	12.6026	12.4287	12.6933	12.6957	12.5203	12.4483	12.1259	12.2333	12.2502	12.4352	12.4812	12.1414	12.4357	11.9662	12.3265	12.2394	12.6099	12.4668	12.5449	12.698	12.9703	12.8525	12.9256	12.6311	13.3374	12.8645	13.6369	12.7897	13.2829	12.9653	12.4391	12.7024	12.4593	13.1557	13.0073	13.1608	12.9502	12.7226	12.5647	13.8052
ILMN_1687609	AATK	7.99586	8.18659	8.16258	8.21496	8.49513	8.33547	8.60317	8.14274	8.35408	8.30927	8.36138	8.47656	8.33329	8.58388	8.20276	8.07208	8.13954	8.74612	8.14671	8.06743	8.18568	8.38738	8.45622	8.19255	8.04449	8.47311	8.63454	8.13654	8.28119	8.47536	8.19354	8.35589	8.6303	8.21247	8.25207	8.0841	8.19068	8.47934	8.29867	8.81185	7.75734	8.30006	8.29491
ILMN_2068874	AATK	8.00605	8.48888	7.76878	8.11335	8.25526	8.07486	7.69335	7.8521	7.93158	8.08185	8.21579	8.49213	7.7942	8.67264	8.02911	8.18847	8.06027	8.25753	8.13439	8.10821	8.17288	8.30669	8.18533	8.13198	8.0432	8.17399	8.531	7.98203	8.62214	8.52896	8.12466	8.42054	8.33466	8.28501	8.24353	7.81525	8.20849	8.32615	8.20476	8.96789	8.47722	8.29919	8.21439
ILMN_3308395	AATK	7.73928	8.16905	7.91686	7.75598	7.88577	7.64193	8.38062	7.66869	7.6737	7.63692	7.7826	7.79986	8.06858	7.93766	7.73613	7.80295	7.71167	8.07151	7.70425	7.67372	7.75293	7.89341	7.86764	7.66524	7.76438	7.88551	8.37385	7.87925	7.76791	7.76917	8.12394	7.73038	7.78123	7.81747	7.61843	7.60702	7.80922	7.59515	7.8408	7.82302	7.95225	7.79769	7.74642
ILMN_1670117	ABAT	8.97559	9.36794	9.59067	8.39862	9.60749	8.81178	9.57262	8.96599	9.9269	9.1187	9.55245	9.55106	10.0923	9.83563	8.94056	9.56061	8.66903	9.91232	8.74403	8.79808	8.2387	9.61218	8.63593	8.7792	8.33658	8.94338	9.66665	8.64099	8.17758	7.74582	9.25962	8.28331	9.33861	8.61643	9.4594	9.68751	8.32739	9.0341	8.55073	10.0437	9.72312	9.50929	8.65743
ILMN_1805104	ABAT	13.4064	13.9482	14.0576	14.1196	14.1363	14.2908	13.9709	14.0813	14.0481	14.0324	13.9881	14.0862	13.9629	14.0712	13.6546	14.2523	14.0371	13.9876	14.08	14.0105	13.9967	14.0535	14.018	14.1877	14.0237	13.8153	14.1251	14.1491	14.0788	13.1957	13.9666	14.1576	13.9409	14.206	14.2981	14.1415	13.8314	14.2006	13.9774	13.6192	14.0765	14.0945	13.849
ILMN_2404407	ABAT	14.154	14.2545	14.4433	14.1242	14.278	14.3516	14.1608	14.3002	14.1829	14.3803	14.2012	14.4558	14.2025	14.0971	14.4845	14.2714	14.4143	14.3216	14.1951	14.3299	14.452	14.2682	14.2317	14.4424	14.4197	14.1196	14.5044	14.5085	14.3325	14.0523	14.0674	14.4836	14.1582	14.3813	14.4656	14.5584	14.2773	14.2229	14.0945	14.3478	14.3923	14.1801	14.2006
ILMN_1766054	ABCA1	14.5138	14.2628	14.5625	14.2489	14.4803	14.3259	14.3876	14.4993	14.2137	14.3584	14.3158	14.4464	14.436	14.3266	14.4274	14.45	14.4457	14.5244	14.382	14.7568	14.5893	14.5149	14.4587	14.7807	14.5678	14.5195	14.6451	14.6242	14.6443	14.329	14.5834	14.6848	14.54	14.5938	14.5481	14.5883	14.7661	14.5864	14.7148	14.5755	14.6318	14.6265	14.5149
ILMN_1753388	ABCA10	10.2959	10.1439	10.2625	10.5621	11.1221	10.6916	10.4744	10.7135	10.8552	10.6226	10.6636	10.6391	10.496	11.0775	11.8376	11.3281	11.7512	10.5025	10.7826	11.0575	12.1689	10.9717	12.3664	11.3419	12.1694	10.9967	10.941	10.7199	10.9569	11.941	10.9919	11.3185	11.0052	10.7278	11.6873	11.2656	11.1921	11.4073	11.7763	11.343	10.8516	11.0606	11.487
ILMN_2070570	ABCA10	10.4901	10.3641	10.4162	9.40713	10.7872	9.26869	9.88775	9.31609	9.92627	10.8891	10.6339	11.044	9.85498	10.087	11.334	9.98114	11.4058	10.2924	10.2305	10.9967	11.2845	10.5515	10.7318	10.408	11.5468	10.9725	11.188	9.64953	9.38231	10.383	10.3556	10.6019	10.1866	10.4847	10.4479	10.9714	10.695	9.92928	10.1802	10.8036	10.9143	10.3832	8.88184
ILMN_1753388	ABCA11P	10.2959	10.1439	10.2625	10.5621	11.1221	10.6916	10.4744	10.7135	10.8552	10.6226	10.6636	10.6391	10.496	11.0775	11.8376	11.3281	11.7512	10.5025	10.7826	11.0575	12.1689	10.9717	12.3664	11.3419	12.1694	10.9967	10.941	10.7199	10.9569	11.941	10.9919	11.3185	11.0052	10.7278	11.6873	11.2656	11.1921	11.4073	11.7763	11.343	10.8516	11.0606	11.487
ILMN_2070570	ABCA11P	10.4901	10.3641	10.4162	9.40713	10.7872	9.26869	9.88775	9.31609	9.92627	10.8891	10.6339	11.044	9.85498	10.087	11.334	9.98114	11.4058	10.2924	10.2305	10.9967	11.2845	10.5515	10.7318	10.408	11.5468	10.9725	11.188	9.64953	9.38231	10.383	10.3556	10.6019	10.1866	10.4847	10.4479	10.9714	10.695	9.92928	10.1802	10.8036	10.9143	10.3832	8.88184
ILMN_2232084	ABCA11P	9.83311	10.0576	10.0593	8.79185	10.1082	9.03768	9.86703	9.26352	9.26838	9.80811	10.208	10.2599	10.1966	9.98557	9.59959	9.39342	9.50787	10.2445	9.17447	9.21388	9.58987	9.86251	8.77061	8.92468	9.91731	9.5225	9.99157	8.92346	8.84803	8.53364	9.73623	8.88825	9.54832	8.98209	9.00248	9.98577	8.84085	8.86902	8.83415	9.91731	9.84847	8.98367	8.9559
ILMN_1750250	ABCA12	8.88944	8.49357	8.26174	10.5732	8.82633	9.58247	7.80126	9.7529	9.17649	8.41003	9.2767	8.99295	8.89841	8.86995	10.4734	9.96666	9.93844	8.11764	9.08654	9.55064	9.29732	8.75532	9.24076	9.6217	9.58582	8.69274	8.28509	10.4829	8.74446	11.7646	8.87093	10.0357	9.00325	10.0958	9.69107	9.19753	9.14956	8.5938	9.90867	7.84978	8.21121	9.42906	10.1893
ILMN_2361400	ABCA12	8.249	8.26092	7.84026	9.77565	8.4679	8.76962	8.13883	9.00849	8.65293	8.32019	8.66747	8.56842	8.5265	8.63261	8.83765	8.74421	8.75196	8.11764	8.345	8.67876	8.42252	8.39627	9.02043	8.82841	8.60062	8.66075	8.44631	8.98396	8.74599	9.93201	8.55025	8.70388	8.71152	8.76692	9.33055	8.72809	8.43412	8.35074	8.80884	8.04946	8.10977	8.78979	8.96555
ILMN_1704579	ABCA13	8.01891	7.94393	8.06257	8.38056	8.56461	8.00896	8.71617	8.08514	8.04592	8.70925	8.30491	8.26578	8.09988	8.45764	8.30806	8.20304	7.99465	8.26702	7.94796	8.42596	7.99764	8.44522	7.98711	7.96499	8.0154	8.60096	8.70595	8.13486	8.03998	8.24196	7.85814	8.10071	8.00402	8.20873	8.16026	8.29029	8.24872	7.97854	8.0097	8.80259	8.90326	8.08307	8.16253
ILMN_1687636	ABCA2	7.84072	8.82025	8.13121	8.29935	8.01109	8.21777	7.79874	7.83426	8.07544	8.32942	8.16803	8.23211	7.71773	8.68923	8.10782	7.95822	8.109	8.75155	8.10057	8.21826	8.09911	7.81022	8.26162	8.04104	7.89555	8.11334	8.56691	8.48367	9.17476	8.54249	8.17169	8.57553	8.42238	8.08008	8.16802	7.84279	8.19965	8.33848	8.35246	8.50891	8.26808	8.08142	8.02945
ILMN_1747627	ABCA2	11.2845	11.2839	10.7624	10.8827	11.4225	11.0179	10.7185	10.8971	11.2589	11.8019	10.9634	11.3781	11.308	11.3771	11.1271	11.5283	11.3004	11.4106	11.3891	10.848	11.6342	10.9361	11.0312	10.3565	11.5142	10.7324	10.4863	10.6319	10.5374	9.53235	10.6621	10.1864	10.7992	10.0596	10.6373	10.9287	10.1638	10.9429	10.1842	11.2572	10.8092	10.8319	9.8419
ILMN_1758523	ABCA3	10.8867	10.0482	9.79678	8.71018	9.77114	8.94768	10.2546	8.93886	9.47682	10.011	9.72312	9.72197	9.74513	9.56179	9.14669	8.9691	9.14792	9.72688	9.6107	9.35901	10.0053	9.50333	9.40885	8.75469	9.33099	9.40867	9.52801	8.74386	8.86382	8.73089	9.13695	8.86202	9.2893	8.59433	8.69254	9.21371	8.64289	8.80476	8.58369	9.65615	9.60728	8.84309	8.34175
ILMN_1794965	ABCA4	8.92815	9.379	9.32426	8.8527	9.31364	8.86915	9.48605	8.79244	9.21363	9.15851	9.13141	9.14159	9.23185	9.27502	8.13284	8.65311	8.39388	9.0966	8.97265	9.08351	8.59787	9.22049	9.13498	8.80797	9.12896	9.91486	8.94511	8.54628	8.61828	8.65579	8.9675	8.51553	8.98591	8.48127	8.72133	8.8008	8.91641	8.9346	8.66494	9.7095	9.49271	8.80914	8.82669
ILMN_1722286	ABCA5	11.5349	11.9427	12.0847	11.9967	12.093	12.3536	11.9429	12.6719	12.2203	12.0503	12.1667	11.8498	12.4548	12.3939	11.3001	12.6163	12.0978	12.2947	11.9365	11.5844	10.4029	12.3597	11.928	11.4084	11.4938	11.1754	11.5754	12.0757	11.5694	10.9215	11.711	11.5632	12.0775	11.8503	12.4337	11.9814	11.5046	12.1805	12.2028	11.5911	11.7028	11.9171	12.5979
ILMN_1749001	ABCA5	9.52576	9.43291	9.67155	9.54171	10.0862	9.59468	9.54102	9.54811	9.767	9.89292	10.2404	9.96799	10.0986	10.3245	9.52384	10.8594	10.663	10.4651	8.94026	9.43504	9.8101	9.88372	10.0759	9.08806	10.3953	9.67438	9.58182	8.75175	8.58491	8.3988	10.043	9.12363	9.6999	9.81578	9.32606	10.3075	9.21008	9.43828	8.79442	10.1206	9.98737	9.26709	8.60772
ILMN_1784176	ABCA5	12.1508	11.6695	11.9967	11.7739	12.1404	11.8081	11.8065	12.1652	10.9366	11.6218	11.6035	11.9391	12.264	11.2158	11.9324	11.4548	11.7393	12.0692	11.7614	12.1846	12.7695	12.1003	12.0987	11.4523	12.1033	11.9427	12.1045	11.813	10.4188	10.6643	11.4463	11.4036	11.5813	12.1332	11.3953	11.6452	12.0781	11.8529	11.4187	11.9869	11.4277	11.7512	10.5666
ILMN_1701551	ABCA6	13.1557	13.4032	13.3887	13.4619	13.6415	13.5512	13.5439	13.2587	13.4619	13.4266	13.3123	13.5925	13.6493	13.6553	13.6296	13.7567	13.62	13.4874	13.4185	13.5994	13.785	13.794	13.6859	13.5111	13.6464	13.408	13.5343	13.3282	13.3319	12.8806	13.7236	13.3007	13.5305	13.8121	13.825	13.7495	13.376	13.6224	13.4861	13.5259	13.4036	13.4993	13.3128
ILMN_1795507	ABCA6	14.1257	14.2193	14.1183	14.3507	14.4795	14.1373	14.5013	14.2006	14.2053	14.2981	14.4558	14.3857	14.5341	14.6221	14.6142	14.5774	14.5093	14.3616	14.3507	14.474	14.3417	14.3624	14.5311	14.1757	13.9463	14.0838	14.069	14.0659	13.9715	13.9932	14.3756	13.9491	14.3931	14.4975	14.2444	14.5543	14.0868	14.1829	14.19	14.5501	14.0856	14.3049	14.1316
ILMN_1729894	ABCA7	8.01758	8.29015	8.10977	7.92754	8.2208	7.87925	8.42777	7.95005	7.61262	7.76123	7.81832	7.72462	7.99117	7.97711	7.75939	8.0462	7.99336	8.29651	7.83544	7.72662	7.89767	7.99628	7.71642	8.00936	7.69191	7.71035	8.05424	7.79547	8.07966	8.15992	7.8247	7.97653	8.14546	7.97647	8.07061	8.00132	7.9852	8.0841	7.90927	7.86876	8.12421	7.91805	8.28304
ILMN_1743205	ABCA7	9.41095	9.33898	9.59905	8.54791	9.33968	8.54094	9.592	8.68904	9.3313	9.47807	9.04814	9.27172	8.96366	9.57062	8.81281	8.62309	8.60398	9.57513	8.90362	8.25456	8.98226	9.22095	8.57579	8.42259	8.23249	8.87772	9.57195	8.12328	8.39166	8.24455	8.61635	8.28946	8.76286	8.14786	8.41922	8.598	8.21074	8.51729	8.1051	9.69139	8.90954	8.55957	8.40846
ILMN_2259319	ABCA7	9.03323	7.98598	8.63205	8.87136	8.03315	8.95714	7.98049	8.73486	8.43186	8.67974	8.36191	8.68936	9.15038	8.45908	8.58586	8.65016	9.2039	8.96571	9.00552	8.58533	8.87058	8.22748	8.4945	8.64613	8.41582	8.39735	8.22164	9.15574	9.85409	10.9984	8.86324	9.38699	9.12285	9.29247	8.86601	8.85603	8.83997	9.50632	9.05799	7.72028	7.93014	9.15453	10.2493
ILMN_1796801	ABCA8	12.9793	13.5398	13.4924	13.3315	13.3142	13.2669	13.3163	13.523	13.8975	13.5237	13.427	13.5479	13.428	13.6077	13.0803	13.5292	13.7053	13.3315	13.559	13.6571	13.4304	13.584	13.9369	13.4109	13.3532	13.6935	13.5804	13.4903	13.3385	13.2632	13.4896	13.5385	13.6319	13.5472	13.7683	13.7203	13.5675	13.6816	13.5648	13.5037	13.461	13.8415	13.3436
ILMN_2129886	ABCA8	13.4058	13.2177	13.5781	12.9397	13.2525	13.4764	13.3411	13.4001	13.2381	13.2018	12.9317	13.3709	13.0606	13.1116	13.2475	13.305	13.3987	13.0073	13.2492	13.4989	13.8817	13.3056	13.5298	13.2939	13.5309	13.4509	13.897	13.222	13.4122	13.243	13.2795	13.3969	13.1257	13.3862	13.785	13.6132	13.3697	13.4645	13.3131	13.4298	13.2495	13.2598	13.3286
ILMN_1668446	ABCA9	10.8157	10.8502	10.9823	11.181	11.3367	10.7396	11.1796	11.0242	10.5147	10.9956	11.0354	11.2696	10.9907	11.0205	11.4288	11.4881	11.8129	11.1424	11.0242	11.8943	12.5281	11.4859	12.0212	11.7408	11.7091	11.4787	11.3691	11.2052	11.1169	10.1135	11.4095	11.4826	11.0796	11.832	11.2546	11.8392	11.4084	11.4211	11.7161	11.4274	11.6404	11.4688	9.87322
ILMN_1720501	ABCA9	9.4536	10.1829	10.2413	9.69741	10.3865	10.1493	10.2694	9.8613	10.3973	9.95673	9.97018	10.1188	10.4685	10.3263	8.9222	10.4207	9.96362	9.92655	10.0285	10.514	11.1106	10.2597	11.2488	10.3301	10.2078	10.3928	10.087	10.1634	10.2408	10.0204	10.3415	10.4346	10.4476	9.96386	10.6057	10.7446	10.3429	10.7107	10.0511	10.515	10.5996	10.4382	11.0515
ILMN_1812070	ABCB1	13.7108	13.6457	13.3371	13.5573	13.6732	13.3592	13.4258	13.4277	13.7693	13.6679	13.6012	13.4371	13.5213	13.6509	13.4399	13.4067	13.4655	13.4519	13.4955	13.3299	13.4001	13.378	13.6342	13.5332	13.2759	13.7372	13.0688	13.2151	13.4779	12.6989	13.1942	12.8318	13.5106	13.2629	13.5051	13.258	13.5098	13.7127	13.3092	13.2807	13.3844	13.5552	13.2759
ILMN_2094875	ABCB1	13.0896	12.7215	12.3766	12.1147	12.927	12.4799	12.3805	12.7636	12.8575	12.4279	12.5706	12.5806	12.4409	12.6065	12.7409	12.5546	12.4501	12.8068	12.4931	12.6531	12.2643	12.6649	12.5663	12.4412	12.4266	12.7929	12.2613	11.9795	12.7191	12.3969	12.0299	11.3444	12.1649	11.9347	12.7952	12.5173	12.3322	12.6515	12.4413	12.6133	12.247	12.4735	12.4621
ILMN_1665730	ABCB10	12.8962	12.9091	12.9616	12.7439	12.9458	13.1633	13.0785	12.8332	12.8269	12.9062	12.8603	12.8685	13.0257	12.7503	12.5106	13.0164	12.8593	12.8898	12.8083	12.8501	12.2321	12.8356	12.4793	12.845	12.6201	12.9389	12.8626	12.6357	12.6981	11.9405	12.8564	12.5338	12.8183	12.9562	12.8475	12.7303	12.8229	12.8316	12.8621	13.0348	12.9176	12.7599	13.0173
ILMN_2232066	ABCB11	11.9927	12.5766	12.1007	11.9429	12.8872	12.7647	12.5441	12.8827	13.1362	12.0034	12.8723	13.1552	13.161	13.2235	13.6447	13.4851	13.2183	13.1679	12.8186	13.0946	12.0806	13.1027	12.3419	13.2402	12.5147	12.7132	12.4588	12.7644	12.9084	8.93391	13.1409	13.1759	13.2489	13.1898	13.4158	13.1854	13.162	13.4235	13.3987	13.5432	13.6322	13.2589	13.2623
ILMN_1767349	ABCB4	13.8206	13.4812	14.1658	13.6486	13.4145	13.9095	13.85	13.6125	14.0684	14.1152	13.6209	13.5886	13.5412	13.7239	13.2015	13.5472	13.869	13.7336	13.71	13.0332	13.4148	13.3954	13.5213	13.2974	13.0474	13.5091	13.2477	13.1965	13.2886	12.209	13.003	13.2762	13.6483	13.2708	13.6525	13.037	12.9513	13.4715	13.1336	12.7363	13.1464	13.3338	12.7902
ILMN_1658257	ABCB5	8.61739	7.66761	8.91103	8.76796	8.50665	8.7515	8.15858	9.19328	8.57106	8.29365	8.8497	8.72568	8.47155	8.22783	9.37302	9.1355	9.07387	8.28286	8.66802	9.03058	8.95555	8.54043	8.96517	8.93971	9.36239	8.6699	8.21956	9.5787	8.79088	10.7247	8.43681	9.12445	8.40106	9.14574	8.84406	8.6916	9.46965	8.71124	9.48304	8.15881	7.96725	9.09722	9.90708
ILMN_2193980	ABCB6	12.8142	12.8839	12.7149	12.5412	13.0207	12.9	13.1492	12.5195	12.8381	12.8208	12.7368	13.0598	12.8708	12.9745	13.0485	12.9835	12.8956	12.8272	12.8556	12.73	12.9908	12.9274	12.7374	12.8091	12.8866	12.9427	13.0742	12.69	12.5582	11.904	12.8	12.4107	12.8291	13.1883	12.7908	12.9264	12.7376	12.8024	12.4961	13.0569	12.8312	12.7268	12.6536
ILMN_1687840	ABCB7	12.5546	12.5863	12.1849	11.9116	12.3972	12.1139	12.746	12.0511	12.2707	12.345	12.3588	12.5414	12.5007	12.344	12.1237	12.3383	12.4941	12.3241	12.4015	12.5816	12.8725	12.5439	12.6078	12.5724	12.6936	12.6636	12.4576	12.225	11.9616	10.0375	12.5234	12.2666	12.3655	12.5806	12.3143	12.3752	12.2853	12.308	12.1681	12.6659	12.5938	12.4551	11.5217
ILMN_2102422	ABCB8	10.9995	11.2993	10.9861	11.3799	11.2508	11.7934	11.3438	11.2285	11.9264	11.288	11.274	11.2721	11.3671	11.6043	10.991	10.7038	11.5172	11.8867	11.755	10.8605	10.0401	10.9951	10.5166	10.9432	10.5991	10.7017	10.748	10.7398	11.1698	11.6008	10.8788	11.2412	11.0747	11.0803	11.0854	10.9656	10.9612	11.3684	10.8161	10.4476	11.0585	11.0111	11.0232
ILMN_1788928	ABCB9	7.96418	8.07395	7.99471	8.3341	8.21167	8.30508	8.67925	8.44867	8.16676	8.11421	7.89363	8.06373	8.33329	7.66342	8.08834	8.34335	8.30958	8.01608	8.17345	8.27689	8.07273	7.95179	8.21284	8.16677	8.21047	8.03906	8.33513	8.16453	8.51345	8.73304	8.18961	8.32064	8.27221	8.33077	8.23035	8.13763	8.28024	8.26626	8.18019	7.81672	8.15799	8.36063	8.45199
ILMN_2343047	ABCB9	9.78689	9.49922	9.64117	9.98967	9.66262	10.3491	9.36455	10.3656	9.41855	9.49366	9.88055	9.71539	9.26962	9.42355	9.35141	9.94538	10.23	9.72124	10.421	9.51095	9.10348	9.76115	9.87	9.92404	9.8149	9.28822	9.3171	9.32795	10.5474	12.2712	9.50868	10.0752	9.69129	10.0929	10.1611	9.67274	10.3929	10.1487	10.1877	9.2484	9.08448	9.96021	12.2549
ILMN_2343048	ABCB9	9.54588	9.34364	9.58225	8.45629	9.45486	8.76472	9.29018	8.65737	9.10769	9.31913	9.7188	9.70414	9.20963	9.35795	8.8211	8.4964	9.01198	9.7348	9.86916	8.5827	9.02969	9.62093	8.58237	8.50479	8.38866	8.89978	9.19094	8.21664	8.59333	8.66704	8.50365	8.39804	8.70964	8.60852	8.43243	8.95624	8.39426	8.50968	8.52891	9.59084	9.04017	8.48974	8.65345
ILMN_1802404	ABCC1	10.2235	9.7262	9.43743	10.6703	9.94401	10.4287	9.40388	10.9915	10.1707	10.0002	9.80867	10.0047	9.93879	9.73582	10.5958	10.4526	10.5607	9.73525	10.3	10.0637	10.3944	10.0787	10.4207	10.6999	10.49	9.77408	9.65728	10.6014	11.769	13.0249	9.98139	10.8135	10.321	10.3346	10.9629	10.0821	11.0576	11.3521	11.064	9.90878	10.0237	10.7236	13.1012
ILMN_2335302	ABCC1	9.3521	9.37947	9.3726	8.664	9.45758	9.10622	9.19764	9.35167	9.15907	9.18139	9.48672	9.24127	9.92601	9.77915	9.79004	9.57162	9.17606	9.46168	9.45614	8.62335	9.10483	9.50065	9.40408	9.92749	8.91739	9.58449	9.35445	9.23368	10.6718	9.16897	9.45929	9.71867	9.79102	8.83811	9.63602	9.32052	9.78468	10.4974	9.23	9.57261	9.70024	9.96877	12.1136
ILMN_1776119	ABCC10	9.98477	9.76592	9.57062	9.46314	9.80528	9.75038	10.0483	9.32659	9.82374	9.85648	9.65038	9.79576	9.88453	9.8547	9.62694	9.69394	9.46051	9.90976	9.72559	9.09677	9.97501	9.73303	9.66121	9.31791	8.99155	9.70569	9.54754	9.23928	9.60005	9.72934	9.95114	9.55064	9.7205	9.36578	9.00248	9.33851	9.72783	9.61443	9.30013	9.81106	9.95721	9.34092	8.77171
ILMN_1713008	ABCC11	9.84571	9.84883	11.0312	10.6649	10.1618	10.576	10.5607	10.1222	11.0637	9.71356	10.2624	9.9728	10.3952	9.97465	10.5409	10.234	9.84946	10.103	10.0964	9.99305	10.0813	10.4841	10.4436	10.3965	10.6032	9.98577	10.3048	10.8192	10.6154	10.9122	10.3315	9.53832	10.2642	10.3894	10.2599	10.1	9.83169	10.3177	10.105	10.3492	9.98893	10.061	11.7446
ILMN_1732140	ABCC11	8.46184	9.22256	9.23867	10.3965	9.12598	10.2394	9.18374	9.42771	9.51851	9.14085	9.32133	9.23599	9.21974	9.31461	9.01539	9.34756	9.49784	9.22867	9.26167	9.43322	9.28823	9.10193	9.46548	9.37773	8.93493	9.15476	9.20741	9.48188	10.211	11.5928	9.14026	9.72688	9.34621	9.37569	10.4286	9.18433	8.82659	9.39833	8.71811	8.98168	9.02548	9.70247	10.894
ILMN_2358714	ABCC11	9.10447	9.3892	10.5153	10.7889	9.73151	10.2972	9.74383	9.92392	10.4979	9.43697	10.2988	9.77055	9.98835	9.99733	9.96118	10.1504	9.33441	9.76655	9.93201	9.62856	9.89034	9.83216	9.74214	9.86152	9.97404	9.26156	9.7853	10.1541	10.6835	11.26	9.96053	9.74728	9.90564	9.85329	9.8984	9.72934	9.62453	10.0376	9.96612	9.72934	9.66665	9.60377	11.7366
ILMN_1762093	ABCC12	7.66286	8.23286	8.54971	7.81049	7.89447	7.87526	7.78824	7.76335	7.7685	7.63827	7.7603	7.7385	7.89844	7.85788	8.04646	7.90228	7.92156	8.16186	7.76904	7.85611	8.10351	8.65722	7.76156	7.93899	8.03674	7.96112	7.90284	7.88106	7.75532	8.12645	7.89952	7.76832	7.71283	7.90006	7.84156	7.97691	7.89226	7.90091	7.80035	7.74562	8.08576	7.89094	8.12353
ILMN_1709092	ABCC13	8.33158	7.94957	8.02226	8.73216	7.97478	8.79116	8.1413	8.95668	8.69379	8.34361	8.5491	8.56941	8.1182	8.38927	9.09284	8.78864	8.45279	8.59444	8.37967	8.4133	8.66516	8.67033	8.40147	8.46357	8.69201	8.03653	8.4067	8.7737	8.47161	9.13178	8.05956	8.51121	8.31237	8.30955	8.50507	8.44343	8.68653	8.49202	8.71764	7.94941	7.88017	8.6193	10.0921
ILMN_1774344	ABCC13	8.68226	8.63416	8.66439	9.77802	8.70706	8.89469	8.35844	9.17704	8.8924	8.58811	9.06883	8.63804	8.84918	8.83675	9.70224	9.11622	9.08431	8.74123	8.97265	9.38908	9.0375	9.00012	9.16569	9.26789	9.19632	8.56063	8.85573	9.42584	8.66225	9.88094	9.01043	9.23532	8.75839	9.12047	9.33006	9.09713	8.90023	8.42474	9.35486	8.52415	8.61446	8.87168	8.62419
ILMN_1676278	ABCC2	13.3086	13.3056	13.1608	13.4927	13.4459	13.3282	13.247	13.3403	13.3891	13.3501	13.5554	13.4989	13.3935	13.4779	13.3884	13.4695	13.3168	13.4588	13.2648	13.1942	13.6943	13.4741	13.4938	13.3333	13.6648	13.5153	13.3202	12.9835	13.1654	11.1914	13.3679	13.039	13.2596	13.6073	13.426	13.6149	13.2858	13.428	12.6074	13.347	13.6063	13.5361	12.8348
ILMN_1788457	ABCC4	10.9572	10.5158	10.1237	8.88935	9.71189	9.45234	11.0168	9.5349	9.79375	10.1973	9.5702	10.4114	9.39801	9.26565	10.428	9.53975	9.20328	10.4172	9.75438	8.95778	9.05686	9.92668	8.84581	9.09486	8.8068	9.45284	9.04955	9.0506	8.91127	9.07663	8.93771	8.80966	9.14457	8.53942	8.72661	9.84096	8.94315	8.87553	9.09139	10.2069	9.63658	8.97754	8.98652
ILMN_2194009	ABCC4	12.022	11.7441	10.8383	11.2824	10.8332	10.5381	11.7634	10.6231	10.544	11.5065	10.762	11.6309	10.3842	10.3801	11.7812	10.7989	11.2857	11.493	10.8161	10.7239	10.492	10.6701	9.68178	10.4758	10.2842	10.2034	9.97523	10.3911	9.79327	9.95175	10.4634	9.77284	10.117	9.96513	9.50195	11.0199	10.232	9.68305	10.5037	10.8485	10.3438	10.4424	9.37115
ILMN_1651964	ABCC5	11.5677	10.8392	10.7275	10.5509	10.8183	10.2818	10.9568	10.4454	10.815	10.7431	10.6441	10.7988	10.3234	10.8383	10.5398	10.6891	10.024	10.8707	10.4075	9.4916	10.5856	10.724	10.8716	9.27153	9.6257	9.68154	10.0882	8.84745	9.58582	8.92146	9.92365	8.89909	9.9831	9.15659	9.28596	10.1508	9.23025	9.65389	8.9229	10.2506	9.32426	9.0583	8.94125
ILMN_1706531	ABCC5	10.8643	10.851	10.4476	10.927	10.871	10.5381	10.7539	10.0619	11.136	10.8539	10.8014	10.5066	10.3835	10.7932	10.4818	10.3831	9.86974	9.93722	10.3214	9.74446	10.9611	10.5739	10.8041	9.79664	9.70997	10.1426	10.399	9.82272	10.5103	10.5289	10.024	9.56177	10.2652	9.67155	9.98956	9.91927	9.98324	10.6455	9.69303	9.98653	9.96482	9.6099	10.1286
ILMN_2302358	ABCC5	9.18148	9.61455	9.61579	9.70938	9.21865	9.40058	9.40171	9.78892	9.80667	9.65938	9.4855	9.49336	9.44208	9.80711	9.59222	9.70139	9.35	9.71833	9.66172	8.92621	9.56535	9.61506	9.25369	9.30673	9.19065	9.0375	9.46688	9.33806	9.29148	9.72776	9.13447	8.94676	9.09212	8.92823	9.52887	9.46882	9.12639	9.5895	9.61359	8.91034	9.07902	9.12066	11.0342
ILMN_1725414	ABCC6	10.2137	11.2265	11.1381	10.5608	11.5069	10.949	11.0579	10.174	11.459	11.5998	11.409	11.2452	11.579	11.1108	10.4045	11.8792	10.9474	11.5795	11.5494	10.8796	9.80146	11.3343	10.4267	10.352	10.6624	11.1293	11.3516	10.6112	9.5304	8.23453	10.8383	9.73546	10.9802	11.0372	10.5589	11.219	10.5161	10.7294	9.87731	11.1823	11.252	11.1181	10.616
ILMN_1778352	ABCC6	10.3531	11.5651	11.4399	11.2102	11.9559	11.663	11.343	11.0266	12.0469	11.8245	11.7318	11.4379	11.8848	11.5976	10.7922	12.5967	11.2195	11.926	11.7895	11.2375	10.2148	11.6848	11.1387	10.6158	10.9239	11.3264	11.5006	10.8937	10.5343	8.3023	11.1155	10.0349	11.3502	11.2218	11.3008	11.619	10.8873	11.2089	10.3779	11.427	11.4288	11.4139	11.4271
ILMN_1801521	ABCC6	10.5691	11.2522	11.325	12.7242	12.0152	12.0373	11.3875	11.9011	12.1041	11.6491	11.9806	11.8529	12.4758	12.4477	12.2572	12.3389	12.3354	12.4299	11.8722	11.039	11.4271	11.5243	11.9087	10.8547	11.353	10.864	11.795	10.5003	11.35	11.7652	10.686	11.2745	11.4009	11.5536	12.2164	11.6651	10.9401	11.8304	11.487	11.2435	11.1183	11.6228	12.5439
ILMN_2293902	ABCC6	11.8873	12.1698	12.7947	11.4998	12.2086	11.8851	12.3223	12.1055	11.714	12.3559	12.1929	12.1759	12.129	11.6008	12.162	12.0309	12.1914	12.4871	12.0566	11.3337	11.916	11.6134	11.1358	10.5902	11.5381	11.6908	12.07	10.6813	9.49376	9.69035	11.1412	10.3479	11.0383	12.4224	10.6899	12.1827	10.2295	10.6986	10.4839	11.7917	11.434	11.3836	10.4645
ILMN_2406654	ABCC6	10.5514	11.5243	11.6777	12.1098	11.6747	11.5729	11.6999	11.0365	11.5364	11.4857	11.6514	11.5341	11.7025	11.5487	11.5768	11.6536	11.4945	11.995	11.661	10.8451	10.6001	11.0172	10.7014	10.2519	10.727	10.7965	11.4184	10.1487	9.77554	9.32758	10.7578	10.5878	10.7938	11.2181	11.0941	11.3061	10.0581	10.7953	10.2585	10.6083	10.9383	10.9796	10.3586
ILMN_3246902	ABCC6P1	10.5636	11.2844	11.3913	10.4901	11.5138	11.0753	11.2092	11.52	11.0437	11.3918	11.2821	11.6447	11.5072	10.4998	11.9231	10.6579	11.7688	11.4395	11.2426	10.4336	10.5034	11.2897	10.1306	9.05838	10.4233	10.4623	11.4564	8.80376	8.76346	8.65318	9.47772	8.94589	10.0972	10.9608	10.4852	10.9412	9.12714	10.0762	9.09998	10.2315	10.062	10.5444	9.34008
ILMN_3244070	ABCC6P2	9.28325	10.0708	10.4369	9.36729	9.92726	9.42476	10.1904	9.212	9.61735	10.0341	9.63806	9.80539	10.0496	9.72286	9.39488	9.24507	9.16063	10.0299	9.49137	8.65411	8.71108	9.40618	8.52466	8.52587	8.54368	9.45831	9.91386	8.57361	8.44588	8.52217	8.69281	8.33443	8.64753	9.1396	8.6914	9.34539	8.48863	8.66802	8.42655	9.34608	9.4795	8.86782	8.83982
ILMN_1767129	ABCC8	8.39508	9.0259	8.5415	8.99797	8.92154	9.18524	8.67925	8.58205	8.65583	8.99996	8.2322	8.05584	8.52142	8.014	8.79441	9.21246	9.154	8.04636	8.94259	8.7167	8.68246	8.41458	9.12938	8.71953	9.04017	8.52076	7.63173	9.49716	10.1692	12.6142	8.57806	10.0897	9.04905	10.1195	9.07199	8.77421	9.26412	9.85385	9.42788	8.02118	8.73025	9.25953	9.65516
ILMN_1751453	ABCC9	13.2638	13.9097	13.7807	14.2893	14.3371	14.2099	14.0674	14.3238	14.1823	13.6142	14.3558	14.2031	14.3876	14.4396	14.341	14.5938	14.4758	14.2092	14.1242	14.0712	14.1508	14.1429	14.1189	14.1521	13.7748	13.869	13.8	14.0063	13.7019	13.5804	14.0856	14.1189	14.2553	14.3653	14.3436	14.0508	13.8765	13.9216	14.0707	13.7761	14.2452	14.4223	13.8875
ILMN_2366473	ABCC9	10.3705	11.1857	11.4342	11.2671	11.6376	11.8685	11.4702	11.6137	11.3768	10.9159	11.6351	11.7366	11.8071	11.545	11.7498	12.0576	11.794	11.6575	11.3674	11.5218	11.2502	11.5251	10.8885	11.4228	10.9817	11.1618	11.7273	11.5743	9.94835	8.45236	11.3352	11.6152	11.5768	11.9218	11.9519	11.3556	10.9161	10.407	9.99952	10.8495	11.8186	11.8909	9.29001
ILMN_1772189	ABCD1	10.1718	10.4018	10.3727	9.87456	10.5409	10.6766	10.4951	11.1373	10.8658	10.5032	10.2063	10.2719	10.9505	10.9648	9.83427	10.8771	10.3387	11.0891	10.8465	10.4664	10.0342	10.6066	10.3447	10.3605	10.6274	10.4228	10.5217	10.4905	10.6793	10.4271	10.3993	10.5631	10.7161	10.4412	10.309	10.5508	10.3394	10.8001	10.8389	10.5991	10.3602	10.4402	10.6165
ILMN_1652959	ABCD2	8.40761	8.60885	8.97531	8.1438	8.36549	8.00896	8.46597	8.11468	8.39841	8.60447	8.3128	8.30521	8.4481	8.60374	8.03786	8.12807	7.97514	8.77354	7.95828	7.97521	8.20064	8.50652	7.89323	8.14209	7.92251	7.99898	8.03207	7.90614	7.90234	8.0154	7.97731	8.02931	7.99348	7.76966	8.00118	8.2423	7.85113	7.8671	7.97478	8.35804	8.50884	7.95897	7.92702
ILMN_2198897	ABCD2	9.32501	9.19197	9.12723	9.48475	8.8139	8.74494	8.85146	9.11244	8.79105	9.04921	9.07581	9.07506	8.64694	8.80914	9.24842	8.90279	9.17307	8.77453	8.69134	9.10706	9.26614	9.31292	8.50955	8.87483	8.74478	8.35479	8.83141	9.05923	8.53934	9.44528	8.49574	9.04117	8.44981	8.9455	8.73755	8.9291	8.89163	8.45699	9.06765	8.24531	8.29408	8.80663	8.64666
ILMN_1674032	ABCD3	12.257	12.2193	12.5929	11.5976	12.0324	12.3481	12.26	12.0736	12.0827	12.2392	12.1319	12.3516	12.2674	12.0479	11.9737	12.0407	12.1813	12.3607	12.2567	12.0933	11.5797	12.0495	11.4008	11.9345	11.997	12.0971	12.2462	12.662	11.7363	9.17411	12.0839	12.1495	12.0744	12.1667	12.1984	12.2935	12.1129	11.5166	11.8786	12.3705	12.0902	12.1053	11.4974
ILMN_1651501	ABCD4	10.0936	10.2888	10.1559	10.6298	10.7164	10.6558	10.3733	10.3294	10.6782	10.0988	10.4213	10.4993	10.7289	10.7278	10.8827	10.4948	10.5888	10.7167	10.5735	10.1749	10.6601	10.9388	10.8351	10.1962	10.5217	10.2261	10.4594	9.84883	10.5924	11.0151	10.2294	9.88041	10.2724	10.4745	10.5951	10.532	9.99243	10.6667	10.4246	10.1965	9.87255	10.3048	11.1365
ILMN_2343917	ABCD4	9.23657	9.5452	9.57687	8.71078	9.58996	8.81986	9.52671	8.75102	9.27879	9.31034	9.47596	9.39342	9.48109	9.39581	8.56076	8.91941	8.76411	9.64005	9.12913	9.11091	9.29824	9.87308	8.95292	8.76313	9.21752	9.42821	9.46459	8.51722	8.5441	8.79737	9.06757	8.61317	8.94056	9.09549	8.7153	9.24961	8.65991	8.85823	8.74493	9.48077	9.27355	8.87932	8.83996
ILMN_1676846	ABCE1	13.7327	13.3909	13.4382	13.4589	13.304	13.4432	13.6397	13.3187	13.4575	13.574	13.5223	13.5192	13.554	13.6987	13.5094	13.3436	13.5108	13.6592	13.5533	14.0684	13.7491	13.7527	13.5629	14.1639	13.9994	14.1368	13.5453	14.0665	13.9946	13.0479	14.1125	14.1067	13.9198	13.5871	13.6067	13.7462	14.1373	13.6964	13.9599	14.294	14.1783	14.073	13.3851
ILMN_2330267	ABCE1	10.2755	10.0827	9.99254	8.85073	9.97385	9.0328	10.446	9.18375	10.0237	9.95164	9.89656	9.96105	10.0446	10.0739	9.73884	9.29508	9.16741	10.2352	9.84607	10.833	9.44729	10.5411	9.16169	10.9042	10.2918	11.0785	10.2522	10.7297	9.87863	8.30998	10.8731	10.5343	10.3515	9.56482	9.50375	10.1909	10.9072	9.9234	9.83453	11.4173	11.2279	10.5195	8.66481
ILMN_1763875	ABCF1	13.4095	13.4193	13.2249	13.4806	13.3062	13.3878	13.4128	13.1379	13.5793	13.4122	13.434	13.1284	13.3152	13.4545	13.0754	13.2913	13.0937	13.3152	13.3611	13.3414	13.3553	13.4283	13.6856	13.4672	13.6404	13.6262	13.2509	13.476	13.5115	13.4001	13.4952	13.5439	13.5121	13.434	13.3178	13.2611	13.4453	13.6676	13.3931	13.3697	13.4689	13.524	13.2784
ILMN_2392635	ABCF1	12.6149	12.9419	12.875	13.3436	12.8844	12.8636	12.8313	12.6625	13.2671	13.1132	12.9903	12.719	12.7187	12.9936	12.52	12.6039	12.6496	12.7805	12.7415	12.8327	12.3205	12.6085	12.6332	12.7861	12.5414	13.0578	12.9621	13.0008	13.0071	12.522	12.95	13.0999	13.0619	12.9458	12.9556	12.7681	13.0156	13.2024	12.9672	12.7915	13.1636	13.0289	13.0876
ILMN_1669201	ABCF2	10.3394	10.2602	10.2453	9.4687	9.6958	9.28939	10.1421	9.36832	10.0231	9.76942	9.57151	9.67671	9.65972	10.015	9.36566	9.41404	9.31199	9.80013	9.46586	10.0877	10.1142	9.70403	9.72855	10.7419	9.99884	10.4858	10.001	11.1161	10.8446	9.98864	10.4717	10.9414	10.7032	9.41141	9.5438	9.42247	11.0848	10.745	10.8705	10.7668	10.8777	10.2867	9.56524
ILMN_1781999	ABCF2	10.9907	11.0348	11.3552	11.6131	11.1748	11.6111	11.3031	11.297	11.491	11.2206	11.283	11.0773	11.3389	11.7731	10.7846	10.7922	10.9742	11.6393	11.1513	11.0421	10.2765	11.2171	11.0605	12.2832	11.1438	11.5637	11.0176	12.449	12.4702	10.4258	12.0484	12.5176	12.049	11.1091	11.552	10.982	12.2233	12.244	12.4081	11.947	12.3141	11.9904	10.6407
ILMN_1781999	ABCF2-H2BK1	10.9907	11.0348	11.3552	11.6131	11.1748	11.6111	11.3031	11.297	11.491	11.2206	11.283	11.0773	11.3389	11.7731	10.7846	10.7922	10.9742	11.6393	11.1513	11.0421	10.2765	11.2171	11.0605	12.2832	11.1438	11.5637	11.0176	12.449	12.4702	10.4258	12.0484	12.5176	12.049	11.1091	11.552	10.982	12.2233	12.244	12.4081	11.947	12.3141	11.9904	10.6407
ILMN_2284941	ABCF2-H2BK1	9.0108	8.78848	8.9291	8.50652	8.54374	8.63095	7.97547	8.45413	8.39729	8.70765	8.24675	8.0886	8.17163	8.60482	8.44041	8.39828	8.49981	8.3313	8.77309	8.07463	9.07573	8.47398	8.34012	8.4116	8.45268	8.43871	8.72662	8.39249	9.10502	8.95331	8.43501	8.50032	8.53984	8.44703	8.53997	8.249	8.58395	8.76479	8.64881	8.98903	8.56064	8.39261	9.46677
ILMN_1810085	ABCF3	11.3433	11.6783	11.696	11.6172	11.5793	11.8461	11.5746	11.8655	12.0839	11.2868	11.3633	11.2951	11.7739	11.6502	11.3017	11.7286	11.4431	11.0426	11.6895	11.6452	11.1163	11.6458	11.3155	11.9774	11.6057	11.7131	11.5241	12.1191	12.247	11.1697	11.7761	11.8461	11.7039	11.7095	11.5009	11.4377	12.1967	12.0971	11.8132	11.7719	12.0733	11.6374	13.0792
ILMN_1658176	ABCG1	9.19819	8.84156	8.6694	9.34747	9.15638	9.74017	8.83539	10.1049	9.17732	9.04521	9.21857	8.96288	9.69826	8.98421	10.1808	9.86238	10.0433	8.02161	9.86265	10.0055	9.85549	9.06593	10.8793	10.2805	10.3458	9.38499	8.258	10.3816	10.845	12.7237	9.52435	10.2587	9.64005	10.1452	9.93324	9.76811	10.6871	10.2204	10.311	9.19563	8.87093	10.0331	11.7746
ILMN_1695968	ABCG1	8.52756	7.81906	8.78817	8.33859	8.53242	8.57231	8.7509	8.5577	8.40188	8.59221	8.57697	8.33009	8.71196	8.26858	8.5738	8.45854	8.46285	8.41673	8.45142	8.42097	8.30679	7.87352	8.92767	8.60791	8.66394	8.42371	9.17344	8.62687	8.7466	9.22271	8.74373	8.38061	8.67811	8.65847	8.50716	8.50067	8.68941	8.65503	8.61242	8.51907	8.69509	8.48425	8.31549
ILMN_1743638	ABCG1	8.19348	8.24094	8.64431	8.1897	8.0892	8.32536	8.88788	8.29543	7.99654	8.47877	8.03378	8.27454	8.51694	8.27857	8.14498	8.129	8.26344	8.6604	8.29098	8.06006	8.10977	8.5479	8.00402	8.2538	8.32392	8.29535	8.67727	8.08475	8.28938	8.10715	8.20712	8.23966	8.37356	8.21328	8.18845	8.29148	8.23001	8.56056	8.31723	8.31362	9.07823	8.19705	8.31666
ILMN_1794782	ABCG1	11.9842	11.8665	11.687	10.5595	12.2887	11.8196	12.3143	11.5306	11.4881	12.1829	11.4488	11.7137	12.4418	11.9878	12.039	11.674	11.5646	11.7968	11.9383	11.8647	12.251	11.9121	11.7573	12.0367	12.223	12.4039	12.5451	11.8466	11.2534	9.89114	11.4016	11.5512	11.6731	11.5365	11.115	12.0285	11.985	12.0974	12.2763	12.0075	11.804	12.0242	10.3683
ILMN_2262362	ABCG1	8.16448	8.37426	8.74374	8.19551	7.96503	8.23609	8.33687	8.26971	7.82556	7.82994	8.04405	8.2281	8.04125	8.01109	8.33514	8.21286	8.24648	7.72442	8.29155	8.08551	8.07959	8.35154	8.19515	8.25291	8.32355	8.02006	7.92472	8.31066	8.21142	8.1372	7.96385	8.13236	8.31923	8.2057	8.21537	8.13346	8.27895	8.28163	8.27805	8.19262	7.9884	8.16461	8.23498
ILMN_2329927	ABCG1	10.5001	11.362	11.1403	11.1192	11.6565	11.9058	11.4995	11.3287	11.3739	11.4518	10.8135	10.6254	12.1694	11.6146	10.5295	11.1983	10.3773	10.9331	11.1624	10.8686	11.5141	11.1629	11.5657	11.1231	11.0248	11.4407	11.8174	11.2508	11.3385	11.87	10.5983	10.8213	11.0893	10.5951	11.1313	11.1083	11.4093	11.6502	11.1498	10.8355	10.9536	11.2431	11.5555
ILMN_1789641	ABCG2	12.9403	13.0629	12.7317	13.1608	13.342	13.3595	13.1417	13.2342	12.8481	12.5013	13.2849	13.3159	13.3568	13.2932	13.1472	13.5637	13.1764	12.797	12.6677	13.3303	13.5415	13.2195	13.1668	12.8453	13.2515	12.7678	13.5292	12.4832	13.0967	13.1533	12.9602	12.4296	12.6947	12.8502	13.5202	13.7292	12.7596	12.5945	12.7642	13.3312	12.0519	13.1024	13.4741
ILMN_1779470	ABCG4	9.57841	9.43064	9.26709	10.5843	9.35654	10.4294	9.07919	10.5367	9.58847	9.38601	9.18241	9.45145	9.59611	9.35844	10.4093	10.3289	10.9297	9.4955	10.1843	9.24204	9.71019	9.17158	9.88752	10.2259	10.008	9.23516	9.04878	10.2251	11.3497	13.1965	9.82271	10.6429	9.9792	10.8056	10.5291	9.63911	10.6967	10.7053	10.808	9.39674	9.32616	10.2895	11.6024
ILMN_1716592	ABCG5	11.1577	10.9508	11.2265	10.9288	11.3093	11.2022	11.1505	11.1475	11.2142	11.2851	11.4779	11.4727	11.343	11.4846	12.1164	11.6302	11.808	11.2433	11.3739	10.8957	11.8898	11.2911	12.1022	10.8133	11.2566	10.3817	11.2675	10.6512	9.78499	11.9724	10.7297	10.7413	10.9551	11.3937	11.3319	11.2142	10.4043	10.7689	10.8774	10.3605	9.99916	10.9495	10.3727
ILMN_1680309	ABCG8	13.1138	13.233	13.2801	13.3121	13.3115	13.2286	13.2301	13.2495	13.3252	13.298	13.3951	13.2677	13.3113	13.4881	13.4507	13.2772	13.3279	13.3495	13.306	12.5039	13.2537	13.1743	13.0078	11.6013	12.0882	12.4593	13.0193	10.2467	11.7109	10.7538	12.2007	11.3953	12.6672	13.1347	13.1113	13.0526	11.066	12.5755	11.6198	12.5863	11.4253	12.5755	12.8892
ILMN_1743371	ABHD1	8.16062	9.09104	9.08557	8.13647	8.62367	8.26076	9.12956	8.07801	8.68212	8.87503	8.8144	8.67482	8.94935	9.01012	8.09797	8.34127	8.05487	8.87628	8.16984	8.3008	8.14908	8.70147	8.42181	8.22101	8.2233	8.82034	9.0764	8.10542	8.01794	8.00805	8.07386	8.00563	8.52038	8.06403	8.12184	8.42313	7.95819	8.30662	7.98977	8.46603	8.88517	7.9145	8.00756
ILMN_1770031	ABHD10	13.9453	14.0015	13.9061	13.8578	14.1034	13.8769	13.9855	13.7271	13.9136	14.0437	14.0838	14.0019	14.075	13.9619	13.9487	13.9491	13.9784	13.88	14.0404	13.8011	13.4773	13.9826	13.7932	13.5365	13.6878	13.6407	13.7277	13.4258	13.4616	13.3436	13.9065	13.5153	13.7011	13.6622	13.7382	14.0194	13.5847	13.4921	13.4254	13.4504	13.4064	13.6832	13.6305
ILMN_1737475	ABHD11	9.25097	9.55317	9.5225	9.38478	9.51966	9.44363	9.68806	9.47974	9.9159	9.59983	9.76198	9.63721	9.75989	9.78212	9.16169	9.49031	8.93212	9.7147	9.47098	9.46777	8.74221	9.58139	9.20179	9.04464	8.98961	9.59266	9.51862	9.101	9.19945	9.89604	9.57618	9.53832	9.4822	9.64031	9.31272	9.49741	9.20587	9.32306	8.80174	9.68132	9.68132	9.44028	10.6446
ILMN_1753912	ABHD11	9.01919	8.90289	9.02903	9.3597	8.99752	9.77417	9.21221	9.74383	8.83256	8.90227	8.91771	8.99736	9.54022	9.2179	10.0905	9.51873	9.5827	9.21344	9.2719	8.68929	9.42173	9.18814	9.9909	9.72229	9.20741	9.05969	9.13123	9.45589	10.2441	12.0734	9.29	10.2259	9.56452	10.0258	9.85185	9.05176	10.1294	9.8696	10.3671	8.67513	9.29443	9.50747	11.3847
ILMN_2338268	ABHD11	9.47554	9.72084	9.78597	9.56764	9.76592	9.78389	9.91463	9.76236	10.1847	9.77114	10.0496	9.77563	9.84268	10.0232	9.38499	9.76481	9.16352	9.80974	9.79143	9.54884	8.8698	9.77876	9.57094	9.43809	9.16284	9.70173	9.7685	9.36161	9.6488	10.4656	9.73784	9.77044	9.81292	9.6819	9.53398	9.66922	9.48148	9.63339	9.04547	9.83685	9.82272	9.61279	10.9701
ILMN_1745116	ABHD12	11.3278	11.5037	11.6274	11.8466	11.0072	11.5338	12.1502	10.4439	11.3908	11.9218	11.0408	11.3052	10.6782	11.49	10.7635	11.0106	10.7919	10.3796	11.2282	11.1379	10.6124	11.212	11.6706	10.6035	10.9468	11.2729	11.3366	10.9321	11.8062	11.546	11.2678	10.8978	10.6808	11.4983	11.5344	10.8559	10.8527	11.3145	10.6715	10.3397	10.666	10.2793	11.6751
ILMN_2245305	ABHD12	12.1999	11.9709	12.0722	12.123	12.0435	12.1855	12.5537	11.9168	12.1243	12.4769	11.6365	12.2704	12.0016	12.0388	12.2425	12.0398	12.0228	12.0452	12.2613	11.7515	11.7934	11.7637	11.6819	12.0376	12.2685	11.6091	12.0161	11.5876	12.0695	12.3001	11.9909	11.6601	11.6646	11.9529	12.0672	11.6556	11.5883	11.9566	11.6134	11.8055	11.5486	11.6382	12.6918
ILMN_2318685	ABHD12	11.3133	11.629	11.849	11.6193	11.6498	11.2572	11.7783	11.1507	11.5801	12.1305	11.5217	12.1185	11.4905	11.5795	12.1069	11.3694	11.7176	11.5852	11.8749	11.3862	10.2369	11.6137	10.3179	11.5046	10.6844	11.2745	11.8703	11.4748	10.8781	10.1233	11.5605	10.867	11.1662	11.7219	11.2592	11.442	11.2939	11.2721	11.1186	11.5637	11.4379	11.3572	11.088
ILMN_1698311	ABHD12B	8.52082	8.23077	8.47755	9.91148	8.77399	8.67183	7.85945	8.85331	8.71342	8.30698	8.67291	8.43162	8.2391	8.10699	8.8161	8.87952	8.91202	8.03452	8.45783	8.71931	8.5177	8.63921	8.60331	8.89511	9.20126	8.31592	8.27565	9.12317	8.90187	10.0304	8.67415	8.65756	8.38716	8.74981	8.94275	8.6544	9.00142	8.92588	9.04394	8.49652	7.84398	8.73969	9.70403
ILMN_1707925	ABHD12B	8.98912	8.44294	8.81351	11.1492	8.91161	10.0078	8.4908	10.179	9.0259	8.76788	9.39237	9.12809	9.24701	8.74714	9.99733	9.64152	10.0024	8.52465	9.42431	10.1267	9.58594	8.81677	10.2249	10.0652	9.66087	9.22274	8.81312	9.9345	10.1263	12.4458	9.22431	10.0341	9.31167	9.87851	10.629	9.60661	10.0459	9.26266	9.51505	8.76049	8.71869	10.0099	9.20903
ILMN_2367487	ABHD12B	9.21542	8.67408	8.73813	9.67844	9.00715	9.30105	8.50236	10.275	8.98673	8.64367	9.34669	9.39547	9.36417	9.02911	10.2307	9.59358	9.73455	8.54628	9.30991	10.1271	9.83563	9.07234	10.4744	10.0945	9.91451	9.14194	8.51933	10.033	10.0474	12.5393	9.42308	10.2931	9.55095	9.82372	10.2836	9.65661	10.0379	9.4432	10.0255	8.9255	8.65236	10.0525	9.5786
ILMN_1785285	ABHD13	9.50998	9.58474	10.1506	8.46185	9.52564	8.49758	9.63624	8.36261	9.01033	9.93787	9.4871	10.1418	9.37494	9.28786	10.0169	8.69595	9.3469	9.88775	9.09695	10.1972	9.15871	9.84922	8.59696	9.4191	9.36719	10.2318	10.4169	9.5802	8.37659	8.27602	9.5895	9.45523	9.29075	9.98139	8.58758	9.56635	9.27595	8.73812	9.13351	10.4669	10.7387	9.89474	8.36849
ILMN_2073969	ABHD13	11.2505	10.6069	11.1669	9.11033	10.4372	9.34488	10.7907	9.59213	9.87877	10.7224	10.7935	10.9069	10.4626	10.24	10.9297	9.89006	10.4939	10.7582	10.5042	11.8117	11.3341	11.2649	10.0993	10.9802	11.507	11.7832	11.7164	11.1268	10.2085	9.19094	11.1859	11.2665	10.8415	11.5576	10.1947	11.1259	11.364	9.88507	9.96849	11.9196	11.7191	11.2236	9.21472
ILMN_1794213	ABHD14A	12.556	12.6245	12.6936	11.3777	12.4773	12.0199	12.5531	12.3838	12.1843	12.3596	11.7557	12.3268	12.5332	11.9131	12.8222	12.1891	11.6351	12.286	12.554	11.9633	12.2015	12.4388	12.2685	11.6311	12.1827	12.0522	12.5655	11.9177	11.7521	10.5174	12.0339	11.6148	11.9831	12.0672	11.6198	12.2163	12.0262	11.8827	11.3142	12.3957	11.8853	11.7376	12.4804
ILMN_1683883	ABHD14A-ACY1	13.4696	13.9338	13.9207	13.9915	14.0614	13.9779	14.0105	13.8694	14.0725	14.0504	14.0696	13.868	14.088	14.2597	13.4921	13.9236	14.0725	14.071	13.9139	13.6905	13.3599	13.7645	13.6603	13.7516	13.4224	13.6663	13.8038	13.5059	13.595	10.5013	13.716	13.7084	13.8769	13.8098	13.7483	13.8004	13.3994	13.7453	13.5332	13.7027	13.8541	13.8987	14.2289
ILMN_2227533	ABHD14B	13.0161	13.6663	13.2463	13.6743	13.5189	13.4125	13.4977	13.3785	13.589	13.5286	13.6807	13.2509	13.4551	13.3501	12.8002	13.4381	13.2202	13.5921	13.5419	13.2229	13.3171	13.2528	13.5516	12.6382	13.3763	13.2765	13.1706	12.8365	13.1499	11.9257	13.0184	12.9345	13.1495	13.2412	13.3657	13.5051	12.7065	13.1587	12.4809	13.1265	12.7607	13.0885	13.3708
ILMN_1769390	ABHD15	12.6034	13.1225	13.194	13.2553	13.2725	13.4273	13.3691	13.3666	13.1877	13.2431	13.2855	13.3666	13.3107	13.2333	13.1336	13.4007	13.1679	13.1877	13.2781	12.9559	13.1764	13.3078	13.2632	12.6201	12.9542	12.9317	13.1784	12.0589	12.6205	11.5737	13.076	12.6978	13.0099	13.546	13.4193	13.4453	12.1896	12.7396	12.3255	12.9473	12.6765	13.0694	13.3171
ILMN_2152402	ABHD16A	12.5677	13.199	13.0712	13.4173	13.1869	13.327	13.461	13.1847	13.4672	13.3317	13.038	12.9853	12.9192	13.2583	12.8889	13.1798	12.7665	13.1342	13.2311	12.619	12.3192	13.0996	12.9246	12.6545	12.5084	12.7257	13.0065	12.9068	13.0629	11.7595	12.9424	12.8896	13.1062	12.6693	12.9174	13.0104	12.806	13.0294	12.6311	12.3474	12.8332	13.0008	13.4176
ILMN_1805483	ABHD16B	8.36281	8.52284	8.46714	8.64022	8.56359	8.99677	8.55702	8.93837	8.87376	9.04425	8.5016	8.8703	9.29963	9.03356	8.70917	8.73472	9.02546	9.15707	8.95045	8.2563	8.34868	8.54043	8.41783	8.86617	8.56003	8.5433	8.19394	8.50586	9.087	9.06357	8.61206	8.8604	8.78043	9.05522	9.19408	8.54532	8.86895	9.48179	9.28218	8.91445	9.03135	8.74213	9.68881
ILMN_2140623	ABHD17A	8.01585	8.75788	8.71487	7.84054	7.56599	7.65957	8.48054	7.85566	7.83085	8.14827	8.02264	8.1363	7.99725	8.0284	7.97113	7.82994	7.86616	7.9692	7.92448	7.83702	8.057	8.20801	7.85807	7.97928	7.98636	8.12252	8.72662	7.83939	7.75955	7.79239	7.79688	7.60618	7.85257	7.9894	7.74861	7.89012	7.93831	7.858	7.70991	8.06452	8.09445	7.7352	7.76722
ILMN_2239772	ABHD17A	10.9635	11.5271	11.7325	10.7631	11.3869	11.7628	11.3578	11.9791	11.5946	11.3253	11.5108	11.5929	11.759	11.5829	11.7591	11.8089	11.5361	11.7218	11.6035	11.0975	10.8322	11.2981	11.0534	11.153	10.9579	11.2493	11.4437	11.0001	11.0869	10.0763	11.498	11.2112	11.5471	11.3036	11.689	11.4047	10.9572	11.4041	11.4073	11.728	11.39	11.6962	12.9878
ILMN_2307978	ABHD17A	10.9355	11.3532	11.7881	11.7851	11.2549	11.9321	11.1943	12.0949	11.6812	11.3023	11.1556	11.3061	11.8775	11.3663	11.8271	12.0092	11.7535	11.3433	11.7413	11.0123	10.5467	11.2998	11.1607	11.5545	11.102	10.9423	10.8026	11.6427	12.138	13.338	11.3846	11.8479	11.444	11.7843	11.9407	11.3033	11.87	11.7973	11.7137	11.1216	11.2723	11.8201	13.2539
ILMN_2239772	ABHD17AP1	10.9635	11.5271	11.7325	10.7631	11.3869	11.7628	11.3578	11.9791	11.5946	11.3253	11.5108	11.5929	11.759	11.5829	11.7591	11.8089	11.5361	11.7218	11.6035	11.0975	10.8322	11.2981	11.0534	11.153	10.9579	11.2493	11.4437	11.0001	11.0869	10.0763	11.498	11.2112	11.5471	11.3036	11.689	11.4047	10.9572	11.4041	11.4073	11.728	11.39	11.6962	12.9878
ILMN_2307978	ABHD17AP1	10.9355	11.3532	11.7881	11.7851	11.2549	11.9321	11.1943	12.0949	11.6812	11.3023	11.1556	11.3061	11.8775	11.3663	11.8271	12.0092	11.7535	11.3433	11.7413	11.0123	10.5467	11.2998	11.1607	11.5545	11.102	10.9423	10.8026	11.6427	12.138	13.338	11.3846	11.8479	11.444	11.7843	11.9407	11.3033	11.87	11.7973	11.7137	11.1216	11.2723	11.8201	13.2539
ILMN_2307978	ABHD17AP3	10.9355	11.3532	11.7881	11.7851	11.2549	11.9321	11.1943	12.0949	11.6812	11.3023	11.1556	11.3061	11.8775	11.3663	11.8271	12.0092	11.7535	11.3433	11.7413	11.0123	10.5467	11.2998	11.1607	11.5545	11.102	10.9423	10.8026	11.6427	12.138	13.338	11.3846	11.8479	11.444	11.7843	11.9407	11.3033	11.87	11.7973	11.7137	11.1216	11.2723	11.8201	13.2539
ILMN_2307978	ABHD17AP4	10.9355	11.3532	11.7881	11.7851	11.2549	11.9321	11.1943	12.0949	11.6812	11.3023	11.1556	11.3061	11.8775	11.3663	11.8271	12.0092	11.7535	11.3433	11.7413	11.0123	10.5467	11.2998	11.1607	11.5545	11.102	10.9423	10.8026	11.6427	12.138	13.338	11.3846	11.8479	11.444	11.7843	11.9407	11.3033	11.87	11.7973	11.7137	11.1216	11.2723	11.8201	13.2539
ILMN_2307978	ABHD17AP5	10.9355	11.3532	11.7881	11.7851	11.2549	11.9321	11.1943	12.0949	11.6812	11.3023	11.1556	11.3061	11.8775	11.3663	11.8271	12.0092	11.7535	11.3433	11.7413	11.0123	10.5467	11.2998	11.1607	11.5545	11.102	10.9423	10.8026	11.6427	12.138	13.338	11.3846	11.8479	11.444	11.7843	11.9407	11.3033	11.87	11.7973	11.7137	11.1216	11.2723	11.8201	13.2539
ILMN_1660440	ABHD17B	11.2018	11.6425	11.7609	11.9032	11.9676	11.8092	11.7541	11.8114	11.6223	11.7384	12.1077	11.9065	12.2097	12.022	12.2215	12.3083	12.089	12.3022	11.9278	12.2411	11.5745	11.5009	11.5168	12.0438	11.8324	11.9124	12.0923	12.0646	11.4333	10.9753	11.895	12.2001	11.899	11.9662	12.1523	12.093	11.8051	11.8148	12.3458	12.225	12.013	12.4931	11.4263
ILMN_1668336	ABHD17B	7.73275	8.09793	7.93988	7.68412	7.83081	7.80811	8.14828	7.95045	7.61541	7.87359	7.76568	7.5625	7.90927	7.51959	7.9079	7.78254	7.71653	7.82504	7.66809	7.69427	7.8023	7.61059	7.7448	7.63056	7.89329	7.7412	8.44158	7.91569	7.75851	7.79388	7.85974	7.7407	7.85573	7.75881	7.64709	7.73237	7.65522	7.72885	7.65029	7.92292	7.81049	7.66302	7.70087
ILMN_1785661	ABHD17B	12.1765	12.0202	12.2298	11.7232	12.0733	11.8965	12.2293	11.9796	11.685	12.1697	11.9694	12.2254	12.0228	11.6371	11.9793	11.8327	11.9878	11.939	11.9435	12.4261	12.4049	12.0522	12.0441	12.4015	12.374	12.2535	12.797	12.3854	12.0603	10.1604	11.9396	12.5261	11.995	12.3162	12.1372	12.0345	12.2763	12.2821	12.2489	12.1846	12.3554	12.0594	10.9008
ILMN_2374362	ABHD17B	11.692	12.3203	12.3159	12.7081	12.5508	12.475	12.0638	12.4036	12.4554	12.4823	12.626	12.613	12.698	12.4976	12.7621	12.693	12.7026	12.5932	12.4551	12.699	11.2548	12.3195	11.6334	12.7142	11.9899	12.4655	12.5552	12.5129	12.1641	10.3654	12.4463	12.911	12.5995	12.6907	12.6831	12.6611	12.3498	12.5491	13.1053	12.716	12.5969	12.9484	12.3125
ILMN_1761963	ABHD18	9.98114	10.068	9.84318	11.2193	10.3806	10.2963	10.1271	10.164	9.94452	10.0444	10.3865	10.1846	10.2091	10.1937	11.2513	10.5158	10.911	10.511	10.0401	10.5981	10.8064	10.0082	10.9766	10.9373	11.3228	11.0726	10.6354	10.6816	10.4425	10.7413	10.7385	10.8681	10.6576	10.7857	10.5507	10.7179	10.8145	10.7414	10.9624	10.7435	10.5005	10.9109	11.5518
ILMN_1723662	ABHD2	11.6828	12.1412	12.1553	12.4742	12.4709	12.4375	12.407	12.315	12.7444	12.274	12.6722	12.4879	12.6405	12.753	11.1255	12.6661	12.2963	12.2346	12.5954	12.0339	12.0627	12.2169	12.8218	12.5181	12.2772	12.4804	12.2052	12.0933	12.2533	9.63982	12.1469	12.2433	12.5699	12.4748	12.6763	12.2887	11.8117	12.5822	12.3601	11.9731	12.5064	12.3864	11.8772
ILMN_1787618	ABHD2	8.65098	9.73515	9.85135	10.0529	9.84407	9.71612	10.0805	8.59715	10.3231	9.7296	10.7754	10.1439	9.53351	10.607	8.66425	9.67103	9.13466	10.0807	9.70892	10.3409	9.32287	9.81635	10.4829	10.3247	9.60592	10.6655	10.0905	10.3327	10.2502	7.88616	9.84346	10.5422	10.6816	9.76494	10.8928	9.39101	9.09826	10.7364	10.0873	10.1951	11.1138	10.6216	8.27555
ILMN_2403446	ABHD2	11.4782	11.7976	11.7208	12.1086	12.2136	12.0592	12.0864	11.8291	12.331	12.0193	12.2445	12.2807	12.2113	12.42	11.5138	12.1629	11.982	11.9029	12.2381	11.9365	11.9049	11.9809	12.2833	12.2124	11.8587	12.1325	11.7846	11.8196	11.6703	9.41943	11.9009	11.8599	12.175	12.1352	12.0717	11.8978	11.5116	12.1871	12.1147	11.7611	12.2146	12.0408	11.1276
ILMN_1801767	ABHD3	13.3368	13.0677	13.2503	13.2247	13.3128	13.3246	13.1694	13.3626	13.4387	13.2886	13.2052	13.5355	13.4375	13.4616	13.4283	13.5659	13.4513	13.3262	13.3162	13.2977	12.6834	13.3241	12.8681	13.3315	12.9523	13.256	13.2148	13.3365	12.9908	13.1631	13.192	13.3109	13.4756	13.4705	13.5419	13.1529	13.3405	13.2454	13.3626	13.2024	13.3262	13.4058	13.441
ILMN_1700633	ABHD4	11.6915	11.3739	10.9143	11.0673	11.3618	11.5624	11.3173	11.8938	11.1196	11.2273	11.425	11.3001	11.4555	11.2145	10.5774	11.2745	11.1748	11.572	11.9823	10.4931	11.3456	11.2355	11.4132	11.5203	11.0357	10.8986	10.8957	11.3086	11.0029	11.7719	10.6593	11.0627	10.9477	11.1551	10.7115	10.8151	11.9828	11.4247	11.1052	10.8701	11.2878	10.7659	11.9604
ILMN_1655702	ABHD5	13.1917	13.545	13.2545	13.3	13.2402	13.214	13.7862	13.2492	13.1419	13.3222	13.3083	13.5562	13.3541	13.4418	13.8809	13.1248	13.338	13.3727	13.3682	13.7285	12.9627	13.4232	13.3467	13.9604	13.4535	13.9477	13.74	14.0094	13.5668	12.1577	14.057	13.9193	13.8029	13.3614	13.4046	13.8116	13.6959	13.759	13.6655	13.6238	13.9811	14.0168	13.0202
ILMN_1706344	ABHD6	14.4513	14.3086	14.2	14.6729	14.3032	14.131	14.7446	14.2193	14.5512	14.3125	14.3781	14.2401	14.2223	14.6109	14.3371	14.2053	14.206	14.3489	14.3387	13.9565	14.5813	14.5226	14.822	14.1403	14.4303	14.4966	13.9863	13.7249	14.0089	13.6255	14.4377	14.0604	14.3632	14.3541	14.056	14.3142	13.9766	14.1937	14.2053	14.1353	13.7271	14.1704	13.9795
ILMN_1712707	ABHD8	11.1323	11.4583	11.1663	9.88465	10.7666	10.9487	11.3301	11.014	10.7793	11.2095	11.3861	10.9709	11.5376	11.3462	9.40685	10.7221	10.1259	11.2439	11.4101	10.1163	10.0857	11.2485	10.7623	9.32266	10.8747	10.648	10.6378	9.02701	8.72044	8.50008	10.8096	9.02359	10.5521	10.6879	9.66835	10.5611	9.30724	9.36476	8.62431	10.7499	10.127	9.61124	8.87162
ILMN_1739081	ABI1	8.67989	9.09139	8.8947	8.34003	9.25488	8.80143	9.58811	8.38873	8.9383	8.99036	8.94307	8.77977	8.52423	9.30415	7.98856	8.7657	8.28768	9.18163	8.37441	8.97074	8.6934	8.98912	8.64619	8.51846	9.10178	9.01375	9.27218	8.69559	8.61674	8.57483	8.85662	8.45014	8.76975	8.65847	8.88898	8.99197	8.59301	8.97892	8.74184	9.1698	9.43819	8.4753	8.6174
ILMN_2329958	ABI1	11.8906	11.5746	11.9324	11.0468	11.6989	11.6524	11.7938	11.1192	11.3807	11.7587	11.5668	11.9579	11.5515	11.3169	12.0362	11.5411	11.8636	11.8092	11.6057	11.5431	11.6553	11.7293	10.9581	11.7208	11.7847	11.9257	12.2353	11.766	10.9419	9.53065	11.3883	11.7587	11.4407	11.9973	11.3183	11.481	11.7189	11.4526	11.7443	11.7408	11.9513	11.5222	10.1001
ILMN_1720988	ABI2	11.158	11.0281	11.0277	10.274	11.1595	10.6621	10.7447	11.0497	10.7368	11.0917	11.1283	11.2181	11.1061	11.0881	11.6805	10.9714	11.7134	10.9525	11.422	11.4119	11.9151	11.0278	11.6225	11.288	11.6839	10.9407	11.038	11.286	11.2982	11.668	11.0211	11.0839	11.3286	11.29	11.2428	11.3611	11.3842	11.1964	11.7554	10.9882	10.9444	11.1805	10.8254
ILMN_1724497	ABI2	11.1694	11.0265	11.1075	10.1972	11.107	10.8554	11.0216	10.6317	11.1048	11.2288	11.0005	11.2624	11.014	11.0318	11.2958	10.9761	11.2721	11.2177	11.229	11.0806	10.6447	10.9832	10.5774	10.9434	10.8691	11.1107	11.0858	10.901	10.4481	9.13159	11.0823	10.5881	11.0982	11.0044	11.0893	10.9958	10.522	10.7237	10.9391	11.1063	11.1054	10.9667	9.66749
ILMN_1775944	ABI2	10.8367	11.0151	10.9025	11.545	11.4064	11.6474	10.7838	11.4298	11.494	11.2716	11.1694	11.1401	11.3314	11.6224	11.3845	11.2001	11.5954	11.1732	11.2552	11.0134	11.4606	10.8879	11.8611	11.1599	11.1607	10.6626	10.9856	11.32	11.6452	12.2721	11.1122	11.2092	11.2614	10.8699	11.8291	11.1068	10.5847	11.1275	11.3237	10.4714	10.6775	11.3423	12.7384
ILMN_1755658	ABI3	9.85859	10.2107	9.88296	8.78435	10.0548	8.91669	9.97474	8.85521	9.95115	10.0742	9.86476	9.92113	9.72722	9.98204	8.9691	9.06984	8.95648	9.82002	9.77298	8.71449	9.01415	9.9144	9.14821	9.0341	9.08919	10.2568	10.0308	9.67297	8.78987	8.30148	9.79363	9.55207	9.89592	8.70286	8.53437	8.95563	9.06371	9.22302	8.6293	10.1582	9.98012	9.10655	8.42556
ILMN_1673639	ABI3BP	12.4105	11.3133	11.2074	10.0416	11.3421	10.2584	10.9984	10.8448	10.4111	11.167	11.0828	10.9522	10.4343	10.9531	11.2195	10.833	11.0469	10.8634	10.772	11.9692	12.3291	11.3771	10.2965	11.1702	10.8813	11.4475	11.7178	11.2757	11.749	11.425	11.3205	11.5182	10.9737	10.8539	9.9368	11.2385	11.3583	10.5483	11.4733	11.8775	11.0468	10.9048	9.36602
ILMN_1685104	ABITRAM	12.554	12.4401	12.7174	11.9243	12.636	12.5769	12.3899	12.849	12.5366	12.4588	12.5959	12.6015	12.8119	12.7022	12.9044	12.7449	12.5583	12.5647	12.6634	12.2819	11.9921	12.4606	12.3749	12.6649	12.3586	11.918	12.1827	12.6034	12.2676	12.982	12.3874	12.3125	12.181	12.1929	12.5464	12.7399	12.5007	11.796	12.7396	12.6947	12.1229	12.1945	12.985
ILMN_2191929	ABITRAM	11.0271	11.1559	11.5801	10.252	11.177	10.5878	10.9574	10.8225	10.7051	11.5639	11.3423	11.6402	11.2485	10.8219	11.6328	10.8509	11.4612	11.2077	11.3281	11.1968	10.2721	11.1856	9.88081	11.1473	11.0051	11.0759	11.2049	11.5182	9.94835	9.73678	10.946	10.8275	10.9536	11.2945	10.2527	11.2326	11.2425	9.70893	9.94508	11.417	11.5428	10.9533	9.34977
ILMN_1708922	ABL1	10.704	10.7121	10.5147	11.7649	10.9331	11.6368	10.7529	11.4877	11.2821	10.6926	11.3281	11.2681	11.5889	11.6079	11.6274	11.6174	11.6225	11.6591	11.0556	11.1194	10.3697	11.01	11.4319	11.2446	11.3022	11.2296	11.1379	11.2694	11.3022	12.4178	11.0419	11.552	11.5677	11.3268	11.5897	11.3036	11.5214	11.5873	11.5808	10.6863	11.2127	11.6483	12.3992
ILMN_1713732	ABL1	13.0555	12.2842	12.0581	12.9473	12.3861	12.5489	12.2577	12.5165	12.3211	12.3165	12.5675	12.1005	12.4026	12.5332	12.5218	12.5317	11.9954	12.576	12.3703	12.7671	13.4384	12.5285	13.3859	12.7519	13.2811	12.7885	12.543	12.693	12.9176	13.0289	12.6465	12.9302	12.8227	12.5888	12.3173	12.5151	12.8096	12.6853	12.4148	12.9287	12.361	12.2638	12.8147
ILMN_2268241	ABL1	8.80316	8.86116	8.81839	8.62642	8.96373	8.60279	9.16371	8.57906	8.94235	9.04269	8.92339	8.82512	8.99021	9.10358	8.66815	8.88662	8.53997	9.17165	9.03997	8.75061	8.55211	8.84842	8.67533	9.11965	8.95051	8.9984	9.24377	9.45135	9.10919	9.739	8.83168	9.101	8.72454	8.85699	8.99358	8.98209	9.00045	9.36803	9.1625	9.14394	9.34384	9.09286	9.57285
ILMN_1657870	ABL2	9.47554	8.69561	9.05702	9.53235	9.21219	9.57495	9.10215	9.74797	9.36578	8.92864	9.15537	8.88841	8.92333	8.84271	8.94109	9.23609	9.33044	9.00052	9.29018	10.2941	10.1208	9.25997	9.89538	10.462	10.3508	9.90644	9.79143	10.0779	11.2336	11.1571	9.89644	10.3449	9.84944	9.6155	10.5541	9.52158	10.2696	10.1165	9.73381	9.51943	9.30791	10.2325	11.2062
ILMN_1741628	ABL2	9.95267	9.8129	9.4026	11.2391	9.62727	11.0286	9.47297	11.576	10.0998	9.39372	10.2414	9.94938	10.3104	10.0201	11.1316	11.0689	10.7824	9.71213	10.4773	10.5358	10.4698	9.71333	10.3369	11.0514	10.9311	10.2615	10.0436	11.0474	11.5772	13.3259	10.4693	11.4302	10.3806	10.9331	11.1387	10.3961	11.4319	11.3953	11.7124	9.66665	9.98477	11.0375	13.352
ILMN_2240003	ABL2	9.69791	9.22602	9.68305	9.65703	9.34587	9.48744	9.51651	9.39156	9.32012	9.25239	9.55765	9.08379	9.27153	9.49581	9.42018	9.43913	9.22698	9.38273	9.41505	10.2114	11.0388	9.60512	10.6035	9.80198	10.2227	10.1493	10.0136	9.71483	10.6532	10.3801	9.90723	10.0031	9.96079	9.44963	10.2373	9.33968	9.95424	10.2731	9.67474	10.0174	9.6336	9.83402	11.1006
ILMN_1696682	ABLIM1	8.20942	7.87278	8.3515	10.211	8.46584	8.70945	8.03942	8.52229	8.58511	7.85578	8.65602	8.41355	8.32503	8.63371	8.60049	8.44273	8.33882	8.62831	8.18212	9.53159	9.04433	8.95577	10.1293	8.93762	9.04491	10.5756	9.43819	8.77227	9.28259	9.40976	8.92996	9.37688	9.18868	8.80181	8.94441	8.56245	8.67153	9.90077	9.02497	8.7309	9.20048	9.30387	8.74936
ILMN_1731610	ABLIM1	9.88166	9.8232	10.4352	9.70149	10.0117	9.96492	10.3146	9.70024	10.1692	9.5963	10.1096	9.76278	10.2341	10.2329	9.56482	10.1715	9.80598	10.0365	9.82272	9.50657	10.2193	10.2083	10.8078	9.3551	10.7095	10.738	10.2937	9.53402	10.4337	9.09651	10.1472	9.82307	10.2477	9.10171	10.5089	10.3213	9.40443	10.8217	10.011	9.87389	9.77876	9.96573	11.3468
ILMN_1785424	ABLIM1	13.0421	12.5567	12.7169	12.837	12.7975	12.7994	12.177	12.6172	12.5904	12.4124	12.3041	12.0472	12.7471	12.6092	12.3367	12.4429	12.5037	12.8731	12.4307	13.6625	12.7941	12.5028	13.2405	14.0421	13.7838	13.5302	12.5982	13.7027	13.8327	12.5317	13.3458	13.7015	13.7386	13.2183	12.7016	12.5709	13.8052	14.0004	14.2159	13.8166	13.975	13.6894	13.1007
ILMN_2396672	ABLIM1	13.1854	12.9436	12.8206	13.3135	13.1738	13.1587	12.825	13.1309	13.3063	13.2316	13.1694	13.0533	13.304	13.2904	13.2798	13.2249	13.5011	13.3377	13.2826	13.5871	13.1795	12.99	13.3945	14.0449	13.6296	13.5661	13.0476	14.1189	14.0696	12.584	13.5305	13.897	13.8667	13.5286	13.2545	13.2629	13.9261	14.0738	14.341	13.8765	14.0365	14.0009	12.9445
ILMN_1758825	ABLIM2	9.94798	9.28202	9.38338	9.34799	9.5799	9.0802	9.41221	9.44591	9.26083	9.21849	9.04562	9.17981	9.51997	9.45135	9.40268	9.17573	9.25352	9.57391	9.28939	9.32052	9.66835	9.28401	9.96457	9.98821	9.521	9.49729	9.22167	8.92023	10.081	10.8819	9.32907	9.38266	9.57354	9.0483	9.58215	9.42572	9.91305	10.0148	9.78116	9.48651	9.26291	9.34488	11.6491
ILMN_1656940	ABLIM3	12.4358	12.225	12.9742	12.0106	12.0771	12.1419	12.1852	12.0164	12.1544	12.1253	12.0708	12.3381	11.9302	11.822	12.4879	12.1681	12.3356	12.5359	12.3151	13.1229	12.1523	12.2154	12.3567	13.3216	12.9392	12.97	12.878	13.5682	12.8704	9.96118	12.9911	13.3349	12.9842	13.2932	12.3761	12.155	13.2886	13.0232	13.2386	12.6465	13.352	12.7631	10.1161
ILMN_1656979	ABO	9.23333	8.90219	8.53822	9.24819	8.78957	9.2889	7.77713	9.84504	8.9602	9.38273	9.31316	9.0059	8.77134	9.0059	9.40585	9.61137	9.59802	8.84626	9.01102	8.79859	9.06516	9.06523	9.46831	9.72546	9.66218	9.33757	9.20634	9.29056	9.67627	12.7516	8.75694	10.0458	9.32255	9.54753	9.69178	9.04632	10.4906	9.76012	10.032	8.96265	8.72817	9.30673	11.4865
ILMN_1655114	ABR	9.62383	9.22292	9.32878	9.5095	9.54275	9.8651	9.08601	8.94481	9.89592	9.49706	8.9125	9.26167	9.17953	9.45106	8.62948	9.31903	9.60864	9.33321	9.90644	8.56113	8.85773	8.49609	9.24405	8.8703	8.38807	9.10571	9.10366	9.50818	9.83246	11.4726	9.07103	9.69695	9.2523	9.3512	9.11907	9.39931	9.67723	9.88776	9.67384	9.2149	9.34344	9.39636	8.52542
ILMN_1657045	ABR	9.11036	8.88527	8.95563	9.08987	8.90514	9.03175	9.07919	8.91013	8.90069	9.0069	8.85304	8.81832	9.16073	9.06554	8.84588	8.89247	9.50333	9.17404	9.10672	8.65678	9.462	8.95449	9.2232	8.84435	8.95662	8.89732	8.9234	9.13466	9.48853	9.99266	9.03382	9.47807	9.01525	9.33302	9.18868	8.65689	9.18729	9.56266	9.08225	9.22963	8.99978	9.2194	8.8576
ILMN_1672878	ABR	11.5217	11.0134	10.7641	9.18385	10.8788	10.4498	10.6785	10.7573	11.1108	11.0262	10.6177	10.6919	10.6066	10.7751	11.0575	10.3922	10.5644	10.7088	10.9297	10.5211	11.5995	10.8073	11.1852	10.6193	10.9297	10.622	10.8134	10.3919	11.0635	10.7874	10.4324	10.8004	10.4502	9.73804	10.4267	10.6825	10.5841	10.7751	10.5092	11.1683	10.4824	10.4911	11.5668
ILMN_1766991	ABRA	8.25265	8.81007	8.94967	8.52246	8.62367	8.29504	9.09779	8.28452	8.5723	8.75647	8.64137	8.7153	8.54607	8.88185	8.56451	8.15977	8.2398	8.91074	8.25859	8.17288	8.20064	8.68948	8.10431	8.30827	8.16655	8.24089	8.47111	8.35377	8.01743	8.28363	8.18233	8.17446	8.24607	8.28754	8.19068	8.4127	8.25055	8.05467	8.30596	8.29064	8.76049	8.16569	8.24972
ILMN_1748290	ABRAXAS1	10.1549	10.171	10.5505	8.83806	10.0038	9.12311	10.2869	9.33665	10.0588	9.89496	10.0473	10.2043	10.0975	10.0498	9.79454	9.77182	9.27133	10.2648	9.96283	9.58533	9.95408	10.1701	8.97188	8.62445	8.80813	9.51457	10.1153	8.24988	8.45907	8.1478	9.70117	8.33978	9.1594	8.96609	9.28786	10.0404	8.35996	8.35617	8.23864	9.69768	9.65086	9.14339	8.3804
ILMN_3237177	ABRAXAS1	13.0137	12.3143	12.5307	12.9994	12.3291	12.7842	12.8208	13.0762	12.5237	12.2341	12.5173	12.3808	12.4117	12.3047	12.7374	12.6682	13.0452	12.333	12.6554	12.7773	13.4406	12.3162	13.1486	12.3709	13.0342	11.8205	12.151	12.7152	12.6594	14.3688	12.2126	12.9116	12.0498	13.1598	12.8939	12.6286	12.5712	12.225	12.6559	11.8068	11.4201	12.3614	13.2007
ILMN_1762615	ABRAXAS2	12.6999	12.2628	12.5226	11.7559	12.4119	12.122	12.6447	12.453	12.1693	11.9931	12.3107	12.2223	12.3383	12.3284	12.6235	12.1361	12.1665	12.486	12.3305	12.4279	12.5212	12.5557	12.3148	12.6454	12.9367	12.7415	12.4	12.4527	12.0624	10.508	12.6408	12.3278	12.3975	12.3232	12.0329	12.5165	12.7212	12.363	12.4135	12.9016	12.19	12.1905	12.2227
ILMN_1658083	ABT1	9.93577	9.9368	10.3275	8.94299	9.92965	9.33881	10.1752	9.20264	9.77606	10.0429	9.81718	10.1764	10.1581	10.0682	9.98215	9.44984	9.34323	9.98338	9.71777	9.80037	9.3245	10.1301	9.10975	9.85933	9.36001	10.2811	10.2937	9.95137	9.19094	8.53519	10.1826	9.3351	9.77457	9.59822	9.38201	9.87906	9.64793	9.47231	9.78583	10.2685	10.35	9.68386	8.76594
ILMN_1657347	ABTB1	9.26682	8.55952	9.64389	8.23931	9.13639	8.66536	9.08088	8.89188	8.89297	8.88951	8.96167	8.429	8.7805	9.12615	7.87624	8.67165	8.39475	8.98888	8.72015	8.23944	8.25713	9.11091	8.92823	8.39336	10.2024	9.77002	9.32595	8.41523	8.97361	8.81896	8.83207	8.49019	8.51459	8.51994	8.36542	8.85283	8.61655	8.69637	8.74911	9.34553	9.53502	8.817	8.70148
ILMN_1802096	ABTB1	10.6359	10.6866	10.6179	9.20357	10.2753	9.84698	10.719	9.12947	9.8834	10.6095	10.1801	10.7144	10.0889	9.93548	10.0392	9.63084	9.82349	10.2256	10.1609	10.6678	11.101	10.2648	10.2268	10.1838	10.6206	10.3953	11.2865	9.13981	9.03629	8.61269	10.36	9.5026	9.90525	10.1082	9.49898	10.0696	9.03266	9.85729	8.57553	10.6022	10.1927	9.455	8.52813
ILMN_2367165	ABTB1	9.87255	10.2119	10.2515	8.86175	10.0255	9.71082	10.3265	9.45865	10.1032	10.0488	9.78223	9.77563	9.97727	9.8716	9.37852	10.1678	9.82059	9.96407	9.8166	10.2063	9.57536	9.90797	9.30603	10.0272	9.29327	9.65582	10.1986	9.18311	9.94249	10.8277	10.2021	9.58695	9.74028	9.59883	9.70632	9.79741	9.32062	10.4431	9.96765	10.208	9.79351	9.8772	10.8074
ILMN_1753370	ABTB2	8.59246	9.67153	9.50226	9.38743	9.49207	8.89469	9.82462	8.7002	9.7545	9.51281	9.66098	9.35413	9.14582	9.84008	8.2811	9.01237	8.50409	9.5211	8.58824	8.975	8.3056	9.39655	8.4297	8.28887	8.00044	9.39279	9.83736	8.46511	8.60201	8.23503	9.4636	8.7266	9.05661	8.65042	8.83976	8.88557	8.31018	8.77303	8.26645	9.3275	9.47827	8.61994	8.52329
ILMN_1738921	ACAA1	13.6755	14.2322	14.3857	14.1645	14.3204	14.2317	14.3803	13.9365	14.106	13.9855	14.1323	14.1201	14.2053	14.1353	14.1099	14.0978	13.836	13.9414	14.0604	13.8149	13.7064	13.8523	13.7275	13.6308	13.6655	13.9047	13.9926	13.7108	13.4718	10.8332	13.8827	13.7183	14.0004	13.8509	14.02	13.8975	13.3403	13.6262	13.6419	13.7962	13.7168	13.7195	14.4776
ILMN_1660199	ACAA2	14.8707	14.8345	14.9457	14.7584	14.8656	15.0456	14.8433	14.7822	14.8416	14.8835	14.864	15.0034	14.8535	14.9224	14.9424	14.7661	14.8599	14.79	14.8548	14.9114	14.6848	14.8447	14.786	14.9336	14.7633	14.7459	14.984	14.9724	14.887	14.1842	14.8564	15.0054	14.9191	14.9066	14.9823	14.8949	14.7214	14.8463	14.8784	14.6463	14.8585	14.7889	14.7381
ILMN_1660199	ACAA2P1	14.8707	14.8345	14.9457	14.7584	14.8656	15.0456	14.8433	14.7822	14.8416	14.8835	14.864	15.0034	14.8535	14.9224	14.9424	14.7661	14.8599	14.79	14.8548	14.9114	14.6848	14.8447	14.786	14.9336	14.7633	14.7459	14.984	14.9724	14.887	14.1842	14.8564	15.0054	14.9191	14.9066	14.9823	14.8949	14.7214	14.8463	14.8784	14.6463	14.8585	14.7889	14.7381
ILMN_1667641	ACACA	8.83943	7.90768	7.90265	10.3324	8.78188	9.69083	8.63441	9.93251	8.87487	8.87503	9.10562	8.88565	8.46185	9.09104	9.76878	9.65202	9.49808	9.0162	9.41792	9.50879	8.98437	8.85154	9.87095	9.86114	10.0377	8.47129	7.68739	9.41535	10.2566	11.5768	9.05466	9.9774	9.39442	9.43886	9.84946	9.35209	9.98193	9.70117	9.70815	8.30814	8.6256	9.28596	9.24294
ILMN_1772123	ACACA	12.6765	12.3743	12.3091	12.7563	12.8704	12.9182	12.5609	12.9455	12.7087	12.8081	13.1738	13.0196	13.2644	12.6297	13.0289	13.0049	12.8004	13.2587	13.0021	11.9692	12.1304	12.7511	12.4272	12.4117	12.8255	12.5412	11.5624	12.2086	12.1701	10.8595	12.1089	12.4498	12.1382	11.9688	12.3008	12.8195	12.8531	12.4996	12.2669	13.027	12.1061	11.9936	12.2042
ILMN_2331636	ACACA	13.5267	13.2448	13.1268	13.9491	13.7449	13.7382	13.4938	13.7962	13.8439	13.584	13.9505	13.6391	13.9887	13.8116	13.4728	13.8306	13.5958	13.972	13.687	12.8178	13.34	13.6894	13.4535	13.2753	13.6683	13.4349	12.2888	13.0894	13.3423	12.6714	12.9505	13.3029	13.1871	12.6187	13.3542	13.7575	13.4884	13.5751	13.2186	13.6231	12.7677	12.8539	13.2436
ILMN_1763852	ACACB	14.2628	14.3709	14.2006	14.7568	14.7161	14.7555	14.4513	14.6848	14.6375	14.3948	14.7661	14.6014	14.8189	14.7544	14.6253	14.8315	14.8238	14.8599	14.5584	14.4656	14.7515	14.6563	14.904	14.128	14.852	14.5283	14.3056	14.0771	14.0642	14.2067	14.6913	14.173	14.5755	14.7303	14.6079	14.6099	14.1064	14.4424	13.819	14.642	14.2395	14.4433	14.7045
ILMN_1687303	ACAD10	11.5338	11.8848	11.7459	10.6168	11.8804	11.2383	11.5787	11.1127	11.3819	12.0196	11.5751	12.1278	11.6812	11.6108	12.1919	11.9293	11.8038	11.6063	11.8106	11.5919	12.0793	11.6163	11.6601	11.4637	11.8485	11.7451	11.7468	11.6474	10.6075	9.3319	11.6177	11.5026	11.375	11.7945	11.1661	11.5662	11.6545	11.417	11.5611	11.7799	12.0649	11.3839	10.6057
ILMN_1761058	ACAD11	14.3964	14.6874	14.753	14.5351	14.6297	14.6811	14.6708	14.5214	14.1135	14.7097	14.6938	14.6285	14.6122	14.5603	14.4236	14.6328	14.7045	14.6044	14.5795	14.6507	14.5409	14.6275	14.4956	14.3662	14.5236	14.5112	14.6695	14.4827	14.3558	14.0284	14.5002	14.5121	14.5186	14.4513	14.6036	14.6596	14.3187	14.4558	14.5635	14.7023	14.4047	14.6079	14.5121
ILMN_2225595	ACAD8	12.0482	12.1849	12.5652	11.9029	12.1694	11.7292	12.0734	11.6959	11.7895	12.293	12.0627	12.4345	12.1067	11.7903	12.5101	12.0282	12.3755	12.1732	12.0975	11.755	10.7927	11.7454	11.0899	11.4844	11.4093	11.9262	12.4036	11.793	10.6646	9.18891	11.7515	11.4749	11.9145	12.2799	11.707	11.8672	11.6396	11.6049	11.8456	11.6393	12.2245	11.7761	10.1594
ILMN_1775579	ACAD9	13.3353	13.5731	13.3411	13.7483	13.6507	13.559	13.4575	13.4921	13.6035	13.5874	13.4418	13.4624	13.5185	13.5942	13.3095	13.3851	13.3984	13.4884	13.5132	13.3676	13.2021	13.5072	13.5289	13.4375	13.2957	13.351	13.3859	13.355	13.3508	12.8889	13.4961	13.3794	13.4362	13.2814	13.4971	13.4854	13.2578	13.6296	13.491	12.5666	13.3501	13.3746	13.1934
ILMN_1660890	ACADL	12.3265	12.732	12.6793	12.6335	12.8178	12.6088	12.458	12.4087	12.5704	12.8247	12.8303	12.8619	12.7426	12.5919	12.8203	12.7196	12.8113	12.9999	12.0811	12.5136	12.7043	12.5921	12.6198	12.5062	12.5106	12.7205	12.7658	12.3085	12.2472	10.6881	12.684	12.4426	12.852	13.056	12.5698	12.7008	12.3612	12.4515	12.5503	12.7736	12.6158	12.6826	12.151
ILMN_1778104	ACADM	14.473	14.4827	14.6621	14.3948	14.4047	14.816	14.5874	14.5853	14.4143	14.5002	14.4154	14.4648	14.5332	14.4303	14.5459	14.532	14.4673	14.5128	14.4247	14.39	14.4274	14.3387	14.4682	14.5332	14.4377	14.2752	14.3781	14.5883	14.5044	14.1594	14.3971	14.4871	14.4776	14.2824	14.5615	14.4871	14.4765	14.3948	14.4605	14.4084	14.4881	14.3549	14.4134
ILMN_2053679	ACADM	14.112	14.2431	14.3829	13.8805	13.9671	14.0066	14.0126	13.9267	13.5398	14.1645	14.0481	14.2006	13.9002	13.7441	14.1783	13.9865	14.0712	14.0156	13.8025	14.0971	13.8011	13.8541	13.6848	13.849	14.2388	13.8353	14.4303	14.1663	13.6069	11.9864	13.764	14.2636	13.8219	14.1484	14.018	13.8598	14.1527	13.3282	13.2744	13.9438	14.032	13.6185	13.8067
ILMN_1740920	ACADSB	12.766	13.2319	13.4321	13.0723	13.5398	13.7594	13.5931	13.5206	13.0814	12.9323	13.559	13.759	13.7757	13.5958	14.0022	13.9113	13.661	13.2908	13.2765	13.7331	13.7965	13.5118	13.1786	13.5962	13.545	13.3688	13.8754	13.7296	13.2674	11.3748	13.5925	13.6312	13.6512	13.8644	14.1603	13.8401	13.4858	13.2113	13.2436	13.6171	13.7457	13.8667	13.8685
ILMN_1806408	ACADVL	14.1964	14.2311	14.2373	14.4596	14.1109	14.4424	13.9609	13.9151	14.283	14.3371	14.1269	14.2329	14.1776	14.1034	13.9831	14.1115	14.1724	14.1478	14.1441	14.2217	14.3032	14.1099	14.4015	14.1814	14.2502	14.1576	14.1478	14.4464	14.2648	13.8284	14.1465	14.482	14.341	14.1627	14.318	13.8667	14.173	14.3971	14.2317	13.7892	14.1693	14.0281	14.193
ILMN_2263466	ACADVL	12.3969	12.3892	12.6143	12.6631	12.2935	12.723	12.3803	12.5597	12.6096	12.8013	13.0202	13.006	13.084	12.705	12.8674	12.866	13.1963	12.8771	12.8094	12.7846	12.6013	12.3829	12.5781	12.7931	12.4522	12.6118	12.6636	12.9336	12.5285	9.65728	12.5587	13.1895	13.0291	12.7775	13.0723	12.4929	12.6305	12.2947	12.0114	12.5374	12.9564	13.0244	13.3044
ILMN_2352009	ACADVL	12.2953	12.1491	12.2321	12.5641	12.2953	12.7896	12.2671	12.0204	12.4908	12.3687	12.3861	12.6063	12.6376	12.4408	12.3213	12.2975	12.3077	12.4775	12.3599	12.2777	12.1095	12.4047	12.416	12.5256	12.2055	12.3114	12.4959	12.7006	12.4207	9.15738	12.4416	12.698	12.7899	12.4882	12.7557	12.1334	12.3689	12.5325	12.619	12.2083	12.4226	12.4238	12.3763
ILMN_1693148	ACAN	7.9114	8.69398	7.97731	8.49118	7.75864	8.45514	8.10743	8.24824	8.13972	7.9254	8.09234	8.0974	7.91436	7.99057	8.32798	8.16505	8.25448	7.90557	8.45193	8.11414	8.40006	8.36281	8.19141	8.05223	8.31705	8.12956	8.70853	8.46869	8.94643	8.81913	8.01547	8.35325	8.2319	8.32372	8.32298	8.2346	8.51291	8.69684	8.62718	7.76552	8.37645	8.14823	8.7222
ILMN_1777182	ACAN	7.8167	7.86441	7.99884	7.77791	7.98489	7.68788	8.32235	7.78789	7.69284	7.66096	7.74536	7.66063	7.82308	7.95912	7.7588	7.75478	7.68674	8.53262	7.84607	7.68112	7.73054	7.78082	7.76994	7.67246	7.68323	7.77242	7.86594	7.73005	7.5316	7.71347	7.74039	7.82557	7.76271	7.70697	7.67755	7.75058	7.78041	7.58465	7.8272	7.94177	7.94576	7.76884	7.75778
ILMN_1808395	ACAP1	9.77773	9.67747	9.21703	8.39609	9.42771	8.40528	9.58182	8.53251	9.47354	9.75426	8.97745	9.26226	9.0397	9.08405	8.72475	8.61256	8.25865	9.36111	8.34514	8.59481	9.70013	9.15	8.77589	8.87503	8.55703	9.24005	9.60849	8.09698	8.79319	8.54101	9.06306	8.36233	8.81412	7.94152	8.33526	8.60325	8.33666	8.78348	8.43367	9.41141	8.62314	8.31973	8.16215
ILMN_1766798	ACAP2	13.2195	13.2256	13.2457	12.9138	13.2674	13.0697	13.0319	13.2697	13.1937	13.0601	13.2257	13.2157	13.338	13.3884	13.5302	13.3202	13.3324	13.3566	13.4019	13.0575	12.6021	13.2517	12.9216	13.0235	12.7738	12.9416	13.1048	13.1205	13.066	13.1504	13.1042	12.945	13.2689	12.9402	13.2575	13.2522	13.0241	13.1005	13.2655	13.4779	13.0515	13.2002	13.5024
ILMN_2088825	ACAP2	12.0345	11.6572	12.0946	10.2356	11.485	10.6704	11.3636	11.1935	10.9861	12.006	11.6463	12.2233	11.4152	10.8664	12.3377	11.1403	12.0796	11.7565	11.6041	11.6942	10.9128	11.6764	10.2377	11.6194	11.3694	11.7529	12.177	11.6461	10.0318	9.73256	11.2307	11.4606	11.3301	11.9262	10.6285	11.7509	11.6174	10.7121	10.772	11.8796	12.0786	11.5565	9.88247
ILMN_3236270	ACAP2	12.8208	12.9957	12.6316	13.0463	12.8833	13.1089	12.85	13.2375	13.2834	12.8858	13.1345	12.8584	13.1504	13.1519	11.5333	13.3118	12.9886	13.0631	13.2032	13.0096	12.0553	12.9068	12.5645	12.6169	12.5247	12.5446	12.4916	12.8111	12.7546	12.2857	12.9492	12.6505	12.9906	12.778	12.9957	13.0307	12.726	12.677	12.7229	12.9798	12.8639	12.9893	13.0873
ILMN_1743847	ACAP3	9.01783	9.32945	9.27657	9.1725	9.52372	9.38231	9.09286	8.7059	9.73022	9.4826	9.3904	9.60806	9.7261	9.76	8.89477	9.5302	9.30115	10.0143	9.36141	8.98912	8.703	9.56167	9.02596	8.73837	8.61985	9.35	9.15159	8.6275	8.97652	8.82653	9.38521	9.23017	9.792	9.0503	8.93971	9.28901	8.53081	9.02896	8.58876	9.55053	9.4338	9.02546	9.02546
ILMN_1800008	ACAT1	14.6463	14.5883	14.5186	14.4223	14.532	14.5594	14.5254	14.6837	14.5659	14.6142	14.5659	14.6648	14.6682	14.4256	14.72	14.6221	14.6451	14.6165	14.5093	14.6132	14.1645	14.5351	14.5002	14.5981	14.6338	14.39	14.7368	14.6328	14.4496	13.8545	14.474	14.4749	14.4291	14.5834	14.5409	14.5439	14.4908	14.4291	14.6949	14.4396	14.6682	14.4414	14.54
ILMN_1708672	ACAT2	13.6771	14.154	14.1391	14.2865	14.1447	14.3915	14.1906	14.2206	14.238	14.1048	14.3223	14.1441	14.2589	14.0131	13.7753	14.0131	14.1699	14.2824	14.1693	13.9876	13.2662	14.0126	13.6987	14.154	14.1711	13.972	14.0807	14.2803	14.2538	13.3244	14.0331	14.2165	14.1964	13.9676	14.2975	14.2206	13.9911	14.4075	14.2995	13.8931	14.0788	14.1145	13.9338
ILMN_2133799	ACAT2	11.2442	12.155	12.166	12.1074	11.7734	12.2159	12.0127	11.6152	11.1252	12.1916	12.6622	12.4705	12.0316	11.0097	12.2595	11.129	12.432	12.4933	12.0164	11.9845	10.8004	11.564	10.1548	12.0818	11.9716	12.1231	12.348	12.3291	10.704	8.67	11.6108	12.1724	11.9622	12.3594	11.485	11.9412	11.9701	11.4745	10.8362	11.4511	12.3755	12.0324	9.09157
ILMN_1665945	ACBD3	13.0603	12.6185	13.1817	12.5403	12.7271	12.7226	12.7348	12.6051	12.5732	12.8303	12.6525	12.7707	12.6534	12.3849	12.7368	12.522	12.7748	12.6493	12.6622	12.8688	12.584	12.5376	12.419	13.0154	12.6664	12.8968	13.1137	13.6196	12.9414	11.3822	12.8435	13.0677	12.9291	12.7845	12.6462	12.4576	13.3427	12.6999	13.108	12.9166	13.107	12.8806	12.2233
ILMN_1693250	ACBD5	13.2451	13.614	13.4977	13.8202	13.798	13.7296	13.4572	13.7249	13.6909	13.6337	13.9103	13.8343	13.7019	13.7151	13.8709	13.9619	13.9075	13.62	13.7222	13.319	12.7486	13.5302	12.7277	12.7365	12.6969	13.0002	13.5315	12.5597	12.4504	12.3253	13.0146	12.8541	13.0942	13.6795	13.6711	13.7683	12.5611	12.9411	12.8544	13.433	12.688	13.4393	13.6361
ILMN_2295980	ACBD5	10.194	10.3211	11.1723	10.4626	10.5541	10.8064	10.8796	10.9418	11.0632	10.4369	10.6191	10.5693	10.9252	10.7727	11.1096	10.9679	10.4454	10.9214	10.6614	10.0046	9.16353	10.6152	9.81106	9.94669	9.90038	10.1599	9.9968	9.68485	9.81752	9.56884	9.74354	9.37387	10.1019	9.62608	10.3274	10.1954	9.91963	10.052	9.86354	10.1697	9.71019	10.1412	12.2903
ILMN_2410362	ACBD5	10.8157	11.8229	11.5177	11.1715	11.4549	11.2279	11.7673	10.9863	11.5643	11.5274	11.9093	10.6734	11.4238	11.4665	9.82719	11.2307	10.5311	11.0548	11.4694	10.9232	9.3508	11.7036	9.76932	9.94949	9.5931	11.2765	11.5961	9.20993	8.65731	8.23153	10.4073	9.52949	10.4105	11.0872	11.0312	11.2993	9.52261	10.1378	8.35603	10.851	10.5008	9.83126	9.9604
ILMN_1684271	ACBD6	12.0143	12.2572	11.7405	12.6843	12.2356	12.1841	12.1718	11.5368	12.4348	12.1089	12.0719	11.7006	11.7393	12.264	10.3174	11.6879	11.3947	11.6591	11.8458	11.9435	11.8043	12.1103	12.0034	11.6072	11.5634	12.3776	12.2185	11.4393	11.8071	10.2073	12.3005	11.8696	11.8324	11.7224	11.9235	11.8229	11.0174	11.8645	10.4688	11.2978	11.6613	11.8	10.216
ILMN_1726388	ACBD7	9.41475	9.40658	9.96626	8.79874	9.46788	8.74206	9.32022	9.0894	9.38347	9.44892	9.45005	9.8789	9.41553	9.34092	9.34907	9.14721	9.56982	9.21583	9.7584	9.30897	8.97424	9.04794	8.63971	8.79726	9.27206	9.19349	9.24894	8.91907	8.67889	9.16191	8.69043	8.70456	8.5554	9.21678	8.57216	9.25336	8.91604	8.80351	8.52296	9.19131	9.09181	8.79185	8.94071
ILMN_2106002	ACBD7	10.2496	9.69482	9.62771	11.0905	9.90366	10.4791	9.61327	10.8832	10.0089	9.93251	10.4252	10.4393	10.3523	9.93298	11.3479	10.6697	11.1565	9.61124	10.7444	11.1788	11.3153	10.0804	11.3791	11.2949	11.4211	10.3275	9.5963	11.4035	11.2375	11.9402	10.3812	11.174	10.7431	11.3295	10.8516	10.6032	11.5052	11.2353	11.5474	10.0858	10.0033	10.9826	12.092
ILMN_2154287	ACCS	9.66524	9.50066	9.60796	8.80152	9.90551	9.87151	9.73669	9.43753	10.45	9.72934	10.0135	9.69846	10.435	9.67561	10.5406	10.4272	9.82158	9.63287	9.296	9.2325	11.1335	10.0893	10.769	9.23283	9.90644	9.86792	10.0961	8.97791	9.95958	9.20993	10.0359	8.76037	9.32093	8.8508	9.62234	9.37992	9.20414	9.95114	9.10153	9.78629	9.79301	9.10482	9.92065
ILMN_3187680	ACCS	12.5796	12.4742	11.721	12.8922	12.6054	12.9062	12.608	12.5622	13.2339	12.5921	13.1816	12.5989	13.2587	12.7738	12.3926	13.2644	13.2503	12.3443	12.5121	12.8835	13.4444	13.1616	13.8439	12.5945	13.3092	12.5931	12.6907	12.5227	12.9903	13.5008	12.9926	12.5234	12.3946	12.6349	12.7357	12.684	12.4809	12.958	12.6549	12.6434	12.3562	12.3969	12.732
ILMN_1780630	ACCSL	8.5243	8.36671	8.05475	9.7258	8.74184	9.48198	8.28307	9.84559	8.61296	8.78374	8.82788	8.59314	9.33841	8.36212	9.73126	9.49326	8.99248	7.82504	9.18683	9.21628	9.42819	8.86156	9.65154	9.30594	9.60501	8.36096	8.24496	10.0003	10.1037	12.3053	8.77746	9.55407	9.14801	9.17437	9.71763	9.21849	9.6312	9.68782	9.52971	8.68974	8.69747	9.21597	13.0575
ILMN_3242266	ACCSL	9.26266	8.62248	8.3836	11.3419	9.01926	10.1416	8.1097	10.2642	9.04108	8.86974	9.09935	8.77547	9.1826	8.85722	10.2373	9.58215	9.95855	8.6084	9.65189	9.14974	10.311	8.95884	10.1951	9.90258	9.95769	9.05679	8.2713	10.5652	10.7491	12.4801	9.13578	10.1119	9.77773	10.0598	10.287	9.30705	10.2343	10.5005	10.287	8.57553	8.75381	9.65038	12.7769
ILMN_1716480	ACD	10.2477	10.1866	10.255	9.51918	10.4532	10.2032	10.3672	9.52841	10.3318	10.2272	9.6857	10.1817	10.0562	10.3877	10.1394	10.4087	9.73795	10.1023	10.347	9.96202	10.3385	10.2475	10.0235	9.66931	9.41151	10.0545	10.2194	10.3444	10.5312	11.4509	10.2498	9.56635	10.2562	9.65689	9.83925	10.0106	9.80974	10.3449	9.46668	10.1922	10.0446	9.6947	9.41384
ILMN_1779984	ACE	9.0815	9.07929	9.00059	9.71867	9.03946	9.32385	9.00109	9.78966	9.5874	9.07296	8.90514	8.97074	8.97477	9.34177	8.91848	9.38899	9.3744	9.18943	9.37731	9.0383	8.80563	9.24139	9.21078	9.31903	9.22402	8.90438	8.78577	9.47045	10.429	11.8827	9.00248	10.041	9.38292	9.57676	9.56298	9.06554	9.89884	10.1783	9.56727	9.20196	8.96609	9.66141	9.9027
ILMN_2339410	ACE	8.4382	8.02075	8.80144	8.37136	8.54889	8.10679	7.85015	8.11709	8.43269	8.74213	8.19255	8.85029	8.1541	8.37685	8.63186	8.07616	8.47296	9.01237	8.3598	8.00366	8.19026	8.58042	8.11019	8.25617	8.19564	8.47668	8.75074	8.3354	8.14453	8.44295	8.06116	8.3782	8.33291	8.37992	8.19255	8.19818	8.26959	8.24463	8.33146	8.65631	8.56366	8.31798	8.21959
ILMN_1667018	ACE2	10.8317	11.8363	10.8796	11.1853	11.1715	11.066	11.586	11.1357	11.2361	11.9814	11.5553	11.9087	11.0701	11.274	11.9226	11.4922	11.8554	12.1555	11.6257	10.6463	10.4765	10.9745	10.5112	10.1414	9.78365	11.1683	11.0032	10.4312	9.40123	9.64273	10.5001	9.5802	11.0813	10.3327	10.7111	11.1834	9.21381	11.2785	10.1219	10.0306	10.8079	11.4648	8.99436
ILMN_1773243	ACER1	7.95325	8.55084	9.02252	7.87894	8.36171	7.88702	8.55097	7.81194	8.01578	8.00236	7.98927	8.27221	7.96982	8.53591	8.00883	8.11238	7.9337	8.42358	7.83459	8.02557	8.07873	8.44948	7.90837	7.88637	7.79521	8.26916	8.78416	7.91977	7.88291	7.77826	8.2065	7.95148	8.19183	7.98101	8.1223	7.88715	7.8817	7.93576	7.89806	8.21215	8.67911	7.91252	7.87912
ILMN_3241214	ACER1	9.81166	9.06481	8.85842	11.1577	9.12921	10.9645	8.94951	11.2865	9.27022	8.8594	9.73381	9.48507	9.76236	9.1827	10.3233	10.5778	10.6819	8.66522	10.38	10.4981	10.1389	9.37763	11.2221	11.05	10.8345	9.53539	9.13667	10.6655	11.7043	13.3238	10.0508	11.1996	10.2863	11.3571	11.1833	10.2842	11.4322	11.43	11.6922	8.98569	8.61446	10.7051	12.2784
ILMN_1761000	ACER2	10.0936	10.4821	9.92379	11.7097	10.7436	11.181	10.2636	10.9303	10.7995	10.3336	10.4888	10.2715	10.0654	10.8632	10.3007	10.8819	10.9872	10.3261	10.6304	10.5766	9.70095	10.1164	10.6905	11.1828	10.4151	11.334	10.1456	11.2739	11.1641	12.1566	10.5195	11.3801	11.4342	10.7135	11.678	10.3618	10.8498	11.5386	11.3872	10.6037	11.2542	11.4998	11.5347
ILMN_3235340	ACER2	10.429	10.1226	10.1965	10.2349	10.3583	10.053	10.461	9.86667	10.2186	10.053	10.1252	10.3455	10.0697	10.4132	11.1632	10.1168	10.2534	10.1306	10.2685	10.1756	10.3224	10.3093	10.2749	10.833	10.0784	11.2735	10.3663	10.2448	10.0734	9.41808	10.3241	10.4309	10.7601	10.2956	10.4193	10.0749	10.3561	10.8527	10.9009	10.941	10.7636	10.9039	9.45831
ILMN_1812552	ACER3	12.3423	12.063	12.2327	12.002	12.448	12.0641	12.2121	12.0441	11.8297	12.4364	12.1609	12.4258	12.0695	12.1243	12.8075	12.1732	12.5663	12.484	12.3976	12.1171	12.4606	12.0253	12.2066	12.3151	12.4078	12.1561	12.1113	12.401	12.0657	12.5256	12.0655	12.6068	12.2218	12.2335	11.7611	12.1974	11.7314	12.0506	12.396	12.2887	12.3455	12.1542	10.8488
ILMN_3237774	ACER3	10.0251	9.69437	9.51358	10.1314	9.74637	10.1084	10.2396	9.77261	9.79765	9.7943	9.91655	9.56073	10.1616	10.261	9.05399	9.67321	9.90856	10.3137	9.76078	9.68154	9.64913	9.58569	9.82237	9.82295	10.2107	9.97685	9.43033	9.44309	9.75737	9.54368	10.4434	9.98139	10.2143	9.44657	9.80146	9.78142	9.40199	9.44729	9.34082	10.4746	9.86265	9.56764	9.19124
ILMN_1780485	ACHE	7.89787	8.27935	7.80073	8.01458	7.83939	7.79653	8.51357	8.09449	7.80503	8.07573	7.84291	8.10511	7.89755	7.81344	7.95243	8.04645	8.03229	8.43031	7.90166	7.75015	8.03473	7.86448	8.12674	7.9852	7.99779	7.79087	8.36116	8.03373	8.3726	8.28811	8.04518	8.01954	7.88942	8.15839	8.00619	7.80869	7.99734	8.19307	8.1511	8.43392	8.05709	7.96572	8.27116
ILMN_2333219	ACHE	9.74447	9.3079	10.0103	9.08027	8.98576	9.17971	9.2777	8.73089	9.37625	9.55317	8.69562	8.49546	9.36739	9.58661	9.4556	9.97573	9.80786	8.71058	9.11746	8.84284	8.8121	8.70559	9.54802	8.92171	9.05474	9.07523	8.90043	9.39145	11.0443	12.1829	10.022	10.2107	9.25408	9.98967	9.38401	8.72985	9.55084	10.5153	10.2543	9.47726	8.80405	9.43187	9.54265
ILMN_1699636	ACIN1	11.2671	10.9398	11.0375	10.234	11.181	10.4294	10.9679	10.7823	10.9431	10.9712	11.0327	11.0102	11.3371	11.083	10.8705	10.8719	10.5788	11.032	11.0408	10.4533	11.3556	10.8392	11.1091	10.9888	10.6756	11.1153	10.8147	10.9303	10.5296	9.01646	11.0168	10.7557	11.2413	10.3343	10.2924	10.7879	11.3891	11.3222	10.7315	11.691	11.2505	10.5708	9.58847
ILMN_1723684	ACKR1	10.0593	8.98069	9.01244	9.84096	8.76751	9.43379	8.59551	9.64332	8.95091	8.85283	9.13901	8.78167	8.73714	9.06876	9.86651	9.20153	9.36648	8.99067	9.10571	9.13382	9.47322	8.79455	8.73186	9.8579	9.03401	9.27258	9.19965	9.81498	9.28202	10.3641	9.43876	9.92219	9.11173	9.76174	9.1241	8.9849	9.5331	9.43761	10.3541	9.22665	9.51773	8.96854	10.3855
ILMN_1763127	ACKR2	13.7263	13.0581	12.5611	13.3925	13.094	13.1223	13.7992	13.222	12.678	13.1395	13.1775	13.4152	13.2006	13.3508	13.7659	12.9539	13.5793	13.2789	13.2614	12.9132	13.7243	13.126	13.5392	12.7221	13.2438	12.8428	12.8989	13.186	13.0084	12.7379	13.2261	13.0731	13.4244	13.0601	13.1186	13.3083	13.0471	12.7231	12.8244	12.8193	12.6032	12.6672	12.6444
ILMN_1798360	ACKR3	13.7798	11.7518	12.746	12.8389	11.6744	12.3692	11.4454	11.9893	12.3811	12.7497	10.9778	12.2804	11.9196	12.0495	11.2399	11.8276	12.9605	12.9052	11.4753	13.1298	13.2451	11.3689	12.2162	13.6917	13.0024	14.0063	13.7965	13.0686	13.161	13.4161	13.0122	13.3072	13.3017	13.7156	12.0921	11.7321	13.3438	13.3102	13.3638	13.111	14.0206	13.7527	11.5917
ILMN_2371458	ACKR3	11.8974	9.79188	10.0765	10.6182	9.39322	9.51161	9.55106	9.02428	10.3203	10.1352	8.86773	9.51762	9.50065	9.85818	8.77146	8.9058	9.20506	10.2691	8.89311	10.5056	10.5754	9.42708	9.21865	11.5333	10.2308	12.3586	11.8847	10.3088	10.4873	8.74708	10.5735	10.6767	10.9595	11.6387	9.24243	8.76466	10.6964	11.0877	9.90512	10.1773	12.0944	11.6116	8.80551
ILMN_1773992	ACKR4	8.06535	8.81007	9.08848	8.18848	8.04469	8.06844	8.51357	8.3106	8.54366	8.20753	8.4294	8.25936	8.53911	8.67843	8.52223	8.30519	8.17408	8.81185	8.15438	8.40264	8.39683	8.88898	8.14252	8.21103	8.18476	8.76357	8.14264	8.07434	7.99953	8.37972	8.2264	8.13525	8.1205	8.05722	8.10686	8.53204	8.07866	8.07784	8.29999	8.40354	8.57198	8.16342	8.20334
ILMN_1781769	ACKR4	10.2493	10.2585	10.4548	11.5709	10.4834	11.2622	10.3234	11.8083	10.8582	10.5192	10.9154	10.7369	11.0448	10.7129	12.0764	11.6624	11.691	10.5524	10.9885	11.5669	11.9717	10.9975	11.8425	11.351	11.6269	10.6357	10.0205	11.687	10.758	13.2759	10.4813	11.5446	10.6319	11.5193	11.8117	11.4628	11.0541	10.3586	12.2277	10.2216	9.95075	11.5632	12.0736
ILMN_2331922	ACKR4	8.43342	8.69825	8.7293	8.34461	8.19026	7.83768	8.51357	8.14346	7.80798	8.79916	8.27991	8.59924	8.13964	7.94949	8.70903	8.18726	8.35778	8.75997	8.10329	8.33058	8.36896	8.63579	8.03395	8.17412	8.36248	8.71384	8.99502	8.2013	8.00842	8.40816	7.85753	8.21708	8.06937	8.23616	8.00619	8.2322	8.09586	7.8305	8.16693	8.82213	8.50593	8.16435	8.1478
ILMN_1749014	ACLY	11.0778	11.3103	11.1883	10.4089	11.1094	11.0833	11.1968	10.8432	11.0609	11.1094	10.7795	11.2614	11.0858	10.679	11.0643	10.6346	10.8847	11.6698	10.8383	11.4285	10.981	11.1184	10.4965	11.3539	11.3685	10.9911	11.7363	11.115	10.8443	8.86246	11.0289	10.9869	11.123	11.0843	11.2079	10.9159	11.0851	11.1108	11.0219	11.0817	11.3228	10.6992	8.94799
ILMN_2371379	ACLY	14.6874	14.1086	14.1556	14.3223	14.1386	14.418	14.0443	14.1359	14.0935	14.3662	14.0903	14.0965	14.2932	14.2452	13.8634	14.2628	14.2237	14.6938	14.1478	13.8476	14.1257	13.9811	14.1379	14.1621	14.2705	14.1736	14.0217	13.9911	14.2893	14.1379	14.0862	14.2145	14.0047	14.0263	13.9811	14.0807	14.3355	14.1651	14.3109	14.3355	13.9509	13.8331	13.7791
ILMN_1727091	ACMSD	13.8089	14.6708	14.4639	14.5332	14.4682	14.6388	14.5421	14.2682	14.3094	14.3049	14.4457	14.4784	14.482	14.2249	14.0206	14.5667	14.3624	14.39	14.4489	14.4784	14.0293	14.5025	14.1269	14.3915	14.076	14.2545	14.4587	13.8314	14.0659	13.7084	14.6014	14.0504	14.3283	14.6349	14.5439	14.4334	14.1658	14.39	14.2277	14.3624	14.3891	14.382	14.2981
ILMN_1750800	ACO1	14.0371	14.114	14.2604	14.0254	13.9599	14.204	14.0315	14.0094	14.0094	13.9335	14.093	14.235	13.9906	13.7722	14.1074	14.032	14.069	14.1608	13.9179	14.0874	14.2303	14.0121	13.8569	14.093	14.3688	13.9158	14.3584	14.0541	14.1978	13.3608	13.8774	14.0035	13.8602	14.0454	14.2803	14.1459	13.9122	14.1379	13.9523	14.0463	14.0376	13.8616	14.0437
ILMN_1654861	ACO2	11.7803	12.0037	11.7808	12.3436	11.6627	12.2192	12.0786	11.7933	12.2154	11.9647	12.0186	12.1871	12.1226	12.1635	12.0106	11.8613	11.9766	12.1858	11.9837	11.9101	11.5016	11.7504	11.6172	11.7069	11.7328	11.7299	11.7292	11.8838	11.5048	8.24849	11.9543	11.7189	12.0844	11.7441	11.8423	11.769	11.6774	11.4322	10.7628	11.8005	11.8346	11.7816	10.1872
ILMN_1715543	ACOT1	10.7631	8.78669	12.8562	13.1932	12.0621	13.4616	11.4194	12.6354	12.9931	12.6866	12.5628	11.9171	13.9117	8.83304	7.83001	8.28882	11.7848	8.96854	8.50252	11.0144	9.46743	12.7664	10.3028	7.86602	11.385	10.8005	11.6105	10.7668	9.70348	8.09175	8.43681	10.3384	12.2448	11.8582	8.23213	11.458	9.37378	11.9036	9.59102	11.4499	10.6174	12.0887	11.5463
ILMN_2121389	ACOT1	10.2676	8.40495	12.4113	12.9826	11.9784	13.4828	10.9284	12.8195	13.1186	12.5779	12.8512	12.0304	13.8415	8.11758	7.64709	7.94642	12.3899	7.80955	11.9842	10.8752	11.2903	12.5929	10.8195	7.72147	11.8602	10.613	11.5347	11.3372	11.3671	11.594	7.93528	11.3067	12.4977	11.9453	7.79159	12.1541	10.9656	12.2498	10.9619	11.7435	10.4446	12.803	12.2593
ILMN_1739594	ACOT11	10.7772	10.1251	10.268	9.75415	10.1935	10.1554	10.3005	10.5835	10.1049	10.53	9.90051	11.3556	10.1028	10.4277	9.63178	9.85748	10.9334	9.89591	10.8005	9.99043	9.82058	9.80411	10.3959	10.0141	9.49242	9.44571	9.69826	10.3217	10.4131	12.011	9.82098	10.488	9.50576	10.29	10.2504	9.8833	10.3573	10.7471	10.6083	9.51208	9.12542	9.86974	12.0784
ILMN_2353978	ACOT11	7.97246	8.34838	8.93838	7.99879	8.3888	8.18427	9.08781	7.95381	8.45725	8.89119	8.21523	9.00043	8.27627	8.40488	7.81439	7.84908	8.04902	8.57898	8.15402	7.86034	8.37475	8.66756	8.00353	7.7366	7.73099	8.05174	8.86624	7.75115	7.95514	7.85432	7.9122	7.89317	7.77203	7.7856	7.87461	7.836	7.85599	7.81588	7.79022	8.18444	7.78595	7.90337	7.84908
ILMN_1785474	ACOT12	14.6328	14.7148	14.91	14.7405	14.8357	14.7328	14.79	14.5226	14.7807	14.8045	14.8463	14.6961	14.6742	14.7596	14.8935	14.6961	15.0017	14.7995	14.6586	14.1484	13.9533	14.3709	14.2648	14.2119	13.7901	14.3931	14.0971	13.684	13.8759	13.241	13.942	13.9686	14.4481	14.7173	14.6153	14.3731	13.7846	13.7092	13.9715	14.2995	14.1287	14.1496	14.4256
ILMN_2098743	ACOT13	14.0263	14.7045	14.7264	14.5303	14.5603	14.6212	14.545	14.7368	14.5351	14.6233	14.6375	14.7241	14.6971	14.5883	14.6165	14.6003	14.6132	14.6411	14.6014	14.294	13.9861	14.6349	14.2271	14.2263	14.2954	14.2342	14.6463	14.1796	14.128	13.8803	14.6099	14.2643	14.3332	14.471	14.5732	14.7341	14.1614	14.2067	14.2416	14.4134	14.2523	14.3964	14.6899
ILMN_1716237	ACOT2	12.5587	13.072	13.7108	14.0009	13.8714	14.1099	13.0638	14.2531	14.3355	14.2256	14.4937	13.8727	14.6265	14.5055	13.8649	14.0953	14.4108	14.1551	14.0659	13.5671	11.1416	13.6153	12.9507	13.1575	13.1107	13.0731	12.6405	12.4354	12.8945	11.8511	13.4664	13.747	14.094	13.896	14.0058	13.9216	12.8495	13.2253	13.7704	13.8348	13.4874	14.2932	14.3216
ILMN_2188959	ACOT2	8.36707	8.83997	9.23393	7.97724	8.31948	7.94396	8.98601	7.84224	8.40188	9.55317	8.61689	8.81901	8.64402	8.27022	7.89728	7.97507	8.1565	8.79838	8.19811	8.30534	8.03999	9.24774	7.98203	7.78775	8.26704	9.04658	8.9093	7.92889	7.7727	7.81135	8.02487	8.05204	8.12223	8.37992	7.64389	8.3428	8.05405	7.771	7.73588	8.69579	9.30002	8.08396	7.70087
ILMN_1764321	ACOT4	12.6412	12.6401	12.7738	12.0722	12.6449	12.4488	12.5945	12.2033	12.2697	12.6536	12.6185	12.5587	12.7975	12.6512	12.7105	12.1191	12.514	12.6869	12.7506	12.5896	12.1417	12.8272	12.0309	12.565	12.2361	12.6469	12.8086	12.7417	11.6068	10.0233	12.7111	12.1019	12.4614	12.9599	12.284	12.5181	12.613	12.1226	12.5403	12.2718	12.8822	12.3245	11.4086
ILMN_2156699	ACOT6	9.03127	9.05686	9.34879	8.83069	9.16862	9.43544	9.45234	9.56339	9.21078	9.03955	9.33512	9.68461	9.64645	9.48985	9.81648	9.54368	9.69317	9.16276	9.27444	9.42918	9.62417	9.58411	9.34916	9.65526	9.28588	8.93657	9.49673	9.14218	9.13847	9.93504	9.6947	9.10655	9.55407	10.3397	9.4331	9.53669	9.49517	9.22077	8.97569	9.44561	9.26504	9.44787	9.41161
ILMN_1719178	ACOT7	8.11664	7.866	7.80301	8.41521	8.00734	8.44669	7.91192	8.55455	8.00691	8.21791	8.02116	8.29498	8.16746	7.85311	8.54009	8.53926	8.14944	7.85856	8.1102	8.21713	8.44606	7.98778	8.25114	8.33602	8.35689	8.34635	8.1288	8.39875	8.48355	8.99265	7.95087	8.32912	8.24796	8.32222	8.4693	8.47499	8.40037	8.51446	8.46083	8.49746	8.04524	8.2844	8.81694
ILMN_1740265	ACOT7	11.4495	11.3542	11.1546	9.4636	10.7056	10.373	11.4899	10.1229	10.9458	11.61	10.9844	11.3432	11.0725	10.7715	10.3665	10.1513	10.5228	10.9859	11.0059	10.9002	10.6934	11.1265	10.5653	9.97499	10.793	11.2538	11.3582	10.0728	9.55182	8.65807	10.7978	9.93651	10.4444	10.8968	9.53398	10.7717	9.84946	9.79479	8.48254	11.2555	10.777	10.1996	8.82216
ILMN_1784756	ACOT7	7.9189	7.93914	8.44888	7.98779	7.69897	7.89207	8.34898	7.97675	7.80165	7.90809	7.84156	8.09285	8.12116	7.77983	7.69466	7.85082	7.88847	8.2166	7.87278	7.80118	7.94151	7.74381	7.91038	7.90768	7.87454	7.7826	7.63295	7.77619	7.98043	7.97563	7.73079	7.86969	7.84107	7.82695	7.85663	7.94801	7.87667	7.95834	7.81511	8.2554	8.14172	7.80035	8.18312
ILMN_1788078	ACOT7	8.96563	9.47025	9.52735	8.64296	9.24162	9.13999	9.84138	8.82418	9.80722	9.96666	8.95392	9.80074	10.0373	9.79375	9.36172	8.73889	9.23192	9.92491	9.24663	8.36529	8.15952	9.15977	8.50639	8.63833	8.33561	9.26006	9.41818	8.46143	8.48513	8.85948	8.61149	8.42341	8.6701	8.70714	8.64352	8.79022	8.54059	9.0118	8.87168	8.85722	9.27769	8.61012	9.02659
ILMN_2252621	ACOT7	9.60138	10.2034	10.3204	9.56189	10.6214	11.0052	10.5982	10.6847	10.8313	10.5127	10.8562	10.97	11.0817	11.044	10.2422	11.1839	10.9514	11.0174	10.6189	10.0716	9.11907	10.6693	9.48434	10.4118	9.97646	9.9909	10.7795	9.92428	10.0507	9.79818	10.7273	9.95304	10.6246	10.3755	10.9331	10.7471	10.4572	10.6461	9.93577	10.9546	10.4549	10.7179	8.97258
ILMN_2332250	ACOT7	10.661	11.0739	11.1502	10.7454	10.9772	11.3497	11.5116	10.7935	11.5271	11.1276	10.8993	11.1438	11.3677	11.3425	10.9892	10.8056	10.9929	11.4033	11.1663	10.5592	10.4299	11.0079	10.6991	10.3574	10.4105	10.7573	11.1083	10.1295	10.7992	9.30002	10.9357	10.078	10.5659	10.432	10.7366	10.6929	9.83849	10.4159	9.57462	10.7917	10.6052	10.2992	10.2781
ILMN_1679600	ACOT8	10.6881	11.1568	11.2057	9.52158	10.7948	10.4239	11.3183	10.2475	10.4998	10.7729	10.8643	10.9911	11.1455	10.7431	10.9042	10.2694	10.4325	10.9351	10.9095	10.4922	10.5487	10.6487	10.4689	10.007	10.534	10.3201	10.8604	10.2143	9.12667	8.8135	10.5449	9.94297	10.5054	10.4156	10.0436	10.439	10.1632	9.92291	9.46638	10.7082	10.6789	10.2067	9.46537
ILMN_1658995	ACOT9	12.1423	12.2271	12.1173	12.2215	12.0759	12.3156	11.9709	12.3424	12.7095	12.4157	12.1453	12.3287	12.4272	12.5205	12.6905	12.4702	12.6603	12.6523	12.614	12.1858	12.1215	12.1647	12.0094	12.3743	12.0531	12.1264	12.1248	12.3305	12.4442	9.68236	12.4047	12.3338	12.2628	12.0202	12.2871	12.0994	11.9669	12.3152	12.5516	12.0357	12.3332	12.5932	11.1365
ILMN_2367070	ACOT9	10.1891	9.89203	9.90991	8.58902	9.55106	8.86071	9.87983	8.6863	9.57051	9.77848	9.43828	9.9534	9.27198	9.51651	9.29619	8.75437	8.98045	9.91882	9.45533	9.29265	9.17598	9.74455	8.73035	9.0407	9.68986	9.9922	10.1857	9.02386	8.67219	8.107	9.45876	8.79116	9.12921	9.1972	8.62126	9.10339	8.919	9.00266	8.59166	9.86487	10.1374	9.13115	8.11238
ILMN_1668839	ACOX1	12.4261	13.2505	12.759	13.2177	13.1895	13.1578	13.024	12.9401	13.2322	13.2096	13.3887	13.381	13.195	13.3785	13.3433	13.4535	13.523	13.1073	13.1466	13.0581	12.8562	13.0601	13.0595	12.8193	12.8094	12.6365	13.0578	12.9885	12.9384	11.768	13.1214	13.0902	13.4206	12.9389	13.5865	13.2874	12.5242	13.012	12.9203	12.4657	13.167	13.4009	12.6646
ILMN_1750158	ACOX1	12.7084	12.7856	12.7374	12.0329	12.7978	12.1919	13.0712	12.5375	12.6185	12.7895	12.9455	13.0027	12.636	12.6927	12.4982	12.8929	12.9773	12.6606	12.8764	12.7746	12.0103	12.9113	12.4524	12.6216	12.7336	12.8657	12.7212	12.0424	12.502	8.40308	12.732	12.5343	12.2989	12.6149	12.916	12.9077	12.5439	12.5417	12.8407	13.0099	12.0826	12.7508	12.1916
ILMN_1765767	ACOX1	8.40148	9.17419	8.60367	8.11035	8.97082	8.3969	9.39752	8.16957	9.0157	8.84052	9.26934	9.14276	9.5438	9.23421	8.22275	8.4451	8.3542	9.22488	8.30307	8.32116	8.26501	8.94943	8.37585	8.29195	8.1436	9.15199	9.01766	8.08826	8.28157	7.94943	8.49722	8.1715	8.88411	8.02279	8.66123	8.44259	7.92409	8.22964	8.19603	9.19369	9.07085	8.39362	8.1868
ILMN_1685703	ACOX2	14.4749	14.864	14.9149	14.9009	14.8058	14.864	14.9241	14.7584	14.8508	14.7161	14.9538	14.7596	14.869	14.8371	14.6056	14.8769	14.7544	14.8058	14.8585	14.5874	14.6765	14.816	14.7328	14.4567	14.7419	14.7264	14.753	14.2388	14.4927	14.1196	14.8548	14.3049	14.5565	14.8145	14.8416	14.8285	14.1323	14.5013	14.3688	14.7393	14.2373	14.5689	14.8725
ILMN_1743680	ACOXL	8.76435	7.82207	8.87822	9.65108	8.57323	9.03618	8.42117	9.14368	8.90922	8.11118	8.82958	8.73076	8.96578	8.68923	9.2679	9.23124	9.03793	8.14914	8.76511	9.44503	9.45116	8.27565	9.43571	9.27955	9.59404	8.67921	8.05921	9.355	9.46491	11.5158	9.06958	9.26283	8.82571	9.24302	9.34116	8.93013	8.96656	9.06333	9.98248	8.58019	7.83873	9.26403	10.3924
ILMN_1669633	ACP1	13.4965	13.747	13.8749	13.2557	13.6832	13.4783	13.6464	13.5253	13.4509	13.7166	13.6426	13.8288	13.8232	13.5565	13.74	13.591	13.764	13.7038	13.6369	13.4545	12.9687	13.5987	12.8142	13.208	13.2157	13.5139	13.5926	13.3442	12.9795	11.2216	13.5182	13.2598	13.4974	13.6274	13.3155	13.4927	13.4652	13.2119	13.2522	13.0041	13.5576	13.4655	12.6016
ILMN_2344956	ACP1	13.8094	14.1099	14.0249	14.3274	14.1958	14.0886	14.0068	14.0349	14.2597	14.2	14.2199	14.1556	14.2145	14.3523	14.2311	14.112	14.2865	14.0622	14.2648	13.8634	13.3727	13.8537	13.7739	13.8598	13.5702	13.783	13.7563	13.8371	13.6913	13.3848	14.0659	13.8759	14.1299	14.0041	13.9666	13.9468	13.7842	13.9047	14.0535	13.7975	13.9666	14.1676	13.8921
ILMN_2104830	ACP2	11.9559	12.5173	12.4442	12.9745	12.3945	12.6649	12.7587	12.5611	12.8458	12.1248	12.606	12.4547	12.4323	12.669	11.6678	12.3944	12.2136	12.3675	12.5254	12.2036	12.4795	12.2959	12.6263	12.32	12.293	12.4469	12.3732	11.9502	11.9787	10.8943	11.9724	12.0882	12.2278	12.2467	12.6346	12.4426	11.7848	12.4975	11.8599	12.1602	12.2344	12.344	12.3364
ILMN_1758323	ACP3	9.18525	8.78745	8.98809	9.60838	9.10647	9.55925	8.9364	10.0269	9.25239	8.89807	9.32224	9.22202	9.05766	9.24223	9.75134	9.35426	9.42839	9.19893	9.52435	9.43751	9.72664	8.98694	9.36365	9.74249	9.52691	9.0861	8.94307	9.49569	9.9096	10.6029	8.96343	9.15261	9.27325	9.20228	9.22368	9.16579	9.96457	9.20097	10.3325	9.3175	8.88641	9.44561	10.6615
ILMN_1728331	ACP4	8.30827	8.5907	8.28821	8.26645	8.17756	8.33587	7.95879	8.3064	8.35874	8.18638	7.89858	7.81439	8.69782	8.70065	8.38655	8.10312	8.27272	8.60152	8.23311	8.43609	8.22836	7.97804	8.53619	8.41679	8.40906	8.40409	8.72433	8.24654	8.61303	9.05399	8.62655	8.36131	8.52329	8.19414	8.3856	7.97032	8.33335	8.37363	8.60765	8.51545	8.57971	8.18517	8.37001
ILMN_2351906	ACP4	7.89787	8.09793	7.94589	7.84994	7.85828	7.76866	8.17371	8.02413	8.02934	7.81504	8.04585	7.71468	7.8023	7.94401	7.80562	7.78505	7.74962	8.34482	7.81349	7.82789	7.88118	8.24284	7.96886	7.76745	7.93794	7.89219	8.42695	7.78227	7.65306	7.7673	8.00434	7.73612	7.90823	7.85758	7.86838	7.77363	7.8204	7.80485	7.67115	7.92826	7.98215	7.70687	7.76178
ILMN_2078599	ACP5	10.1634	10.4724	10.955	8.53765	10.5509	9.26712	10.5924	10.2133	10.4145	10.0949	10.0346	10.0736	10.8349	10.5855	9.97465	9.97257	9.23486	10.404	10.128	9.24672	9.34661	10.128	9.39123	9.29336	10.0449	10.4452	10.395	8.69027	9.01895	8.7469	9.87795	8.60267	9.03019	8.98445	9.39859	10.0023	9.42796	10.0471	8.92872	10.327	10.039	8.92437	9.63851
ILMN_2234343	ACP6	12.191	12.8152	12.1816	12.6941	12.5792	12.9953	12.5244	12.797	13.0241	12.4777	12.9725	12.1218	12.866	12.3821	11.1806	12.3902	11.5592	12.1945	12.826	12.5215	11.1624	12.4439	12.6357	11.668	11.7919	11.8909	12.5078	11.5469	12.3139	8.9976	12.5015	12.1252	12.3601	12.2938	13.0199	12.3768	11.075	12.3263	11.507	11.2733	11.5747	11.9502	11.9338
ILMN_1709725	ACP7	8.59307	8.13098	8.48081	8.80073	8.47554	9.13186	8.24834	9.31262	8.40582	8.2024	8.60694	8.40621	8.49795	8.2578	9.35624	9.48672	9.25077	8.30487	8.91445	8.71377	8.56132	8.34729	9.0249	9.33909	9.12511	8.60858	8.66445	8.94495	9.81703	10.4421	8.65216	9.46003	8.89367	9.68269	9.12465	8.89646	9.68068	9.69266	9.39362	8.64768	8.57265	8.91826	10.1229
ILMN_1705637	ACR	8.8373	8.89051	8.95262	8.42187	9.08396	9.00708	8.42777	9.34889	8.84857	9.0609	9.0661	9.02496	9.05701	9.07875	9.73774	9.40835	9.24507	9.14458	8.84347	8.78038	8.75102	8.88597	9.50206	9.21	9.70858	9.04621	9.11376	8.70881	9.01862	10.96	9.0201	9.28429	9.03401	9.31934	9.08862	9.12686	9.57194	9.5135	9.69458	9.64913	9.0869	9.34488	10.0133
ILMN_1784203	ACRBP	9.4542	9.53581	9.27629	9.60127	9.1483	9.02332	9.0922	9.94523	9.30878	9.18465	9.09366	8.85472	9.35167	8.8349	8.68305	9.69035	9.52027	9.03215	9.30693	8.79859	9.1254	9.33073	9.41265	9.29982	9.09779	9.07523	9.10144	9.0836	10.1681	11.1956	9.54102	9.63402	9.32093	9.99613	9.56298	9.01322	9.78005	10.1394	10.5013	8.94149	9.06457	9.35416	10.7607
ILMN_1705637	ACRP1	8.8373	8.89051	8.95262	8.42187	9.08396	9.00708	8.42777	9.34889	8.84857	9.0609	9.0661	9.02496	9.05701	9.07875	9.73774	9.40835	9.24507	9.14458	8.84347	8.78038	8.75102	8.88597	9.50206	9.21	9.70858	9.04621	9.11376	8.70881	9.01862	10.96	9.0201	9.28429	9.03401	9.31934	9.08862	9.12686	9.57194	9.5135	9.69458	9.64913	9.0869	9.34488	10.0133
ILMN_1654468	ACRV1	8.65678	8.6677	7.93856	9.3169	8.52317	9.17851	8.27715	9.34196	9.22781	8.50403	8.91801	8.77891	9.08996	9.01147	9.38899	9.15382	9.07345	8.70692	8.82826	9.25811	8.78864	8.1962	9.69416	9.3942	9.39342	8.99786	8.42183	9.21112	9.28596	11.2148	9.04302	9.4106	9.34661	9.39859	9.64262	8.9166	9.24254	8.86843	9.446	8.47547	8.35699	8.98175	9.85708
ILMN_2320277	ACRV1	8.65563	8.67822	7.88244	9.32519	8.67547	9.27905	8.18558	9.43992	9.03458	8.5677	8.97417	8.89026	9.00087	8.84575	9.29684	9.20273	9.19187	8.58477	8.77897	9.36301	8.81963	8.37103	9.79703	9.31073	9.3447	9.05338	8.19215	9.24368	9.28152	11.3095	9.01817	9.35445	9.08797	9.33129	9.79165	8.7816	9.2231	8.90853	9.44287	7.9955	8.5928	9.01366	9.90687
ILMN_2227011	ACSBG1	8.78887	8.74318	8.19965	9.5454	8.39861	8.82705	8.82124	9.29629	8.69528	8.53123	8.8284	8.69423	8.77848	8.67422	9.53714	8.842	9.22086	8.52465	9.10401	8.96028	9.48818	8.72831	8.56202	9.02428	9.27678	8.65117	8.60227	8.82488	9.41712	9.99392	8.52061	9.33024	8.8878	9.1355	9.07004	8.7942	9.60395	9.1991	9.40834	9.1085	8.73586	9.04519	9.56318
ILMN_1730002	ACSBG2	8.74993	8.60166	8.27998	9.17704	8.50933	9.28277	7.66027	9.77078	8.84294	8.58715	8.80238	8.82929	8.58438	8.54429	9.92628	9.26798	9.46268	8.27759	8.86165	9.29009	9.09468	8.48274	9.85025	9.83649	9.228	8.90946	8.42695	9.5302	9.94566	11.8282	8.78732	9.80448	9.07987	9.63411	9.77311	9.24223	9.95175	9.39469	9.51818	7.88928	8.45838	9.53862	9.05534
ILMN_3236756	ACSF2	10.2902	10.8648	10.7381	10.1616	10.5856	9.31345	10.6665	9.31014	9.99773	10.6378	10.39	10.5607	10.3852	10.1098	9.70858	9.38478	9.56556	10.6304	9.87268	9.53488	10.1848	10.2852	9.43147	9.14252	10.3051	10.8254	10.6866	9.25343	8.67015	8.73621	9.94669	9.02293	9.48169	10.0637	8.80285	9.98165	9.096	9.81958	9.17457	10.1299	10.3147	9.36679	9.04378
ILMN_1716832	ACSF3	8.50194	8.3986	8.5221	8.29099	8.4699	8.30741	8.66233	8.18597	8.35874	8.40368	8.08568	10.1948	8.64994	10.4911	8.3803	8.45894	8.53464	8.40442	8.47003	8.23753	8.26536	8.19969	8.28285	8.08329	8.02605	7.93358	8.11168	8.52615	8.6976	8.90649	10.3776	8.65511	8.40396	8.36193	8.32496	8.21445	8.66583	8.88238	8.60449	8.43806	8.72902	8.26696	9.17999
ILMN_1722825	ACSF3	9.05881	8.82066	8.43326	10.1772	8.62752	10.2443	8.40212	9.55885	8.94621	9.02766	8.83888	9.03858	9.48138	8.66996	10.0691	9.49031	10.3179	8.43624	9.94877	9.8749	9.39993	8.91005	10.1424	9.76218	9.39028	8.88308	8.37116	10.3492	10.846	13.076	9.59822	10.6992	10.0701	10.8407	10.3789	9.51256	10.476	10.901	10.8355	8.72296	8.55347	10.3546	12.077
ILMN_1684585	ACSL1	12.9272	13.1373	13.3872	12.6469	13.0068	13.0286	13.1027	13.0122	12.6046	13.0199	13.0452	13.1642	13.0838	12.5628	13.0372	12.7947	12.9884	13.1516	12.8892	13.2378	13.097	13.0257	12.5776	13.1492	13.7558	13.1975	13.4285	13.614	12.7563	9.58087	13.2207	13.3144	12.9192	13.3611	12.9789	13.1456	13.0774	12.8288	13.1516	13.0436	13.1595	12.9209	12.5768
ILMN_1654414	ACSL3	12.5451	12.1393	11.9662	12.2223	12.0113	12.3877	12.6512	12.2925	11.9928	12.5081	12.2268	11.9341	12.7068	12.6057	12.5414	12.2819	12.6733	12.2703	12.0101	12.4097	12.5441	12.5657	12.5153	12.614	12.7119	12.759	12.3175	12.5362	12.6735	12.6068	12.4853	12.7791	12.5359	12.8817	12.4378	11.8821	12.9024	12.9381	13.262	12.3128	13.009	12.8685	11.7933
ILMN_1666096	ACSL3	13.1533	12.9492	13.2528	13.1688	13.2744	13.1902	13.0842	13.3125	13.2168	13.3599	13.2784	13.3803	13.4871	13.3305	13.5761	13.445	13.3843	13.611	13.4777	13.0714	13.2824	13.2002	13.2177	13.3193	13.3887	13.126	12.8809	13.4359	13.4814	13.3685	13.3807	13.3241	13.4324	13.4266	13.2408	13.257	13.4893	13.4825	14.0784	13.5554	13.5774	13.4346	12.8997
ILMN_2360705	ACSL3	13.1192	12.8909	13.0706	12.9753	13.0432	12.9906	12.9331	13.0742	13.1153	13.2749	13.1319	13.1174	13.1781	13.1682	12.9154	13.1351	13.0825	13.2717	13.2002	13.0528	12.8113	13.0827	12.8389	13.4086	13.3133	13.2575	12.6531	13.3148	13.1382	12.5464	13.167	13.3353	13.2365	13.2957	12.943	13.0375	13.5075	13.3115	13.7567	13.3938	13.5223	13.2994	12.4245
ILMN_1683598	ACSL4	13.4812	12.18	11.7295	12.7065	11.4098	12.6289	11.3326	12.0796	12.5514	12.8108	12.0885	12.1881	11.5838	11.0342	12.5858	11.1595	12.6759	13.2492	13.1078	11.9239	12.2968	12.4396	10.9063	12.3828	12.1712	12.1322	12.2278	13.1339	12.6165	10.6223	11.9746	12.2938	11.9414	11.5841	10.9556	11.7498	12.4054	11.8273	12.2154	12.6163	12.1024	12.3583	11.3845
ILMN_1691714	ACSL4	10.4825	9.16937	8.93437	9.20886	9.26364	8.57386	9.25697	8.75222	9.04578	9.40865	8.92565	9.35271	8.90869	8.89325	10.1718	8.7229	9.63433	9.91524	10.4873	9.36545	9.32707	9.4104	8.9377	9.25882	9.97191	9.60749	9.38101	10.204	9.03661	9.27407	9.34597	9.5827	9.25923	8.59368	8.55314	9.4169	9.40023	8.68935	9.65165	9.92244	9.50482	9.57173	8.58694
ILMN_1711650	ACSL4	10.5489	9.01699	8.8106	10.4032	8.87696	9.81398	8.87009	9.24555	9.53614	9.14653	9.08856	9.35508	8.92802	8.92056	10.3249	8.96382	9.70715	9.51378	10.4458	8.74653	9.44256	8.92681	9.74068	9.00555	9.69942	8.94155	8.99502	9.59894	9.55899	9.68143	9.12097	9.4628	9.16413	8.9828	9.0062	9.38827	9.11976	8.89449	9.73966	9.11202	8.9961	9.81445	9.6662
ILMN_2285506	ACSL4	8.06013	7.88074	8.17495	7.92831	7.83728	8.0126	8.21535	7.89562	7.78789	8.14251	7.94322	7.9947	7.7703	7.99991	7.96353	7.87284	7.88409	8.39513	7.78292	7.82402	7.754	8.25979	7.90229	7.90653	7.77676	8.12573	7.90795	7.93325	7.90355	7.95465	7.90337	7.8705	7.85225	7.817	7.92382	7.94801	7.72232	7.8671	7.91663	8.08911	8.03842	7.9435	7.90166
ILMN_2391458	ACSL4	13.4689	12.0647	11.3852	13.461	11.5001	13.108	11.2334	12.3036	13.2177	13.118	12.3316	11.8605	11.449	11.8103	12.0094	11.6959	13.1073	13.5429	14.047	11.5324	11.6068	12.4015	11.8103	12.3097	11.4749	12.004	11.6796	12.7594	12.8771	10.9204	12.2033	12.6659	12.5272	10.586	12.0977	11.6847	11.9174	12.55	12.3146	11.7122	11.8322	12.9999	10.0631
ILMN_1678517	ACSL5	10.1498	10.9927	10.3635	10.5686	10.9342	11.1152	10.5843	10.9083	11.2129	10.8009	10.7093	10.6948	10.9484	10.8557	10.2656	11.0715	10.6699	11.1566	10.8407	9.87648	10.0143	10.3848	10.0496	10.4446	10.4824	10.543	10.4898	10.2715	10.8937	9.02775	10.7222	10.4115	10.8468	9.72909	10.3426	10.5627	10.4708	11.3167	10.6515	10.4203	10.7519	11.3358	11.2936
ILMN_1705247	ACSL5	15.0356	14.8853	14.9387	14.6775	14.8585	14.8269	15.0095	14.7315	14.8564	14.7276	14.882	14.9224	14.8599	14.932	15.0869	14.8463	14.8285	14.3601	14.9133	14.9302	14.9803	14.9055	14.9372	15.0546	15.1181	15.0478	15.0131	15.0501	14.9998	14.596	14.9945	14.9191	14.9724	14.8481	15.0816	15.0745	14.882	14.9353	15.0034	15.0211	14.869	14.8675	14.7034
ILMN_1807914	ACSL5	8.44436	8.69916	8.7164	8.24102	8.35501	8.13839	8.6807	8.08244	8.24073	8.44124	8.52038	8.39321	8.07565	8.71396	8.63791	8.24389	8.38606	8.2166	8.23827	8.36088	8.37602	8.10999	8.18487	8.48827	8.57295	8.98052	8.9173	8.44829	8.32566	8.2745	8.28114	8.44816	8.36965	8.48356	8.27835	8.06542	8.55508	8.72489	8.51769	8.91809	8.86261	8.76314	8.49781
ILMN_2273911	ACSL5	12.1342	12.7409	12.7554	12.4842	12.943	13.3984	13.1225	12.7795	13.0177	12.8977	13.0149	13.1293	13.2655	13.2226	13.2063	13.2629	13.1147	12.8487	13.0101	13.0521	12.6271	12.5838	12.8587	13.0756	13.0096	12.735	13.4444	13.7228	13.1417	11.3875	13.133	13.4579	13.2711	12.878	13.6645	13.1096	12.7343	13.0573	13.4313	12.6737	13.1711	13.2533	12.4833
ILMN_2370882	ACSL5	13.8634	13.8653	14.0548	13.4263	13.7817	13.9671	14.1471	13.5804	13.8098	13.5731	13.6583	13.8025	13.8783	13.9071	13.9565	13.7552	13.8704	13.647	13.7116	14.08	14.0371	13.7391	13.6951	13.9477	14.3609	13.9335	14.0058	14.2086	14.085	12.7409	14.032	14.1368	13.9126	13.7794	14.2401	14.1225	13.8809	13.8052	14.0404	13.9404	13.8343	13.9117	13.6803
ILMN_1730025	ACSL6	9.25369	9.30159	9.15494	9.33279	9.47272	9.65131	9.59802	9.61995	9.73948	9.43857	9.71201	9.7283	9.59872	9.78412	9.30024	10.0035	9.42668	9.74929	9.48393	8.93107	9.69317	9.399	9.30754	8.82841	9.21371	9.05099	9.33947	9.08636	9.92076	10.3159	9.59747	9.2518	9.21883	9.77876	9.7259	10.2303	9.4721	9.71226	10.2637	8.92728	9.43913	9.24455	9.25097
ILMN_1737418	ACSL6	10.3737	10.5448	10.1013	9.65065	10.5088	10.5001	10.9648	11.0294	10.6037	10.4786	10.9598	10.6094	10.8379	10.9472	10.2032	11.6074	10.727	10.6515	10.438	10.3378	10.9839	10.8758	10.4514	10.2253	10.994	10.8141	10.4782	10.3272	11.3098	11.7363	10.9637	9.61268	10.2534	11.1502	10.5406	11.6703	10.4256	10.9277	11.3561	9.96765	10.6286	10.7086	11.2886
ILMN_2278242	ACSL6	8.29554	8.49828	8.33196	8.23637	8.83399	8.14573	7.92968	8.26024	8.41958	8.67974	8.54657	8.21777	8.71976	8.71723	8.10461	8.43878	8.2758	8.95931	8.27953	8.16877	8.11739	8.57418	7.98482	8.18258	8.16474	8.27448	7.79175	8.22528	8.28083	8.33783	8.3783	8.13553	8.29104	8.35229	8.06591	8.44063	8.3373	8.29897	8.26543	8.41946	8.77087	8.24965	8.1897
ILMN_2378555	ACSL6	9.25862	9.3865	9.2719	8.84284	9.36589	9.21866	10.015	8.91041	9.5785	9.36698	9.48944	9.51291	9.14175	9.97003	8.64925	9.57342	8.92252	9.5471	9.08143	8.89325	8.92629	9.61549	8.84754	8.67368	8.73678	9.75874	9.24746	8.63082	9.02252	9.10193	9.57238	8.71926	9.01942	9.10492	8.98836	9.94938	8.49309	8.82135	8.88288	8.96572	9.50877	8.73432	8.52692
ILMN_1661434	ACSM1	8.47331	10.3364	9.57353	9.22656	10.2749	9.00029	10.3421	8.90406	9.34925	10.8664	9.07672	10.9496	9.1611	9.52204	11.1424	8.50567	11.1061	9.19632	9.63875	8.25194	8.275	10.75	8.46028	8.2956	8.35911	9.77685	9.8278	8.25042	8.35347	8.47417	9.1332	8.24965	9.09294	8.22368	8.39869	8.18652	8.35296	8.68758	8.34327	8.27056	8.13293	10.0738	8.44043
ILMN_1754517	ACSM2A	12.4044	13.1578	13.3444	14.2509	14.154	14.0146	13.4595	14.1264	14.057	13.8153	14.032	13.9025	13.895	14.2582	13.1941	14.4614	14.4776	14.2263	13.3374	13.4705	14.0771	13.0109	13.9151	13.1645	13.6258	12.4141	13.1954	12.3324	13.0848	14.0609	13.3168	12.804	13.4371	13.9379	13.867	14.0754	12.7834	13.8116	12.7003	12.1106	12.4207	13.3782	13.6401
ILMN_1746128	ACSM2B	13.494	14.3379	14.3848	14.278	14.294	14.5055	13.8022	14.2655	14.4117	14.4327	14.3283	14.4197	14.3646	14.3387	13.8343	14.2932	14.3371	14.3209	14.2025	14.2561	13.8223	14.1491	14.157	14.2643	14.0892	13.9281	14.3756	14.4656	14.3032	12.9562	14.2277	14.3987	14.2206	14.3876	14.2886	14.3469	14.0874	14.2767	14.082	13.8004	14.341	14.2589	14.2589
ILMN_1754517	ACSM2B	12.4044	13.1578	13.3444	14.2509	14.154	14.0146	13.4595	14.1264	14.057	13.8153	14.032	13.9025	13.895	14.2582	13.1941	14.4614	14.4776	14.2263	13.3374	13.4705	14.0771	13.0109	13.9151	13.1645	13.6258	12.4141	13.1954	12.3324	13.0848	14.0609	13.3168	12.804	13.4371	13.9379	13.867	14.0754	12.7834	13.8116	12.7003	12.1106	12.4207	13.3782	13.6401
ILMN_1765912	ACSM2B	13.5479	14.4108	14.4223	14.3348	14.3094	14.4496	13.4501	14.2363	14.3283	14.5784	14.4587	14.3958	14.4414	14.1348	14.3233	14.2342	14.3478	14.4993	14.2523	14.3149	13.6349	13.9569	14.0019	14.3165	13.8411	13.7035	14.4161	14.4908	14.2932	13.0426	14.0398	14.418	14.1621	14.4758	14.4472	14.3507	13.9482	14.208	14.0151	13.7571	14.3489	14.2471	14.1468
ILMN_1662738	ACSM3	8.80837	9.50808	9.77091	8.27027	9.52287	8.11859	9.39558	8.32476	8.59801	9.77434	9.92477	10.0616	9.33653	8.96373	8.95279	8.44573	9.18289	9.29732	8.98497	9.33512	9.00417	9.37026	8.29343	8.64613	9.02368	9.89851	10.4951	8.65009	7.87431	8.01107	8.54809	8.54323	8.21234	9.28001	8.22393	9.32586	8.13877	8.27461	8.01104	9.82335	10.037	8.56589	8.15064
ILMN_1685952	ACSM3	11.7796	12.8803	13.3676	13.0402	13.0644	13.2313	12.7129	13.0092	12.687	12.791	13.1963	13.2956	12.9832	12.8127	12.9219	13.0199	13.1265	12.6812	12.8603	13.1616	12.3797	12.7016	12.0438	12.4243	12.6216	12.765	13.5282	12.5129	11.5666	9.43233	12.7858	12.78	12.66	12.9356	13.0814	13.0845	12.2788	11.8801	11.3464	12.5138	12.9999	12.7962	12.5443
ILMN_1771084	ACSM3	13.2356	13.8935	14.1944	14.0074	14.1368	14.3017	14.0404	14.0909	14.0449	13.7543	14.1048	14.1189	14.1459	14.1225	13.6954	14.0862	14.0004	13.6579	13.9538	13.9216	13.4425	14.0168	13.625	13.7208	13.6091	13.8578	14.0725	13.4551	13.4189	12.3854	13.9897	13.8136	13.8052	13.759	14.2489	14.0211	13.6296	13.7499	13.7057	13.6531	13.842	13.8607	14.0754
ILMN_2070792	ACSM5	12.8608	14.4664	14.2407	14.932	14.3387	14.2932	14.537	14.1207	14.2851	13.7846	14.7926	14.4682	14.2363	14.3883	13.8667	14.4758	13.7594	14.3876	14.4368	14.3204	13.236	13.8174	14.2423	13.9103	12.8634	14.3348	14.1958	14.3883	14.0897	11.9909	14.729	14.3731	14.3987	14.6242	14.473	14.516	14.0918	14.0794	12.2676	13.9029	14.2502	14.5648	13.8131
ILMN_2100936	ACSM6	7.81484	8.55762	8.00046	7.98842	8.31087	7.86996	8.18558	7.86601	7.91591	7.99304	8.16335	7.82694	7.87372	8.28447	8.15697	7.94642	7.95802	8.39361	8.00917	8.08073	7.84985	7.77036	8.01554	8.08913	8.04732	7.87271	8.31981	7.91176	7.92539	8.30853	8.1957	8.06174	8.0172	8.02829	7.95218	8.29409	8.02501	7.9554	8.07075	8.38318	7.97342	8.03831	8.0359
ILMN_1752269	ACSS1	11.5486	11.1444	11.0372	11.3169	11.1603	10.7546	10.4904	11.0714	11.2186	11.4539	10.6027	10.611	10.4675	10.6772	10.4199	10.6876	10.7015	10.8549	10.8462	11.0148	11.1784	10.6493	11.0762	11.5529	11.6123	12.5084	10.6747	12.4007	11.8244	12.2896	11.7484	12.3944	11.2606	12.2521	10.6305	10.73	11.7307	11.6209	11.8915	11.3499	12.7245	11.2052	12.0576
ILMN_1697510	ACSS2	8.77801	9.09966	9.44343	9.68727	9.64656	9.84724	9.78179	9.18505	9.71381	9.3613	10.28	9.74039	10.2037	9.92013	8.93023	9.1315	9.13087	10.6547	9.26533	8.57361	8.5436	9.23735	8.4064	8.24179	8.58328	8.93422	9.28269	8.11968	8.04917	8.14126	8.97522	8.17378	8.57153	8.42944	8.4833	9.01956	8.24818	9.10383	8.36754	9.49219	9.31513	8.7314	8.48679
ILMN_1714197	ACSS2	14.4075	14.5635	14.2538	14.6388	14.6109	14.8028	14.4901	14.6997	14.4457	14.4881	14.8315	14.6056	14.6153	14.3997	14.436	14.4549	14.5918	14.8357	14.5743	14.1105	14.6473	14.3274	14.3601	13.9887	14.7673	14.1645	14.3266	13.6894	14.1434	14.2932	14.082	13.7798	14.0945	14.2989	14.2159	14.545	13.886	14.6068	13.9619	14.4975	13.8662	13.9354	14.2151
ILMN_2254962	ACSS2	8.53557	9.60887	9.46427	8.93373	9.90644	9.41171	9.61301	9.01365	9.06248	9.68806	10.5032	10.1779	10.2485	9.18104	9.19175	9.16827	8.94314	10.407	9.11367	8.18502	8.37556	9.14567	8.21234	8.11063	8.36386	9.09148	9.63287	8.0527	8.09083	8.03918	8.33978	8.13598	8.19414	8.09349	8.41202	9.20567	8.07336	8.89449	8.08987	9.33512	9.44963	8.61054	8.1186
ILMN_2336595	ACSS2	14.0211	14.1676	14.0298	14.2151	14.1658	14.2589	14.1398	14.3223	13.8514	14.278	14.4776	14.2968	14.3558	13.9513	14.0576	13.97	14.2643	14.5093	14.0746	13.6167	14.1951	13.9257	13.7858	13.4182	14.3639	13.7629	14.1269	13.4418	13.5442	13.6347	13.4871	13.3897	13.4874	13.9513	13.7195	14.1835	13.3846	14.2538	13.3685	13.9569	13.3737	13.4193	13.5118
ILMN_1659885	ACSS3	10.0222	10.1446	10.5779	9.22675	10.0361	9.04748	10.0733	8.73799	9.63299	10.5329	10.1585	10.5595	10.1265	9.81931	9.94949	9.21104	10.4141	10.2803	9.72172	9.47177	9.101	9.57151	8.53364	9.16216	9.28276	9.90939	10.4088	9.89164	8.37076	8.07124	9.46798	9.33767	9.32659	9.56991	8.8181	9.95983	8.95025	9.26633	8.71936	9.84292	10.795	9.60637	8.14304
ILMN_2125869	ACTA1	8.91286	11.9209	8.15109	8.32158	9.43177	9.69129	8.28543	8.80583	8.41218	8.46783	9.35149	8.95846	10.8645	9.01147	14.3866	8.75785	8.92557	8.39926	8.40885	8.50785	8.23137	8.07742	8.63667	8.68043	8.62105	8.37089	8.4016	8.60385	8.85753	9.9849	8.52356	8.83391	8.53671	8.84026	8.73386	8.6731	8.92752	8.90784	8.79122	9.018	8.59749	8.5252	9.67735
ILMN_1671703	ACTA2	14.7084	14.0426	13.3855	13.9599	14.113	13.7645	13.6334	13.5793	12.8884	14.0653	13.8841	13.5375	13.8792	14.0387	13.1095	13.0317	14.0513	13.6913	13.455	14.5103	14.9472	14.5064	14.7136	14.41	14.6528	14.0504	13.8997	14.3216	14.7607	15.065	14.2954	13.8485	14.1892	13.3691	13.6231	14.7488	13.98	14.1892	14.6297	14.786	14.2682	14.1422	13.4637
ILMN_2038777	ACTB	14.8752	14.7568	14.8752	14.8675	14.7633	14.8329	14.7661	14.8835	14.8769	14.9255	14.729	14.8613	14.7822	14.7368	14.88	14.8329	14.8535	14.9009	14.8176	14.8399	14.882	14.9241	14.7995	14.9585	14.9654	14.8613	14.8315	14.944	15.0034	14.9289	14.7502	14.8835	14.8028	14.8853	14.8784	14.957	14.8979	14.8769	14.984	14.9149	14.8917	14.8963	14.7935
ILMN_2152131	ACTB	14.6432	14.3507	14.382	14.2837	14.2975	14.3355	14.3702	14.4656	14.4803	14.4776	14.2471	14.3678	14.4113	14.4117	14.0126	14.3266	14.4032	14.6036	14.4776	14.4749	14.5635	14.4154	14.5214	14.5853	14.7023	14.4189	14.4236	14.5678	14.5565	14.4947	14.4247	14.5244	14.3549	14.4247	14.382	14.5576	14.6165	14.4673	14.5784	14.0063	14.6036	14.4092	14.2989
ILMN_2139989	ACTBL2	8.47098	7.65232	7.83645	8.55333	7.82067	8.2672	8.05385	8.24069	8.20759	8.11959	8.34868	8.08417	7.9402	8.22947	8.68016	8.10714	8.2609	8.0747	8.25637	8.52904	8.29378	8.37775	8.14394	8.48547	8.54525	8.35544	7.7607	8.52739	8.14687	8.73903	8.14117	8.42306	7.78029	8.5109	8.10586	8.38745	8.55117	7.83125	8.33472	8.46042	7.86251	8.36218	8.38555
ILMN_3246895	ACTBL2	8.76029	8.05783	7.64437	10.0233	8.39595	8.8661	8.56628	9.26684	8.89813	8.68657	8.85154	8.66425	8.33666	8.60015	9.13403	9.03323	8.84278	7.7129	8.70671	9.44833	8.92405	8.68233	8.79571	9.28603	9.38881	8.73856	7.81754	9.51184	9.03812	11.2485	8.67465	8.85872	8.58927	9.25499	9.308	9.20691	9.14035	8.56467	9.41415	8.66763	8.65677	9.16826	9.80814
ILMN_1658660	ACTC1	9.50001	8.25158	7.90958	10.174	10.0885	8.98738	8.69469	8.94819	8.58367	8.45257	8.63498	8.61815	8.20807	8.25951	10.2941	8.60803	8.78487	7.93657	8.73601	9.22338	9.22302	7.96858	9.26144	9.06391	8.92444	8.65696	8.11797	9.10509	9.09284	11.2813	8.72164	9.0292	8.74813	8.91006	8.7504	8.74981	9.04806	8.84256	9.35786	8.32652	8.34749	8.86915	9.03331
ILMN_1789531	ACTE1P	8.62158	7.83494	7.89034	8.93033	7.79601	9.12234	7.64899	9.30556	8.50119	8.43863	8.24811	7.92161	8.43845	8.2179	8.51857	8.86593	8.83075	8.23105	8.77394	8.70449	8.67797	8.13939	8.92807	8.64288	8.66794	8.18418	8.00734	8.80302	9.45897	9.79991	8.66828	8.8001	8.80258	8.72276	8.94813	8.53776	9.02872	8.94967	8.93753	7.9326	8.12421	8.68183	10.3014
ILMN_2053178	ACTG1	13.6095	13.2598	13.7023	13.553	13.3539	13.8675	13.3893	13.5318	13.622	13.5857	13.3427	13.3461	13.3365	13.3984	13.1625	13.3909	13.327	13.5066	13.211	13.3118	13.6474	13.3998	13.4985	13.6461	13.736	13.3133	13.908	13.7854	13.8279	13.5302	13.4799	13.8182	13.5487	13.4319	14.0909	13.3956	13.5163	13.7191	13.5871	13.1811	13.6214	13.3691	13.4321
ILMN_2094262	ACTG1P4	9.25287	10.0386	10.121	9.54588	10.1834	9.34395	9.78342	9.18155	9.35317	10.3896	10.5137	10.7719	10.3942	9.64563	10.3473	10.2405	11.2488	10.1758	9.7983	10.1253	9.80904	9.71061	9.19695	9.46062	10.0414	9.95673	10.3691	10.0903	8.94464	9.4942	9.70726	9.49945	9.49455	11.1305	9.38687	10.422	9.58386	9.4743	9.52424	10.0624	10.1667	10.0869	8.80728
ILMN_3236904	ACTG1P4	8.45228	8.44037	8.47631	9.06341	8.59358	8.75372	9.08042	8.94086	8.68379	8.51203	8.86462	8.65911	8.93258	8.56505	8.76638	8.77685	8.97278	8.66933	8.35588	8.72447	8.71342	8.33869	9.20903	8.68878	8.69753	8.20584	8.45641	8.60299	8.40583	9.33642	8.50717	8.44241	8.46518	8.51376	8.71046	8.48813	8.33666	8.42918	8.77957	8.28748	8.51516	8.58296	8.76981
ILMN_1795325	ACTG2	13.4555	10.1084	9.81791	11.3004	10.0378	10.9603	8.99902	10.7887	9.767	9.09239	9.69659	9.02332	10.2645	9.70893	10.6351	9.9419	10.5666	8.92071	9.93369	12.8045	13.1929	11.5536	13.3014	11.8739	13.1415	11.544	11.237	12.0956	12.5554	14.2773	11.8176	11.7148	11.5585	10.9232	11.1571	13.4202	11.8677	11.2687	12.9572	12.4127	12.0996	12.1319	13.0002
ILMN_1733531	ACTL10	8.5534	8.83001	8.74583	8.26064	8.58034	8.47565	9.44343	8.11771	8.1134	8.50778	8.08041	8.44868	8.77	8.51862	7.83823	8.41999	8.21208	8.95778	8.31054	8.17933	7.95633	8.39728	8.17578	8.03275	8.39356	8.35199	7.69826	8.42751	8.7482	8.82349	8.77746	8.24396	8.35422	8.27306	8.23701	8.29267	8.26867	8.43393	8.27703	8.85384	9.12001	8.2153	8.01895
ILMN_1749297	ACTL6A	13.2662	13.122	13.1773	12.9681	13.2487	13.0092	13.2569	13.1205	13.302	13.2991	13.192	13.1314	13.3159	13.2202	12.3652	13.1379	12.9742	13.0658	13.3935	13.1107	12.9219	13.3273	13.0827	13.2399	13.1631	13.253	12.8906	13.2674	12.9336	12.7174	13.3046	13.1527	13.1412	13.2232	13.0351	13.2116	13.2683	13.195	13.3855	13.3444	13.3441	13.161	13.0867
ILMN_2328280	ACTL6A	12.018	12.0566	12.1039	11.6425	11.9679	11.7019	12.0463	11.8269	11.9268	12.151	12.1916	12.1566	12.1439	11.9603	11.6741	11.8963	11.8976	12.1039	12.2625	12.0655	11.2945	12.0352	11.2892	12.0469	11.7877	11.9032	11.9597	12.0307	11.4662	8.8901	12.1583	12.0378	11.949	12.2499	11.7979	12.1114	11.9407	11.499	11.7654	12.4057	12.4319	12.0885	10.5783
ILMN_1657855	ACTL6B	8.08495	7.75124	7.60886	7.93258	8.11672	7.89153	8.43833	7.8218	7.78002	7.7506	8.04311	8.08064	8.06667	7.83865	7.91563	8.02069	8.06562	7.84771	8.01126	7.9914	8.07111	7.83661	8.08793	8.0491	7.98424	7.77688	7.75407	7.78404	7.9729	8.35839	7.93701	8.03721	7.85863	7.94599	8.09639	7.74971	7.97783	8.09652	7.9868	8.23752	8.20057	8.00177	8.38411
ILMN_1717900	ACTL7A	8.52621	7.73109	7.89683	8.90369	8.2356	8.95816	8.02609	9.00962	8.71262	8.16719	8.55218	8.48927	8.07938	8.23119	9.04402	8.96572	8.65535	8.2946	8.46783	8.82846	8.45172	7.66011	8.61674	8.61296	8.79058	8.10733	7.91448	8.57112	8.9117	9.20752	8.29455	8.73992	8.41465	8.69492	8.75242	8.54743	8.74075	8.59894	8.65016	8.31362	8.2876	8.70266	10.7686
ILMN_1796088	ACTL7B	7.78566	8.09535	7.91481	8.06051	8.1548	7.89589	8.46346	7.89248	7.86524	8.12887	7.91139	8.11765	7.75124	7.78606	7.77983	7.92591	7.99842	8.32902	7.79111	8.23863	8.23798	8.08141	7.94899	8.02095	7.67976	7.7826	8.80188	7.98354	8.15395	8.14008	7.9189	7.88792	8.11981	7.87977	7.99766	8.14215	7.94494	8.05125	7.95847	7.79832	7.81186	7.96572	8.30874
ILMN_1704078	ACTL8	8.08184	7.92982	8.34223	8.1921	7.96982	7.94255	8.36619	8.10287	8.48848	8.18638	8.09393	8.2986	8.34303	8.55937	7.97227	7.95242	8.1028	8.60992	8.04982	7.98723	8.00496	7.93887	8.12501	8.02377	8.07659	8.34208	8.07454	7.96276	8.18702	8.31301	8.21892	8.0882	7.9433	8.03602	8.11687	8.19649	8.09213	8.25305	8.11019	8.28252	8.20575	7.9643	8.54821
ILMN_1656193	ACTL9	9.38499	8.29015	7.95977	9.73416	9.00402	10.0701	8.1555	10.663	8.85655	8.9737	9.15851	8.93575	9.28579	8.26749	10.5678	9.92379	10.3343	8.10891	9.55327	9.05424	9.07103	8.31348	9.46211	9.89779	9.37729	8.79883	8.7175	9.42124	10.6825	12.4224	8.81462	10.2208	9.45178	10.1508	10.0427	9.40564	10.5543	10.6732	10.9412	7.82644	8.06842	9.64075	11.5501
ILMN_2232177	ACTN1	14.2296	13.6851	13.4692	13.2028	13.2756	13.408	13.5472	13.9414	13.762	13.4628	13.4849	13.256	13.3385	13.6308	12.9505	13.6315	12.9903	13.5573	13.8084	13.9338	14.2483	13.5761	14.62	13.6882	14.3813	14.1109	13.4164	13.9805	14.1183	13.7833	13.7084	13.9821	14.2342	13.2339	13.3972	13.4313	14.3379	13.9136	13.6811	14.2444	14.3195	13.6995	13.0438
ILMN_1654422	ACTN2	9.34029	9.21363	9.11753	9.82954	8.71487	9.65287	7.65214	9.91386	8.95425	8.95534	9.52481	8.83812	8.80813	9.09625	11.26	9.38045	9.62093	9.05646	9.44704	9.83116	9.32244	9.4824	9.94659	9.64389	10.0005	8.87227	7.7667	10.0009	9.57699	12.1935	9.46892	9.78769	9.3508	9.66951	9.47055	9.21542	9.74699	9.11447	9.86635	8.76674	8.5869	9.56566	10.5088
ILMN_1665691	ACTN3	8.09822	9.31749	8.19033	8.46278	8.26872	8.71999	8.13883	8.56512	8.25794	8.16041	7.84554	8.01181	9.21608	7.96725	9.63925	8.76519	8.8086	7.97406	8.44265	8.33971	8.23284	8.25243	8.37442	8.34381	8.37168	8.16363	8.54517	8.77825	9.13186	9.55652	8.60441	8.99183	8.88359	8.8594	8.73103	8.48466	8.99736	8.92788	8.72179	7.89989	8.56245	8.56368	8.37223
ILMN_1725534	ACTN4	13.5315	13.3072	12.9313	13.4672	13.5081	13.3235	13.444	13.2617	13.441	13.4834	13.4043	13.3923	13.5072	13.5121	13.0851	13.3359	13.3819	13.4683	13.5111	13.3092	14.0459	13.453	13.9771	13.4798	13.77	13.6192	13.376	13.1325	13.6738	14.2172	13.3455	13.3906	13.4083	13.3816	13.2913	13.4645	13.4971	13.7151	13.7821	13.6039	13.4924	13.3788	13.759
ILMN_1798254	ACTR10	11.9242	11.9062	12.244	11.732	11.7343	12.1439	11.9957	11.748	11.7922	11.7521	11.8172	12.0256	11.9415	11.6822	11.5706	11.728	11.8294	12.0414	11.9864	12.0071	11.3774	11.8373	10.9815	11.8251	11.663	11.7714	12.2799	11.8918	11.3088	8.78834	11.8098	11.7219	11.7014	11.8062	11.6648	11.8792	11.6223	11.1784	11.0021	11.9104	11.6982	11.4268	10.1667
ILMN_1792314	ACTR1A	12.0784	11.9195	11.5874	11.5895	11.693	11.5919	11.8335	11.4053	11.7279	11.9584	11.6998	11.9688	11.7041	11.9223	11.8734	11.4922	11.5145	12.0103	11.9529	11.9051	12.0051	11.8065	11.9772	11.858	12.1805	11.9174	11.926	11.7731	11.4817	9.1483	11.9278	11.7538	11.8582	11.8123	11.3961	11.6632	11.8784	11.6834	11.4225	12.0717	12.1083	11.7595	9.70062
ILMN_1695821	ACTR1B	14.1434	14.1991	13.9901	14.2199	14.2243	13.9543	14.235	13.9589	14.1169	14.3478	14.0826	14.1693	14.0409	14.1235	14.2373	14.069	14.0162	14.1048	14.2018	14.0168	14.0696	14.0886	14.1576	13.8658	14.0463	14.069	13.8653	13.7323	13.9624	14.0084	14.1796	13.9212	14.0437	14.106	13.8383	13.9892	13.9548	14.1086	13.7474	13.9189	14.0141	13.9482	14.0387
ILMN_2388605	ACTR2	12.9283	12.7653	13.1142	12.7447	12.6816	13.0973	12.7947	12.9302	12.7922	12.837	12.728	12.8688	12.8648	12.6912	12.7716	12.9505	12.9467	12.7952	12.7196	12.8037	13.1268	12.7679	12.7571	13.1284	12.9339	12.6	13.2818	12.9481	13.0528	11.4165	12.9762	12.9239	12.6682	12.9837	13.2226	12.8747	12.7482	12.9189	12.996	12.6222	12.9439	12.9773	12.6049
ILMN_1657153	ACTR3	13.5153	13.2226	13.675	13.1837	13.2885	13.4865	13.3056	13.5091	13.3098	13.3417	13.2213	13.3766	13.1147	12.9886	13.4766	13.2674	13.3486	13.5419	13.2747	13.2704	13.2088	13.2305	13.0147	13.6121	13.3193	13.1481	13.6145	13.4277	13.4285	12.7023	13.1379	13.2852	13.1438	13.3063	13.4064	13.2929	13.3209	13.3666	13.4489	13.305	13.2772	13.2506	13.1664
ILMN_1787513	ACTR3B	9.17953	9.19286	9.71638	8.30461	9.28469	8.7346	9.74787	8.62932	9.34313	9.21296	9.07766	9.16881	9.51477	9.46841	8.67499	8.96113	8.43628	9.33603	8.83184	8.67311	8.91943	9.24076	8.93229	8.93156	8.99969	9.83082	9.48445	8.98619	8.69506	8.1051	9.12418	8.32483	8.88042	8.30348	8.74426	9.04077	8.97251	9.27946	8.7864	9.57561	10.0018	8.98729	8.76607
ILMN_2260392	ACTR3B	9.56635	10.0027	10.4026	9.61255	10.3154	10.3026	10.0365	9.72654	10.2234	10.0794	10.3638	10.3011	10.5339	10.4159	10.0648	10.0438	9.59842	10.4525	10.1517	9.99788	9.22839	9.96524	8.76987	10.2769	9.38044	10.3516	10.4905	10.136	9.35644	9.05054	10.5319	10.0923	10.3567	9.85628	10.1292	9.94701	9.99733	10.5147	9.90281	10.2478	10.8009	10.3423	10.9649
ILMN_2346451	ACTR3B	9.73742	9.83996	10.1033	8.67232	9.82908	8.82534	9.95581	8.74777	9.0913	10.1013	9.98082	10.496	9.76653	9.40023	9.90202	8.88077	9.63851	9.84909	9.26702	9.84421	9.14982	9.72742	8.56661	9.72508	9.4636	10.6872	10.3942	9.90077	8.61828	8.59037	9.9583	9.49885	9.55495	10.1906	8.5993	9.76438	10.3744	9.24878	9.12929	10.4584	10.8688	9.585	8.54141
ILMN_1652594	ACTR5	10.7418	10.9095	10.4969	9.67627	10.617	10.3593	11.0242	9.90161	10.6811	10.6005	10.5782	10.5339	10.7227	10.5872	9.41572	10.1712	9.75109	11.1137	10.5857	10.4734	10.5492	10.8265	10.2558	10.4156	10.4247	10.5975	10.6879	10.1918	9.59862	8.60443	10.6429	9.81231	10.5906	10.532	9.9631	10.3196	10.0809	10.3008	9.75075	10.4865	10.7532	10.0759	8.92893
ILMN_1697585	ACTR6	13.8459	13.7727	13.6059	13.5812	13.7495	13.6288	13.7866	13.7996	13.8293	13.6457	13.8121	13.5472	13.7978	13.8398	12.8431	13.6655	13.4764	13.4924	13.8293	13.3246	13.4632	13.8241	13.6497	13.3455	13.3663	13.552	13.214	13.2974	13.3948	13.6779	13.3797	13.0372	13.3365	13.1098	13.4603	13.6235	13.4119	13.5108	13.5761	13.585	13.1186	13.1254	13.7663
ILMN_1689162	ACTR8	10.759	10.8465	10.7709	9.89239	10.7155	10.1573	10.5034	9.51525	10.3305	10.5583	10.7668	10.7348	10.4375	10.2681	10.1575	10.0247	10.2663	10.6421	9.90452	9.99503	9.86609	10.4188	9.39478	9.8579	10.059	10.4294	10.6577	9.86665	9.2402	8.58719	10.3829	9.46159	10.4156	10.3394	9.70464	10.3016	10.0634	9.80517	9.30514	10.6069	10.8138	9.87367	9.0689
ILMN_1815392	ACTRT1	8.05889	8.77191	8.68657	8.60549	8.67106	8.39236	8.81374	8.24411	8.48764	8.19461	8.28867	8.18438	8.36116	8.30988	8.21978	8.23527	8.28149	8.62445	8.23654	8.20843	8.3534	8.3838	8.50364	8.17274	8.25795	8.26064	8.86116	8.40971	8.36681	8.4255	8.39609	8.31438	8.37027	8.02952	8.302	8.39812	8.20129	8.27727	8.75018	8.48834	8.58394	8.23042	8.35729
ILMN_1776442	ACTRT2	8.26358	7.84838	7.76878	8.4368	7.90913	8.64783	8.08479	8.58224	7.60809	8.50652	8.1402	7.71396	8.46551	7.77983	8.3466	8.49585	8.55845	7.76038	8.49282	8.19054	8.33052	8.08141	8.32204	8.55162	8.35596	8.29021	7.74239	8.52157	8.69398	8.92664	8.42156	8.56866	8.53606	8.79854	8.73325	8.1316	8.57495	9.08813	8.71693	8.2359	8.04272	8.5161	8.56661
ILMN_3241416	ACTRT2	8.99219	8.37978	8.5485	10.3484	7.85503	9.90187	8.1017	9.32052	8.39906	8.74798	8.57146	7.89754	9.23402	7.90958	8.83919	9.6217	10.2584	7.66948	9.47893	8.91484	8.77211	8.41988	8.82913	9.50365	8.88727	7.90633	8.258	9.97202	9.99103	11.6384	9.41724	10.0969	9.80074	10.3441	9.86194	8.97135	10.1347	10.4487	10.1979	8.12123	8.41041	9.73935	9.67199
ILMN_1782810	ACTRT3	9.92404	10.1431	10.5565	9.17187	10.0326	9.23939	10.5158	8.97393	9.78867	10.0482	10.0273	10.28	10.0294	10.0545	9.63684	9.32385	9.28449	10.2577	9.55271	11.5404	9.53476	9.83748	9.25979	11.4053	11.1113	11.6029	10.8835	11.6655	10.8285	8.67305	11.8058	11.8892	11.5103	10.9134	9.98614	10.1891	11.5356	10.6464	10.8802	11.8302	11.4758	11.1361	8.63947
ILMN_1760490	ACVR1	13.4728	13.0495	13.2489	12.8554	13.0827	12.9389	13.0778	13.2814	13.0418	13.2448	13.1362	13.2134	13.0008	13.0265	13.3719	12.9889	13.037	13.0688	13.1575	13.408	13.3654	13.4206	13.014	13.5075	13.3046	13.6889	13.4033	13.2789	13.3614	13.0934	13.4643	13.3826	13.3436	12.9881	12.7234	13.1806	13.523	13.3022	13.4161	13.3273	13.3532	13.3473	13.1228
ILMN_1763916	ACVR1B	8.80906	8.81817	9.1521	9.70736	9.20414	9.57708	9.20812	9.30954	9.56683	9.14526	9.41384	9.33806	9.43645	9.73315	9.03559	9.70632	9.5703	9.66811	9.31666	9.58753	8.99987	9.0506	10.0007	10.1088	10.0932	10.2778	10.0436	9.74213	10.0858	10.7741	9.67178	10.0105	9.87974	9.76523	9.88296	9.53738	10.0665	10.736	10.7469	9.27001	10.2498	10.1685	9.64089
ILMN_1766723	ACVR1B	8.79792	8.71907	8.82661	9.03205	8.82461	9.21668	8.43307	9.15268	8.94299	8.74576	8.89433	8.55642	9.07945	9.08926	9.16488	9.08276	9.08294	8.95836	8.65859	8.77498	8.73627	8.80001	9.09028	9.56578	9.12956	9.14025	8.9093	9.12598	9.86002	10.2082	8.98872	9.55017	9.24386	9.23599	9.94566	9.13059	9.55936	10.1424	9.58904	9.11057	9.53909	9.47344	9.61421
ILMN_1786544	ACVR1B	9.31325	9.64953	9.93476	8.67889	9.5095	8.81632	9.64574	8.55845	9.46114	9.78212	9.59842	10.1251	9.69695	9.90698	9.30877	9.07303	9.04284	9.94917	9.40928	8.77412	8.45624	9.37637	8.37487	9.67523	9.14643	10.0918	10.2251	9.7105	8.67183	7.86026	9.22522	9.10282	9.54577	9.20974	8.57697	9.22395	9.33268	9.61618	9.10904	9.57895	11.1094	9.81703	7.98364
ILMN_2243308	ACVR1B	11.6206	11.9952	11.7507	11.5497	11.9062	11.7969	11.6463	11.557	12.0558	11.9684	12.1055	11.9104	12.0164	12.1654	10.8238	12.0667	11.5595	11.9743	12.1631	11.81	11.4011	11.668	11.9193	12.6271	12.1169	12.2894	12.018	12.3229	11.9402	8.89664	12.1732	12.2271	12.4941	12.1789	11.8245	11.6922	12.3299	12.4821	12.3532	12.2295	12.6746	12.4229	10.1085
ILMN_1689217	ACVR1C	9.66594	10.2546	10.2456	9.18212	10.1965	9.14026	10.5476	9.19548	9.33424	10.5909	10.0954	11.104	10.2895	9.79703	11.0931	10.1129	10.3771	9.88283	10.0312	10.3678	9.7308	10.7764	9.03707	10.2504	9.72104	10.6801	10.777	10.0734	8.74494	9.52261	10.2417	9.45072	9.60672	10.1972	9.56265	10.9048	9.55964	9.1421	9.83608	10.5727	10.1703	10.2565	8.97272
ILMN_1670912	ACVR2A	11.2689	11.2333	11.5259	10.2666	11.4886	10.4969	11.1629	11.2845	11.0621	11.1638	11.6108	11.693	11.405	11.2816	12.0487	11.487	11.3972	11.6904	11.43	11.2302	10.7286	11.2338	10.278	11.11	11.2054	11.1373	10.9754	11.3669	10.2592	11.1705	11.2057	11.054	11.49	11.2868	10.7179	11.6076	11.2383	11.0053	11.8162	12.2264	11.4785	11.3089	10.7113
ILMN_2152711	ACVR2A	12.3999	12.4582	12.1478	11.6902	12.2128	11.6542	12.1436	12.3949	11.5842	12.3338	12.7512	12.1357	12.1024	11.7763	10.8087	12.0703	11.9784	12.266	12.3644	12.6002	11.3203	12.219	11.3174	12.1754	12.1792	12.0739	11.817	12.3601	11.5231	11.7366	12.3581	12.1984	12.4087	12.2794	11.5768	12.5028	12.5216	11.7538	12.1432	13.0167	12.2824	11.9802	11.6741
ILMN_1668983	ACVR2B	8.86974	9.13238	9.27308	8.16423	9.35981	8.18631	9.22656	8.30546	8.44745	8.99429	8.97347	9.13051	8.76539	8.70313	8.9987	8.46321	8.55278	8.96182	8.7075	9.87709	9.38423	9.31934	8.87952	10.1608	9.74837	10.5196	10.1191	10.6677	8.64412	8.46304	10.0928	10.024	10.4637	9.76836	8.54176	9.70376	10.6646	9.5219	9.07869	11.0826	10.5054	9.88865	8.83368
ILMN_1807493	ACVRL1	10.145	10.28	9.90202	10.1889	9.86441	10.0822	10.2349	10.0666	10.2168	9.81085	9.67818	9.72776	10.1767	10.0819	9.9728	9.82349	9.63851	9.58193	9.52659	9.61783	10.4167	10.4048	10.2388	9.51942	9.5333	10.082	9.92268	9.8657	10.2297	11.1805	9.92441	9.909	10.0057	9.53148	9.7819	9.86826	9.72208	9.59075	9.35971	9.51208	9.65801	9.63554	9.95467
ILMN_3250257	ACVRL1	12.5543	12.6273	12.5015	12.5911	12.7519	12.7174	12.4719	12.902	12.9732	12.5471	12.4432	12.3416	12.7469	12.7827	12.0816	12.8075	12.3805	12.7523	12.4751	12.2521	13.1778	12.3218	13.0068	11.7745	12.6763	11.8775	12.6936	12.8645	12.6608	12.7351	11.9435	12.9621	12.7582	11.9085	12.1142	12.6201	13.012	12.6774	12.2567	12.4087	12.1319	12.4288	12.3038
ILMN_1683883	ACY1	13.4696	13.9338	13.9207	13.9915	14.0614	13.9779	14.0105	13.8694	14.0725	14.0504	14.0696	13.868	14.088	14.2597	13.4921	13.9236	14.0725	14.071	13.9139	13.6905	13.3599	13.7645	13.6603	13.7516	13.4224	13.6663	13.8038	13.5059	13.595	10.5013	13.716	13.7084	13.8769	13.8098	13.7483	13.8004	13.3994	13.7453	13.5332	13.7027	13.8541	13.8987	14.2289
ILMN_1670193	ACY3	9.55473	10.7561	10.2047	9.62595	10.707	10.2384	10.8983	9.73568	10.6474	10.4936	10.4449	10.7188	10.6112	10.7874	11.5017	10.4543	9.10571	10.3632	10.2029	9.64632	10.9514	10.7871	10.3363	9.5964	9.98893	10.3503	10.5789	9.0485	9.75426	8.62662	10.4914	9.36082	10.1141	9.10003	9.55839	10.6296	9.20711	10.0633	8.92086	11.0059	10.2504	9.45105	10.2019
ILMN_1686432	ACYP1	10.6576	10.5722	10.5396	11.0251	10.3741	10.6509	10.7654	10.8895	10.8859	10.5161	10.4847	10.6404	10.8256	10.8931	10.5617	11.0764	10.6933	11.1498	10.3225	10.1977	10.4444	10.6005	11.3153	10.3462	10.8047	10.4399	9.96175	10.6905	10.7524	9.45589	10.4142	10.7275	11.0488	10.007	10.5537	10.4735	10.5243	11.2516	11.5029	10.5557	10.4752	10.4985	8.8409
ILMN_1694233	ACYP1	11.9341	11.5952	11.423	11.067	11.0125	11.3047	11.6054	11.5229	11.4889	11.7381	11.229	11.4977	11.2519	11.2934	11.0427	11.5829	11.142	11.6091	11.4513	10.9254	11.6703	11.3488	11.7515	10.7902	11.4986	10.9854	10.8509	10.9682	10.6404	9.89305	11.2496	10.6147	11.0585	11.1492	10.7922	11.0438	11.0359	10.7232	10.4494	10.7532	10.7505	10.934	9.82374
ILMN_2319825	ACYP1	9.02183	9.51606	9.55709	8.16979	9.21687	8.49974	9.25147	8.44435	8.98182	9.59175	9.01072	9.47817	9.18648	9.10482	8.41256	8.38234	8.46834	9.34898	8.84879	8.58902	8.32923	9.20741	8.3171	8.2898	8.23792	9.00479	9.32638	8.40601	8.15597	7.97671	8.67106	8.18105	8.56532	8.41186	8.3094	8.64994	8.18295	8.36482	8.22641	9.13106	9.38139	8.317	8.02174
ILMN_1697550	ACYP2	10.5505	11.2371	11.5976	10.1168	11.3937	11.7145	11.1181	11.8556	11.5949	11.3197	11.151	11.2522	11.8466	11.8322	11.2647	11.8548	11.0927	10.9487	11.5389	10.8643	9.76932	11.3479	10.8117	10.7626	10.4537	10.9794	11.2349	10.6453	9.9544	9.46471	11.2756	10.6375	11.203	10.4906	11.6661	11.3128	10.4473	10.9226	10.7901	11.334	11.0928	11.5213	12.5972
ILMN_2158705	ACYP2	13.2256	13.7092	13.5464	13.6937	13.747	13.6546	13.6384	13.6407	13.6121	13.7279	13.5819	13.6835	13.7224	13.7429	13.6407	13.7372	13.5686	13.2926	13.7271	13.2893	13.1762	13.5361	13.5055	13.407	13.1651	13.3483	13.4637	13.3897	13.162	13.2512	13.5931	13.2525	13.6486	13.4603	13.5059	13.6145	13.2801	13.5552	13.4432	12.8447	13.4626	13.5998	13.5145
ILMN_1803686	ADA	10.7402	11.6887	11.4004	12.2597	11.405	11.6636	11.4228	11.8028	12.4323	11.5823	11.3033	10.573	10.8816	11.4183	10.1685	11.3323	10.8186	10.8977	11.3789	10.6745	10.957	11.1714	11.4199	11.4335	10.45	11.2067	10.8558	11.7205	12.4304	12.3721	11.0144	12.2239	11.7371	11.4725	11.4854	11.1305	11.4062	12.3294	10.981	10.913	10.6032	11.6663	12.8564
ILMN_1666174	ADA2	8.63037	8.7504	8.4158	8.67506	8.76675	9.20531	8.29255	9.29001	8.83256	8.77051	8.558	8.55964	9.02863	8.84207	9.25239	9.00523	9.06465	8.88064	9.05152	8.71221	8.62019	8.39919	9.04161	8.99451	8.96092	8.7158	9.15669	9.08849	9.32276	10.1445	9.03812	8.96463	8.78849	9.25842	9.19524	9.12173	9.03768	9.12839	8.83111	8.75729	8.20844	9.1284	10.9847
ILMN_1686283	ADA2	10.3713	10.6363	10.6303	12.5552	10.8645	11.9274	10.8099	11.9497	12.0633	11.1244	11.5809	11.3899	11.1602	12.0749	11.3491	11.2499	11.8114	11.48	11.3272	10.2017	10.4491	11.1615	11.2561	11.054	10.4031	10.8516	10.6584	10.7449	11.8582	11.5103	10.4343	11.4675	11.3908	10.6272	12.0438	10.8418	10.7534	12.1118	11.0635	10.1165	10.9648	11.869	11.9364
ILMN_1751851	ADA2	13.4874	13.4626	9.68001	13.8353	13.5771	13.549	13.094	13.4283	13.8455	13.9379	13.6642	13.6224	13.6337	14.0068	13.4105	12.9962	13.7408	13.7535	13.7982	12.8795	13.3063	14.0304	13.7773	13.3178	13.439	12.8269	13.2731	13.407	13.8145	14.1711	12.8322	13.5524	13.5622	12.8392	13.4216	13.38	13.4595	13.8893	12.6103	12.8408	13.1932	13.5055	13.7748
ILMN_1745580	ADAD1	7.90666	7.98999	7.70615	8.32798	8.08005	8.18385	7.83642	8.50402	8.06051	8.46028	8.26331	7.76715	7.96738	7.94677	8.49781	8.5558	8.35354	7.88056	8.1806	8.47977	8.62317	7.79993	8.15855	8.40628	8.4221	7.81427	8.00302	8.38014	8.25484	8.70267	8.02662	8.15438	8.2483	8.28094	8.42963	8.40648	8.19875	8.21791	8.30635	8.02826	7.80201	8.18192	8.62262
ILMN_1745108	ADAD2	8.09277	7.76168	8.10409	8.02805	8.49513	7.91307	7.79255	7.91391	7.9716	7.85423	7.7929	8.12159	7.80352	8.09365	7.83001	7.97057	7.98612	7.67652	7.92773	7.9807	7.93661	7.89568	7.94221	7.86237	7.91489	8.03906	8.06201	7.96969	8.02755	8.14173	8.01868	7.95067	7.97986	8.0222	7.98355	7.78123	7.97736	7.94487	7.93906	8.07439	8.20575	7.88163	8.24803
ILMN_1725043	ADAL	10.2997	11.3869	11.2936	10.5925	10.5129	11.2532	10.7593	11.2783	11.1848	10.4821	11.0667	11.0426	11.5162	10.7937	9.58594	10.8954	11.0806	10.6579	10.2754	10.5995	9.96782	11.0942	10.3923	10.3028	9.97191	10.3237	10.5347	9.99886	10.1776	10.7863	9.64781	10.1373	10.5603	10.8738	10.7417	11.0047	10.0832	9.80469	10.2002	9.84492	10.1553	10.2872	11.6308
ILMN_1718946	ADAM10	12.5435	12.587	12.7524	12.0531	12.6668	12.4874	12.2984	12.5772	12.5256	12.5738	12.5159	12.7399	12.5042	12.417	12.8152	12.6746	12.7179	12.5594	12.6023	12.427	12.1396	12.5113	11.8552	12.6283	12.2816	12.5811	12.6422	12.7045	12.2757	10.8832	12.3066	12.486	12.4401	12.6021	12.5645	12.5425	12.6672	12.4705	12.591	12.7936	12.9132	12.7317	12.2685
ILMN_2148360	ADAM10	12.7311	12.7796	12.9077	12.4198	12.8731	12.5924	12.7003	12.758	12.7412	12.7965	12.6228	12.9982	12.6037	12.7674	13.0049	12.8054	12.8247	12.8308	12.673	12.5819	12.5571	12.8645	12.1945	12.8924	12.5995	12.7268	12.66	12.828	12.5926	11.5483	12.5374	12.5582	12.688	12.6851	12.7628	12.7736	12.8822	12.7762	13.0215	12.9291	12.9531	12.8639	12.3776
ILMN_1711374	ADAM11	8.72496	8.38738	8.71949	8.95599	8.08005	9.22619	8.26975	8.71557	8.40689	8.17858	8.52143	7.95345	8.30229	8.84945	8.88973	8.8667	8.89906	8.2186	8.94776	8.65818	8.97385	7.87598	8.60816	8.84902	8.50767	8.58338	7.74512	8.68069	9.55564	10.4815	8.68112	9.35562	8.86553	9.09286	9.15942	8.54021	9.00597	9.6567	9.28042	8.21558	7.67667	8.67112	10.1489
ILMN_1705689	ADAM12	7.98533	8.20388	8.15305	8.02919	7.90913	8.08176	8.81699	8.07275	8.08156	8.15402	8.27536	8.39088	8.05373	8.43865	8.04646	8.0008	7.96166	8.88388	7.95452	7.94269	7.94188	8.48274	7.97393	8.1948	8.09046	8.07777	8.42573	8.06101	8.10989	7.913	8.13477	7.99528	8.28413	7.9377	7.98452	7.98404	7.92837	8.05594	7.89352	8.541	8.31111	8.00495	8.01805
ILMN_1726266	ADAM12	9.42506	8.92244	9.2521	10.5887	9.16768	9.97832	8.80844	10.1634	9.21728	9.26871	9.36056	9.39868	9.18991	8.98569	10.2674	9.76381	9.88887	8.89382	9.46258	10.5081	10.2934	9.31177	10.7627	10.2656	10.2838	9.16055	9.20338	10.2047	10.9273	12.7371	9.72751	10.1624	9.64832	10.0099	9.91113	9.63886	10.4356	10.5022	10.6458	9.04261	8.97493	9.89618	11.1725
ILMN_1785393	ADAM12	8.07369	7.74305	8.37699	7.95374	7.90634	7.95269	8.50236	7.86671	7.94255	8.16832	8.03878	7.85696	7.98496	8.26858	7.87985	7.89971	7.9577	8.59312	7.77837	7.86034	7.81331	7.82073	7.85064	7.7129	7.72431	7.84758	8.5206	7.85468	7.84942	7.93429	7.7698	7.75867	8.07514	7.7856	7.8701	7.95686	7.78381	7.92231	7.85297	8.22112	8.1721	7.87176	8.09007
ILMN_1751500	ADAM15	11.0856	10.8941	10.8705	10.4669	11.1677	10.816	11.1026	10.3773	11.3539	10.9631	10.5924	10.5967	10.9598	11.3034	11.3174	11.2997	10.8178	10.8752	11.0803	10.1836	11.2586	10.5995	11.057	10.9196	11.1831	10.8763	10.5474	10.9933	11.7979	12.2631	11.0585	11.481	11.0224	10.9002	11.0307	11.1767	11.0885	11.1677	11.019	10.8684	10.8885	11.1191	10.0158
ILMN_1756920	ADAM15	13.4575	13.327	13.0835	13.236	13.1764	13.1022	13.2247	12.8448	13.0569	13.351	13.0981	13.089	13.14	13.2855	13.3679	13.1533	12.9452	13.4446	13.3562	12.9414	13.6178	12.8745	13.4736	13.012	13.4334	13.0131	13.0179	13.1268	13.2927	13.5569	13.1679	13.4266	13.1327	12.9212	12.706	13.0273	13.327	12.8575	12.3841	13.2753	13.1889	12.996	12.6065
ILMN_1774491	ADAM15	8.44816	8.80477	8.84098	8.51305	9.23325	9.06626	8.4405	8.85479	9.03849	8.86851	9.07921	9.09669	9.79524	9.39529	8.75381	8.80582	8.94643	9.16344	8.86901	8.42169	8.61406	8.74512	8.59228	8.72575	8.82376	8.27448	9.12541	8.54984	9.56963	9.11771	8.66331	8.91013	8.58302	8.83441	8.89827	8.42438	8.99516	9.06175	8.72165	8.5439	8.50397	8.62661	8.12509
ILMN_2384544	ADAM15	12.0172	11.1306	11.4115	10.3877	11.4723	10.9232	11.7711	10.7393	11.3435	11.1368	11.0899	10.8369	11.2726	11.3231	11.2346	11.3362	10.6731	11.1568	11.1555	10.7431	12.1861	11.1216	11.918	11.2638	12.2172	11.417	10.9385	11.2957	11.8841	12.0705	11.2893	11.5605	10.8752	11.0235	11.1776	11.2765	11.4767	11.2451	11.4058	11.4204	11.2	11.1756	11.168
ILMN_1765779	ADAM17	10.125	10.3481	10.5962	9.11498	10.581	9.76713	10.5122	9.99503	10.4995	10.3208	10.0949	10.2648	10.2607	10.6101	10.8449	10.5636	9.89292	10.2289	10.3218	10.1874	11.1147	10.4774	10.612	10.7654	10.3422	10.9698	10.5367	10.8588	10.5954	10.0691	10.3216	10.6596	10.15	10.2594	10.3045	10.3438	10.8901	10.608	10.6433	11.0781	10.8758	10.7546	11.0044
ILMN_2121068	ADAM17	13.9589	13.5808	13.4831	12.5514	13.5163	13.1325	13.8306	13.6759	13.5415	13.5533	13.5698	13.2691	13.5246	13.7457	13.3992	13.2939	13.2131	13.4551	13.4456	13.7228	14.1588	13.6622	14.0903	13.6892	13.7968	13.9932	13.6743	13.6157	13.8588	14.6328	13.7102	13.8415	13.6461	13.5312	13.5777	13.3816	13.9977	13.7212	13.7483	13.7071	13.7368	13.6467	12.5969
ILMN_2201386	ADAM18	8.24031	7.89287	7.80648	10.2135	8.76042	8.96445	7.84706	9.66898	9.07936	8.1026	8.87044	8.33421	8.69562	8.87327	8.75135	9.40743	9.00215	7.97678	8.72015	9.09477	8.74462	8.55285	8.81497	8.94266	8.50032	8.42682	8.47111	9.5802	9.00694	10.2435	8.55695	9.05102	8.66011	8.90369	9.55551	8.72125	8.89894	8.48987	9.79223	7.82302	8.35892	8.89127	9.70139
ILMN_1682225	ADAM19	7.88169	8.078	7.5499	8.12818	7.81331	8.1751	7.72984	8.07954	7.80798	8.15064	7.95739	7.94759	8.11372	7.78411	8.15205	8.15839	7.99402	8.36664	7.95663	8.05242	7.87809	8.37103	7.90963	8.10123	8.10286	7.91204	8.0674	8.00371	8.18574	8.10407	7.92495	8.01118	7.91349	7.99083	7.96534	8.01831	7.96178	7.926	7.99343	8.52839	8.19502	8.02437	8.36082
ILMN_1713751	ADAM19	10.954	11.1832	10.9945	11.2472	10.474	11.0972	10.2151	10.0223	11.3055	10.9019	10.7922	10.8576	11.1781	11.19	11.2579	10.5782	10.2249	11.5841	10.8914	11.8184	11.6967	12.2949	11.7344	12.6814	11.656	12.619	11.7055	12.3637	12.4015	10.4093	12.151	12.6115	12.6352	12.0159	11.8912	11.7465	12.2224	12.3995	12.6717	12.2354	12.7565	12.6431	9.99733
ILMN_1788481	ADAM19	7.69258	7.791	8.29677	7.68412	8.2387	7.80421	8.52434	7.83709	7.87844	7.78477	7.82278	7.83492	7.84567	8.23376	7.80743	7.71803	7.65033	8.20989	7.78511	7.76348	7.90873	8.82075	7.84421	8.3378	7.99341	8.78624	8.56213	8.15301	8.08574	7.77525	8.23693	8.21738	8.30865	7.95381	7.79736	7.90107	8.12507	8.29454	8.31489	9.04261	9.24643	8.15875	7.82259
ILMN_1662675	ADAM2	8.29969	8.313	8.20093	8.42102	8.16399	8.39934	7.98611	8.46498	8.39577	7.81036	8.13646	8.31208	8.08275	8.24009	8.55957	8.58193	8.38267	8.15925	8.20534	8.62261	8.31497	8.39478	8.14972	8.21048	8.17384	8.07441	8.43386	8.48308	8.08089	8.82892	8.22857	8.51175	8.06166	8.25795	8.40787	8.37987	8.21827	8.22262	8.5875	8.62599	7.82713	8.34131	8.66802
ILMN_1737629	ADAM20	8.53784	8.20844	8.7917	8.72165	8.97661	8.35861	8.76795	8.55964	8.42619	8.77883	8.69228	8.74075	8.47743	8.49947	9.01017	8.6931	8.91285	8.77984	8.61409	8.50141	9.08199	8.25682	8.4974	8.62177	8.49586	8.32381	8.46629	8.46551	8.26971	9.10526	8.3515	8.48167	8.36784	8.47257	8.43121	8.35995	8.63782	8.41005	8.71145	8.81334	8.39382	8.47168	9.38599
ILMN_1812112	ADAM21	8.76473	8.51405	9.04199	9.47616	8.93838	8.95549	8.87009	9.01675	8.97765	8.43688	8.78382	9.13245	9.05671	9.00189	8.69346	8.73991	9.00169	8.72227	8.74532	8.98397	8.45624	8.898	9.19225	8.95206	8.5914	8.6539	8.76824	8.8206	8.9675	10.3045	8.53747	8.96255	8.79859	9.03288	9.04755	8.86188	8.76265	8.669	8.64982	8.24354	8.67297	8.86426	8.77562
ILMN_3241313	ADAM21P1	7.90158	8.09247	8.23918	12.1089	8.77037	9.29328	7.56787	9.10955	8.69253	8.24943	8.76259	8.31294	8.66102	8.46772	8.88238	8.82185	8.91202	8.3761	8.86001	9.16988	9.18433	8.63415	9.77311	9.21648	8.90489	8.34543	8.75454	9.19936	10.1355	11.6474	8.75135	9.51072	8.73317	9.16759	10.1097	9.11088	8.8588	8.93807	9.17676	7.59829	7.92369	9.0952	10.2718
ILMN_1675210	ADAM22	8.68751	9.12667	9.08005	8.63246	8.73565	8.39202	7.90924	8.61403	8.36794	8.66807	8.66181	8.6067	8.42944	8.71723	8.49408	8.44421	8.5618	8.80025	8.34368	9.24869	9.91756	8.89141	8.91924	8.54864	8.65063	9.33035	8.76699	8.58546	8.34598	9.31112	8.69803	8.41415	8.44375	8.5196	8.54035	8.91543	8.28452	8.14155	8.59981	9.13352	8.50593	8.56626	8.4963
ILMN_1706302	ADAM22	7.86202	7.89468	8.54262	8.06397	8.39307	8.0154	8.54449	7.74641	7.8648	8.10797	8.00511	8.22337	7.98172	8.17694	8.18258	8.05805	8.03884	8.32902	7.98614	8.1205	7.99219	7.85383	7.90166	7.96907	7.97982	8.30546	8.7132	8.01657	7.86085	8.05026	7.82962	7.95381	8.01233	8.04552	8.03403	8.04089	7.99528	7.86505	7.91726	8.02299	8.57971	7.99254	7.94171
ILMN_2351754	ADAM22	8.27075	8.48541	7.98584	8.54077	8.22223	7.95223	7.95368	8.01287	8.07814	8.26695	8.01657	8.52343	8.21173	8.11758	8.65564	7.99478	8.33317	8.38545	8.15893	8.51235	8.44606	8.27691	8.33838	8.23384	8.34238	8.21209	7.90938	8.35623	7.96003	8.67237	8.02362	8.22757	7.91619	8.36843	8.05805	8.22597	8.13161	7.85622	8.21015	8.34715	8.65964	8.22305	8.19387
ILMN_2060086	ADAM23	8.89052	8.73125	8.88134	8.52733	8.31181	8.29294	8.90096	8.59117	8.44039	8.53837	8.47091	8.52459	8.21055	8.66847	8.85521	8.5175	8.42868	7.90992	8.3094	8.60864	9.77673	8.81602	9.00029	8.5554	8.39356	8.34463	8.92077	8.71494	8.64847	9.13607	8.8181	8.36156	8.26745	8.28285	8.80721	8.5192	8.41032	8.32292	8.79732	9.19602	8.1389	8.48472	8.58105
ILMN_1664236	ADAM28	7.76723	8.02934	7.63273	7.91349	7.7924	7.74675	8.43037	7.65923	7.86588	7.93391	7.71219	7.80194	7.73852	7.65991	7.73046	7.8514	7.65405	8.26364	7.67586	7.69813	7.59779	7.75189	7.63086	7.75736	7.77938	7.93481	7.54453	7.75044	7.70537	7.75729	7.74363	7.72199	7.84686	7.63246	7.81732	7.55261	7.70564	7.54069	7.63847	7.70653	8.30352	7.7886	7.7203
ILMN_1664631	ADAM28	9.75912	9.15462	9.13909	8.82349	8.96144	8.65667	9.05118	8.20683	9.76629	9.46404	8.67291	8.72262	8.43781	9.26354	8.37156	8.53427	8.29307	9.19199	8.42188	8.67232	9.2426	8.96549	9.37056	8.36529	8.30589	8.74478	8.99381	8.25547	8.68824	8.71467	8.66386	8.57836	8.45091	7.97875	8.87219	8.60273	8.08037	8.30288	8.55429	8.87511	8.49005	8.54232	8.42919
ILMN_1802100	ADAM28	10	9.44298	9.32365	9.62207	9.26364	8.87149	9.45694	9.27143	9.52178	9.72134	9.21248	9.19994	9.01267	9.35454	9.73211	9.16207	9.01312	9.05978	8.91989	9.64713	9.95391	9.1828	9.88429	9.10162	9.62114	8.98257	9.06635	9.13816	9.17763	10.501	9.03305	9.22086	8.81359	8.9667	9.15483	9.31934	8.55937	8.46536	9.09695	8.84589	8.59406	9.2118	8.72589
ILMN_2194158	ADAM29	8.27075	8.09247	8.48914	8.41476	8.03315	8.0369	8.62505	8.50987	8.46564	8.5595	8.48425	8.24397	8.05753	8.48914	8.54404	8.33492	8.21959	7.76153	8.28903	8.39459	8.04406	8.36281	8.59421	8.42957	8.20013	8.27978	8.7175	8.44829	8.42023	8.69872	8.04518	8.22438	8.07836	8.34252	8.36329	8.27049	8.35931	8.28385	8.55776	8.45887	8.35699	8.22906	8.78909
ILMN_2100871	ADAM30	9.25369	8.42252	8.05055	11.3978	8.83075	10.0499	7.86113	10.12	9.3489	8.89188	8.88661	8.81832	8.59519	8.317	9.39237	9.91219	9.97003	8.35824	9.58673	9.83346	10.0236	8.78669	9.95542	9.80198	10.1361	9.01612	8.19026	10.1836	10.2232	12.6268	9.26702	9.92725	9.55561	9.53171	10.2921	9.63339	9.82462	9.54275	10.3237	8.23918	8.70168	9.728	11.897
ILMN_1798045	ADAM32	8.91519	8.80081	9.10897	10.1174	8.66425	9.36182	8.60523	10.1901	9.2891	8.78739	8.98729	8.81211	8.64319	8.56873	9.29963	9.96941	9.74728	8.64418	9.17044	9.81033	9.07858	9.16414	9.14122	9.73103	10.0224	8.57348	9.26354	9.94995	9.06644	11.4314	8.95968	9.36141	8.94707	9.83356	9.85329	9.4556	9.28259	8.37311	9.89404	8.80721	8.42553	9.42423	10.674
ILMN_1806841	ADAM32	8.27782	8.71221	8.81288	7.90709	8.20187	8.12725	8.52434	8.19073	8.42444	8.15154	7.90113	7.87264	7.87958	8.18792	8.05123	7.97555	7.85616	8.59629	8.11783	8.15005	8.11359	8.13371	8.17712	8.22712	8.10966	8.60022	9.44716	7.94972	8.03229	8.27229	8.4142	7.91614	7.86757	8.14474	8.14161	8.32216	8.09995	7.96197	8.05161	8.84133	7.88624	7.98849	8.43892
ILMN_2293012	ADAM32	8.16648	8.27317	8.33539	7.88129	8.21658	7.79729	8.6848	7.80391	8.35141	8.27937	8.03549	7.8703	7.84567	8.1454	7.88498	7.81056	7.87369	8.41538	7.8872	8.05706	8.12438	7.88375	7.79755	8.00792	7.95188	8.06894	9.25344	7.94604	7.89694	7.88727	7.94656	7.80647	7.83878	8.00162	7.93684	8.09249	7.93344	8.09938	7.84162	8.49481	8.41041	7.91099	7.93986
ILMN_1651657	ADAM33	8.26358	8.65671	7.86188	8.12161	7.8527	8.45269	8.28307	8.225	7.83685	7.90002	7.85523	7.90505	8.35566	7.8699	7.99634	8.07208	8.33317	8.01023	8.19811	8.16877	9.92628	8.46467	8.45192	8.32686	8.02101	7.80427	8.2078	8.0376	8.62275	8.96641	8.47639	8.4175	8.30921	8.25725	8.06981	8.30418	8.18709	8.46566	8.4945	8.16406	7.93534	8.11281	7.93725
ILMN_1671297	ADAM33	7.93588	8.40865	8.47921	7.84637	8.25291	7.90105	8.87787	7.82477	7.96733	7.79125	7.96009	8.16092	7.74264	8.27186	7.70577	7.79599	7.76905	8.58792	7.90091	7.80617	7.82963	8.16114	7.8103	7.85746	7.87765	8.04156	8.71228	7.88231	7.86613	7.78286	7.74175	7.66776	8.01233	7.82186	7.73137	7.91563	7.90378	7.81082	7.84948	8.22376	7.89338	7.79609	7.79522
ILMN_1669486	ADAM3A	7.87291	8.01482	8.23008	8.05697	7.92128	7.87964	8.67415	8.07667	7.74642	7.98187	8.17094	8.06278	8.02501	8.30148	8.36198	7.73651	8.13396	7.91519	7.874	8.13469	8.01916	8.10517	7.84625	7.99992	8.095	8.33546	8.66225	8.21467	8.03445	8.21635	7.96197	8.18011	7.93337	8.15161	7.95553	8.08533	8.06045	7.98885	8.02295	8.17413	8.75728	8.03028	7.96473
ILMN_1795204	ADAM3A	8.37469	8.16905	7.96732	8.99864	8.32784	8.6963	8.71785	10.6294	9.26514	7.94718	8.55988	7.90417	7.73029	8.36049	10.2121	9.22256	7.88991	7.99028	8.60293	9.37689	8.66547	7.81966	8.77928	9.25688	9.78342	8.50665	8.25137	9.15038	8.63036	11.8899	9.02459	9.72621	7.75673	8.82827	7.77163	7.74561	8.86609	8.97	9.65275	8.42536	7.80201	8.82219	10.0433
ILMN_2223911	ADAM3A	7.68439	8.13345	8.09067	7.77791	7.68265	7.87366	7.76809	7.71868	7.85008	7.74542	7.90957	8.0083	7.98496	7.80949	7.74634	7.71176	7.71691	8.5158	7.65325	7.54453	7.69427	7.79708	7.80735	7.79813	7.67077	7.64213	7.98992	7.64925	7.61465	7.57317	7.77136	7.59515	7.7149	7.60618	7.78311	7.76987	7.66882	7.79254	7.77701	7.93454	7.79587	7.78921	7.61015
ILMN_2302214	ADAM5	8.1294	8.26515	8.18339	8.65216	7.77092	8.46878	8.25937	9.81672	9.064	8.20324	8.21721	7.5859	7.77505	8.48148	9.72633	8.55929	7.83739	7.9692	8.26522	9.16776	8.77601	7.77797	8.42382	8.6303	9.18133	8.59657	7.78102	8.7848	8.40906	11.2652	8.70898	9.0533	7.5316	8.45243	7.68265	7.92077	8.27534	8.59975	9.24652	7.6782	8.04939	8.62868	8.79806
ILMN_1750294	ADAM7	8.55845	8.29623	7.97645	10.0327	8.34831	8.60903	8.63776	8.64925	8.54217	8.01888	8.64854	8.64233	8.55212	8.56138	8.38091	8.54682	8.46648	8.44045	8.44757	8.85262	8.67604	7.85133	8.54539	8.67099	8.45268	8.31273	8.33513	8.72967	8.42225	8.95206	8.38631	8.65997	8.3524	8.54984	8.66739	8.64118	8.42279	8.12272	8.57703	8.36918	8.50397	8.52259	8.45021
ILMN_1708348	ADAM8	8.79954	8.84071	8.77385	8.40277	8.97541	8.41113	9.14496	8.19803	8.90147	8.78903	8.48376	8.66894	8.73445	9.1727	8.57546	8.69195	8.44711	8.94202	8.64296	8.56157	9.06861	8.94117	8.86346	9.06819	8.46694	9.03357	9.62932	8.57967	9.34621	8.59542	9.21516	8.99219	8.96719	8.29021	8.59184	8.61054	8.68176	9.37592	8.92573	9.78004	9.32836	9.10707	8.58461
ILMN_1727524	ADAM9	12.4409	12.2863	12.5491	12.7323	12.6659	12.6548	11.8968	12.6831	12.7025	12.5054	12.6559	12.6451	12.6957	12.8258	13.0062	13.0517	12.902	12.9439	12.7866	12.6696	11.9801	12.2124	12.2895	12.8368	12.376	12.3223	12.6182	12.728	12.8407	13.4738	12.5449	12.7065	12.6829	12.4514	12.8937	12.5989	12.918	12.8007	13.0611	12.4826	12.7576	13.2229	12.7757
ILMN_1716909	ADAMDEC1	9.87948	9.2749	9.82462	11.1713	9.08027	10.1257	9.82532	11.1528	10.5719	9.548	9.72855	9.6857	9.42572	9.93251	11.2954	10.7655	10.5277	9.66074	9.96283	10.7525	9.82228	9.34461	10.2581	10.5137	10.4911	9.1274	9.15767	10.7267	9.72298	13.0156	9.27068	10.6102	9.53042	10.5881	10.6764	9.94659	9.81801	9.09175	11.1429	8.81274	8.63608	10.4201	11.5037
ILMN_2103107	ADAMDEC1	9.74068	9.35139	9.63774	8.61544	8.58438	8.32463	9.66607	8.82804	9.68556	9.41607	8.52691	8.95655	8.03543	9.37731	8.5022	8.3431	8.13778	9.36397	8.53911	9.01653	8.5091	8.21903	8.27282	8.15135	8.21573	8.45928	8.94251	8.12328	8.13494	8.35163	8.10657	8.19795	8.04788	7.97306	8.16533	7.99073	8.0341	7.83574	7.99447	8.9548	8.26808	8.09374	8.13598
ILMN_1673566	ADAMTS1	11.669	11.1968	10.9098	10.1091	11.0364	9.97148	11.0839	10.0717	10.3808	11.3504	10.3843	11.062	10.3221	10.7159	11.0893	9.9318	10.9283	10.7077	11.0193	13.4423	13.4109	12.2341	12.0168	13.3635	13.2116	13.2347	13.5237	13.9705	13.8374	13.3176	13.0485	13.8284	13.1073	13.0278	12.636	13.0326	13.6174	12.988	13.5516	13.1394	13.8388	13.3305	11.2667
ILMN_1751168	ADAMTS10	7.77742	8.14498	7.79631	7.94453	7.85998	7.92253	8.09018	7.75307	7.74054	8.11517	7.73529	7.89452	7.99117	8.13222	7.82065	7.84297	7.81813	8.52095	7.79776	7.99856	7.8861	7.72849	7.84316	7.95381	7.93468	7.77327	8.61894	7.71217	7.78472	7.857	7.85127	7.79002	7.84901	7.85493	8.00118	7.83068	7.80537	8.00843	7.89958	7.91576	8.40865	7.89741	7.83262
ILMN_1660970	ADAMTS12	7.8167	8.41958	7.94115	8.4017	8.52588	8.40396	8.33227	7.73929	7.96733	8.59916	8.85087	8.34056	8.60816	8.59781	8.36973	8.31195	8.46958	8.14914	8.70566	7.68265	8.81901	8.83133	8.34043	8.75618	8.68212	8.44468	8.7132	8.40558	8.33039	8.73861	7.93587	7.7578	8.75333	8.31459	7.77556	7.58598	8.8901	8.4168	7.76495	8.5648	7.73001	8.28877	8.92841
ILMN_1787386	ADAMTS13	8.41445	9.14095	9.26887	8.66787	9.99537	8.93107	8.96523	8.89595	9.42745	9.33063	9.6204	9.62706	9.89644	9.73036	8.9846	9.54542	9.54884	9.8762	9.13096	9.45789	9.32335	9.61861	8.86182	8.97055	9.03742	9.3594	10.0312	9.09265	9.04143	8.70105	9.59016	9.23231	9.91399	8.91136	9.04786	9.70827	8.98888	9.31954	9.21737	10.1041	10.1683	9.53517	8.99413
ILMN_2286570	ADAMTS13	7.70564	7.79277	7.95821	7.6819	7.90634	7.78096	7.94465	7.74239	7.87312	7.72179	7.71672	7.98468	7.76156	7.89813	7.70513	7.73858	7.71743	7.92091	7.7723	7.71792	7.88498	7.83403	7.82672	7.72289	7.88074	7.67164	8.23083	7.76516	7.7656	7.77597	7.75515	7.77888	7.7217	7.6828	7.6917	7.72044	7.88074	7.85379	7.69219	7.8305	8.15515	7.81094	7.64583
ILMN_2413732	ADAMTS13	9.20047	9.50305	9.43866	8.34242	9.69437	8.5695	9.63828	8.61963	8.97607	9.21951	9.41943	9.28618	9.0563	9.28766	8.49408	8.72087	8.54035	9.33688	8.77998	9.23752	9.94163	9.51161	9.33165	8.83368	9.45768	9.70858	10.1097	8.58974	8.59006	8.10566	9.16431	8.56239	9.159	8.66516	8.64451	9.36506	8.62614	8.63842	8.48604	9.77802	9.7035	8.4451	8.11981
ILMN_1676452	ADAMTS14	8.54379	8.02777	7.87991	8.758	8.7158	8.8833	8.46985	9.37602	8.48203	8.45083	8.39933	8.23602	8.40134	8.27857	8.95895	8.97629	8.90489	8.26702	9.00059	8.54153	8.76177	8.21537	8.52834	9.05912	8.89403	8.46839	7.94127	8.85115	9.74971	9.62536	8.79467	8.91874	8.92107	8.78973	8.85404	8.71537	9.29851	9.77928	9.49386	8.1114	8.40167	8.75247	9.77928
ILMN_2358134	ADAMTS14	8.316	8.10694	7.80922	8.46741	8.17294	8.43185	7.88848	8.68973	8.10645	8.32601	8.44294	7.69036	8.30142	8.45381	8.19871	8.28611	8.57436	8.40442	8.30121	8.43039	7.92714	8.48048	8.47505	8.38841	8.45484	8.2735	8.87973	8.60441	8.96541	9.59468	8.22778	8.64136	8.75033	8.6221	8.50599	8.47438	8.88091	8.90831	8.69573	8.07623	8.58104	8.48935	9.22386
ILMN_1683781	ADAMTS15	8.5825	8.42417	8.45654	8.41553	8.47554	8.71947	7.77363	8.84902	8.51522	8.30927	8.28787	7.99746	8.86123	8.30044	8.90289	8.72689	8.81112	7.92759	8.64693	8.46083	8.76662	8.55093	8.51141	8.67037	8.49112	8.18032	8.65071	8.68104	8.81468	9.11244	8.5156	8.74972	8.37557	8.8149	8.59814	8.53007	8.8756	9.10535	8.74294	8.35069	8.69992	8.78979	9.76042
ILMN_1726247	ADAMTS16	8.78662	8.66054	8.94589	10.208	9.02095	9.6635	8.59368	9.52178	9.3597	8.80102	8.96829	8.96782	8.89187	8.53591	9.07729	9.72971	9.61091	8.83904	9.02277	9.57353	9.34461	8.98996	9.87825	10.0008	9.793	9.07901	8.78237	8.95606	10.1714	13.1363	9.75529	9.72569	8.92657	9.64191	10.0332	9.28429	10.4678	10.3361	10.8138	9.06119	9.06554	8.92236	11.3795
ILMN_1682989	ADAMTS17	8.14159	8.91578	8.35573	8.24848	8.64338	8.45112	8.86093	8.13224	8.68528	8.46783	8.60152	8.73165	8.9716	9.1696	8.04646	8.5558	8.09852	9.00151	7.95338	8.11069	8.48267	8.67305	8.45675	8.01329	8.05481	8.63342	8.69112	7.9553	8.05875	7.72298	8.06822	7.9722	8.39621	7.94671	8.34057	8.39067	7.84804	8.19026	7.92519	8.83255	9.25003	7.97671	7.91796
ILMN_1739872	ADAMTS18	8.0557	8.13345	8.57368	8.22603	8.23097	8.15922	8.12846	8.10502	8.01357	8.08732	8.17274	8.31154	8.11459	8.29604	8.15629	8.06767	8.02399	8.15716	7.86288	8.18083	8.09802	8.02883	8.34381	8.23508	8.13011	8.04875	7.93908	8.17094	8.17221	8.44276	8.01042	7.94386	7.9779	7.94423	8.17516	8.28928	8.00641	7.98533	8.21956	8.02638	7.877	8.06836	8.51291
ILMN_1770152	ADAMTS18	8.98949	8.10694	8.22112	8.75818	8.1948	8.54828	7.63295	8.57606	8.40058	8.22837	8.56316	8.23111	8.55059	8.24863	8.86577	8.59994	8.76142	7.71622	8.54301	9.30159	8.78257	8.32387	8.98182	8.90304	9.33024	8.61068	8.52217	8.99926	8.6688	10.3156	8.42913	8.81994	8.70892	8.73286	8.71336	8.67237	8.82095	8.56467	8.93476	7.65052	7.78188	8.68589	9.50585
ILMN_1656171	ADAMTS19	8.27782	8.06982	8.07558	9.03127	8.47379	8.3251	8.13538	8.42319	8.51631	8.35663	8.4974	8.36871	8.28676	8.04558	8.82634	8.55852	8.76472	7.83886	8.32378	8.71856	8.53479	8.32387	8.40082	8.68449	8.55334	8.37089	7.94127	8.76789	8.12012	9.29541	8.33889	8.72611	8.20936	8.70382	8.53364	8.3691	8.33884	8.06702	8.74868	7.99415	7.99182	8.56805	8.62695
ILMN_1796628	ADAMTS2	10.3582	10.1755	9.88887	10.0483	10.232	9.7104	9.67474	9.58904	10.2912	10.8649	9.87851	10.0215	9.89379	10.18	9.50397	9.77363	9.43848	10.3005	9.73623	10.0921	10.6772	10.0868	10.6438	9.84392	9.77161	10.1694	10.0362	9.9583	10.9769	9.42746	9.85057	9.95855	10.1733	9.13797	9.61359	9.76738	9.74501	10.0024	9.54412	10.2318	10.383	9.7983	9.80609
ILMN_1811765	ADAMTS2	10.0771	9.76533	9.77066	9.91768	9.97699	9.62959	9.6579	9.67005	10.1266	10.2093	9.61208	9.60168	9.94426	10.0702	8.95895	9.63387	9.49078	9.79102	9.74525	9.77541	10.3013	10.1517	9.81481	9.26879	9.37217	10.0174	10.2015	9.74446	10.581	9.9674	9.43645	9.9415	9.92491	9.54968	9.76393	9.62214	9.71638	10.0906	9.58008	10.0737	10.0127	9.4543	9.63711
ILMN_1651717	ADAMTS20	9.17251	8.38394	8.00719	10.3243	8.93351	9.19516	7.96118	9.93528	9.43127	8.26189	9.40151	8.98265	8.72376	8.52691	10.3066	10.0255	9.94877	7.71111	8.9909	9.3405	9.91511	8.65085	8.90832	9.66541	9.4594	8.66654	8.39532	9.77517	9.04607	10.8758	9.01244	10.0414	9.00199	9.77066	9.67222	8.98161	9.21472	8.91493	10.5415	8.33051	7.85578	9.56764	9.6352
ILMN_1787908	ADAMTS20	8.25526	7.86175	7.8722	10.0206	8.52317	9.41211	8.01544	9.63005	9.10197	8.36965	8.81482	8.80642	8.67926	8.93673	9.41384	9.22763	9.63658	8.11568	8.76974	9.8789	9.25631	8.53023	10.1402	9.87784	9.19398	8.77384	8.80989	9.41361	8.90977	12.6438	9.27042	9.94274	8.97009	9.48209	10.1712	9.36407	8.9105	8.5552	10.3459	8.82535	7.87431	9.45831	10.658
ILMN_1703803	ADAMTS3	8.75596	8.69561	8.62234	8.28741	8.61433	8.11217	7.97547	8.24517	8.34762	8.54581	8.30108	8.45318	8.07463	7.91513	8.31482	7.90371	8.20384	8.74714	8.1463	8.77833	8.65555	8.34622	8.01719	8.33221	8.30748	8.76028	8.71442	8.55472	8.21371	8.15482	8.6787	8.44494	8.02887	8.11103	8.16026	8.2578	8.78011	7.98962	8.20344	9.16906	9.44963	8.2945	7.98269
ILMN_2092933	ADAMTS4	8.22547	8.44573	7.8734	8.14201	8.23292	8.27122	8.77113	8.19494	7.90893	8.55709	8.44848	7.85793	7.92495	7.83062	7.74447	7.98048	7.94071	8.74714	7.80654	9.77686	9.32836	8.78011	8.17353	9.997	8.89367	11.067	10.685	10.4849	10.323	8.12987	10.8378	11.7071	9.72469	8.18625	8.72611	8.32483	9.64041	9.86667	8.30996	10.0183	9.68347	9.941	8.13265
ILMN_1681886	ADAMTS5	10.961	10.853	11.8542	10.7368	11.6867	11.2903	11.6812	11.8324	11.0029	11.036	11.9126	11.3643	11.8786	11.7283	11.4311	11.5835	11.6547	11.4539	11.5162	11.4067	10.8482	11.5324	10.1519	10.8016	10.5763	10.2248	11.1473	11.1153	9.93395	11.5318	10.3456	10.5576	10.2006	10.8429	10.6098	11.4437	11.2644	9.05562	10.7579	11.1875	10.5228	10.6703	11.1932
ILMN_1767362	ADAMTS6	9.48842	8.85095	8.7175	9.23592	9.00318	9.00325	8.12633	9.06554	8.81127	9.05186	8.6303	8.81573	8.89061	9.17806	9.15113	8.94481	8.83298	8.88765	8.68418	9.15688	9.2895	8.78792	9.44167	8.5794	9.34177	8.6077	8.60111	8.777	8.79869	9.38743	8.7917	8.63983	8.59868	8.56998	8.90489	8.75247	8.75194	8.58914	8.57356	8.73537	8.6924	8.60344	9.43601
ILMN_2211790	ADAMTS7	7.78028	7.68577	8.19222	7.93469	7.98614	7.91371	8.60523	7.75431	8.12327	8.05138	7.79616	7.77897	7.75997	8.03338	7.9415	7.8991	7.9633	7.90557	7.89421	7.80942	8.09574	7.8142	7.75682	8.00936	7.84199	8.05261	8.04545	8.0527	8.00365	8.10171	7.7544	7.91945	7.85652	8.02514	7.85497	7.97806	7.98305	8.00034	7.91266	8.04946	8.07814	7.82296	8.22879
ILMN_3251322	ADAMTS7	8.41782	8.57026	8.87931	8.87634	8.57916	8.83596	8.7067	8.84133	8.81915	8.81119	8.65955	8.138	8.94503	8.5778	8.0907	8.91096	8.60325	8.79358	8.90854	8.58113	8.46694	8.41686	8.50134	8.88698	8.45399	8.59118	8.8257	8.7087	8.66976	8.7978	8.73652	8.78717	8.87355	9.11771	8.80404	8.51371	8.79208	9.27574	8.97407	8.70786	8.46131	8.72604	8.84026
ILMN_1672403	ADAMTS8	8.22608	7.95604	7.87709	8.13255	7.83081	7.8745	8.60124	7.94096	7.75956	7.85726	8.04405	8.0385	7.84155	8.10058	7.84506	7.95946	7.94315	8.60356	8.03735	8.07694	7.93274	8.04917	8.04837	7.93144	8.0641	7.90996	7.7982	8.09362	8.07343	8.09881	8.05714	8.12893	8.01509	8.06718	8.1826	7.96499	7.96692	7.91937	8.10044	8.75208	7.98215	7.9596	8.13179
ILMN_1805543	ADAMTS9	8.34674	8.84754	8.59761	8.06909	8.67705	8.15815	9.14643	8.14077	8.47909	8.76853	8.40668	8.59071	8.0282	8.61528	8.22541	7.866	8.21734	8.94597	8.24661	8.51358	8.08065	8.73379	8.09046	8.98672	8.45076	9.48527	9.51581	8.88091	8.35194	8.12867	9.43687	9.37358	8.78602	8.36591	8.07673	8.09788	9.68398	8.44064	9.15492	9.30436	9.43043	8.50633	7.9572
ILMN_1684919	ADAMTSL1	7.99429	7.78499	7.79042	7.84561	7.74972	7.73478	8.34898	7.68355	7.68929	7.92033	7.95403	7.7854	7.76825	7.722	7.72299	7.68566	7.76956	7.5751	7.822	7.77291	7.68659	7.74103	7.59729	7.63695	7.71035	7.81629	8.12217	7.70326	7.94564	7.75431	8.00734	7.97822	7.71159	7.77236	7.63511	7.79716	7.58465	7.87312	7.67145	7.95828	7.90998	7.78995	7.80592
ILMN_1705250	ADAMTSL1	9.01646	8.66054	8.64687	9.00583	8.92229	8.57533	8.69181	8.5335	8.555	8.46117	8.70388	8.67339	8.38633	8.59429	8.80483	8.49112	8.66102	8.50417	8.55007	8.96687	9.30799	8.53725	8.93971	8.70381	9.07034	8.4477	8.0397	8.73103	8.82206	9.61904	8.59677	8.65036	8.81881	8.28377	8.75769	8.87466	8.51913	8.31655	8.61712	8.67683	8.20844	8.62484	8.65541
ILMN_1706992	ADAMTSL1	8.46682	8.55952	8.0936	8.85059	8.79594	9.04017	8.86297	9.50501	9.07867	8.54322	9.00635	8.88238	8.9909	8.49947	8.95968	9.15057	8.92857	8.80159	8.86304	9.25525	9.13087	8.70433	8.66555	9.19703	9.15925	8.31273	8.85669	9.29804	8.75222	10.4885	8.76128	9.15261	8.43899	9.10126	9.64927	9.1491	8.95264	8.62718	9.64421	8.90739	7.95713	9.03214	10.9308
ILMN_1722621	ADAMTSL1	8.68148	8.86577	7.91204	9.38805	9.03888	9.16854	8.36619	9.61641	8.99886	8.53485	8.94511	8.77627	9.04261	8.58869	9.74797	9.16073	9.25921	8.47019	8.90464	9.19713	9.31749	8.84911	9.14122	9.29256	9.4883	8.40335	8.86781	9.24278	8.95615	10.061	8.63128	8.86008	8.69221	9.09459	9.44424	9.13816	8.90219	8.68758	9.07024	8.88533	8.6217	9.11358	11.3551
ILMN_1727084	ADAMTSL1	9.69536	9.30159	9.5172	9.14811	9.67114	9.76278	9.26099	9.88094	9.4104	9.46815	9.65857	9.18453	9.61091	9.63697	9.87322	9.68727	10.0062	9.29732	9.19049	9.90819	10.1995	9.45675	10.0819	9.65894	10.3258	9.45307	9.54864	9.55064	10.1392	11.203	9.77151	9.78377	9.96753	9.69096	9.60017	9.82201	9.76655	9.60414	9.89461	9.80356	9.7529	9.58996	10.4873
ILMN_1721495	ADAMTSL2	13.9619	13.2345	12.6398	13.246	13.1364	13.3107	11.7517	13.1024	12.9807	13.9766	12.9439	12.6801	12.6228	13.0848	12.8713	12.7116	13.1048	12.9347	12.607	12.2845	13.8718	13.0308	14.1627	12.5314	13.6779	12.4842	12.979	12.9214	13.7798	13.8518	12.8048	13.1364	12.9756	12.5362	13.0041	12.8986	12.925	12.331	11.5838	13.7283	12.3091	12.3705	12.2131
ILMN_1798690	ADAMTSL3	9.72312	9.79526	9.90614	8.49723	9.78321	9.01791	9.79795	8.71455	9.46348	9.79073	9.44561	9.93107	9.54957	9.64031	9.31218	9.15477	9.0175	9.65096	9.12428	9.59852	9.56786	10.1712	9.06654	9.20952	9.54926	10.0309	10.4172	9.05502	8.85508	8.14661	9.87876	8.83523	9.40743	8.96106	9.1163	9.64311	9.07336	8.97293	8.84124	9.7909	10.1194	8.94219	8.32296
ILMN_1687035	ADAMTSL4	9.8834	9.92441	9.74017	10.2174	10.1649	10.5598	9.79818	10.7552	10.6604	10.1469	10.2213	10.4658	10.9096	10.7068	9.94493	10.8607	10.9508	10.9104	10.6502	9.91137	8.96484	9.86534	9.3171	10.0118	9.98193	9.98463	10.24	9.92027	10.6441	10.6671	10.118	10.508	10.0954	9.99964	10.4274	10.3508	10.0239	10.5419	10.8014	10.0858	10.1589	10.5137	10.4508
ILMN_1762294	ADAMTSL4	8.89632	9.25525	8.9763	8.06683	8.75239	8.31146	9.22706	8.36549	8.72426	8.84228	8.57368	8.62552	9.19936	9.32003	8.20392	8.57068	8.29948	9.20097	8.50586	8.44542	8.46083	9.02095	8.65159	8.34874	8.54101	9.19197	9.037	8.0835	8.13639	8.12852	8.27448	8.07659	8.48672	8.09734	8.12852	8.4595	8.23136	8.4097	8.03534	9.40443	9.07823	8.09663	8.24268
ILMN_1777683	ADAMTSL4	10.1646	10.7652	10.1683	11.4654	11.019	11.7118	10.197	12.0209	11.715	11.0189	11.0014	11.1561	11.4311	11.6651	10.3159	12.0291	11.6443	11.7222	11.496	10.8134	10.3204	11.0767	10.2174	11.2417	10.4007	10.7402	10.6787	11.2378	11.8669	12.5138	11.0556	11.494	11.0576	11.0223	11.4782	11.4876	11.1273	11.9603	11.8468	10.8771	10.8846	11.3822	12.281
ILMN_1705904	ADAMTSL4-AS1	8.39709	8.5433	8.83705	8.85154	8.58361	8.74093	8.15858	8.75189	8.18559	8.64841	8.58141	8.40201	8.35459	7.95374	9.05929	8.76519	9.15556	8.70085	8.55487	9.09197	9.79843	8.73146	8.80896	9.08869	8.65264	9.87456	9.2597	9.01259	9.43209	10.1822	9.12623	9.30714	8.99389	9.18465	9.05829	8.65872	8.94134	9.30159	9.5544	9.53899	8.63965	9.23719	8.78512
ILMN_1793040	ADAMTSL5	9.06627	9.50773	9.39538	9.17411	9.50631	8.85029	9.69256	8.6615	9.07772	9.82886	9.3197	9.57378	9.2362	9.56094	9.33564	8.78697	9.55484	9.62159	9.69648	8.75284	8.81706	9.08342	8.87511	8.79773	8.64987	9.00896	8.96735	8.95075	9.15364	9.60566	8.94161	9.11953	9.38101	9.12973	8.73537	9.24497	8.74599	9.00239	8.95968	9.03938	8.98012	9.03618	8.38593
ILMN_2047511	ADAP1	12.7008	12.4019	12.2685	12.2335	12.1916	12.3771	12.8412	12.1002	12.201	12.5696	11.96	12.6222	12.5489	12.3897	12.4198	12.5403	12.3913	11.8434	11.9223	11.9183	12.437	12.5753	12.258	12.346	12.0169	12.3229	12.5059	12.1212	12.3458	12.4905	11.7622	12.233	12.3687	11.7468	11.8924	11.1751	12.201	12.5322	11.5963	12.6268	11.8238	11.7826	11.9204
ILMN_3247424	ADAP1	8.98547	9.19659	9.2912	8.05547	8.95392	8.313	9.66974	8.28628	8.41515	8.96028	8.32968	8.59314	9.1759	8.85162	8.34794	8.59557	8.59735	8.83904	8.49816	8.21579	8.51076	9.14767	8.13556	8.37631	8.08696	9.01926	9.01595	8.46315	8.27142	8.55472	8.47707	8.4964	8.44211	8.53217	8.16533	8.45206	8.34943	8.48174	8.2627	9.43504	9.06315	8.43495	8.63441
ILMN_1763000	ADAP2	11.4862	11.9724	12.3852	11.4548	12.0116	11.4775	11.587	12.0968	12.1396	12.15	12.0199	12.3854	12.06	11.6206	12.5597	11.925	12.3478	11.8944	12.2489	10.8618	10.997	12.5334	11.663	11.3033	11.896	12.0247	12.3835	11.3764	10.638	10.4734	11.1518	11.2007	11.2426	11.7916	11.6271	11.8472	11.9059	11.9122	11.1943	11.6514	11.9647	12.1612	11.0432
ILMN_1776777	ADAR	14.7034	14.1951	14.0342	14.2407	14.4765	14.2165	14.382	14.6275	14.3478	14.4464	14.4664	14.3731	14.4047	14.595	14.6079	14.2643	14.3717	14.3788	14.5075	14.2465	14.5543	14.5743	14.6265	14.2249	14.5576	14.545	13.9554	14.1034	14.1459	14.2682	14.346	14.1937	14.3204	14.1829	14.047	14.4605	14.3567	14.2277	14.2105	14.7647	14.3591	14.2444	14.1048
ILMN_2320964	ADAR	13.0332	13.0365	13.0034	13.3704	13.2989	13.1174	13.2508	13.4173	13.4741	13.2807	13.2955	13.1301	13.216	13.5604	13.2289	12.9611	13.039	13.1406	13.154	12.769	13.2708	13.2936	13.2772	12.9534	13.2223	13.1137	12.9636	13.0055	13.1762	10.8344	13.1336	13.0547	13.1834	12.5364	13.0154	13.233	13.1565	13.3273	12.7713	12.9829	13.2313	12.7847	12.6414
ILMN_1657442	ADARB1	8.38836	8.92729	8.95174	8.0527	8.68197	8.3799	8.9789	8.14548	8.54546	8.67856	8.48376	8.54009	8.9063	9.15076	8.03696	7.91996	8.04168	9.12391	8.18713	7.98026	8.01227	8.69154	8.96776	8.34874	8.00548	8.76403	9.05264	8.0152	8.26557	8.12949	8.36656	8.14678	8.37221	8.06598	8.1488	8.2699	8.17474	8.03329	8.01361	7.60756	8.96121	8.312	7.88221
ILMN_1679797	ADARB1	13.7368	13.0919	13.1648	13.0185	13.2708	13.3035	12.8396	13.5141	13.5223	13.1237	13.3165	13.1817	13.3333	13.7617	13.5812	13.4985	13.2451	13.2829	13.2445	13.2107	13.8415	13.1863	13.9682	12.8564	13.4874	12.9559	12.6869	12.878	13.4453	14.1189	13.0569	13.0156	13.3264	13.08	12.9381	13.3803	13.0021	13.1092	12.7006	13.7279	12.8536	13.1435	12.9401
ILMN_1697628	ADARB1	9.22001	9.58703	9.54627	8.56607	9.96991	8.97134	9.16998	9.22889	9.70892	9.59404	10.0323	9.97895	10.2419	10.2192	9.86317	9.65636	9.41931	10.0851	9.73948	9.40779	9.7943	9.65389	9.40035	8.8239	9.09996	9.39624	9.6317	9.0966	8.85878	8.98023	9.07573	8.68671	9.81842	8.89807	8.83297	9.59122	8.87795	9.22256	9.02734	10.3407	9.93868	9.36729	8.52045
ILMN_2319326	ADARB1	10.4009	10.5127	10.5229	11.5565	10.851	11.1465	10.2497	11.2644	11.4319	10.722	11.0228	10.9321	11.3225	11.4862	11.5165	11.3942	11.133	11.0015	10.883	10.6532	10.9383	10.5973	11.0914	10.6474	10.6532	10.4018	10.3324	10.3694	11.1088	11.1521	10.784	10.887	11.1393	10.8675	11.1398	10.7668	10.5645	11.1338	10.6063	11.0486	10.8288	11.1173	10.9086
ILMN_1749493	ADARB2	9.17545	8.93252	9.12294	10.1219	9.14496	9.60949	9.01791	9.57957	9.62103	8.89403	8.95778	8.73287	9.33653	8.89772	8.96609	9.64713	9.32491	9.41713	9.69536	9.05109	9.27738	8.81239	9.14991	9.18489	9.02027	9.17251	9.43876	9.56328	9.91557	11.5379	9.09713	9.62082	9.33529	9.80528	9.46201	8.78569	10.0676	10.1287	9.70608	8.76901	9.0619	9.438	10.9489
ILMN_1657139	ADAT1	11.0922	11.2413	11.1113	11.9462	11.2454	11.8993	11.3995	11.564	11.678	11.4561	11.5695	11.264	11.5712	11.7706	9.89165	11.4112	11.3786	11.7019	11.651	11.403	10.3385	11.3041	11.04	11.2976	10.5855	11.1199	10.9215	11.6982	11.8315	11.8024	11.4673	11.3533	11.7631	11.4665	11.6853	11.4555	11.4656	11.7424	11.6833	11.0008	11.8141	11.446	12.4003
ILMN_1786688	ADAT2	9.88453	9.47241	9.58364	10.7846	9.92877	10.3856	9.71448	10.6481	10.2585	9.59802	10.1147	10.0291	9.95842	10.3122	10.9561	10.4337	10.4395	10.1416	10.2268	10.2442	10.5274	9.72508	10.7442	10.4746	10.916	9.83608	9.45041	10.279	10.4653	12.2622	9.81279	10.2525	10.1688	10.321	10.5374	10.1394	10.4888	10.0391	11.0089	10.079	9.74274	10.4013	12.1784
ILMN_3245693	ADAT2	9.72508	9.4179	9.72599	10.586	9.62348	10.2682	9.65039	10.2972	9.90939	9.65362	10.2443	9.6777	9.76348	10.0661	10.5085	10.4172	10.4033	10.0743	9.85805	10.0704	9.85748	9.60543	10.3768	10.3014	10.1095	9.63862	9.34722	10.0539	10.1884	11.5077	9.89884	10.2393	9.71285	10.2984	10.3699	9.85805	10.4675	9.39381	9.74952	9.38719	9.70236	10.2229	9.14457
ILMN_1806275	ADAT3	8.75626	9.02667	9.15418	8.71441	8.84442	8.84293	9.121	8.53725	9.01469	9.03183	8.4671	8.86353	8.77205	9.023	8.41529	8.87726	8.9005	9.05912	8.79658	8.85304	8.39344	9.20134	8.56105	8.80001	8.82335	9.39752	9.21752	8.61045	9.09148	9.54884	9.10945	8.90609	9.10561	8.8644	8.95067	8.71663	8.96988	8.69483	8.59375	9.42039	9.21841	9.00142	8.60625
ILMN_1698777	ADCK1	8.138	8.03977	8.70071	7.99967	8.09699	7.87801	8.63572	7.96687	7.89333	8.62322	8.08178	8.01464	8.3744	8.0284	7.9342	7.70662	7.9337	8.47168	7.81567	7.81498	7.83782	8.06367	7.82672	7.89428	7.87297	8.38996	8.91119	7.87486	7.85658	7.97194	8.06549	7.83939	7.86989	7.93639	7.82444	7.89866	7.80086	7.9967	7.87732	8.14237	8.31376	7.8344	7.97705
ILMN_1663132	ADCK2	13.3501	13.1317	13.4182	13.1916	13.2919	13.2759	12.7607	13.27	13.3144	13.2786	13.1934	13.1406	13.2396	13.4189	13.282	13.257	12.982	13.4396	13.4446	12.6867	12.8362	13.4055	13.0814	12.7428	12.8657	12.8529	12.9143	12.6801	12.9263	12.5078	13.0619	12.5652	12.85	12.8954	13.0005	12.7596	12.6773	13.0512	12.6636	12.0283	12.3401	12.6078	13.1397
ILMN_1761309	ADCK5	10.0445	9.85831	10.2132	8.81929	10.3421	10.0749	10.368	9.29309	10.1952	10.0053	9.7658	10.0782	10.1462	10.0323	9.59255	10.254	8.62825	10.052	9.5184	9.30763	9.76763	10.5795	10.0169	9.27491	10.2592	10.2615	10.3659	8.50554	8.71262	8.05923	9.66121	8.45914	9.46053	8.92865	9.7308	9.85226	8.68421	9.4766	8.7667	10.1612	9.68235	9.2403	10.0686
ILMN_1742073	ADCY1	10.3441	11.1705	11.1211	10.576	11.6947	10.8836	11.2428	11.1707	10.6919	10.6355	11.396	11.3452	11.5306	11.0564	12.1921	11.7363	11.6979	11.2222	11.4651	11.6097	11.2748	11.6024	10.6435	10.7088	10.5188	10.918	10.6127	10.3524	9.39972	9.02895	10.7355	10.3755	11.1654	11.279	11.6674	11.9012	10.8322	11.0407	9.72676	11.9721	11.0634	11.1524	10.5993
ILMN_2120555	ADCY1	11.2313	12.4969	11.8451	13.1771	13.1217	13.133	12.707	13.1253	12.9325	11.9427	13.0521	12.1709	12.9878	12.9554	11.6024	13.3846	12.9206	12.813	13.0393	13.3066	12.5914	13.2131	12.8266	12.2826	12.419	12.063	11.1309	11.8335	11.9952	11.6448	12.4474	12.2118	12.84	12.6972	13.4851	13.4572	12.3019	13.0308	11.9545	13.3848	12.1325	12.7157	13.0809
ILMN_1808797	ADCY10	8.66068	9.34935	9.7262	9.66405	9.71506	9.60276	10.2468	9.40454	9.49632	8.95112	9.86265	9.66007	9.96396	9.98709	9.38002	9.77902	9.23284	9.66568	9.1698	10.3393	10.9816	9.84374	10.661	10.2733	9.99491	10.0827	10.3883	9.89986	9.65389	10.0026	10.4572	10.4284	10.5695	9.85628	10.3445	10.0039	9.75815	10.2883	9.53103	9.70537	10.0212	9.38158	9.17797
ILMN_3241894	ADCY10	9.36554	9.93567	10.2325	11.4305	10.3662	11.1494	11.0182	10.89	10.2793	9.3526	10.954	10.53	10.7106	10.9308	10.8807	11.3453	10.9572	10.5104	10.1653	11.3727	11.6907	10.7976	12.0821	11.5863	11.168	10.999	11.2897	11.5555	11.8772	12.9758	11.5532	11.8706	11.6713	11.3756	11.8332	11.1805	11.1911	11.8	11.264	10.1694	10.6268	10.5602	11.5492
ILMN_1810691	ADCY2	8.22217	8.55762	8.01457	8.51016	8.33365	8.53154	8.12108	8.67427	8.46358	8.28668	8.41362	8.52343	8.4076	8.44005	8.54352	8.51022	8.43642	8.78065	8.18808	8.38499	8.2582	7.95746	8.81587	8.42722	8.48343	7.98042	7.9527	8.34624	8.45675	9.0265	8.6174	8.31208	8.23959	8.36699	8.35493	8.47723	8.45987	8.57107	8.46083	8.14894	8.32216	8.2204	8.68127
ILMN_1676893	ADCY3	12.6912	11.264	10.8888	9.40058	10.9578	10.503	11.3607	10.9805	11.0329	11.2811	10.8389	10.5674	10.8664	10.9635	11.0055	10.5236	10.5291	11.0348	10.9556	11.7865	12.1314	10.9745	11.2503	11.1048	11.9545	11.4722	11.0736	10.6881	11.7884	10.6533	11.4082	11.168	11.3536	10.2842	10.3278	11.1613	11.4844	10.71	10.8924	12.5766	11.334	10.6458	10.0393
ILMN_2148944	ADCY4	10.6992	10.7428	10.3595	11.2465	10.5296	10.9805	10.2599	10.6758	11.0984	10.5483	10.4684	9.7675	10.568	11.0337	10.3462	10.9775	10.5465	10.2168	10.5299	9.7521	11.3504	10.5614	11.1312	10.0245	10.2865	10.7189	10.8691	11.0456	11.9358	12.3564	10.7243	11.5765	10.7927	10.5268	10.7596	10.649	10.5183	11.3008	10.8505	10.306	10.4597	10.2269	9.42906
ILMN_1708588	ADCY5	9.13901	9.15616	9.27867	9.76054	9.4603	9.85356	9.49184	9.67872	9.58136	9.18768	9.48593	9.29329	9.49147	9.72114	9.51209	9.73455	9.71368	9.74463	9.68794	9.26015	9.30877	9.69943	9.28569	9.51616	9.66951	9.03589	9.61639	9.43707	10.4352	10.304	9.41415	9.69094	9.96837	9.79165	9.79428	9.5799	9.70537	10.2552	10.4672	9.71792	9.72401	9.43187	10.5155
ILMN_1685156	ADCY6	11.9332	12.018	11.852	12.7247	11.9383	12.0202	11.9605	11.847	12.0935	11.8344	11.7017	11.5439	11.7997	12.0641	11.9347	11.8778	11.5111	11.8148	11.9085	10.9531	12.2002	11.8938	12.0156	10.995	11.4228	10.9704	10.6538	11.1401	11.7956	11.909	11.6565	11.2457	11.655	11.4785	11.479	11.417	11.3367	11.7487	11.1661	11.3377	11.1475	11.0072	12.2131
ILMN_2311674	ADCY6	9.38101	9.71693	9.58474	8.85514	9.70223	8.79864	9.8534	8.65132	9.8762	9.65972	9.55139	9.57607	9.23	9.56431	9.06391	8.96548	8.59786	9.58629	9.21779	8.60497	9.31236	9.55429	8.8281	8.29098	8.70834	9.26443	8.78511	8.52266	8.61409	8.16886	9.09248	8.51639	9.09212	8.68471	8.73627	9.10383	8.61491	8.86117	8.46185	9.44255	9.45282	8.60973	8.52627
ILMN_1655935	ADCY7	10.0681	10.4938	10.4366	9.31581	10.2448	9.5326	10.2107	9.79004	10.3969	10.4073	10.1493	10.3741	10.3122	10.3444	9.96258	10.0589	9.61737	10.462	9.94538	9.32491	9.17389	10.4255	9.58328	8.73052	9.20496	9.88081	10.007	8.87945	9.10663	8.37856	9.53076	9.01676	9.69743	8.9455	9.24534	9.82015	9.11887	9.63981	8.7477	10.0676	9.95267	9.49517	8.61688
ILMN_1754440	ADCY8	8.71936	8.97009	8.67705	9.02613	8.67617	8.65249	8.36619	8.97407	8.61296	8.57204	8.70786	8.52343	8.66747	8.52574	8.90906	8.71203	8.55888	8.19895	8.61648	8.71064	8.53479	8.50423	8.74634	8.80001	8.82216	8.28285	8.88877	8.69477	8.91808	9.89379	8.55111	8.60267	8.72657	8.71998	8.91144	8.47934	8.78826	8.44823	8.75363	8.84384	8.40865	8.58824	9.76042
ILMN_1654287	ADCY9	9.71445	9.60386	9.51651	8.48154	9.6004	9.09104	9.63433	9.093	9.48097	9.37134	9.60414	9.77311	10.0739	9.97177	8.75047	9.40586	8.85558	9.96457	9.59802	8.95119	9.21463	9.90077	8.80159	9.26652	9.49528	9.74586	9.23402	8.49814	8.5809	8.48267	9.48443	8.87771	9.24127	8.64191	8.84935	9.66738	9.07413	9.34138	8.66668	10.026	9.86223	8.87804	9.07217
ILMN_1763344	ADCYAP1	9.17722	9.19592	8.41316	9.5219	9.40218	9.38158	7.8135	9.76942	9.50901	8.96416	8.68563	8.87952	9.14643	8.55937	9.27012	9.37369	9.69546	8.39926	9.36688	10.4153	9.67831	9.0259	10.0613	9.68247	9.53465	8.9816	8.77128	9.29926	10.0426	12.5048	9.71189	9.65224	9.93691	9.61506	10.0018	9.27985	9.57536	8.94169	9.40791	8.5439	9.47465	9.6107	11.083
ILMN_1711736	ADCYAP1R1	7.87869	8.21049	8.4522	8.0319	7.71662	7.79381	8.15858	7.84772	7.87539	7.7592	7.76495	7.80647	7.84771	7.94401	8.02436	7.99794	7.78842	7.93657	7.71326	7.81543	8.06174	7.88927	7.78182	7.92137	7.8625	7.83657	8.57651	7.82613	8.07663	8.03943	7.74247	7.84963	7.91853	7.9165	7.89415	7.76295	7.79144	7.81368	7.89248	8.11704	7.83533	7.80271	8.23743
ILMN_1759252	ADD1	14.1621	13.7382	13.8199	13.6972	13.8398	13.924	13.7212	14.0009	13.7283	13.7423	13.6819	13.7483	13.8518	13.7307	13.8365	13.9561	13.8008	13.9509	13.8718	13.7807	14.1447	13.6633	13.8518	13.6493	14.0807	13.4819	13.9151	13.5415	13.8658	13.942	13.6728	13.5429	13.5375	13.7571	13.7905	13.9633	13.5108	13.5576	13.5716	13.9207	13.5716	13.5419	13.545
ILMN_2356786	ADD1	9.52801	9.6474	10.0256	8.55213	9.75201	8.90863	9.67438	8.67698	9.40421	10.108	9.54821	10.0951	9.68751	9.53737	9.46965	8.88077	9.2911	9.93748	9.09399	9.16371	8.88454	9.67128	8.49303	8.79376	8.6544	9.72061	10.3801	9.17024	8.56251	8.12244	9.30356	8.88295	9.29001	9.3929	8.89519	9.55812	8.6824	8.9195	8.76156	9.83069	10.1864	9.06915	8.27621
ILMN_1694133	ADD2	8.70293	8.39609	8.89148	8.82376	8.50217	8.73209	8.59888	8.80231	8.37195	8.4211	8.69387	8.5146	8.37562	8.44921	8.92093	8.58793	8.64826	8.50034	8.72998	8.52398	8.72234	8.65797	8.38514	8.57081	8.60357	8.30489	8.34919	8.62091	8.51139	8.96917	8.33666	8.63746	8.25194	8.89088	8.63447	8.50645	8.8756	8.71647	8.79651	8.08025	8.72629	8.59333	8.88912
ILMN_2286339	ADD2	8.57047	8.11473	7.97182	8.58974	8.35041	8.08533	7.8206	8.4876	7.99767	8.00641	7.9958	7.90084	7.9759	8.06004	7.92391	8.07031	8.14141	7.99725	8.36373	8.02175	8.15014	7.77797	8.10107	8.44524	8.09156	7.84858	7.7607	8.1307	8.34901	8.55262	7.97833	8.10299	8.30445	8.08259	8.11752	7.81145	8.07202	8.49487	8.43026	7.72491	7.85429	8.21215	8.37788
ILMN_2336146	ADD2	7.93677	7.78088	8.45049	7.90561	8.07799	8.12474	8.53478	7.86529	8.25123	8.10956	7.98833	8.09477	7.88416	8.4344	7.81864	7.9315	7.95802	8.00004	7.97107	7.98723	8.15014	8.14395	7.72491	7.94091	7.90987	8.18032	8.14264	7.85089	7.86924	7.92446	8.16348	7.79413	7.95453	7.88129	7.74534	7.90436	7.84686	7.89596	7.97137	8.27551	8.13055	7.92761	8.04957
ILMN_1678501	ADD3	10.152	9.74237	9.93773	8.82212	9.89137	9.22001	9.83415	9.88207	10.2478	10.2035	9.48443	9.59802	9.65387	10.0634	9.2958	9.46051	9.5002	10.1671	9.62908	9.24386	10.3019	9.60566	9.72971	8.80866	9.08541	9.31872	9.49314	8.7972	9.24322	9.2246	9.33268	8.81866	9.18729	8.50234	9.41	9.49784	8.66276	9.03019	8.74099	9.32698	9.32071	8.90797	10.2845
ILMN_1787378	ADD3	11.7702	11.4224	11.1602	11.2125	11.7769	11.4984	10.8329	11.5985	11.9116	11.5306	11.5092	11.5567	11.6316	11.7451	11.808	11.7498	11.5285	11.5405	11.2442	11.8685	11.9998	11.5531	11.8313	11.9467	11.6536	11.7526	11.6407	11.5463	11.9391	11.9603	11.6713	11.7478	11.2711	11.3774	12.0767	11.6892	11.3542	11.7761	11.6125	11.6177	11.0846	11.8349	12.1013
ILMN_1814526	ADD3	13.2478	13.1889	13.4971	12.7965	13.1639	13.1192	12.8547	12.9611	12.7667	13.2195	12.9594	13.275	13.0383	12.8825	13.2562	12.8482	13.1752	13.0204	12.8718	13.222	13.4482	13.0345	13.0375	12.9642	13.4232	13.0613	13.7191	13.2021	13.1506	12.7466	12.828	12.9934	12.876	12.9359	13.0691	13.0101	12.9832	13.1869	13.0257	12.9988	12.9502	12.9868	12.8316
ILMN_2311278	ADD3	12.3784	12.5034	12.3139	12.091	12.6611	12.2845	12.1832	12.3237	12.3416	12.6466	12.4897	12.7866	12.701	12.5338	12.7346	12.4302	12.7265	12.4291	12.3944	12.5435	12.7119	12.5258	12.509	12.3872	12.4119	12.4773	12.5694	12.4458	12.3019	12.0433	12.3364	12.4122	12.4611	12.2729	12.7658	12.3618	12.3628	12.4202	12.5967	12.4331	12.3977	12.5382	12.0672
ILMN_1733541	ADGRA1	8.02668	7.89639	7.81773	8.48393	7.95958	8.36627	8.21804	8.23027	8.20064	7.98695	8.01335	7.84686	8.41642	8.11069	7.97379	8.47098	8.86522	8.13482	8.63789	7.98584	8.14266	7.85236	8.19577	8.25291	8.22783	8.17811	8.45641	8.48656	8.80258	9.26906	8.48185	8.8062	8.43733	9.07208	8.58263	8.22742	8.41365	8.24601	8.42474	7.83944	7.85829	8.51259	8.49704
ILMN_1773059	ADGRA2	12.7553	11.9032	12.1056	10.5953	12.4689	11.384	11.474	12.2965	11.8393	12.4627	11.899	11.7049	11.9149	12.2099	12.1583	11.8321	12.0477	12.2572	11.7709	12.37	13.4289	12.0498	13.0616	11.7	12.7049	11.7044	11.8682	11.7619	12.7976	12.7314	11.8304	11.9318	11.8793	11.1818	11.8653	12.345	11.7628	11.6633	12.0208	12.3422	11.5013	11.4502	10.4723
ILMN_1674181	ADGRA3	9.19923	9.95632	10.0018	9.54171	10.3812	10.2374	10.416	9.59703	10.759	9.93722	10.5272	10.6579	10.5347	10.7843	9.37913	10.9893	9.86747	10.3699	10.2073	9.8579	8.37247	9.888	9.63495	10.1161	9.12066	10.1741	9.8437	9.70051	9.72457	8.50949	10.6053	9.44873	10.4801	9.30735	10.9866	10.3245	9.5666	9.97792	9.28244	10.1969	10.5317	10.8643	8.88742
ILMN_1729529	ADGRB1	8.23212	7.87142	8.48081	7.70136	7.99226	7.67933	8.78131	7.82135	7.85668	8.07792	8.01335	7.78613	7.59515	7.90335	7.95861	7.84819	7.79993	8.975	8.08155	7.73606	7.79755	7.86357	7.62406	7.9178	7.67787	7.74659	8.55619	7.86825	7.68918	7.87701	7.98803	7.87821	7.93337	7.798	7.88505	7.64807	7.78981	7.80683	7.89422	8.65911	8.87741	7.84194	7.73174
ILMN_1763869	ADGRB1	8.1676	7.70979	8.04034	7.90212	8.31948	8.0313	8.74105	7.96809	8.05307	8.08321	7.89182	7.92161	8.01516	7.93099	7.98412	7.81532	8.18471	8.0194	8.20033	8.01688	8.272	8.0183	8.05499	8.19557	8.01098	8.14865	8.83539	8.40341	8.44421	8.22204	8.48902	8.29008	8.20006	8.26899	8.2518	7.74006	8.13461	8.33673	8.19841	8.27056	8.25398	7.90119	7.93548
ILMN_1797130	ADGRB1	7.74626	8.4211	7.83364	7.98983	7.84046	8.0118	7.77363	7.7963	7.77591	7.93303	7.77633	7.69544	8.22256	7.70489	7.93629	7.98653	8.01908	7.91519	7.7124	7.78928	7.64125	7.81331	7.86536	7.91897	7.76987	8.14595	7.95766	7.84338	7.98998	8.13105	7.78363	7.99656	7.96963	7.95081	7.89335	7.80915	7.73981	7.9402	7.95324	7.6024	8.04939	7.76815	7.96264
ILMN_1773109	ADGRB2	8.5629	8.14665	8.32511	9.03733	8.33835	8.80398	7.83037	8.52438	8.36109	8.74798	8.01247	7.92908	8.79455	8.26631	8.51069	8.57423	8.86148	8.26901	9.01902	8.20001	8.90413	8.30948	8.69451	8.55813	8.47756	8.22528	8.6033	8.96262	9.41919	9.58055	8.34809	9.09078	8.83038	9.08823	8.80537	8.27509	8.80112	9.25811	8.94589	8.06284	8.08333	8.6733	10.0864
ILMN_1671076	ADGRB3	10.7751	10.7874	10.9717	11.3846	10.855	10.3026	10.1021	11.0329	10.4018	10.8945	10.2607	10.1575	10.1899	10.2818	10.9427	10.4792	10.2594	10.3186	9.95408	11.3835	11.4686	10.6518	11.1141	10.7585	10.6621	10.1325	10.3299	10.7214	10.833	11.4854	10.4856	10.7995	9.8651	10.3881	11.0806	10.7636	10.1725	9.77182	10.9536	11.0059	10.1899	10.3896	10.5291
ILMN_1682487	ADGRD1	8.17782	8.54567	8.3071	7.91073	8.22691	7.90551	8.44259	7.88875	8.23258	8.08073	8.07081	8.36681	7.77875	8.89842	7.81987	7.89117	7.84323	8.51715	7.76255	8.05339	8.10759	7.7752	7.95647	7.81287	8.06958	8.45368	7.78532	7.83579	7.79845	7.63376	7.87584	7.87656	7.70191	7.72568	7.87692	7.66132	7.97683	7.76569	7.78292	7.85403	8.76924	7.85126	7.79349
ILMN_1798488	ADGRD2	8.22973	7.72492	7.65033	8.60954	7.7721	8.75227	7.79255	8.68069	8.08397	8.48179	8.32007	8.23399	8.44676	7.98563	7.91998	8.5495	8.55845	7.98239	8.71064	8.36966	8.43891	8.28252	8.52384	8.7167	8.43733	8.28199	8.10487	8.67192	9.27087	10.3058	8.84277	8.88036	8.8354	9.10998	9.07672	8.39533	8.79785	9.46935	9.06692	8.5439	8.00883	8.80026	9.14371
ILMN_1780601	ADGRE1	8.98489	10.8879	9.58569	8.49026	10.0882	8.83362	9.87851	9.48042	10.0462	9.26105	9.98215	9.81106	9.50533	9.81672	9.66498	9.31299	9.35177	9.74373	10.1035	8.94094	8.57754	10.4303	10.0125	9.247	9.32183	10.3127	10.7082	9.83961	8.87072	9.46743	9.88179	9.4024	9.67259	9.14821	8.85708	9.88631	8.97622	9.7709	9.42223	9.80904	9.99773	9.82348	9.49981
ILMN_2353633	ADGRE2	10.8421	10.8802	11.1055	11.0885	11.1574	10.347	11.0318	10.8864	11.4507	11.4989	11.166	10.9777	10.5656	10.7674	11.4526	10.8143	11.2719	11.0222	11.3992	11.579	10.6001	11.3897	11.2212	12.191	11.5863	12.0237	11.4924	11.7405	11.8241	10.1525	11.5587	12.0705	11.5414	11.3142	10.8612	10.4782	12.1202	11.7854	12.2753	11.6796	11.7217	11.9633	10.0932
ILMN_1755873	ADGRE3	8.08591	8.6464	8.11382	7.87347	8.51102	7.83768	8.74306	7.86227	8.25603	8.30317	8.1121	8.43652	8.05056	8.40488	7.8734	7.98884	7.81337	8.43624	7.91327	8.42494	7.84691	8.35299	7.92284	8.56297	8.11238	8.37454	9.63447	7.74749	8.09285	7.76973	8.61635	8.11559	8.52417	7.97025	8.27486	7.78459	7.92519	8.41581	7.92921	9.41141	8.42955	8.42023	8.05827
ILMN_2348487	ADGRE3	9.88321	9.65232	9.30241	10.2349	9.36906	9.53963	9.46248	9.81471	8.99633	9.26712	9.59498	9.63053	9.87699	9.25297	10.0521	9.80086	10.1951	9.42317	9.67759	11.1166	9.39752	9.53226	10.0554	11.3856	10.5548	10.0481	11.4278	9.69234	10.5575	12.2365	10.967	10.6415	10.7049	10.2165	10.7088	10.1456	10.7753	11.0001	10.1564	10.8265	9.42133	10.9701	10.6019
ILMN_2296860	ADGRE4P	8.87149	8.93334	8.82891	8.9086	9.60543	8.83596	9.13404	9.38871	8.76887	9.04878	9.38871	9.31133	9.19865	9.12541	10.5233	9.29508	9.74847	9.29237	9.14874	9.48189	9.12686	9.08111	9.55993	9.33644	9.66521	8.92887	8.35313	9.4834	8.90391	11.5897	9.00178	9.50929	9.03079	9.56753	8.8843	9.34781	9.70425	9.33424	10.1703	8.63056	8.68685	9.85967	9.96559
ILMN_2411998	ADGRE4P	9.47463	9.30933	9.09104	11.5644	9.66581	10.5429	9.06845	11.071	9.76415	9.48583	10.035	9.74719	9.98502	9.67462	9.61737	10.7557	10.8077	9.36228	10.183	10.228	9.68817	9.52287	10.6244	10.5703	10.5621	9.42413	9.23787	10.5472	10.3837	12.9143	9.81672	10.7837	9.72934	10.9758	10.8468	9.98543	10.7193	10.477	10.842	8.87408	9.11527	10.3914	12.2211
ILMN_3243190	ADGRE4P	9.51119	9.41855	9.35541	11.6768	10.2002	10.8997	10.1266	11.32	9.99028	9.86427	10.1679	10.0366	10.3137	10.3809	11.2491	10.7015	11.1228	9.78223	10.2457	10.0979	10.4993	9.73233	10.9654	10.6934	10.8053	9.4553	9.62694	10.6237	10.776	13.2131	9.57495	11.1155	10.0949	10.833	11.1371	10.2565	10.7096	10.9019	11.5296	9.26962	9.05741	10.477	12.8175
ILMN_1673363	ADGRE5	11.7834	11.2511	11.1543	11.1696	11.332	11.2672	11.1042	11.0171	11.4983	11.4175	11.0284	10.8989	11.1599	11.2521	11.3073	10.7208	11.3076	11.3889	10.8885	11.9798	11.8759	11.56	11.3093	12.4323	11.4914	12.3011	11.7463	11.7559	12.3932	11.7128	10.876	12.3906	11.8468	11.4222	11.4345	11.3651	12.0199	12.1409	11.7361	12.4926	11.5387	12.2987	11.859
ILMN_2413508	ADGRE5	10.6388	10.6518	10.5175	10.3984	10.6616	10.8199	10.4444	10.3898	11.27	10.6325	10.192	10.4089	10.5422	10.9083	10.4824	10.1912	10.472	10.8931	10.1739	11.2384	11.2067	11.0701	10.5355	11.7387	10.6874	11.6108	11.3861	11.0142	12.4522	10.5042	11.0278	12.046	11.392	10.481	10.9528	10.7308	11.1243	11.7232	10.9463	11.8983	11.1574	11.8806	10.7254
ILMN_1672559	ADGRF1	7.83906	7.87812	7.94752	7.64078	7.63615	7.67855	7.76466	7.81662	7.91155	7.8229	7.74659	7.71114	7.88616	7.71978	7.96513	7.78734	7.71783	7.87417	7.68788	7.86268	7.89902	7.76219	7.73894	7.70376	7.90119	7.76161	8.15968	7.83865	7.62762	7.83214	7.65641	7.75424	7.6623	7.57317	7.76169	7.88773	7.68775	7.8063	7.80587	7.86876	7.64078	7.66218	7.80592
ILMN_1744299	ADGRF1	7.97754	8.12252	8.27691	8.64045	8.12065	8.34604	8.00281	8.41471	8.26745	7.97202	8.24023	8.16618	8.16099	8.35938	8.40363	8.42376	8.18224	8.01221	7.90995	8.23557	7.9854	8.45414	8.13223	8.20407	8.31167	8.36457	8.17124	8.20951	8.26755	8.52819	7.99462	8.16534	8.27062	8.17571	8.25685	7.98404	8.09664	7.87876	8.17769	8.1245	8.13293	8.0964	8.88351
ILMN_1787932	ADGRF1	8.41369	8.46164	8.00202	8.79462	8.36638	8.32278	7.90266	8.50939	8.56201	8.14146	8.51065	8.22986	8.18574	7.97349	8.86698	8.41999	8.35855	8.17433	8.45591	8.4963	8.47687	8.05268	8.60201	8.6028	8.70292	8.21632	7.91248	8.48185	8.53032	9.49856	8.02228	8.50923	8.3876	8.66953	8.52031	8.43151	8.44836	8.51863	8.66225	8.39595	8.24929	8.55029	9.15261
ILMN_2241124	ADGRF1	8.3572	8.38586	7.80466	8.51959	7.83415	7.98927	8.44473	8.14027	8.04592	7.72179	8.09808	7.89964	7.97211	7.77719	8.09918	8.05753	8.03808	7.75949	8.10361	8.13724	8.42142	8.01469	7.99095	7.99388	8.15722	8.07544	7.89996	8.21886	7.98443	8.55449	7.90035	8.22226	7.90277	8.14895	7.99809	8.39067	8.09306	7.86016	8.12489	7.71836	8.39972	8.14201	8.66733
ILMN_1715390	ADGRF2	8.10592	8.08193	7.84971	8.40025	7.77137	7.92039	8.13048	8.16257	7.83568	7.74542	7.90735	8.07202	8.00712	7.75052	8.25142	7.927	8.04738	7.7936	7.89357	7.95453	8.03229	7.83201	7.9759	8.14373	8.36116	7.89143	8.33984	8.11791	7.99427	8.31497	8.08446	8.00414	8.08987	7.96894	7.94062	8.02334	7.99395	7.93794	8.04032	7.78324	7.72036	8.03743	8.55943
ILMN_1762897	ADGRF3	8.00305	7.76692	8.2314	7.70821	8.21082	7.78337	8.33439	7.8379	8.19314	7.89293	7.84099	8.02639	7.81043	8.15628	7.76648	7.83221	7.84881	8.20225	7.81426	7.86963	7.90694	8.41191	8.00281	7.8204	7.8525	7.95507	8.03579	7.86697	7.80593	7.85716	7.88031	7.84651	7.82458	7.82569	7.79653	7.90914	7.89812	7.80345	7.87555	7.95106	8.12421	7.70252	7.9681
ILMN_1684653	ADGRF4	7.86743	8.26822	7.8442	8.42708	7.64785	8.76042	8.14347	8.59346	8.54082	8.11245	8.47136	8.138	8.45199	7.94677	8.4325	8.50567	8.29429	7.6799	8.08222	8.33077	8.31716	8.52264	8.46395	8.42376	8.43753	8.07544	7.72124	8.5727	8.54135	9.48807	8.17632	8.7477	8.15628	8.29509	8.68246	8.34963	8.427	8.4163	8.56049	8.04026	8.44941	8.45328	8.9559
ILMN_1728785	ADGRF5	12.8308	12.7726	12.7196	12.484	12.8795	12.2462	12.8486	12.6669	12.3669	12.5663	12.7882	12.6437	12.5726	12.4976	11.9692	12.1337	12.928	12.4533	12.8306	13.139	12.8822	12.6961	12.9055	13.2795	13.0204	13.1158	12.7858	13.0976	12.958	13.0368	13.0601	13.2517	12.9518	13.1546	12.7585	13.012	13.0778	12.7018	13.1223	13.1486	13.0207	12.8208	12.8562
ILMN_1697228	ADGRG1	8.21003	8.41836	8.35034	7.85623	8.17605	8.04335	8.59221	7.98163	8.49335	8.29961	8.18178	8.39088	8.44356	8.31524	8.09248	7.98313	7.92843	7.84619	7.95917	7.94108	7.84072	8.35154	7.9829	8.02249	7.94394	8.10373	8.68904	7.78675	7.94712	7.97897	7.97386	8.04038	8.10586	7.85476	7.95351	8.07573	7.93895	8.25108	8.00305	8.45318	7.93386	7.94606	8.12235
ILMN_2352097	ADGRG1	11.5268	10.7161	9.50985	9.32897	9.87709	9.21559	9.36205	9.2201	10.7407	11.1265	10.933	10.9042	9.44246	9.94927	9.33156	9.85385	10.0247	9.63732	9.40143	10.4258	10.1968	9.76438	10.4693	10.9398	10.4169	10.5329	9.87241	11.2125	11.1506	11.4009	11.0182	11.8291	10.9315	9.74686	9.96396	9.78483	11.0579	11.0606	10.1318	10.5153	10.3295	11.3001	9.44617
ILMN_2384122	ADGRG1	11.3378	10.9533	9.39713	10.2035	10.0956	9.87342	9.40047	9.41619	11.5559	11.4248	11.1779	11.0984	9.72375	9.96927	8.88877	10.2882	10.0961	9.56373	9.95646	10.4164	10.4164	9.59358	10.5751	11.1444	10.207	10.7519	10.0923	11.8706	11.9911	11.5995	11.3025	12.4049	11.3272	10.2209	10.9068	10.0773	11.4158	11.5012	10.7802	10.9238	10.5841	11.8751	10.4413
ILMN_1751885	ADGRG2	9.96118	8.83713	9.4628	8.74972	9.03127	8.53777	9.82438	8.46165	8.62275	9.17763	8.52471	9.07832	8.9158	9.46178	9.16768	8.50994	8.92466	8.74612	8.80046	8.92056	8.98711	9.57756	8.63953	8.55868	8.77549	8.97416	9.05464	9.15556	8.51305	8.64397	9.09512	8.8303	8.60947	8.78994	8.24396	9.42514	8.51595	8.16296	8.76516	9.13141	9.30095	8.58347	8.2914
ILMN_2349071	ADGRG2	10.279	8.68672	9.27143	8.41072	8.93284	8.58902	9.70926	8.39705	8.70029	8.97643	8.6208	8.62059	8.90658	9.58551	9.11807	8.5416	8.67764	8.84626	8.71011	8.75431	8.86857	9.66629	8.90724	8.40761	8.98537	8.84879	9.23169	8.62445	8.62413	8.44428	8.96283	8.56119	8.32679	8.44153	8.28253	9.35149	8.41892	8.20083	8.73338	9.33555	8.88403	8.50337	8.42655
ILMN_1798977	ADGRG3	8.29625	8.32628	8.15747	8.26398	8.81135	8.55141	8.48629	8.5866	8.22837	8.49407	8.51186	8.1363	8.60131	8.33266	8.70931	8.43526	8.42462	8.64854	8.52827	9.51229	8.70629	8.3284	8.75997	9.93899	8.92244	9.6579	10.309	8.84399	9.36355	9.40476	9.3079	9.24993	9.87311	8.76583	8.86704	8.57386	8.92595	9.58987	9.03611	9.98599	9.55826	9.93426	9.12598
ILMN_1815054	ADGRG3	8.17339	8.02777	8.26337	8.15539	8.17887	8.36088	8.44259	8.144	8.27007	8.33058	8.2513	8.01571	7.89609	7.81747	7.91904	8.41805	8.25987	8.09968	8.46471	8.63095	8.41336	7.93393	8.2217	9.0563	8.42076	8.81775	9.71425	8.31865	8.65997	8.86602	8.98397	8.40911	9.21231	8.33984	8.56999	8.26103	8.47672	8.95135	8.53837	9.62973	9.06507	8.87702	8.92927
ILMN_2115534	ADGRG4	8.07966	8.0758	7.98445	7.95939	8.21734	8.04039	8.29876	7.7226	7.87844	7.85423	7.83061	7.89357	7.9516	8.42098	7.85735	7.84908	7.89439	8.68457	7.87538	7.89228	7.95126	8.55782	7.84162	7.90977	7.91549	8.52495	8.52724	8.03808	7.87252	7.74971	7.80653	7.90646	7.7929	7.82746	8.01178	7.96875	7.88929	7.97051	7.82142	8.16935	8.48323	7.83074	7.87186
ILMN_1666902	ADGRG5	10.2615	9.95685	9.50985	10.1563	9.67806	9.98029	9.67954	10.2906	9.97512	9.83711	9.23693	9.49664	9.46502	9.80904	9.25499	9.83762	9.52056	9.42584	9.69878	8.70312	9.11279	9.29358	9.4009	9.4998	9.38763	9.48463	8.84443	9.51514	9.73468	11.3332	9.90614	9.39342	9.41061	9.54275	9.70715	9.04684	9.89447	10.0362	10.09	9.23393	8.98659	9.46404	12.4216
ILMN_2367010	ADGRG6	13.7512	13.7228	13.8075	13.7599	14.0765	13.8639	13.8464	13.98	13.7386	13.4626	13.8157	13.8616	13.87	13.8079	13.9207	14.113	13.7368	13.6188	13.6875	13.8629	13.9191	14.073	13.8792	14.0184	13.9216	13.7499	13.9569	14.1099	13.9002	13.1648	13.9695	13.7773	13.7603	13.8871	13.969	13.9897	14.0194	14.1556	13.9151	14.0079	13.7437	13.7798	13.9158
ILMN_1808078	ADGRG7	13.8563	13.1871	13.1933	12.9965	13.3694	13.1208	13.3848	13.0509	13.2163	13.2765	13.0825	13.5014	13.2952	13.1546	13.3951	13.1022	13.3338	12.9926	13.1379	13.1795	12.1704	13.1869	12.8898	12.8766	12.4157	12.9106	13.0515	12.8219	12.4769	12.5254	13.2605	12.9675	12.9957	13.6063	13.2798	13.477	12.2078	12.418	12.5949	13.2433	12.7146	13.098	13.5062
ILMN_2125395	ADGRG7	13.4432	12.6187	12.8736	12.3506	12.7642	12.7892	12.9445	12.6283	12.4364	12.417	12.3523	12.7135	12.5871	12.2646	12.5825	12.3543	12.7346	12.3053	12.527	12.7034	12.9728	12.6305	12.6656	12.2947	12.4195	12.5143	12.8852	12.2242	11.6344	9.96991	12.7157	12.2218	12.2845	12.9889	12.826	12.8525	11.6091	11.657	11.7986	12.6039	12.2295	12.1164	12.0773
ILMN_1813175	ADGRL1	9.96175	9.653	9.53216	10.456	9.84872	10.3973	9.3929	10.1109	9.84383	9.97257	9.82859	9.78532	9.37056	9.77915	9.6885	10.1055	10.8175	9.77434	10.026	9.92041	10.1247	9.43332	11.0421	10.2006	10.4589	9.56963	9.52543	10.104	10.9829	13.4067	10.1158	10.6847	10.0496	10.5166	10.6473	10.174	9.94891	10.5322	10.9522	9.51698	9.41199	10.1187	11.128
ILMN_2342630	ADGRL1	7.66079	8.06044	8.39646	7.85274	8.34937	7.85926	8.39077	7.83187	7.96153	7.91214	7.93777	8.09988	7.80086	8.014	7.76648	7.72532	7.85353	8.49428	7.86955	7.78062	8.01335	7.84693	7.97246	7.79688	7.93668	7.94596	8.05775	7.85119	7.88019	8.07958	7.90211	7.90405	7.7607	7.9894	7.93125	7.93788	7.95007	7.89793	7.85773	8.47411	8.27206	7.93171	7.97671
ILMN_1697548	ADGRL2	11.3303	11.1043	11.395	9.90315	11.2037	10.0029	11.1984	10.1609	10.4061	11.3694	11.0026	11.3899	11.0032	10.4653	11.4144	10.4885	11.1993	10.7731	10.781	11.3794	11.2579	11.3525	10.0507	11.2828	11.2095	11.661	11.5222	11.0836	9.88876	8.76796	10.9501	10.9293	10.9448	11.5425	9.65536	10.9754	11.4348	10.4035	10.2956	11.6777	11.8969	10.8977	9.00817
ILMN_1692623	ADGRL3	8.40569	8.53968	8.53248	8.34098	9.06942	8.12333	8.83896	8.1806	8.18693	8.6926	8.5491	8.42091	8.29209	8.72007	8.55375	8.12205	8.21328	8.78375	8.09198	9.11729	8.76987	8.66847	8.57441	8.31846	8.37603	8.35705	8.99534	8.50494	8.16773	8.70714	8.33767	8.46736	8.38716	8.33498	8.33852	8.46021	8.19718	8.08679	8.412	8.52839	9.06764	8.49814	8.16278
ILMN_1711807	ADGRL3	9.62919	9.37947	9.50449	8.90258	9.70283	8.58407	9.2777	9.23874	9.17438	8.9246	9.47735	8.78167	9.49934	9.37084	8.78935	9.02684	9.15057	9.41223	9.13141	10.7538	10.218	9.38972	9.25783	9.50365	9.43732	8.8539	9.63911	10.1168	8.6413	10.46	9.21121	9.50195	9.23971	9.50631	9.23675	9.94348	9.18139	8.79022	9.84883	9.79234	9.84204	9.26905	9.00215
ILMN_3240520	ADGRL4	12.5828	12.6509	12.4655	12.4429	13.0854	12.5772	12.6542	12.7858	12.6693	12.4165	12.778	12.7099	12.6363	12.5774	12.6999	13.0305	12.8009	12.6431	12.4702	13.2677	12.9613	12.9094	13.2353	13.2021	12.9999	12.9928	12.9421	12.9408	12.9224	12.9988	13.1322	13.1245	13.2575	12.9116	13.103	12.9931	13.0027	13.0351	13.2223	12.9008	13.2122	13.3843	12.4509
ILMN_1690621	ADGRV1	13.2183	13.4501	13.6412	13.708	13.7743	13.5661	13.3731	13.3405	13.5655	13.3137	13.716	13.3054	13.6474	13.6875	12.8629	13.447	13.1999	13.2057	13.6073	13.4206	13.5512	13.4822	13.8759	13.1706	13.5594	13.4976	13.5871	13.4884	13.1884	10.6425	13.8116	13.4924	13.6415	13.3461	13.4683	13.426	13.2356	13.5375	13.1156	12.5133	13.4366	13.3464	13.1412
ILMN_2407564	ADGRV1	12.8777	13.3104	13.6443	13.7368	13.5223	13.6187	12.9693	13.302	13.1432	12.7353	13.6412	12.9882	13.6384	13.6048	12.5425	13.4748	12.9725	13.2554	13.4089	13.1889	11.515	12.8704	13.1432	12.2824	12.6343	12.6836	13.3694	13.1771	12.5774	12.0279	13.6642	13.1039	13.3267	13.0226	13.1871	12.9539	12.9047	12.8173	12.4903	12.1215	13.0873	12.8007	13.5576
ILMN_1764309	ADH1A	15.0054	15.0435	14.9255	14.979	15.0334	14.9998	15.0918	15.1411	15.0613	15.1046	15.0232	15.0719	14.9823	15.0169	15.1411	15.0816	15.1071	15.0273	15.0151	14.979	15.065	15.0816	15.0816	14.9488	15.2284	14.962	15.0816	15.171	15.0232	14.9739	15.0501	14.9224	14.9009	14.7769	15.065	15.0398	14.9424	15.063	15.0918	15.0967	15.063	14.9387	15.0292
ILMN_1811598	ADH1B	14.7488	14.8131	14.822	14.5991	14.7584	14.6233	14.654	14.5689	14.6056	14.72	14.7315	14.7355	14.6997	14.7136	14.7807	14.7488	14.6874	14.6788	14.7009	14.762	14.8624	14.6463	14.6375	14.7124	14.7714	14.543	14.7784	14.7148	14.6861	14.6586	14.5138	14.6516	14.4567	14.6153	14.9009	14.7834	14.5459	14.5784	14.5254	14.6349	14.7419	14.6801	14.822
ILMN_1740717	ADH1C	14.1459	14.3813	14.3567	14.108	14.2401	14.4047	14.29	14.0897	14.2211	14.3071	14.2575	14.3498	14.3523	14.2119	14.3624	14.2459	14.2256	14.1835	14.1869	14.3709	14.3931	14.2613	14.0126	14.278	14.3748	14.0334	14.5512	14.2655	14.3507	13.8817	14.2172	14.1452	14.1789	14.2721	14.4117	14.2908	14.1264	14.1299	14.1478	14.1429	14.2729	14.0382	14.2682
ILMN_1797912	ADH4	14.5501	14.9241	14.8416	14.6961	14.9149	14.8885	14.7112	14.7607	14.8624	14.9372	14.904	14.8329	14.9255	14.8707	14.9224	14.8994	14.8738	14.8145	14.9538	14.8329	14.7935	14.786	14.6755	14.7355	14.6874	14.6497	14.8656	14.7584	14.7368	14.3355	14.7368	14.8329	14.7368	14.7264	14.8853	14.9009	14.6596	14.88	14.7686	14.5648	14.8269	14.7136	14.7393
ILMN_2136010	ADH4	14.6349	14.79	14.816	14.7009	14.8624	14.8463	14.8058	14.8101	14.7769	14.7714	14.8784	14.7964	14.7926	14.8238	14.8269	14.8357	14.8131	14.7515	14.887	14.7807	14.8949	14.8269	14.6362	14.8189	14.8548	14.6729	14.8028	14.7303	14.7878	14.6682	14.7241	14.8253	14.7459	14.7136	14.7446	14.77	14.7045	14.7935	14.7405	14.6338	14.7753	14.7807	14.7276
ILMN_1738604	ADH5	11.7061	12.4951	12.3195	12.4117	12.4359	12.4933	12.0027	12.3827	12.1908	12.3575	12.6502	12.5223	12.4567	12.4065	12.5296	12.3803	12.1858	12.5982	12.4044	12.0981	11.2665	12.1689	11.2644	11.3536	11.5003	11.7576	12.2727	11.3578	10.9458	9.01469	11.9826	11.0448	11.8291	12.0543	12.4411	12.2212	11.1284	10.8815	9.8148	12.1007	11.7205	12.2679	11.3471
ILMN_1691175	ADH6	13.7395	14.8028	14.5501	14.822	14.8285	14.8285	14.5002	14.6596	14.88	14.6961	14.8416	14.8117	14.7488	14.9739	14.5755	14.8585	14.7488	14.6596	14.7769	14.5678	14.1177	14.6388	14.5732	14.3688	13.9533	14.4664	14.597	14.5244	14.4577	13.7575	14.7189	14.654	14.7058	14.4664	14.8752	14.654	14.0227	14.6551	14.3453	13.8142	14.2674	14.7381	14.452
ILMN_2223359	ADH7	9.36859	10.1702	10.3189	9.69058	9.91113	9.6142	10.3245	9.50343	9.61135	10.2733	9.99587	10.796	10.1452	10.0375	9.79327	10.0441	9.39568	9.56974	10.005	9.57641	9.34128	10.3556	9.25979	8.99707	9.80426	9.5112	9.95028	9.86759	8.91382	10.3117	9.69591	9.24	9.14801	8.98694	9.24359	10.3426	9.05313	8.80476	10.0695	9.54476	9.77417	9.37472	9.44197
ILMN_1702858	ADHFE1	13.6315	13.8371	13.5984	13.8714	14.1434	13.8578	13.9533	13.9193	13.9394	13.7739	14.0365	14.0398	13.9658	13.7765	13.6067	13.8509	13.7479	13.7355	13.913	13.9473	14.0807	14.0337	14.1294	13.8016	14.0393	13.8616	13.8195	13.6512	13.5141	13.3353	14.1163	13.6277	13.8199	14.1135	13.8727	14.2289	13.7558	13.8634	13.6407	13.9633	13.5882	14.0614	13.7336
ILMN_2363634	ADHFE1	12.4685	12.9439	13.0677	13.0104	13.2986	13.1968	12.9826	12.9248	12.9049	12.9908	12.8266	13.3617	12.9572	12.8088	13.3184	13.0575	13.0432	12.9564	13.0065	13.044	13.1519	13.1415	13.0638	13.0011	13.1373	12.8383	13.2833	12.7821	12.532	11.6155	12.7474	12.704	12.828	13.3322	13.206	13.3078	12.8139	12.9538	12.6384	12.8383	12.6382	13.1325	12.5763
ILMN_1813975	ADI1	13.7453	14.0206	14.1386	13.7131	13.9359	13.9487	13.9207	13.8592	13.747	13.8822	13.9075	13.9189	13.8931	13.5764	13.9365	13.8353	13.9151	13.9574	13.7636	13.9604	14.103	13.8434	13.7263	13.9126	13.9972	13.7067	14.2483	14.0281	14.032	13.4632	13.7807	13.8836	13.7708	14.0554	14.032	13.9999	13.7061	13.8658	13.8142	13.6948	13.9207	13.7535	13.8468
ILMN_1743331	ADIG	8.72741	8.28579	8.27998	9.79703	8.56691	9.35351	8.6807	9.89034	8.94408	8.53837	8.78382	8.62465	8.50946	8.42423	8.89526	9.66318	9.16405	8.14914	9.00552	8.57317	8.86857	8.42306	8.90405	9.13474	8.95771	8.58701	8.46366	9.00223	9.56431	10.4713	8.66004	9.40003	8.61484	9.2435	9.3385	9.01004	9.57585	9.29591	9.562	8.08231	8.52484	9.02576	11.81
ILMN_1775045	ADIPOQ	9.34641	8.84071	8.5658	11.0588	9.17676	9.65906	8.75996	9.87367	9.15776	8.48813	9.17911	8.8106	8.71396	8.76434	9.29237	9.35091	9.70715	7.77706	9.09504	10.0685	9.01996	9.31861	10.7113	10.377	9.85831	8.7778	8.33709	10.201	10.5967	13.0432	9.05502	9.95581	9.23178	10.0206	9.77708	9.40916	9.29274	9.50998	10.9676	8.66472	8.16115	9.84491	12.5614
ILMN_1688322	ADIPOR1	13.6	13.8865	13.6913	13.7996	13.7617	13.6998	13.8592	13.6863	13.7944	13.8008	13.8805	13.8052	13.9569	14.0174	13.4982	13.932	13.8162	13.5861	13.8685	13.6607	13.5527	13.85	13.7421	13.6419	13.5268	13.712	13.5968	13.5069	13.5087	13.5273	13.7543	13.656	13.8206	13.9146	13.8356	13.8237	13.5322	13.6391	13.5453	13.4009	13.7765	13.9035	13.6799
ILMN_2096322	ADIPOR1	12.9627	13.1575	12.9985	12.7596	12.9572	12.8405	12.8711	12.5546	12.7902	13.093	13.0867	13.3737	12.7724	12.7126	13.2926	13.0703	13.2708	12.6837	13.103	13.1499	12.871	13.07	12.5853	12.8188	13.2901	12.7102	13.2244	13.0283	12.0016	10.8549	12.9703	12.9728	12.7762	13.4744	12.6797	13.0999	12.8266	12.2063	12.1486	13.055	13.1895	13.0402	11.9729
ILMN_2224833	ADIPOR2	14.1842	14.5981	14.1736	14.904	14.5512	14.7432	14.6848	14.3567	15.0169	14.8535	14.7446	14.4916	14.5523	14.904	13.5501	14.5823	14.3489	14.5603	14.6861	14.1213	14.2237	14.7633	14.5834	14.103	14.2137	14.6375	14.1576	13.9286	14.3209	13.5544	14.6132	14.3216	14.72	14.5853	14.5491	14.537	13.8675	14.5732	14.0642	13.8468	14.0599	14.4567	14.0269
ILMN_1680110	ADIRF	14.4567	15.1931	14.8086	14.8893	14.6621	15.0191	15.0435	14.5938	14.4236	14.6328	14.9554	14.7368	15.0131	14.62	13.5664	14.6388	14.3425	13.4613	14.7148	14.5918	15.0941	14.1521	15.1411	13.6828	15.2413	14.7686	14.4719	13.441	14.5491	15.1443	13.5626	14.5981	14.6648	14.2924	13.4498	15.067	14.4567	14.2932	13.6035	13.874	14.4215	13.885	14.2465
ILMN_1768062	ADK	10.6571	12.3559	11.8596	11.8357	11.8963	12.3148	12.1089	11.7131	12.2992	11.8039	12.0344	11.9021	12.3816	12.4207	11.7241	12.3861	11.8867	12.3346	11.8738	11.4182	10.1424	11.2868	10.5011	11.0396	10.5634	10.994	11.73	10.9354	10.4325	8.59123	11.6409	10.8326	11.7593	11.3816	11.969	11.6393	10.7898	11.2273	11.3739	11.0043	11.6556	11.8346	10.9242
ILMN_1801020	ADK	11.9973	13.5601	13.3241	13.5295	13.3212	13.524	13.3219	13.7023	13.7443	13.2415	13.4944	12.9732	13.783	13.6415	12.5949	13.7474	12.9959	13.4138	13.4176	13.0232	11.5669	13.1898	12.7549	12.9014	12.99	12.8911	12.9458	13.0041	12.9999	11.9321	13.2528	12.9401	13.3492	13.0723	13.6676	13.2855	12.8889	13.1445	13.4012	13.0879	13.2028	13.5868	14.0788
ILMN_2358626	ADK	13.444	13.6063	13.8429	13.1483	13.4196	13.819	13.5757	13.5558	13.3394	13.3209	13.4252	13.4283	13.6048	13.2566	13.5192	13.5395	13.3948	13.6679	13.4193	13.3776	13.516	13.3935	13.3906	13.3994	13.825	13.3385	13.9989	13.4019	13.0199	11.2897	13.2714	13.4806	13.3115	13.3782	13.8059	13.5419	13.2986	13.516	13.1902	13.0818	13.4519	13.3832	13.333
ILMN_2358628	ADK	9.82043	10.4107	11.2173	8.51981	10.0464	8.70945	10.2005	8.82605	9.29591	10.7	10.4346	10.8644	10.1927	9.6159	9.75345	9.54487	10.3568	10.3447	9.7949	9.8939	9.4227	10.2005	8.99463	9.27068	10.2883	10.8661	11.111	9.3596	8.24023	8.03142	9.62427	9.1122	9.5865	10.7011	8.67099	10.0153	9.80733	8.95698	8.76974	10.3718	11.0192	9.55605	8.36732
ILMN_1708934	ADM	13.0592	12.9151	13.0219	12.6964	12.8932	12.5822	13.1319	12.937	12.9717	13.0481	12.8037	12.9784	12.8236	12.9209	13.1217	12.7978	12.8861	12.9669	13.093	14.1633	13.302	13.3098	13.4227	14.29	14.1002	14.1163	14.382	14.0254	14.1699	13.2786	13.8311	14.1627	13.71	13.9967	13.9272	13.5442	13.7603	14.1849	13.9056	13.7552	13.8749	13.8149	13.2002
ILMN_1702933	ADM2	12.0996	10.1583	10.3161	10.9728	10.4274	11.4104	10.6345	10.5525	10.9155	10.8844	11.0293	10.4235	11.3842	11.683	10.7151	11.4839	9.66774	10.6532	11.1548	8.90602	9.6359	11.023	10.9262	9.63911	10.1013	10.7477	9.97352	10.6805	10.6956	9.52683	10.8418	9.71322	10.7296	9.18404	8.98182	9.75839	11.8423	10.3793	10.6438	10.0642	11.3249	9.43187	8.70641
ILMN_1657993	ADNP	12.4466	12.229	12.4621	12.1061	12.1007	12.1672	12.1861	12.294	12.2042	12.0757	12.388	12.2987	12.3214	12.2485	12.4063	12.3708	12.0294	12.3808	12.1489	12.1523	11.5686	12.4767	11.4837	12.0511	11.865	12.1022	12.1491	12.2118	11.8558	9.51918	12.2643	11.9521	12.1118	12.1056	11.9853	12.4588	12.3184	11.4637	11.1322	12.4378	12.2018	12.0336	11.4217
ILMN_1666019	ADNP	11.3927	11.3089	11.8117	12.3535	11.832	12.0839	11.5975	11.9335	11.9475	11.7181	12.031	11.7619	11.8955	12.2292	12.1516	12.4999	12.1555	12.3291	11.6998	12.0602	12.9445	12.1278	12.978	12.1003	12.5256	12.2131	11.8052	12.013	12.6566	12.5178	12.0506	12.3077	12.2807	11.9751	12.4337	12.2125	11.9704	12.6778	12.6861	11.7538	11.9524	12.2448	10.9336
ILMN_2080751	ADNP2	12.9633	12.4107	12.5853	12.7063	12.6829	12.6335	12.7426	12.9256	12.8313	12.5863	12.5666	12.5435	12.6714	12.7194	12.3612	12.6531	12.5979	12.6056	12.6818	13.0739	12.8159	12.9192	12.8093	12.906	12.7466	12.8842	12.6722	12.8203	13.0109	13.4545	12.9201	12.6625	12.5655	12.8874	12.9047	12.9383	12.8866	12.7576	12.8533	12.9602	12.8359	12.8111	12.7773
ILMN_1690352	ADO	12.6438	12.3877	12.4021	11.8765	12.4666	12.0321	12.5563	12.1293	12.1459	12.5218	12.2363	12.4105	12.2708	12.2596	12.1369	12.1601	12.313	12.3713	12.2931	12.5364	12.2961	12.554	12.1352	12.7563	12.4742	12.7678	12.5796	12.6474	12.6559	11.1138	12.5907	12.588	12.5755	12.4659	12.2298	12.4815	12.7149	12.4527	12.9146	12.9976	12.6587	12.6536	11.6595
ILMN_1747227	ADORA1	10.3645	10.1213	9.87299	9.37812	10.0588	9.6616	9.97947	9.03589	9.93236	9.91732	9.93651	9.92854	9.96979	10.0158	8.90179	9.55507	9.13344	9.95958	9.76523	8.93941	9.57794	9.91245	9.02888	8.80728	8.96044	9.521	9.82029	8.78272	8.82564	8.54007	9.16431	8.67862	9.39603	8.78043	9.45201	9.45135	8.64652	9.05109	8.79442	9.75301	9.66856	9.05195	8.81861
ILMN_2275396	ADORA1	8.34736	8.14498	7.73021	8.11911	8.66515	8.54869	8.55319	8.5079	7.80798	7.93514	8.24966	7.91328	8.67975	8.40245	8.41256	8.22534	8.46834	8.47579	8.10693	8.25326	8.81374	8.05405	8.27727	8.33284	8.38073	7.99506	8.18425	8.26052	8.63259	8.90448	8.26676	8.25513	8.22392	8.22669	8.16963	8.21812	8.47895	8.7291	8.69908	7.75277	7.8896	8.2398	10.1076
ILMN_2373444	ADORA1	7.82549	8.11731	8.037	7.76428	7.72128	7.98411	7.78208	7.66695	7.99767	8.22963	7.84374	8.00511	7.86671	8.1307	7.70641	7.76971	7.74389	8.10891	7.8286	7.82662	7.72906	8.14223	7.82154	7.67633	7.66808	8.1239	8.36282	7.66622	7.74835	7.79481	7.88031	7.84106	7.78391	7.71803	7.78155	7.85786	7.65623	7.72822	7.89352	7.86453	7.83227	7.66419	7.85918
ILMN_1807372	ADORA2A	10.2086	10.414	10.6175	10.2482	10.3528	11.1149	10.5113	10.6729	10.722	10.6118	10.6276	10.9306	10.8181	10.998	10.6736	11.1828	11.2174	10.8188	10.9624	10.0517	9.32366	10.5297	9.6424	9.61443	10.1968	9.88553	10.7623	9.97303	10.75	10.3448	10.8002	10.0269	10.4215	9.90392	10.8547	10.6303	10.0715	10.5112	10.1522	11.0885	10.09	10.4159	10.0795
ILMN_1703946	ADORA2B	8.81142	9.023	8.92602	8.20392	8.44161	8.20247	8.86894	8.23099	8.33266	8.90279	8.55702	8.57053	8.61283	8.7493	8.49408	8.04215	8.3284	8.81419	8.41838	8.32943	8.22054	8.59351	8.08598	8.30698	8.14754	8.70396	9.24128	8.26411	8.22033	8.39502	8.28692	8.35416	8.21359	8.22087	8.15494	8.39957	8.30093	8.29536	8.21466	9.16836	8.98738	8.35041	8.20277
ILMN_1730710	ADORA3	8.48891	9.15462	9.49656	8.28198	9.23997	8.12083	9.34011	8.34809	8.71512	9.54288	8.75831	9.37658	8.76089	8.85022	9.27535	8.20576	8.99502	9.65834	8.76589	8.25048	8.31356	9.21801	8.26716	8.30748	8.37268	8.63896	8.80382	8.34118	8.19236	8.43216	8.1957	8.29343	8.3529	8.86734	8.3672	8.51552	8.59909	8.3354	8.5227	8.99147	9.54231	8.61523	8.34922
ILMN_1793959	ADPGK	11.5812	12.1641	11.8919	12.2752	11.9257	11.9942	12.1248	11.5283	12.4653	11.9459	11.9087	11.7088	11.6669	11.9676	11.4274	11.7161	11.5425	11.6937	11.6299	11.9896	11.9539	12.0669	12.266	12.0122	11.8089	12.3618	12.0943	12.3162	12.4524	9.57504	12.2206	12.4671	12.3313	11.9073	12.2577	11.7055	11.9793	12.3273	11.5289	11.6169	12.1807	12.2552	10.7681
ILMN_1794512	ADPRH	10.302	10.1146	10.1122	9.46314	10.0353	9.30933	10.1189	9.18065	9.90405	10.09	10.0206	10.1351	9.78282	9.88657	9.69178	9.32041	9.50657	10.2069	9.48699	9.28677	9.9631	10.1591	9.1973	9.6177	9.58764	10.253	10.4911	9.62824	8.96663	8.82073	10.0601	9.39488	9.95304	9.54885	8.92721	9.67474	9.76942	9.32501	9.06899	9.79442	10.3156	9.84293	8.60926
ILMN_1760335	ADPRHL1	8.30589	9.32299	8.87497	8.48235	8.92832	8.58577	9.00834	8.42804	8.46689	8.85355	8.22099	8.88163	8.48135	8.83361	8.49917	8.56239	8.69492	8.43624	8.78057	8.49367	8.1288	8.50307	8.08184	8.38115	8.56449	8.73364	9.01766	8.44015	8.51886	8.40686	8.25277	8.52163	8.63809	8.5212	8.51035	8.50606	8.46417	9.08414	8.77019	9.19075	8.88641	8.55321	8.26398
ILMN_1776842	ADPRHL1	8.31889	8.45591	8.2314	8.30222	8.34831	8.29804	7.93365	8.35198	8.42998	7.94134	7.9958	7.95878	8.56291	8.62073	8.64254	8.39803	8.30302	7.60038	8.42232	8.13977	8.25448	7.87036	8.94375	8.55059	8.43275	8.72769	7.77408	8.4573	9.1126	9.37812	8.70388	8.66452	8.88207	8.62153	8.74317	8.34787	8.59909	8.76388	8.48074	8.4779	7.9048	8.36143	8.38573
ILMN_1788530	ADPRHL1	9.47907	10.2055	9.77387	10.1289	10.2888	10.1296	9.46502	9.81606	10.0166	9.64334	9.43322	10.3154	9.85561	9.47905	10.2921	9.84383	10.6547	9.60426	10.1718	9.38326	8.5358	9.57756	9.36885	10.3121	10.0545	9.52166	10.2259	10.028	10.2757	12.1558	9.94454	10.3922	10.0152	10.8655	10.17	9.58129	10.6163	11.066	10.4364	9.78516	9.74068	10.2803	9.17306
ILMN_1795788	ADPRHL1	8.48771	8.63735	7.78102	8.525	8.27331	8.49904	7.9239	8.72149	8.28949	8.43986	8.60214	8.05248	8.18266	8.40245	8.71991	8.80498	8.68927	8.70375	8.45663	8.39991	8.73831	8.07742	8.46231	8.55448	8.7065	7.97671	7.94846	8.78237	8.96862	9.31335	8.51076	8.69676	8.72961	8.74813	8.65918	8.67132	8.90522	9.18009	8.99825	8.36502	8.54991	8.57711	11.6293
ILMN_1702526	ADPRM	12.4763	12.8736	12.911	13.1527	13.2606	13.0418	13.0862	13.0144	12.9926	12.6037	12.9602	12.6491	13.0055	13.0426	12.4941	12.9042	12.9192	13.3142	12.8621	13.5223	12.6603	13.1198	12.8715	12.9928	12.7068	12.6778	13.1549	12.8884	12.6276	12.4434	13.8675	12.9062	13.1309	13.4871	13.3371	12.9991	12.4829	12.8811	12.7113	11.3583	12.5766	13.1734	10.7731
ILMN_1811480	ADPRS	10.6644	10.8161	10.8963	10.1661	10.5017	10.0084	10.8071	9.43022	10.4209	10.6089	10.3783	10.5286	10.3495	10.3839	10.4922	9.94903	9.71856	10.5857	10.4653	9.56298	9.88271	10.4093	9.31666	10.2581	10.1518	10.6165	10.6419	10.5741	9.51956	8.51331	10.5436	9.8278	10.155	10.1164	9.2911	10.125	10.3812	10.026	9.84407	10.5411	11.2371	10.3319	8.80805
ILMN_1653821	ADRA1A	11.1074	12.9681	12.5388	13.0036	13.027	12.8777	12.1866	12.8538	13.2762	12.5701	12.9534	13.0492	13.0575	13.342	12.6021	13.0294	13.143	13.2249	12.932	13.0431	12.9047	12.7252	13.2375	12.1843	12.8354	12.533	12.248	12.813	12.8332	9.96626	13.084	13.0783	13.3822	13.1464	13.2814	13.2325	12.6252	13.0449	12.0202	12.6382	13.0005	13.297	12.674
ILMN_1669227	ADRA1A	10.7428	12.1439	12.0841	11.8114	13.0164	12.5288	11.755	12.9489	12.813	11.8318	12.7532	12.9283	13.1673	13.5322	13.3928	13.0592	13.2648	13.4242	12.728	12.7406	11.9034	12.1987	12.7596	12.145	12.2411	11.7725	12.092	12.4416	12.3735	9.33258	12.6075	12.4971	13.1575	12.7755	13.4705	13.3063	12.1629	13.123	13.0667	12.4052	12.9945	12.8601	12.0403
ILMN_1709167	ADRA1A	11.4511	13.2074	13.1676	12.4977	13.3708	12.875	12.4897	13.1897	13.111	12.3427	12.7376	13.4019	12.9143	13.2041	13.4022	12.9948	13.2362	13.3878	13.3975	12.7858	13.1834	13.1284	13.5655	12.1182	12.7277	12.9672	13.1064	12.7788	12.4394	11.231	12.8547	12.8222	13.4252	13.2286	13.0568	13.1978	12.5451	13.1371	11.9256	12.1516	12.3466	12.6054	11.7143
ILMN_1780551	ADRA1A	10.1473	11.201	10.9917	10.7857	11.5787	11.4336	11.1255	10.5857	11.5662	11.1199	11.3545	11.3636	11.4937	11.4572	11.2098	11.007	11.3103	11.5022	11.0782	11.2209	11.4041	11.4892	11.6554	11.0773	11.1615	11.3614	11.3332	10.974	10.8022	8.50089	11.3083	10.9945	11.4681	11.43	11.9278	11.4333	10.6402	11.6447	10.8797	11.0872	11.7343	11.2467	9.07345
ILMN_1813598	ADRA1A	11.4722	12.9545	12.8937	13.0065	13.0785	12.8117	12.5026	12.5853	12.8983	12.6816	13.1252	13.1892	13.1007	13.133	13.1007	12.8078	13.297	13.275	12.8869	13.0592	13.2896	13.0523	13.3022	12.5898	12.9066	12.9823	12.9347	12.9594	12.6057	10.5876	12.9548	12.9243	13.242	13.1657	13.0664	13.1385	12.6964	13.1331	12.7543	12.7065	13.087	12.9906	11.8823
ILMN_1679754	ADRA1B	12.3386	12.4213	12.2497	12.2842	12.3924	12.1261	11.9264	11.8409	11.784	12.5004	11.9939	12.6722	12.0466	11.9109	11.904	12.1704	12.4148	11.9116	12.1704	12.4668	12.2688	12.3452	11.8853	12.4022	12.1838	12.5781	12.5685	12.4647	12.0924	11.5001	12.422	12.5776	12.5634	12.0234	11.982	12.4756	12.6843	12.5868	12.2088	12.6921	13.1385	12.4266	11.9983
ILMN_1716421	ADRA1D	9.10761	8.28579	8.52383	8.41145	8.54763	8.86368	8.05598	9.19426	8.59333	8.69946	8.72503	8.78524	8.97393	8.50526	9.47574	8.94375	9.21379	8.39798	8.74724	8.536	8.6477	8.80117	8.75881	9.11684	9.06741	9.10206	8.46629	9.28705	9.32568	10.5459	8.64397	9.81931	9.02546	9.43504	8.99952	9.24754	9.47055	9.42643	9.51895	8.87749	9.10997	9.15813	9.74249
ILMN_1659371	ADRA2A	11.6778	10.5311	9.91282	9.46668	10.0708	9.76978	9.24584	9.19104	10.0786	10.4297	9.3082	9.4822	9.07112	10.0097	9.0219	9.20974	9.67334	9.55851	9.39212	9.98782	9.92126	9.47724	9.86714	9.49293	9.09886	9.25369	9.1914	11.2062	10.7989	11.3855	9.85279	11.1347	9.57273	9.32052	9.24969	9.49911	9.9034	9.3863	9.80711	9.79211	9.17447	9.2118	8.92162
ILMN_1677868	ADRA2B	8.91915	9.50914	9.72809	8.36031	9.39547	8.83996	9.49357	8.53007	9.12869	9.27258	9.01525	9.33564	9.0923	9.52259	8.67476	8.86167	8.45621	9.49147	8.72649	8.74161	8.8921	9.36952	8.62419	8.59608	8.63733	9.26613	9.5431	8.60441	8.4635	8.15151	8.87384	8.35876	9.06618	8.62723	8.6819	8.83507	8.36713	8.57993	8.6214	9.29924	9.4189	8.54703	8.22805
ILMN_1733963	ADRA2C	8.32741	8.63594	8.71949	7.82837	8.60959	8.04039	8.67816	7.87479	8.26851	8.50174	8.12389	7.88491	8.05469	8.61795	8.03155	8.19649	7.93207	8.37269	8.1294	8.23152	8.56791	7.98577	8.12611	8.01554	7.98751	8.07544	8.5593	8.11919	8.44631	8.41892	8.29854	8.29343	8.31109	8.08526	7.92707	8.42272	8.0728	8.4734	8.34327	8.78369	8.38803	7.96395	7.86215
ILMN_1804255	ADRB1	8.70876	8.99515	8.98147	8.43343	9.14856	8.90398	8.64564	8.57258	8.56351	8.57073	8.85854	8.47817	8.90832	8.88085	8.84065	8.81224	8.60111	9.00256	8.64809	8.82697	10.0357	10.0299	9.22274	9.43127	9.28747	9.34745	9.27162	9.2281	9.54498	10.8159	9.21	9.07336	8.73356	9.06333	9.42142	8.84098	9.51457	9.21951	8.95112	9.15261	8.9524	9.07225	10.3094
ILMN_1695590	ADRB2	13.4352	13.3101	13.2394	13.2913	13.4584	13.4202	13.3359	13.3408	13.476	13.2665	13.3641	13.2606	13.5777	13.4664	13.6913	13.4371	13.0569	13.2445	13.433	14.3478	14.1621	14.2837	14.4621	14.6253	14.1478	14.9055	14.4656	14.0614	13.9491	14.0421	14.2557	14.3558	14.1067	14.2767	13.9163	14.236	14.4529	14.4341	14.3971	14.6176	14.6221	14.4937	14.0047
ILMN_1694007	ADRB3	8.56887	7.97863	8.39985	9.66898	8.55662	9.59971	8.18247	9.80208	8.70485	8.6645	8.77685	8.65307	9.04963	8.47756	9.07883	9.49753	9.29963	7.81657	9.27143	8.8715	8.99479	8.3048	8.97775	9.41829	9.27629	8.87606	8.21358	9.6171	10.0715	11.8254	8.81692	9.55687	9.08042	9.29075	9.78734	8.85051	9.53821	9.68165	9.658	8.03452	8.36379	9.53581	10.5794
ILMN_1760143	ADRM1	12.5986	12.7398	12.706	12.7105	12.4908	12.6444	12.8276	12.1453	12.6607	12.6133	12.4413	12.3546	12.5801	12.6861	12.2666	12.4458	11.9242	12.6187	12.6096	12.415	13.0114	12.3229	13.07	12.7025	13.2554	12.8075	12.5845	12.6667	12.9658	10.5481	12.6851	12.6401	12.6057	12.6273	12.3394	12.3664	12.7224	12.5314	11.9185	12.7926	12.9055	12.4713	12.9447
ILMN_2389013	ADRM1	11.0604	11.1533	11.1352	10.6105	11.195	11.325	11.5617	10.8904	11.3205	11.2584	11.1822	10.7104	11.3657	11.4878	9.43138	11.2115	10.2626	11.2951	11.4297	11.2526	9.73948	11.5217	10.8108	11.5651	11.5934	11.9676	11.1354	11.6814	11.2522	8.73185	11.5611	11.3958	11.4637	11.1973	10.8758	11.1875	11.8749	11.7518	11.7254	11.5873	11.6601	11.2651	11.8605
ILMN_1790757	ADSL	11.1318	10.6455	10.6893	9.76923	10.3957	10.2972	11.0598	9.49806	10.75	10.2652	10.2343	10.3265	10.4768	10.527	9.37603	9.62792	9.05956	10.4204	10.1734	10.1669	9.8476	10.6844	9.64444	9.93395	10.0368	10.6931	10.3677	9.76032	9.5052	8.10814	10.6601	9.25407	10.374	9.62246	9.50544	9.96967	9.76921	9.56407	8.87168	10.3782	10.476	9.50354	8.47739
ILMN_1720235	ADSS1	11.4964	12.3781	12.2254	13.444	12.3585	13.1552	12.1464	12.2968	13.2018	12.9408	12.1967	12.1448	12.3835	12.8009	11.9083	13.1898	12.308	13.2598	12.1982	11.9193	11.2965	12.0937	12.0076	11.2383	11.8968	12.0978	12.4865	10.7777	12.2619	9.14474	12.0978	11.5801	12.2169	12.2221	12.2128	12.5108	11.0864	12.129	11.3259	11.0585	11.5838	11.8816	11.0615
ILMN_1749804	ADSS1	7.68506	7.81253	7.88125	7.93725	7.82941	7.8369	7.88504	7.81437	7.87312	7.73528	7.76633	7.95759	7.7703	7.75516	7.6711	7.89226	7.86328	8.26901	7.96079	7.87226	7.73331	8.11809	7.90963	8.05353	7.8247	7.99374	7.94416	7.81864	8.10878	8.04012	7.95087	7.73219	7.84785	7.88697	7.74054	7.828	7.81306	7.94724	7.91176	7.79736	8.15298	7.81349	7.92143
ILMN_2240009	ADSS1	9.53647	10.358	10.1514	10.1378	10.4272	10.9082	10.1921	9.75039	11.0568	10.7918	10.5369	10.322	11.0315	11.028	9.73536	11.4087	10.1183	11.7077	10.3616	9.64587	9.45542	10.1158	9.66121	9.07054	9.75765	10.1015	10.4607	8.71178	9.18524	8.94362	10.1458	9.10904	10.0664	9.66184	10.3308	10.6468	8.75437	9.82271	9.48755	10.1684	10.2851	10.184	11.4854
ILMN_1778796	ADSS2	12.325	12.5938	12.9325	12.6471	12.6933	12.6299	12.486	12.6682	12.6656	12.8814	12.6327	12.9049	12.7283	12.5291	13.0008	12.9044	12.9411	12.8351	12.8497	12.8505	12.4562	12.639	12.1789	12.9916	12.5566	12.6518	12.8088	13.0404	12.6363	11.5914	12.6395	12.7306	12.7075	12.9408	12.8795	12.7029	12.8415	12.9835	13.0438	12.9845	13.1305	13.0151	12.6936
ILMN_2092664	ADSS2	12.0861	11.9136	11.9746	11.5226	11.7677	11.3419	11.9015	11.3703	11.5481	11.9118	11.8934	11.9584	11.7113	11.5076	11.5401	11.7846	11.6766	11.781	11.9065	11.9835	11.4654	12.0207	11.153	11.9603	11.702	12.0752	11.9012	11.9234	11.3118	10.7554	11.7979	11.8208	11.9586	12.2516	11.3677	11.842	12.0388	11.7748	11.6019	12.297	12.292	12.1423	10.4943
ILMN_2078592	ADTRP	10.0132	9.48486	10.1856	11.7509	9.58374	10.4878	9.42808	11.2255	10.1943	9.94376	9.83391	9.98956	9.73934	9.92065	11.2123	10.2794	10.8341	9.43504	10.6636	10.2199	10.363	9.83271	11.1779	10.6628	10.3265	9.58594	9.17487	11.4852	11.6539	13.151	10.254	11.7671	11.1988	10.5624	11.0388	10.0531	11.5363	10.9861	11.6575	9.40069	10.0021	10.8555	11.7785
ILMN_1736178	AEBP1	13.6913	12.7374	11.4528	12.5165	11.9823	11.3078	11.2694	10.881	11.0893	12.8731	11.5948	11.4779	10.6391	11.2647	12.2066	10.3862	11.8841	11.2595	11.4681	12.6209	13.084	11.0682	11.7701	11.4714	11.4224	11.6203	11.2654	11.7526	12.8301	13.6848	11.7272	12.2519	11.4758	11.0056	10.6025	11.574	11.8315	11.3401	11.4601	12.6216	10.9736	11.1446	9.46558
ILMN_1803376	AEBP2	10.2845	9.99884	10.5589	8.9284	10.1822	9.15364	10.1224	9.06247	9.57794	10.3212	10.1442	10.3615	9.90491	9.70529	10.5342	9.35157	10.3588	10.1455	9.71638	10.4568	10.2525	10.3516	9.12485	10.3595	10.0363	10.7846	10.9028	10.1842	9.03724	8.98619	10.2259	9.75367	9.82085	10.6352	9.19057	10.2863	10.4345	9.62336	9.85156	10.759	11.2255	9.92243	8.91604
ILMN_1814282	AEN	10.9008	10.8268	10.8593	9.926	10.7376	10.5717	10.9568	9.70803	10.6005	10.8835	10.4517	11.0388	10.617	10.6415	10.4638	9.96837	10.4802	10.7824	10.5576	10.9565	10.5098	10.7252	9.88531	11.2388	10.7384	11.0921	11.3945	10.9917	10.4356	8.58193	10.8224	10.7952	10.9915	10.896	10.6432	10.2836	10.8156	10.7829	10.6324	10.9246	11.2738	10.6808	8.91659
ILMN_3240321	AEN	9.35177	9.45758	9.51535	8.27893	9.23368	8.57533	9.67126	8.45635	9.14591	9.42182	8.95683	9.43544	9.16324	9.29191	8.7671	8.44859	8.51319	9.30281	8.65179	8.8964	8.67547	9.17563	8.52162	8.87702	8.54308	9.79375	9.83158	8.85662	8.64911	8.23595	9.18065	8.80244	9.12809	8.60829	8.5967	8.57203	8.93059	9.06836	8.62368	9.92463	9.90765	8.78543	8.3942
ILMN_1651235	AFAP1	8.92435	8.85276	9.0867	8.56512	9.12829	9.1483	9.21016	9.01238	8.70306	9.12849	8.64522	8.56309	9.32463	8.99358	9.01112	8.82683	9.04385	8.95526	8.87553	8.6974	8.91042	9.01131	8.78494	9.30963	9.31208	8.89077	8.79271	9.21658	10.1722	10.7392	8.86324	9.1563	9.13247	8.73495	9.10033	8.99013	9.69482	9.53442	9.19507	9.12137	9.15139	9.08255	8.54703
ILMN_1660424	AFAP1	8.16519	8.33582	7.86863	8.20158	7.70352	8.38894	8.41296	8.20518	7.86201	7.8825	7.937	7.98789	8.06944	7.96146	8.34387	8.34653	8.28094	8.16847	8.30988	8.26724	8.41994	7.93887	8.22548	8.30651	8.45645	8.1239	8.2874	8.53795	8.27438	8.61712	8.00836	8.27288	8.21459	8.20525	8.35452	8.23701	8.45181	8.29035	8.09911	8.20043	8.55891	8.29536	8.94952
ILMN_1701998	AFAP1	12.8909	11.5251	11.4965	10.3639	11.7956	11.2779	11.6028	11.757	11.4434	12.0407	11.4204	11.2226	11.4883	11.6593	11.8096	11.6881	11.5963	11.5798	11.8944	11.6149	13.0723	11.5168	12.4921	11.3945	12.0543	11.212	11.3482	11.6703	12.2729	12.5845	11.3797	11.8867	11.7598	10.8082	11.0726	11.7772	11.6595	11.5598	12.0021	12.6589	11.481	11.1424	10.7798
ILMN_1694140	AFAP1L1	11.6174	11.2684	11.4407	11.8384	11.3954	11.5443	11.8217	11.6228	11.7533	11.4466	11.332	11.1602	11.0671	11.7118	11.276	11.5422	11.1781	11.2324	11.2678	11.3376	11.8548	11.2546	11.7352	11.1706	11.4444	11.9266	11.1255	11.587	12.3088	12.4617	11.5806	11.6013	11.307	11.2606	12.0161	11.3649	11.7463	11.8901	11.7846	10.8457	11.7307	11.6091	11.2361
ILMN_1730995	AFAP1L2	11.625	11.0365	11.5226	11.5598	11.536	11.5344	11.6277	12.0984	11.0188	10.5771	11.2218	10.8375	11.4992	11.1224	11.2836	11.7507	11.3877	11.1166	11.5265	11.6365	12.7255	11.6223	12.2271	11.4612	12.1006	11.0564	11.5497	11.4631	12.2821	13.8311	11.3697	11.5404	11.1765	11.5515	11.7414	12.1891	11.5556	11.62	12.1425	11.7637	10.7884	11.1299	12.5293
ILMN_2404917	AFAP1L2	9.98069	9.78769	10.1762	9.81304	10.5252	9.45167	9.99058	9.96457	9.94274	9.67284	9.83682	9.67462	10.1244	9.99964	8.75602	10.1476	9.67485	10.0445	10.0278	10.323	10.6426	10.4854	9.99116	9.61382	10.4274	10.1479	10.3421	10.207	9.91084	10.4724	10.1531	9.83711	10.3142	9.84218	9.59943	10.7217	9.80539	9.67272	10.389	10.5531	9.92463	9.91015	9.56289
ILMN_1746277	AFDN	8.17954	8.17454	8.40921	8.13925	8.34083	8.32739	8.04233	8.04405	8.2018	8.11517	8.2857	8.44101	8.12894	8.50932	8.23508	8.11626	8.06425	8.08935	8.04012	8.32216	8.08868	8.34865	8.05999	8.07667	8.05585	8.4677	8.85311	8.12495	7.96858	8.05305	8.33424	8.02444	8.28163	8.15612	7.92759	8.28123	7.94884	8.1234	8.17045	8.49481	8.44057	8.06403	8.14414
ILMN_3242186	AFDN-DT	8.93284	9.66285	9.73394	8.61303	9.59842	8.85464	10.1039	8.55494	9.53273	9.47241	9.56671	9.25298	9.29877	9.2435	8.86262	8.94417	8.52685	9.20012	8.65894	8.27951	8.83332	9.38283	9.08088	8.48635	8.49645	8.94155	9.30684	8.05454	8.24425	8.23088	8.86942	8.39528	8.78511	8.48203	8.5967	8.7652	8.12949	8.39619	8.2299	9.16336	9.04386	8.56737	8.64221
ILMN_1673119	AFF1	11.1559	11.3158	11.3516	11.0196	11.3807	11.4892	11.381	11.2148	11.2813	11.3709	11.5241	11.6741	11.4441	11.1948	11.8396	11.5917	11.6371	11.4675	11.3326	11.4822	11.4779	11.4096	10.9679	11.697	11.5614	11.4342	11.8254	11.6604	11.1295	9.25905	11.2084	11.4694	11.4149	11.4161	11.5699	11.4505	11.4753	11.5633	11.7468	11.3859	11.6819	11.5114	10.118
ILMN_2129015	AFF1	12.3508	12.6297	12.5048	12.8951	12.9011	12.7982	12.4187	13.056	12.9261	12.7108	12.9985	12.9358	12.8866	12.9666	13.2339	13.2545	13.2105	12.9313	12.8021	12.8593	12.2613	12.9339	12.6921	13.1007	12.6499	12.6968	12.6746	12.95	12.8188	12.906	12.7376	12.8806	12.8407	12.9566	12.9684	13.0368	12.9773	13.0229	13.3568	12.142	12.9447	13.1784	12.1676
ILMN_1725889	AFF2	8.53784	8.30743	8.25088	9.35992	7.80259	8.16301	8.7385	8.3234	8.39375	7.98289	8.15087	8.08995	7.71478	7.91686	8.04311	8.07994	8.29457	7.74321	8.09543	8.40608	8.87674	8.20801	8.41819	8.05905	8.62464	7.73199	7.91248	8.55308	8.54135	8.43446	8.11525	8.23228	8.27985	8.20759	8.147	8.28813	8.12365	7.99068	8.69381	8.09522	7.76768	8.43051	8.26867
ILMN_1677951	AFF3	10.1	9.09104	9.11861	9.45748	9.3788	9.47477	9.55936	9.38292	9.03458	9.03905	9.23794	9.21168	8.73785	9.14086	8.81887	9.42545	8.8663	9.62406	8.99457	9.78052	10.4153	9.85561	10.0366	9.64901	9.63709	9.37094	9.92013	9.10299	9.70858	10.3779	9.72002	8.86175	9.42223	8.72582	9.15623	9.11419	9.12714	9.2031	9.61737	9.5799	9.07531	9.05994	10.6837
ILMN_1775235	AFF3	12.8444	11.351	11.2939	11.4068	11.7916	11.3064	12.5573	11.8449	11.2282	10.9994	11.3471	11.9569	11.5249	11.2205	12.0357	11.9145	11.7487	11.6054	11.0111	11.652	12.4025	12.4013	11.8288	11.7161	11.8841	11.4032	12.4076	11.2077	11.596	10.311	12.6505	10.9256	11.4777	11.0627	11.675	12.3644	11.6137	10.5827	11.7081	12.6395	10.1009	11.7578	12.5579
ILMN_1708502	AFF4	12.2759	12.2837	12.4068	12.3703	12.6796	12.5332	12.2226	12.5995	12.2799	12.2535	12.9471	12.6485	12.7072	12.4773	12.6812	12.7749	12.7674	12.413	12.5641	12.964	12.2169	12.5159	12.3703	12.9968	12.5806	12.9886	12.7191	13.0515	12.6538	11.1872	12.7401	13.0624	12.8708	12.9261	12.7889	12.7119	12.8792	13.0822	13.3338	13.0583	12.8326	13.0842	11.7302
ILMN_2203987	AFG1L	10.2703	10.0289	10.271	9.29443	10.0529	9.77016	10.1431	9.51468	10.0132	9.73036	9.89305	10.0529	10.1449	9.96396	9.65507	9.71457	9.32233	10.3959	9.60625	9.56485	10.1071	10.0695	9.65119	9.06524	10.0517	9.68509	9.72645	8.73118	9.08556	8.83	9.44079	8.6616	9.21941	9.10904	9.37177	9.73336	9.10118	8.99926	8.60361	9.6587	9.4871	9.08773	9.17868
ILMN_1699172	AFG3L1P	9.80108	8.75433	8.83249	11.3937	9.41505	11.2255	9.10913	10.8548	9.80263	9.64632	9.7104	9.31335	9.96202	9.42973	11.1478	10.7573	11.2871	9.6103	10.3603	9.95568	10.4316	9.6194	11.1002	10.8989	10.8482	9.52384	8.95008	10.9875	12.025	13.5505	10.017	10.9766	10.5347	11.3479	11.4834	10.3837	11.2524	11.4483	11.865	9.25913	9.67818	10.3379	11.3527
ILMN_1705447	AFG3L1P	10.3505	9.85409	10.1313	10.4519	10.0342	10.4018	10.1585	9.46915	10.164	10.0807	10.0532	9.98395	10.1054	10.509	9.56546	10.1479	9.81864	10.5001	9.7621	10.7173	10.4979	10.0709	10.7148	10.6339	10.6736	10.4306	10.3728	10.3676	11.0276	9.53862	10.3829	10.5388	10.6436	10.4651	10.4079	10.3832	10.6973	10.9385	10.3737	10.8782	10.9932	10.807	9.55337
ILMN_2295698	AFG3L1P	7.73071	7.866	7.94267	7.95625	7.94416	7.77688	8.94211	7.68931	7.77726	7.98187	7.65054	7.79986	8.03033	8.10863	7.79946	7.66383	7.80869	7.84026	7.82166	7.76459	7.82613	8.28252	7.68127	7.75541	7.81885	7.9249	7.90423	7.71217	7.85779	7.91536	7.78234	7.87431	7.8054	7.89964	7.83031	7.62076	7.89025	7.77291	7.76495	7.97059	7.85057	7.83828	7.88052
ILMN_2409898	AFG3L1P	8.69727	8.95518	8.99744	8.57398	8.92383	8.68168	9.11016	8.54352	9.29391	8.86773	8.79051	8.87621	8.89353	9.77142	8.414	8.63352	8.84132	9.28325	8.46958	7.96474	9.68434	9.28074	9.53248	9.15238	8.89814	9.21799	9.07806	8.86269	9.01646	9.03444	8.61303	8.94784	9.02801	8.44376	9.35589	8.31036	9.05573	9.87699	9.45779	8.97278	9.57404	8.65769	8.12548
ILMN_2066124	AFG3L2	12.5015	12.5514	12.5072	12.4821	12.6743	12.3237	12.8866	12.2394	12.4659	12.579	12.305	12.5351	12.3374	12.5524	12.343	12.2547	12.2346	12.3708	12.432	12.6679	12.9698	12.5806	12.9373	12.7607	12.8584	12.7783	12.5084	12.1665	12.4293	10.7097	12.4336	12.3752	12.4879	12.5926	12.3897	12.3573	12.4713	12.8898	12.4437	12.3804	12.684	12.3954	11.9848
ILMN_1777797	AFM	14.8463	14.8416	14.8493	14.6328	14.8564	14.62	14.8416	14.7769	14.7995	15.0416	14.8725	14.9149	14.8269	14.8253	14.8752	14.8117	15.0095	15.0017	14.8416	14.7303	14.8613	14.8315	14.6153	14.762	14.816	14.5883	14.9208	14.7981	14.4854	14.1415	14.5635	14.6189	14.6886	14.8738	14.774	14.9757	14.6634	14.6443	14.5864	14.8564	14.8357	14.7949	14.6672
ILMN_1707551	AFMID	13.7049	14.1251	13.9019	14.1627	13.9729	13.867	14.0746	13.7579	13.7096	14.0636	14.0832	14.0058	13.9085	13.975	14.1683	13.8398	14.1287	13.958	14.0058	13.4558	13.5246	13.6878	13.6467	13.4842	13.6035	13.6292	13.8769	13.5679	13.3408	13.8052	13.6242	13.8271	13.8588	13.9095	13.5398	13.969	13.6365	13.5233	13.4321	13.7932	13.616	13.5882	14.075
ILMN_2095653	AFMID	9.52287	10.2044	10.0164	8.47345	9.2947	8.93276	10.5965	9.09625	9.95115	9.69107	9.89702	9.63851	10.2531	9.71819	8.56957	9.03288	8.69386	9.93651	9.29752	8.6761	9.83488	10.4548	9.81498	8.69866	10.2793	9.55541	10.3474	8.48591	8.31591	7.89435	9.26135	8.59615	9.16009	8.61269	8.41629	10.1092	8.69464	8.48772	8.02327	10.4495	9.73813	8.33554	8.4458
ILMN_1782204	AFP	12.803	13.9554	13.4648	12.7336	13.4418	13.0999	13.093	13.7395	13.1759	13.4921	13.2466	13.5816	13.4009	13.3388	13.3838	13.2131	13.6592	13.6564	13.2641	13.0241	13.2319	13.0694	12.5254	11.9778	12.4068	12.5489	12.5514	12.1074	11.6965	10.2649	12.7121	10.5965	12.5244	12.6365	12.8343	13.0899	11.2847	11.7848	11.0911	13.0254	11.8109	12.2208	12.6041
ILMN_1767722	AFTPH	9.59649	9.67636	9.926	8.73587	9.82405	9.28833	9.6116	9.2201	9.98421	9.51698	9.56524	9.45145	9.57775	9.84526	8.79525	9.50669	8.98996	10.0043	9.01942	8.99358	9.83069	10.0813	9.38083	9.60074	9.3613	9.88617	9.69096	9.36876	8.91563	8.99014	9.77595	9.45821	9.55127	9.00045	9.23299	9.5452	9.23268	9.65569	9.62621	9.45613	9.99549	9.29508	8.52471
ILMN_2342841	AFTPH	11.5358	11.5973	11.8455	10.9815	11.6102	11.2154	11.4536	11.1347	11.0403	11.5778	11.6282	11.9056	11.4068	11.0958	11.7428	11.264	11.4637	11.5973	11.6074	11.5556	11.4004	11.634	10.6404	11.8913	11.7028	11.6923	12.2083	12.0871	10.4793	8.86316	11.4617	11.6	11.1726	11.8754	11.2592	11.5451	11.7734	11.3207	11.4893	11.7846	11.9569	11.5103	9.40857
ILMN_2402766	AFTPH	13.2239	13.3267	13.3903	13.041	13.4058	13.1293	13.2241	12.8718	13.2896	13.4158	13.3938	13.3855	13.3623	13.302	13.6435	13.3576	13.3504	13.4414	13.3602	13.2389	12.662	13.4102	12.9042	13.352	13.0476	13.4766	13.3362	13.4715	12.8835	11.1042	13.3954	13.3605	13.3202	13.3992	12.985	13.3551	13.5648	13.3791	13.6519	13.0985	13.4426	13.342	12.4588
ILMN_1802631	AGA	12.7731	12.2588	12.1493	11.0253	12.021	11.9353	12.3904	12.2717	12.2394	11.7366	11.8265	11.9612	12.0108	12.0492	11.7763	11.8217	11.9567	11.9581	12.22	11.8867	12.1601	12.0873	12.5945	11.7202	12.1681	11.7834	11.5547	11.599	11.6574	10.1452	11.702	11.3657	11.9029	11.3921	11.8205	12.0175	11.6899	11.8659	11.9174	12.4745	11.5329	11.5833	11.5822
ILMN_1800530	AGAP1	12.6458	12.15	12.1528	12.0854	12.3672	11.9923	12.3716	12.3058	12.3301	12.3493	12.463	12.6698	12.3167	12.4243	12.4975	12.3671	12.5176	12.4751	12.4036	12.912	13.0156	12.5481	12.5256	12.8648	12.6765	12.6015	12.4884	12.6289	12.4652	12.7447	12.7827	12.5157	12.5215	12.5218	12.5745	12.7137	12.7965	12.4675	12.6656	12.5609	12.4453	12.5798	11.8349
ILMN_2245223	AGAP1	9.16439	9.36761	9.04007	8.6814	9.14721	8.89738	9.40947	8.626	9.07749	9.16027	8.93503	9.52941	9.29498	9.51209	9.08557	8.94481	8.90023	9.32355	9.15419	8.88207	8.82095	9.32286	8.88106	8.85684	8.8531	9.30664	9.20999	9.02932	9.01994	8.8778	9.10465	8.85243	9.56578	8.6053	8.95432	8.96934	8.88207	9.19339	8.7167	9.02599	9.21993	8.74553	10.4741
ILMN_2318481	AGAP1	9.19084	9.32162	9.47409	8.78909	9.55731	9.25641	9.46404	8.94267	9.60614	9.32299	9.49242	9.654	9.70998	9.73126	8.87328	9.25239	9.08027	9.56465	9.08042	9.6217	9.22603	9.57504	9.10384	9.53771	9.44028	9.58076	9.49991	9.12938	9.65593	9.11194	9.68434	9.15444	9.79363	8.96924	9.2371	9.56545	9.36567	9.49376	9.21618	9.82642	9.71123	9.2118	9.51151
ILMN_3238543	AGAP11	8.21964	8.32294	7.69557	8.47091	8.61157	8.32229	7.78674	8.38541	7.7888	8.61099	8.54154	8.36476	8.69372	8.09594	8.61491	8.40282	8.49438	7.74247	8.25442	8.43667	8.93722	7.75098	8.31936	8.48405	8.72769	8.47411	8.25965	8.6067	8.46529	8.72831	8.02887	8.3384	8.18444	8.6701	8.43345	8.69052	8.67	8.445	8.49347	8.51545	8.10977	8.38991	8.92978
ILMN_1735591	AGAP2	7.99073	8.6597	8.76201	7.81568	8.28727	8.04335	8.30851	7.98811	8.32544	8.07042	7.84973	8.68317	8.22727	8.03066	7.98612	8.26083	8.10495	8.65477	8.23497	8.15824	8.12536	8.02062	8.00993	8.23797	8.20753	8.23111	8.10885	8.12495	7.9798	8.1728	8.34294	8.16349	8.26204	8.10098	7.86238	7.96205	8.09405	8.1479	8.10299	8.95662	8.74972	8.10618	8.08963
ILMN_1795918	AGAP3	9.07413	9.43743	9.25661	8.32316	9.02042	8.17886	9.29944	8.29991	8.68002	9.04691	8.80797	8.94109	8.87286	8.80844	8.38369	8.41514	8.17719	9.25172	8.43965	8.4279	8.78302	9.42193	8.33058	8.18205	8.58068	9.30715	9.44343	8.0682	8.0445	7.94487	9.01488	8.13386	8.61674	8.45375	7.98275	8.54398	8.26536	8.3431	7.98473	9.40676	9.44657	8.16527	8.19321
ILMN_2269136	AGAP3	10.7272	11.3723	11.0094	11.5671	11.4105	11.7219	11.201	11.1621	11.5589	11.5819	11.1638	11.4659	11.4829	11.5917	10.0707	11.7526	11.3804	11.748	11.6694	11.4437	10.897	11.582	11.5032	11.0315	11.5403	11.3329	11.5274	10.9083	10.5108	9.8973	11.2981	10.5086	11.3038	11.4558	11.0483	11.6422	10.803	11.1934	11.2168	11.2951	11.2858	11.2033	10.1498
ILMN_2362126	AGAP3	10.1085	10.6604	10.6621	11.4899	10.9714	11.3089	10.5348	10.8047	11.2672	10.5486	11.0134	10.9383	11.188	11.5034	10.5246	11.2496	10.8381	11.4293	11.1265	10.2707	10.4793	10.7431	10.5724	10.1009	10.2707	10.3294	10.8758	10.2968	10.8907	10.3387	10.8363	10.3016	10.9826	10.73	11.1975	10.7442	9.65451	10.8686	10.5682	10.8064	10.7547	10.8656	10.4914
ILMN_2189007	AGAP4	9.71052	9.2247	9.0533	10.1811	9.49796	10.1983	8.99013	10.7487	9.80986	9.65661	10.1054	9.79991	10.0526	9.43923	11.13	10.5988	10.3621	9.39538	10.7297	10.0641	10.0003	9.64003	10.0851	11.2067	10.3329	9.33581	9.30045	10.4167	11.5265	12.5119	10.0651	10.772	9.87492	10.7587	10.4352	9.96146	11.1674	11.1446	10.8089	9.55428	9.60544	10.1664	12.3123
ILMN_2209578	AGAP6	12.7123	11.9171	12.1866	12.3951	12.4047	12.5743	11.8786	12.7854	12.2968	12.3269	12.5919	12.4773	12.3594	12.5526	12.9528	12.9016	12.9611	12.563	12.3452	12.7124	13.4686	12.3697	13.4822	13.0862	13.3641	12.9154	12.3125	12.9664	13.2186	14.0231	12.4882	13.1121	12.7845	12.6799	12.6496	12.7631	13.3035	13.35	13.27	13.4689	12.5726	12.6198	13.5633
ILMN_3239130	AGAP6	10.5161	10.3998	10.3644	12.2361	10.7502	11.8856	10.3832	12.1681	11.1888	10.8161	10.9318	10.7579	11.0339	11.1548	11.8138	11.8577	12.1508	10.8326	11.2485	11.4022	11.7557	10.4762	12.0868	12.0525	11.9317	11.1012	10.4246	12.3274	12.6431	13.5946	11.2527	12.4732	11.8714	11.9658	12.0106	11.4902	12.4432	12.6985	12.6155	11.0051	11.4084	11.9698	13.2329
ILMN_2120103	AGAP7P	8.50111	8.63927	9.04879	8.52845	8.82876	8.47351	8.42777	8.59968	8.31909	8.82033	8.53093	8.63723	9.06075	8.61947	8.69387	8.50658	8.86101	8.9332	8.36784	8.46309	8.66269	8.74086	8.3832	8.72228	8.62158	8.88373	8.9398	8.53387	8.5438	8.57105	8.58869	8.79616	8.61283	8.4759	8.28932	8.41729	8.72391	8.67897	8.62431	9.22706	9.33625	8.59916	8.625
ILMN_2100055	AGBL1	7.95211	7.76013	8.2062	7.76428	7.81446	7.74427	7.89362	7.63028	7.78606	8.00455	7.77824	7.98789	7.90192	7.86351	7.86363	7.80671	7.76107	7.91198	7.78002	8.04185	7.74827	8.22572	7.73676	7.66191	7.77518	7.7547	7.9564	7.8723	7.81063	7.77706	7.6367	7.71623	7.70252	7.84871	7.72221	7.71479	7.88074	7.7226	7.70338	8.01175	7.94804	7.78279	7.6582
ILMN_1688627	AGBL2	9.13838	9.84218	9.87948	11.7	10.2269	11.707	10.0551	11.3846	11.5503	10.2821	10.9096	10.0569	10.8038	11.1388	10.0068	11.1606	10.2631	10.9177	9.76776	9.68861	10.0547	9.88307	10.6226	9.27575	9.8881	9.13622	9.97779	9.76227	10.649	11.7737	9.48487	10.2411	10.0543	10.2973	10.9536	10.0789	9.96146	10.235	10.0673	9.16836	8.77699	9.9044	11.9766
ILMN_2196642	AGBL4	9.70283	9.1535	8.95563	12.4353	9.159	11.1255	8.63946	11.1205	10.2537	9.26195	10.1642	9.58122	9.63016	9.69022	11.0591	10.9586	10.936	9.43828	10.3178	11.4477	10.5838	9.53261	12.6502	11.3482	10.5249	10.3659	9.64781	11.3992	12.0442	14.1704	10.6907	11.6558	10.6902	11.0693	11.572	10.5486	11.1976	11.0658	11.4543	9.36566	9.29172	11.2549	12.1142
ILMN_2290776	AGBL5	10.6918	11.1726	11.1176	11.0859	11.1599	11.6371	10.9815	11.3416	11.5125	11.133	11.0724	11.299	11.364	11.4437	10.4775	11.6733	11.2401	10.7755	11.3349	10.5878	11.0199	11.1584	11.1615	10.7033	10.6638	10.443	10.7021	11.0269	11.6733	12.5977	11.168	11.2212	11.1029	11.2968	11.4572	11.2512	10.9398	11.0215	10.3604	9.98092	10.4268	11.0235	9.84241
ILMN_2308689	AGBL5	10.8805	10.8111	10.8823	9.74463	10.5274	10.5873	10.9829	9.73222	10.8576	10.3089	10.3957	10.3962	10.7931	10.6524	9.61421	10.2456	9.61149	10.4423	10.2007	9.87299	10.0062	10.3776	10.3119	9.40132	9.50449	10.3177	10.675	9.0097	9.26226	8.58452	10.1135	9.07641	9.88631	9.26364	9.75933	10.1456	8.54834	9.25921	8.72125	10.2462	10.3085	9.39123	9.36437
ILMN_1690829	AGER	8.24996	7.92342	8.28821	8.06471	7.78592	8.07433	8.20415	8.07384	8.12902	8.01784	7.95297	8.1894	7.8144	8.2578	8.1488	8.1511	8.15292	8.34952	8.0491	7.92976	8.18733	8.37234	8.3588	7.96225	8.16474	7.92721	8.33709	8.15555	8.24023	8.53606	8.25404	8.15307	7.97563	8.12454	8.25272	8.0841	8.12308	8.24901	8.32903	8.47547	8.18423	8.06584	8.33508
ILMN_1729777	AGER	8.48029	8.45591	8.80913	8.51465	8.61821	8.35466	8.86695	8.32543	8.34223	8.626	8.48197	8.52656	8.25787	8.78424	8.44873	8.4699	8.62642	9.00283	8.49056	8.54059	8.47263	8.36973	8.62994	8.16257	8.33164	8.59462	8.87058	8.56186	8.49506	8.57305	8.39609	8.48496	8.47129	8.49207	8.59296	8.49953	8.40147	8.69913	8.70629	8.91708	8.86368	8.42353	8.68015
ILMN_2257015	AGER	9.47939	8.99176	9.06163	8.7474	9.21762	9.34608	8.30279	9.16199	8.92781	9.18709	9.05929	8.95331	9.36648	8.91324	9.62659	9.52148	9.80494	9.14167	9.48148	8.87424	9.55283	8.56321	9.72372	9.52779	9.02027	8.91042	8.64835	9.41415	9.93514	12.2131	9.27637	9.79301	9.23859	9.7987	9.22489	9.1089	9.75897	9.96146	9.96612	9.19669	8.72323	9.35475	10.7023
ILMN_1792497	AGFG1	12.4211	12.1999	12.607	12.7308	12.3109	12.5212	12.978	12.5858	12.7045	12.4421	12.333	12.2327	12.4157	12.8136	11.3539	12.2472	12.3152	12.636	12.1793	12.3218	12.5039	12.2118	12.8645	12.982	12.7331	12.6796	12.4375	12.9845	13.0729	11.6915	12.6967	12.9574	12.8003	12.3983	12.4364	12.1342	12.8518	13.0671	13.1784	12.2093	12.7736	12.6628	12.2727
ILMN_2196734	AGFG1	11.1513	10.4336	10.9342	10.2581	10.705	10.6225	11.7295	10.675	10.9431	10.6543	10.8904	10.7702	11.1398	11.4579	9.59026	11.1872	10.5763	11.528	10.5411	11.0958	10.9667	10.8867	11.0179	11.3554	11.4842	10.8361	10.5841	11.2084	11.3709	9.35041	11.1094	10.924	11.1831	10.5827	11.0737	10.885	11.0383	11.0781	11.47	11.2401	11.6468	11.3721	9.39846
ILMN_3181215	AGFG1	12.2139	11.9858	12.1889	11.9872	12.1019	12.0452	12.5265	11.9809	12.0156	12.2718	12.1444	12.3443	12.2397	12.368	12.5351	12.2802	12.5054	12.4172	12.1166	12.2248	12.4324	12.1369	12.1706	12.5896	12.3816	12.197	12.0691	12.4157	12.3472	11.8613	12.3618	12.3146	12.3022	12.3657	12.0294	12.1229	12.362	12.3229	12.5566	12.5228	12.7157	12.6456	11.6059
ILMN_3260345	AGFG1	12.3768	11.7003	11.9642	11.0582	11.671	11.3286	12.374	11.1968	11.4314	11.9242	11.7253	11.9126	11.791	11.674	11.8709	11.5779	11.9378	11.9453	11.6777	12.1508	12.2126	11.9104	11.8518	12.2474	12.2513	12.1745	11.8664	11.9271	11.8523	10.7524	11.8605	11.9535	11.9254	11.7725	11.3168	11.7937	12.2218	11.6185	11.8141	12.5037	12.2788	12.0285	10.8819
ILMN_1652023	AGFG2	8.76231	9.48807	9.3905	9.00423	9.71846	9.54519	9.15688	9.24214	9.77442	9.52911	9.95175	10.1474	9.95632	10.5729	9.34334	9.74513	9.76738	10.2137	9.56482	8.58658	8.42252	9.67561	8.75477	8.47372	8.20753	8.94117	9.37036	8.38998	9.07366	8.56316	9.05953	8.53926	9.17905	9.05929	9.47119	9.25979	8.36682	9.26682	8.81512	9.49673	9.0815	8.93405	9.04956
ILMN_1703228	AGFG2	10.8407	11.3349	11.3783	11.743	11.5998	11.6609	11.3103	11.3791	11.8398	11.3624	11.6517	11.7734	11.8476	12.0363	11.4675	11.7328	11.6228	11.8376	11.6694	10.6351	10.1112	11.253	10.6833	10.0385	10.6368	10.6694	11.0891	9.40895	9.94797	9.13214	10.9927	9.38642	10.9013	11.0756	11.3916	11.2984	9.4942	10.8599	10.4476	10.7814	10.4762	10.3883	10.7071
ILMN_1776153	AGGF1	12.7887	12.4168	12.8224	12.1508	12.5228	12.4724	12.7897	12.6316	12.6897	12.1439	12.5677	12.3167	12.7199	12.7255	12.674	12.6438	12.335	12.5901	12.3543	12.584	12.0736	12.6763	12.2869	12.2286	12.077	12.3581	12.3766	11.9623	12.1007	12.045	12.4724	11.9137	11.7438	12.2088	12.5771	12.8247	12.2457	11.834	11.7649	12.8948	12.1753	12.2273	12.5138
ILMN_2064917	AGGF1	11.5206	11.6021	11.6155	10.8033	11.4012	11.27	11.8529	11.5318	11.3694	11.5292	11.7746	11.0848	11.4745	11.545	9.23971	11.3839	10.685	11.2364	11.3984	11.8756	10.7342	11.9562	10.9216	11.3585	11.3551	11.7677	11.2195	11.2065	10.4757	9.38329	11.7478	10.6211	10.7238	11.5304	11.2761	11.6833	11.3438	11.168	11.5969	12.0092	11.6152	11.2093	10.7145
ILMN_1772645	AGK	12.5013	12.6575	12.2691	12.3047	12.4853	12.2682	12.391	12.2984	12.5534	12.6327	12.5528	12.5463	12.5153	12.3173	11.683	12.2704	12.5028	12.3951	12.6201	12.5009	12.5013	12.424	12.4996	12.388	12.6121	12.3546	12.2592	12.3816	12.0885	11.3378	12.2746	12.2735	12.1961	12.4352	12.0984	12.4036	11.969	12.0429	12.2386	12.457	12.4463	12.4044	11.7257
ILMN_1664006	AGL	13.185	13.4418	13.5857	13.4346	13.5764	13.5731	13.4176	13.5797	13.1809	13.5942	13.7127	13.7826	13.6178	13.3229	13.7376	13.5958	13.6822	13.7042	13.5106	13.6894	13.2983	13.6342	13.0005	13.4161	13.237	13.433	13.5202	13.381	13.2731	11.7208	13.8805	13.6192	13.4513	13.8514	13.8259	13.9212	13.4289	13.2383	13.3648	13.7996	13.5917	13.591	13.7096
ILMN_1680343	AGL	10.207	10.6294	10.9136	9.60256	10.8283	10.7527	11.1756	10.8716	10.8774	10.4805	10.9612	10.7909	10.949	10.9369	10.918	10.9295	10.5485	10.7411	10.7835	10.8474	11.0465	11.3513	11.8324	10.4892	11.2508	11.2555	10.9277	10.4272	10.311	9.15758	11.0949	10.3346	10.942	10.8627	11.3724	11.3536	10.7557	11.2658	10.1941	11.3413	10.6665	10.9432	10.9034
ILMN_1717468	AGL	8.70987	9.07757	9.13132	9.0732	9.68961	9.31385	9.50889	9.33546	9.54266	8.98209	9.31002	9.42249	9.69601	9.28268	9.6513	9.36063	9.55812	9.77811	9.06731	9.25147	10.2675	9.77607	9.45908	9.17233	9.32326	9.38326	9.2326	8.88668	9.09574	10.0264	9.38047	8.92102	9.03153	9.42069	9.71381	9.52692	9.23351	9.34177	9.31245	9.27417	9.24252	9.36376	9.66143
ILMN_2274377	AGL	8.60398	8.55654	8.59392	8.80073	8.90954	8.5823	9.06803	8.48161	8.58367	8.68981	8.71298	8.89767	8.75647	8.73497	8.73979	8.7848	8.95165	9.2221	8.5212	8.64499	8.92588	9.11279	8.75881	8.60398	8.60828	8.46696	8.86561	8.64199	8.40356	8.54582	8.45263	8.50265	8.59334	8.64653	8.69512	9.08532	8.46923	8.61178	8.57404	8.49855	8.81404	8.51439	8.64476
ILMN_2277492	AGL	8.82479	9.56953	9.33432	9.1118	10.1602	9.46903	9.65472	9.32715	9.56038	9.61904	9.93844	9.85967	10.2069	9.92913	9.53136	9.89604	9.96339	10.4087	9.35571	9.72809	10.7204	10.2902	10.4523	9.41338	9.57173	9.5183	9.88042	8.7767	8.62766	9.07689	9.56546	8.8299	9.35643	9.41233	9.42113	10.4951	9.22754	9.43904	8.75781	9.81376	9.67523	9.19875	8.52896
ILMN_2371825	AGL	13.8865	13.8142	14.0409	13.6401	13.8199	13.9073	13.7679	13.7914	13.5928	13.8016	13.7433	13.9193	13.7768	13.5946	13.8327	13.7479	13.8653	13.8629	13.6515	13.9518	14.2137	13.8371	13.7914	13.9766	14.1251	13.7558	14.1484	13.9962	13.7992	13.7489	13.7603	13.9962	13.6542	14.1018	14.0886	13.9771	13.9272	13.9002	13.6575	13.8286	13.7812	13.6397	13.8063
ILMN_1707169	AGMAT	13.3322	13.6296	13.5655	13.8783	13.7962	13.8545	13.6305	13.7466	13.5227	13.6652	14.0254	14.0324	13.9294	14.0826	13.8079	13.9019	13.9619	13.9851	13.8178	13.4931	13.8563	13.5633	13.7949	13.1733	13.7531	13.7905	13.5604	13.0583	13.3766	12.9123	13.7307	13.4016	13.7479	13.2052	13.74	14.0376	13.2441	13.5199	13.7803	13.9184	13.3007	13.5286	13.4809
ILMN_1812678	AGMO	12.7719	13.1322	13.1007	12.9419	13.3727	12.7679	13.1435	12.9219	12.9653	12.9071	13.1327	12.9675	12.9302	13.2024	13.1092	12.9216	12.8968	12.8774	13.1132	13.2694	13.4161	13.3199	13.392	12.6398	13.4632	13.2183	13.1056	12.7187	13.1039	10.7325	12.647	12.7129	12.9916	12.9478	12.9325	13.0547	13.0569	12.9894	12.7847	13.2119	13.017	12.8301	12.8739
ILMN_1671326	AGO1	11.9188	11.7652	11.7419	11.5214	12.1137	11.8002	11.8188	12.0065	11.8103	11.8853	11.9828	12.3327	11.9127	12.0487	12.562	12.1649	12.3192	12.0829	12.242	11.7709	11.8201	12.0681	11.6083	11.5893	11.7945	11.6494	11.8015	11.723	11.2732	10.7409	11.8496	11.3387	11.8696	11.9899	11.9412	12.1284	11.6046	11.5878	11.3336	12.0564	11.8521	11.9062	11.3095
ILMN_1695719	AGO2	11.826	10.8247	10.7175	10.4151	11.0899	11.1487	11.2981	10.6045	11.1303	11.1113	11.1341	10.8178	10.7903	11.2704	10.924	11.0145	10.8459	11.3174	11.2708	11.7584	12.978	11.5723	13.0193	12.1393	12.8402	11.7868	11.0885	11.8633	12.7242	12.0964	11.9541	12.0294	12.101	11.7829	11.6461	11.49	11.8523	12.4235	12.3536	12.2036	11.9711	11.5919	10.0727
ILMN_1761049	AGO3	10.9468	10.5991	10.9133	10.6223	11.2458	10.2101	10.8262	10.7991	10.1962	10.9345	11.0525	11.0795	10.7202	10.645	11.6962	10.7284	11.5005	11.0503	11.0251	11.1017	11.4889	11.1554	10.595	11.3312	11.2457	11.426	11.3657	11.1595	9.87001	11.5042	10.9673	11.1872	10.8124	11.4612	10.1673	10.967	11.8201	10.7339	11.7856	11.1518	11.1737	10.8112	11.0178
ILMN_1809751	AGO3	9.98577	10.2446	10.3423	10.477	10.8173	10.5006	10.4058	10.3407	10.5456	10.6916	10.898	10.3744	10.5738	10.761	10.6981	10.5236	10.9235	10.8161	10.2815	10.8025	10.4958	10.4015	10.9164	10.7112	10.4861	10.7046	10.9046	10.7635	9.71123	11.1313	10.5486	10.8851	10.7661	10.8498	10.7725	10.6214	10.813	10.9796	11.0549	10.1825	10.7509	10.8401	9.21324
ILMN_2043173	AGO3	8.78037	8.69241	8.71299	9.37614	8.69392	9.62221	8.63776	9.33147	8.65949	8.7617	8.61562	8.4477	9.15616	8.35033	9.02395	8.8068	9.49612	8.13482	9.08608	8.3659	8.62164	8.53842	8.92557	9.22147	8.97867	8.72503	8.68478	9.77848	10.3261	10.535	9.21078	9.87268	9.04238	9.90708	9.20549	8.75412	9.82122	9.88394	9.69394	8.40469	8.57605	9.25277	9.00266
ILMN_1706304	AGO4	11.2272	11.0686	11.0537	11.8873	11.3456	11.5651	11.3137	11.6483	11.4849	11.1807	11.6864	11.4144	11.6101	11.7521	11.8092	11.9521	11.6895	11.6912	11.4385	11.395	10.8826	11.4459	11.0671	11.0447	11.0164	10.6747	11.1066	10.674	10.7227	10.702	11.2723	10.8262	11.0315	11.4238	11.9001	11.2592	10.6178	10.5701	9.98893	10.7664	11.0331	11.3109	10.9136
ILMN_1679520	AGPAT1	12.7876	13.5141	13.4509	14.0135	13.4216	13.593	13.2508	13.4428	13.7243	13.5767	13.408	13.3333	13.3347	13.3872	13.5533	13.3235	13.1205	13.6743	13.4865	12.4815	12.3567	12.8869	12.916	12.1995	12.6006	11.969	12.4997	12.3184	12.9775	13.3495	12.7994	12.584	12.7374	12.6582	13.1811	12.927	12.0613	12.4865	12.5796	12.3926	12.2236	12.5787	13.4623
ILMN_1697790	AGPAT1	8.71255	9.43209	9.65581	8.36171	9.66063	8.81068	9.35701	8.82725	9.55182	9.41554	9.50532	9.79872	9.82201	9.7571	8.97044	9.26115	8.64372	9.80937	9.39762	8.40113	8.94219	9.17518	9.01375	8.30748	8.43891	8.95623	9.214	8.16753	8.41898	8.25404	8.758	8.14944	8.876	8.37024	8.86217	8.90369	8.22843	8.49429	8.23093	9.52307	9.36101	8.91519	9.09086
ILMN_1779109	AGPAT1	8.28522	7.89948	7.82374	8.49207	8.04723	8.38983	8.81053	8.58742	8.42843	8.34249	8.2598	7.92552	7.94138	7.73284	8.52918	8.41105	8.50479	8.1916	8.43432	8.25887	8.20942	7.90197	8.27142	8.3584	8.43788	8.16906	7.78865	8.3432	8.40043	8.68851	8.17802	8.51319	8.37941	8.65163	8.48094	8.31131	8.53045	8.55894	8.30277	8.19578	8.25398	8.41743	8.62133
ILMN_1681081	AGPAT2	11.9366	12.1861	12.957	12.0688	12.3612	12.343	12.9334	12.6644	12.607	12.3213	12.4819	12.3724	12.8094	12.5938	11.661	12.2312	12.4522	12.3462	12.6438	11.3962	10.4109	12.2036	11.8762	11.3638	11.2988	11.904	11.8789	11.2954	10.6223	8.34661	11.7381	11.2249	11.8772	12.3732	11.7989	11.9179	10.7917	11.7297	11.9018	11.4957	11.8952	11.7619	12.253
ILMN_1732176	AGPAT2	12.4679	12.4206	13.3128	12.2233	12.5207	12.5587	13.014	12.8183	12.8863	12.6891	12.4913	12.7034	12.8567	12.6387	12.9976	12.6829	12.7401	12.6144	12.8219	11.9482	11.5565	12.5258	12.3208	11.9391	12.1771	12.3552	12.1953	11.8843	11.5309	9.18692	12.2162	11.8651	12.3103	12.5907	11.9944	12.2189	11.7946	11.9283	12.3825	11.9882	12.3692	12.2981	12.8258
ILMN_2377430	AGPAT2	8.58022	9.02773	9.48807	12.2832	8.68732	11.9832	9.88853	13.3046	13.0854	8.89807	13.2589	8.61409	10.2727	9.10403	7.63668	8.26677	12.5425	8.99684	13.0495	11.748	8.11771	9.17895	13.523	12.7875	8.09314	12.8858	12.2674	8.08275	8.04495	7.84416	8.31985	8.03035	12.3056	8.08835	8.25617	8.25637	7.9661	8.35777	8.00733	11.9213	8.93806	12.6155	8.13131
ILMN_1654010	AGPAT3	11.9749	12.8083	12.7442	13.2792	13.2107	13.352	12.3991	13.3694	13.5596	13.0041	13.207	13.1628	13.5893	13.6592	13.392	13.4444	13.2994	13.5087	13.272	12.317	11.4742	12.6212	12.0531	11.907	11.9485	11.7039	12.6121	12.343	12.586	12.9146	12.5706	12.5577	12.7642	12.6135	13.2834	13.1459	12.1423	12.6135	12.3604	12.8771	12.41	12.7853	13.8537
ILMN_1661373	AGPAT3	9.65263	9.81461	9.70505	8.80627	9.8762	9.26672	10.042	8.8667	9.78966	9.9183	9.81815	10.0543	10.128	9.94072	9.48382	9.46649	9.05534	9.85094	9.53009	8.90547	9.05528	9.81991	8.79706	8.77786	9.10975	9.43563	9.76891	8.54628	8.58824	8.23743	9.40399	8.60467	9.34224	8.79184	9.23562	9.65038	8.49384	9.01214	8.55123	9.79554	9.76161	8.8556	8.67476
ILMN_2288175	AGPAT3	10.3909	11.2001	11.5854	12.3612	11.9378	12.4892	11.5957	11.8563	12.5819	11.6722	12.2356	11.9477	12.505	12.7336	12.4044	12.6545	12.3141	12.4593	11.6504	10.9122	10.0929	11.4662	11.2519	10.9203	10.786	10.7879	11.366	11.0313	10.6371	10.4018	11.2821	11.2516	11.6	11.2338	12.6161	12.218	10.469	11.4196	11.6165	11.6203	11.2101	12.0847	13.7092
ILMN_1655572	AGPAT4	9.03906	9.02887	8.57712	10.1602	8.44089	9.39655	8.22421	9.26186	8.87718	8.85249	8.77453	8.87416	8.64994	8.80938	8.49274	9.21008	9.04284	8.7588	9.22505	9.08727	8.76506	8.78993	10.0378	9.44994	9.42091	9.27819	8.98928	9.1563	10.4993	11.1484	8.70678	9.52261	9.05074	9.53626	9.49116	8.91405	9.66629	10.0523	9.82782	9.09486	8.84264	9.29237	10.2906
ILMN_1730504	AGPAT4	11.2272	10.1405	10.0739	9.58961	10.2956	10.0377	10.0936	10.2193	10.24	10.2398	9.84847	9.69222	9.72676	10.0752	10.3883	10.2875	9.99169	10.0966	10.0344	11.4311	10.8245	10.2438	11.4206	10.9405	11.3418	10.7051	10.4098	9.94388	11.4239	11.8151	10.0604	11.1948	10.3174	10.1587	10.6995	10.6278	10.7902	10.5539	10.6624	11.344	9.93558	10.6916	10.4821
ILMN_3241996	AGPAT4	7.93288	7.96523	8.32013	8.02521	7.94993	7.94045	8.32476	8.03935	8.14879	8.34971	7.92779	7.76139	7.89844	8.317	7.90659	7.81221	7.89187	8.46442	7.93057	7.99694	7.91996	8.0601	8.14972	7.87684	7.90741	7.82893	7.91781	7.97124	7.93407	8.02042	7.7773	7.91796	8.01895	7.92895	7.84704	8.02792	7.88721	8.20331	7.8272	8.27893	7.75165	7.84389	7.91831
ILMN_1662049	AGPAT5	11.2708	11.7655	12.3664	13.5826	12.3749	12.8073	11.9291	12.0175	12.3148	11.7241	12.4546	11.8196	12.1234	12.7741	11.0202	12.5432	11.563	12.361	12.1307	12.3735	10.0116	12.1657	11.6298	11.7965	10.0072	12.2333	12.533	11.982	11.947	9.83047	11.9171	11.422	12.2533	12.6748	12.9988	11.7512	11.7898	12.478	12.037	11.2355	11.9098	12.6477	12.5955
ILMN_1698209	AGPS	12.2465	11.9237	12.2526	11.1591	11.805	11.3958	12.3659	11.6013	11.6835	11.8912	12.0101	12.03	12.1179	11.9324	11.9488	11.9561	11.9595	11.9001	12.0393	11.7925	12.1221	12.1699	11.6575	11.9411	11.609	11.9168	11.9888	11.8136	11.1553	10.1498	11.7441	11.5973	11.9076	12.209	11.5978	11.6716	11.8129	11.4553	11.805	11.741	11.9944	11.7509	10.1071
ILMN_1814151	AGR2	8.58756	8.56727	9.04757	8.42683	8.38598	8.16641	8.82548	8.19918	8.19773	8.39249	8.36651	8.42155	8.39451	8.49746	8.38963	8.20576	8.29224	8.50417	7.93561	8.45866	8.14478	8.50189	8.63135	8.42957	8.28741	8.69075	8.54282	8.23453	8.20711	8.45269	8.28621	8.31929	8.219	8.30468	8.29058	8.24627	8.26454	8.19097	8.43287	8.78934	8.79829	8.30582	8.17706
ILMN_3307841	AGR2	11.7631	9.90188	12.3066	9.93577	8.29636	8.99176	8.03942	9.02377	8.83881	9.90739	8.98482	8.59761	8.56163	8.62445	9.09837	8.77122	8.74313	8.69839	8.44961	11.7017	10.3043	10.9134	12.5912	11.8154	8.82929	11.4814	7.86594	9.0251	8.99909	13.6652	8.60242	8.85502	8.7983	8.86323	9.81396	11.1576	8.97851	9.08104	11.4084	10.0997	8.33291	10.6486	8.93503
ILMN_1728787	AGR3	9.36407	8.94891	9.0216	8.66787	8.65622	8.90265	8.63946	9.45831	8.66012	8.65677	9.02993	8.77141	8.86055	8.59616	9.89604	9.07953	9.50889	8.7279	8.68037	10.3188	9.05321	9.31739	9.62782	9.85069	9.46258	9.85174	8.91642	9.53593	8.62133	12.3997	8.6801	9.2815	8.80447	9.36333	9.44383	9.39519	9.02244	8.43839	9.73582	8.74805	8.70899	9.58618	9.2342
ILMN_2050246	AGR3	9.80564	9.11946	8.57238	9.10603	8.40296	8.52877	8.69181	8.9354	8.6736	8.66881	8.66005	8.35068	8.73686	8.37495	9.22757	8.66732	9.09968	8.24103	8.6613	10.2809	9.29499	9.58139	9.51413	9.93463	8.36322	10.1538	9.01766	9.17278	8.57928	11.4688	8.6787	9.09441	8.88156	8.91694	8.98738	9.72711	8.63386	8.49038	9.57748	8.74273	7.90279	9.30023	8.72516
ILMN_1770454	AGRN	11.8097	11.4454	10.7703	11.7856	11.3783	11.2874	10.7364	11.7052	11.7065	11.5515	11.313	11.1723	11.0298	11.7859	10.5703	11.3548	11.453	11.3474	11.3835	11.3151	11.3759	11.4393	11.2592	10.815	11.7322	10.7772	10.7801	10.7627	11.1541	10.0658	10.7683	10.7224	11.3086	10.8093	10.7521	11.167	10.751	10.7281	10.4807	11.0627	10.8124	11.1683	10.8391
ILMN_2234605	AGRN	9.04596	9.10819	9.13772	8.99429	9.47837	8.93139	9.12788	9.68225	10.0215	9.33851	9.44002	9.79715	9.63481	10.3676	8.46159	9.28419	9.3942	9.94659	9.42531	9.02079	8.79706	9.36831	8.45291	8.32686	8.24901	8.94776	9.24269	8.24188	8.57476	8.36871	8.89396	8.65216	9.26954	8.52562	8.8964	9.0444	8.31246	8.75913	8.76774	9.49219	9.50096	9.33399	9.14016
ILMN_1714253	AGRP	8.00924	8.40382	8.17089	8.10842	7.79756	8.23198	8.76981	8.31901	7.91861	7.86562	8.1079	8.43217	8.23084	8.25277	8.29443	8.2143	8.24214	8.41538	8.15125	7.94918	8.01503	7.78446	7.99199	8.12257	8.37376	8.26598	8.01817	8.17757	8.35163	8.28459	8.22857	8.17737	8.37162	8.23959	8.11176	8.20683	8.39292	8.61031	8.5008	8.04511	8.43873	8.26536	8.86837
ILMN_1770336	AGRP	7.8896	7.82845	7.64925	7.924	7.81806	7.93951	7.80729	7.99622	7.83273	7.5859	7.81255	7.82981	8.07777	8.134	7.80743	7.88124	7.90518	7.85292	7.96738	7.95808	7.79755	7.96858	7.95224	7.87914	8.03617	8.01129	8.10309	8.07081	8.11225	8.00875	7.98701	7.95948	8.03172	8.04423	7.89714	7.9952	8.14743	8.27865	8.10106	7.81193	8.42743	7.94841	8.3089
ILMN_1813530	AGT	14.3558	14.6661	14.5523	14.5075	14.6375	14.5439	14.852	14.4621	14.6265	14.6775	14.57	14.6451	14.532	14.4587	14.5214	14.5283	14.7368	14.5823	14.5195	14.6233	14.6825	14.6961	14.532	14.642	14.6068	14.5928	14.8738	14.8028	14.7227	14.3923	14.5523	14.8203	14.5576	14.8101	14.62	14.7264	14.543	14.6913	14.4692	14.4901	14.6718	14.6997	14.5918
ILMN_1718071	AGTPBP1	11.1899	11.1168	11.3682	9.31607	10.9626	10.0278	10.961	10.0554	10.4271	11.2763	11.0021	11.231	10.8222	10.3815	11.5157	10.3858	11.2012	11.0815	10.8127	11.1322	10.9154	10.8175	10.1256	10.9659	11.0145	11.3049	11.3774	10.6367	9.81578	9.56545	10.7376	11.0055	10.6352	11.1561	10.0265	10.6844	10.8033	10.314	10.5172	11.3924	11.4161	10.9586	9.45748
ILMN_1814327	AGTR1	12.9829	13.1975	13.2781	12.9258	13.2913	12.9484	12.9302	12.9077	13.037	13.3035	13.0913	13.2703	13.0564	12.9182	13.4337	13.2313	13.4277	13.1287	13.0629	13.7035	13.0375	13.5544	13.1734	13.675	13.3851	13.6625	13.6157	13.8136	13.9554	11.5699	13.7247	13.6063	13.842	13.5199	13.5597	13.6081	13.6538	13.433	13.8025	13.7487	13.7798	13.8541	13.2107
ILMN_2341343	AGTR1	13.1258	13.3654	13.4482	13.192	13.3719	13.0706	13.1932	13.1417	13.4277	13.4854	13.3574	13.4298	13.2119	13.2189	13.6116	13.4777	13.5479	13.2454	13.2795	13.8464	13.3385	13.7251	13.4722	13.8495	13.5565	13.8306	13.6768	13.895	13.9826	11.7787	13.9384	13.7228	14.0523	13.6381	13.7187	13.7704	13.8597	13.5899	13.9999	13.9956	13.8931	14.0642	13.4968
ILMN_1775634	AGTR2	7.68439	8.64533	8.4856	7.9691	7.9109	7.92901	7.9195	7.76768	7.94372	7.81899	7.968	7.83432	7.92929	8.1529	7.86111	7.92064	7.84759	7.638	8.02799	7.75546	7.73054	8.0449	7.92585	7.8415	7.89994	8.02974	7.95766	7.77564	7.96562	7.863	7.84457	7.84061	7.94157	7.78942	7.92513	8.21714	7.72615	7.74649	7.85489	8.25661	8.19502	7.91252	7.81469
ILMN_1802458	AGTRAP	8.78739	8.70105	8.63416	7.79522	8.54889	7.87526	9.05545	7.90709	8.52794	8.71678	8.04671	8.22337	8.3179	8.47439	7.99036	8.03131	7.91286	8.39798	8.03844	7.90667	8.08956	8.89455	8.1991	8.23064	8.23677	8.30051	8.57252	8.04694	8.12665	7.90518	8.25173	7.91568	8.32573	7.89838	7.90118	7.97499	8.02279	7.86408	7.93651	9.07303	8.77964	7.97447	8.08653
ILMN_2307656	AGTRAP	9.44787	9.92543	9.60613	8.12098	9.86859	8.85535	10.1812	8.51736	9.72124	9.98029	9.40607	9.32845	9.2855	10.1409	9.43828	9.44561	8.85558	9.91642	9.24302	8.38738	9.15718	9.56308	8.92064	8.68176	8.94776	8.976	10.0491	8.6761	9.09189	8.57553	10.1416	9.22027	8.62092	8.84118	8.84657	9.28303	8.63357	8.73812	9.01252	10.0582	10.3267	8.39809	10.1603
ILMN_1709796	AGXT	14.9521	15.1275	15.2284	15.0114	15.1385	15.0034	15.2032	14.9803	15.121	15.1856	15.0891	15.2071	15.0377	15.1046	15.067	15.1443	14.9911	15.0792	15.0501	15.0501	15.1385	15.0891	15.0844	15.0456	14.7432	15.1517	15.1302	15.0191	15.0377	14.8548	14.9709	15.0114	15.1046	15.0869	15.171	15.1856	15.063	15.0869	14.957	15.0891	15.0253	15.1242	15.171
ILMN_1783963	AGXT2	14.003	14.2128	14.276	13.8455	14.2568	13.8306	13.7892	14.3325	13.8327	13.992	14.103	14.1521	14.0365	13.8353	14.3781	13.9338	14.2502	13.7624	14.2981	13.9638	13.3769	14.1379	13.9496	13.7878	13.7116	13.8245	14.0079	13.7713	13.58	13.5305	13.862	13.7883	13.9257	13.8267	13.9189	14.082	13.9202	13.9569	13.8644	13.5192	13.8592	14.0324	13.9095
ILMN_1747504	AHCTF1	12.3036	12.5119	12.6234	12.406	12.4235	12.5704	12.5694	12.6305	12.5692	12.331	12.7853	12.6054	12.6957	12.8149	12.5929	12.8124	12.6281	12.6582	12.4445	12.8854	12.3388	12.6589	12.5372	12.7691	12.7897	12.8835	12.54	13.0531	12.8341	12.3411	13.0311	12.9658	12.8188	12.6677	12.8308	12.6672	13.0435	12.6349	12.5298	12.127	12.9384	13.0143	11.8148
ILMN_1809139	AHCTF1	13.7713	13.3411	13.4437	13.8121	13.479	13.5375	13.7208	13.7508	13.4252	13.2216	13.6322	13.2038	13.3199	13.7836	13.4046	13.574	13.3782	13.4764	13.3483	14.0777	14.1546	13.8653	14.1403	13.8378	14.2012	14.1294	13.4182	13.7151	14.1711	14.6961	14.1274	13.7466	13.734	13.5027	13.8649	13.9222	13.8917	13.7416	13.9496	14.2199	13.503	13.7395	13.8199
ILMN_1657862	AHCY	13.9338	14.1247	14.0838	13.9816	13.9881	13.8727	14.2249	13.7794	13.9565	13.8723	13.9821	14.0701	14.0674	13.9075	13.8228	14.1749	14.0131	13.9006	13.9584	14.0813	13.6285	14.0414	13.6281	14.0165	13.6743	14.0315	13.9614	13.9658	14.0518	13.4779	14.2336	13.8614	14.1145	14.3469	14.0959	14.2459	13.9158	13.7571	13.7224	13.9952	14.0535	14.2018	14.1002
ILMN_1770412	AHCYL1	13.8063	13.4753	13.4913	13.5975	13.5975	13.5043	13.6031	13.5644	13.5497	13.5629	13.6136	13.5935	13.4806	13.4732	13.6579	13.5111	13.5938	13.7575	13.7508	13.5329	13.8459	13.6203	13.5871	13.433	13.7812	13.5761	13.4624	13.3816	13.3225	13.2289	13.5141	13.4102	13.5199	13.6715	13.4692	13.5209	13.4842	13.3038	13.3029	13.7149	13.351	13.3891	13.3539
ILMN_1712786	AHCYL2	11.2597	11.723	11.3643	11.695	11.7777	11.8838	11.3927	11.9931	11.8338	11.6311	11.8647	11.9283	11.7968	12.0165	12.0424	12.1363	12.0987	11.914	11.7766	11.5985	11.1468	12.0861	11.8106	11.4789	11.5509	11.3836	11.6764	11.3283	11.629	10.734	11.6271	11.3316	11.8704	11.5283	12.2724	11.8251	11.1677	11.4859	10.7715	11.8778	11.1473	11.779	11.5826
ILMN_1680111	AHDC1	10.5794	10.796	10.5277	11.3343	11.1831	11.5145	10.3765	11.6486	11.3532	11.0075	10.8688	10.722	11.0123	11.5443	11.1911	11.5174	11.4688	10.8645	11.2891	11.5331	11.7104	10.7023	12.3322	11.4986	12.3253	11.678	11.3073	11.3219	12.2721	13.8476	11.5677	11.9123	11.9719	12.242	11.854	11.426	11.6143	12.2889	12.1718	11.6539	11.0579	11.6582	11.6935
ILMN_1791006	AHI1	10.7913	10.1298	10.1446	9.41919	10.1912	9.76776	9.89516	9.64781	10.0704	10.0702	10.2075	9.74962	9.87851	10.1965	9.90698	9.84469	9.59821	10.1155	9.71285	9.98808	10.8332	9.92823	11.1812	10.1951	11.1698	10.4526	10.2584	9.93504	10.6266	9.45843	10.3975	9.93369	10.6084	9.73455	9.80999	9.84069	10.3337	10.1055	10.0386	11.1796	10.026	9.95672	9.13636
ILMN_1714567	AHNAK	13.2239	12.9782	13.1441	12.7508	12.9232	13.3086	12.8745	13.0232	12.7116	12.9869	12.8646	13.0616	13.0143	12.6293	13.1171	12.997	13.076	13.0226	12.8932	13.1707	13.4715	12.9243	12.8854	13.3138	13.4085	12.7755	13.1092	13.2765	13.3763	12.9858	12.7765	13.4292	12.9832	13.196	13.2256	13.0156	13.1095	13.0371	12.7376	13.0467	12.9077	12.9052	12.3529
ILMN_1752159	AHNAK	8.36129	9.59346	9.26283	8.37169	9.36906	8.46056	9.57377	8.16209	8.9195	9.46586	9.14507	9.38303	8.58612	9.03281	8.68061	8.19439	8.3151	9.27171	8.67131	8.8828	8.29079	8.898	8.05438	8.27887	8.38984	9.36293	9.69568	8.27612	8.25375	8.03164	8.67151	8.38709	8.93714	8.76047	8.26482	8.38135	8.23136	8.41656	8.1948	9.45523	9.74113	8.30006	8.15621
ILMN_1792495	AHNAK	12.0576	12.3705	11.999	12.3849	12.3423	12.4716	12.4751	12.0037	12.1732	11.945	12.22	12.0548	12.1829	12.329	12.1253	12.0595	12.0913	12.3705	12.1388	12.4533	12.7368	11.7739	12.2892	11.9668	12.0422	11.4876	11.8329	11.6663	12.7639	11.4431	11.794	12.1267	12.2154	12.0717	12.1956	11.8268	11.9313	12.2654	11.979	12.1378	12.1333	12.1292	11.7025
ILMN_3243156	AHNAK2	10.0206	8.20844	8.48216	8.28097	8.55929	8.2918	8.06894	8.21377	8.21868	8.78341	8.44948	8.23684	8.6924	7.78969	8.10593	8.2373	8.19693	8.33665	8.56648	8.82061	8.69	8.16854	8.4451	8.29029	9.93879	8.86087	8.47509	8.87037	8.8879	8.64868	8.62348	8.84441	9.20283	8.4314	8.39482	8.41886	8.7711	9.18319	8.98412	9.59971	9.99992	8.39408	8.26928
ILMN_2162799	AHR	13.145	13.143	13.0182	12.55	13.0199	12.6557	13.0209	12.9379	13.0179	13.0254	13.1987	13.0177	13.011	12.9085	13.3388	12.9397	13.0407	12.8428	12.9627	13.3035	13.5098	13.4301	13.2768	13.3878	13.272	13.5027	13.2939	12.9445	13.1781	12.679	13.2792	13.1116	13.325	13.2119	13.4632	13.2957	13.246	13.4603	13.2901	13.4352	13.2183	13.4238	12.5231
ILMN_1782679	AHRR	8.97477	8.44573	8.44162	10.4199	8.79357	10.2587	8.85029	9.7539	8.90341	8.88485	8.84673	8.27358	9.17396	8.95321	9.68544	10.3224	10.9321	8.8529	10.125	9.06129	8.44135	7.91558	9.14944	10.1096	9.20235	8.78857	8.28509	10.2305	11.1158	12.8418	9.56244	10.7868	9.92041	10.998	9.99354	9.0271	10.7189	10.6973	10.9611	8.77285	8.63608	10.2912	11.0771
ILMN_1703617	AHSA1	12.5998	12.8927	12.8132	12.7644	12.8621	12.6033	12.7615	12.2365	12.678	12.9247	12.8863	12.9116	12.7001	12.7576	12.6834	12.531	12.6866	12.6254	12.844	12.5836	12.3438	12.6277	12.5119	12.9169	12.3689	12.719	12.6192	13.1156	12.8412	11.498	12.9253	12.9047	12.937	12.8725	12.4543	12.6491	13.0305	12.9085	12.8595	12.5688	13.1005	12.7053	11.9622
ILMN_1798308	AHSA2P	12.134	11.6346	11.5936	12.3552	12.1875	12.0366	11.726	11.8265	11.8926	12.2236	11.982	12.2636	11.6302	11.7185	12.2211	12.6145	12.3398	11.7239	11.5077	11.5873	12.2157	11.5497	12.7199	11.3794	12.1393	11.3262	11.9485	11.3216	11.7452	10.6304	11.9231	11.2976	11.4938	11.8806	11.7258	12.0135	11.8092	12.2248	11.2523	11.9494	11.5637	11.1387	10.5039
ILMN_1730625	AHSG	15.1856	15.0891	15.0253	15.164	15.2188	15.1126	15.2775	15.2104	15.1181	15.0613	15.1821	15.2325	15.067	15.1609	15.1242	15.1126	15.2071	15.1549	15.1609	15.1485	14.9858	15.1609	15.0377	15.1071	14.9823	15.1126	15.1671	15.1485	15.0566	14.8399	15.1359	14.9978	14.9709	15.0566	15.1359	15.1302	14.979	15.0232	15.1931	15.1046	15.1099	15.0292	15.067
ILMN_1696512	AHSP	9.21462	10.3922	9.78004	8.86997	9.05784	9.3539	9.36258	8.92872	9.1156	9.13714	9.0105	9.29461	9.74343	9.06377	8.69577	8.97629	8.95284	9.49602	9.04607	8.85014	8.8152	9.18223	9.05416	8.71003	8.67262	10.5393	9.3389	8.80271	8.85369	8.96541	8.92657	8.89561	9.49581	9.00671	8.79106	8.9184	8.98141	9.02159	8.83092	9.06364	9.16682	8.72931	8.35745
ILMN_2164164	AICDA	7.84426	7.82207	8.12717	7.92605	7.73911	7.86237	8.13255	7.87875	7.80605	8.04678	7.85229	8.16092	7.99905	7.80047	8.01429	7.75727	8.16619	8.08281	7.86926	7.8467	8.00111	7.93745	7.92585	7.95304	8.01794	7.86784	8.59332	8.02392	7.77151	8.06945	7.86058	8.06022	7.90277	8.11858	7.9764	7.99268	7.96905	7.70845	7.88049	7.62956	8.18018	7.84695	7.93917
ILMN_3240117	AIDA	13.8846	13.6898	13.8306	13.5094	13.4773	13.5861	13.7164	13.5695	13.3118	13.4686	13.5385	13.6515	13.4167	13.2717	13.3855	13.5558	13.5051	13.616	13.58	13.6274	13.4509	13.5163	13.0667	13.3066	13.6735	13.3984	13.7433	13.6262	13.3026	13.1734	13.3543	13.282	13.2814	13.6596	13.5309	13.7579	13.4016	13.2157	13.4055	13.4584	13.3338	13.0664	13.3614
ILMN_1703538	AIF1	11.7484	13.0311	12.8139	12.3519	12.6696	12.916	12.3695	12.7749	12.8552	12.5617	12.5537	12.7669	12.6557	12.7152	12.7155	12.6941	12.5543	12.6993	12.7599	11.9957	11.9831	12.7552	12.6933	12.5432	12.052	12.5845	13.1301	12.55	12.7786	10.7706	12.3781	12.6477	12.4812	12.3419	13.0521	12.327	12.2236	12.6891	12.1921	11.8622	12.5223	12.7653	12.3591
ILMN_1771827	AIF1	9.97832	9.09769	8.96727	11.8474	9.68165	11.5718	9.1643	11.3676	9.92928	9.54519	10.0894	9.88465	10.1992	9.59426	11.5969	11.0521	11.6809	9.30556	10.7402	10.7554	10.2911	9.40399	11.3605	11.2019	11.3076	9.46131	8.94026	11.264	11.9339	13.8921	10.3808	11.6502	10.7109	11.7882	11.657	10.519	11.5335	11.6527	12.2218	9.16607	9.17427	11.3847	12.7921
ILMN_1792473	AIF1	13.3635	13.6188	13.7441	13.4655	13.5874	13.8073	13.589	13.7108	13.5094	13.3645	13.3855	13.5554	13.5008	13.4473	13.7104	13.583	13.5365	13.6542	13.5223	13.1281	13.3862	13.498	13.62	13.4641	13.7035	13.3128	13.87	13.6851	13.7421	13.0835	13.3113	13.4809	13.5034	13.27	13.8583	13.3405	13.3585	13.74	13.3884	12.9384	13.2916	13.5027	13.4355
ILMN_1770725	AIF1L	11.2059	10.5636	9.72921	8.39933	9.95316	8.55237	9.18813	8.55567	9.12337	9.7107	9.16598	9.78116	9.24746	9.58686	9.3939	8.61704	8.76922	9.49335	9.17685	9.45602	11.5591	9.84711	9.91084	8.58143	10.0806	9.80459	9.81828	8.93844	9.1625	9.53216	10.0107	9.03559	9.82896	9.03392	8.68023	9.97352	9.18472	9.06031	9.07225	10.0678	9.59039	9.01548	9.68881
ILMN_2323508	AIF1L	10.0087	10.0133	9.34688	8.54308	9.52336	8.59814	8.83539	8.52182	8.90007	9.64117	9.06383	9.33861	8.66286	9.28035	9.31462	8.58067	8.89375	9.07356	8.89793	8.91437	10.6294	9.19965	8.9463	8.62552	9.2159	9.46314	9.56482	8.83896	8.86188	9.39488	9.55765	9.09943	9.26798	9.13883	8.77159	9.30763	9.11142	8.95106	8.84092	9.69008	9.41484	8.96564	9.68323
ILMN_3246401	AIF1L	12.8972	12.3749	11.1276	11.3188	12.0396	11.2499	10.6632	11.3513	11.4965	11.7376	11.1015	11.477	10.7973	11.6255	11.2177	11.1393	11.2511	11.1536	11.3804	11.8141	13.2165	11.6739	12.5845	10.7981	12.618	11.3129	11.3155	11.4826	12.4122	13.0961	12.2955	11.6052	12.0949	11.7397	11.5878	12.1523	11.9456	11.4132	11.9045	11.9729	11.0262	11.2965	12.5136
ILMN_1667183	AIFM1	9.42686	9.43933	9.44911	10.8451	9.69178	10.5189	9.73515	9.69139	9.60543	9.67462	9.81033	9.92928	9.75235	9.72114	10.8844	9.87443	10.8375	10.0018	10.1972	10.2493	10.626	9.78667	10.8189	10.5151	11.2121	9.78781	9.91015	11.0682	10.683	10.5273	10.0771	10.784	10.4287	10.0683	10.519	10.4212	10.2096	10.0633	10.9885	9.67054	9.99344	10.7169	10.5757
ILMN_1668408	AIFM1	10.5837	11.1875	10.9223	10.0959	10.9141	10.789	11.1075	9.96502	10.8818	10.9262	11.0075	11.0648	10.9305	10.7471	10.4561	10.4836	10.4778	10.8661	10.8224	10.6103	10.0135	10.7876	9.63531	10.5631	10.2383	11.0767	11.2747	10.6263	9.2892	8.14759	10.7398	10.3048	10.7598	10.8285	10.4203	10.627	10.1486	10.5868	9.69867	10.6885	11.05	10.833	8.88714
ILMN_1717357	AIFM1	11.3542	11.6892	11.6335	11.8999	11.6159	12.0472	11.9128	11.6918	11.8019	11.6809	11.8188	11.982	11.7729	11.7143	11.6463	11.7034	11.8125	11.946	11.8077	11.7081	11.0704	11.4449	10.9589	11.614	11.5208	11.5995	11.8199	11.4496	10.8825	8.54267	11.6115	11.2615	11.5502	11.5301	11.6741	11.4933	11.1106	11.3594	11.1299	11.502	11.7254	11.6769	10.3559
ILMN_2313821	AIFM1	12.4611	12.5924	12.5212	12.3819	12.4527	12.6474	12.6291	12.4594	12.3902	12.5928	12.4076	12.6041	12.6143	12.329	12.5277	12.4543	12.4378	12.7036	12.4616	12.363	12.2944	12.4557	12.1832	12.4501	12.6305	12.4375	12.8211	12.5611	12.231	9.32954	12.2144	12.368	12.37	12.5477	12.7412	12.4689	12.3014	12.3904	12.0133	12.2549	12.5481	12.1972	11.8983
ILMN_1712639	AIFM2	9.56073	9.7993	9.54719	9.47322	9.43177	9.46348	9.47188	9.14234	9.68533	9.45165	9.34294	9.30859	9.37494	9.93438	9.33623	9.09104	8.8756	9.67384	9.34697	8.63308	8.48777	9.4543	8.64338	8.67256	8.63825	8.78375	8.97448	8.53024	8.8756	9.01559	8.79123	8.69962	8.75661	8.85052	8.90515	8.84796	9.00207	9.44091	9.28677	8.94838	9.34116	8.82219	9.69931
ILMN_1704173	AIFM3	7.91321	8.23752	8.08682	7.91556	7.971	7.8498	8.74899	7.72107	7.94121	8.15598	7.92605	8.00161	8.19162	8.10233	7.8594	7.96544	7.86944	8.39513	8.07727	7.95453	7.84072	7.92988	7.80968	7.80703	7.79393	8.07127	8.18829	7.91306	7.84784	7.81185	7.92276	7.95522	7.99513	7.83853	7.79495	8.04552	7.81491	7.926	7.67961	8.10351	8.03586	7.88269	7.88321
ILMN_1797974	AIG1	14.2789	14.3469	14.5214	14.1024	14.4274	14.4993	14.374	14.4024	14.3717	14.2886	14.3187	14.3531	14.367	14.3325	14.4703	14.4065	14.3558	14.4703	14.3317	14.382	14.3071	14.3695	14.2643	14.2	14.3363	14.2401	14.5409	14.2459	14.4057	13.7812	14.2471	14.4223	14.3756	14.2597	14.5075	14.3964	14.3624	14.3702	14.2342	13.972	14.3233	14.341	14.2954
ILMN_1681301	AIM2	11.1387	11.5838	10.8957	10.0267	11.0414	10.8847	10.796	11.3207	11.4598	10.7857	11.0029	11.3021	11.2433	11.4075	11.181	10.9359	10.9553	10.7968	11.0846	10.7941	11.2282	12.0108	11.6035	11.7307	11.181	11.4235	11.2346	11.2793	11.2018	9.69906	11.3813	11.6063	11.3384	10.6368	10.6735	10.6368	11.1875	11.1926	11.3853	11.044	10.6576	11.0715	11.0312
ILMN_2214232	AIM2	8.46485	9.16988	8.86783	8.18137	8.58141	7.931	8.35154	8.14983	8.50981	8.59028	8.48114	8.90355	8.26051	8.67699	8.54841	8.1402	8.2665	8.93657	8.26312	8.3659	8.19408	9.28152	8.1826	8.34597	8.30385	9.29824	9.17851	8.32881	8.03871	8.12221	8.49038	8.5081	8.32503	8.20334	7.83859	8.18983	8.18933	8.07063	8.08598	8.81921	8.79118	8.26867	8.09805
ILMN_1715351	AIMP1	11.7742	11.62	11.685	11.2062	11.8208	11.433	11.683	11.118	11.2638	11.9402	11.6887	11.9982	11.6064	11.5017	11.61	11.494	11.8479	11.8226	11.784	12.081	11.6035	11.8439	10.73	12.0696	11.8178	11.8503	11.8398	11.9076	10.9659	9.42918	11.7989	11.8909	11.5657	12.0106	11.2949	11.6918	12.1182	11.3063	11.982	12.1475	12.3019	11.6859	10.3423
ILMN_1673252	AIMP2	13.7191	13.8388	13.6905	14.4836	13.6217	13.8644	13.8783	13.6246	14.0409	13.975	14.0146	13.3171	13.8052	14.0298	12.8756	13.4848	13.3011	14.0324	13.6691	13.8153	13.5777	13.6703	13.584	13.8365	13.6905	14.1964	13.6939	13.8166	13.9365	13.3066	14.0599	13.7975	13.958	13.925	13.6355	13.6381	13.8727	14.085	13.8116	13.7416	13.7883	13.7307	13.6164
ILMN_2103841	AIP	12.2146	12.6088	12.3476	12.7111	12.1846	12.3173	12.3125	11.9516	12.333	12.0506	11.9385	12.0081	11.9959	12.1456	11.9662	12.1495	11.6169	11.6289	12.0744	12.0034	12.8295	12.345	12.7513	11.9065	12.0216	11.8896	12.1189	11.43	12.0487	11.6823	11.974	11.5052	11.8451	11.8537	12.2435	12.1	11.5382	11.9758	11.931	11.8593	11.2914	11.4628	12.8825
ILMN_2368268	AIPL1	8.83689	7.90596	8.38784	8.97461	8.5996	9.06663	8.20914	9.33182	8.63307	8.66331	8.42339	8.30065	8.62844	8.30809	8.76328	9.20895	9.16776	8.52095	9.04125	8.94869	8.50239	8.56194	9.14077	8.8855	9.05416	8.49282	7.77989	9.20292	9.50416	10.8113	8.86195	9.24944	9.10319	9.61486	9.38167	8.66907	9.38002	9.4688	9.13622	8.47053	8.22028	9.30241	11.3671
ILMN_2415292	AIPL1	8.52542	8.51289	7.73313	8.37209	8.15709	8.81253	8.65878	8.97258	8.26211	8.15938	8.34029	8.29498	8.79149	8.07319	8.60522	9.01079	9.07728	7.85407	8.54936	9.00125	8.24766	8.15895	8.49499	8.78086	8.52705	8.71724	7.77129	8.84784	9.45637	9.71517	8.78602	9.13447	9.01131	9.14006	9.13883	8.68699	9.12817	9.30782	9.1825	8.51297	8.70899	9.19208	10.1672
ILMN_1670282	AIRE	8.46184	7.81466	7.87709	8.72547	8.2387	8.78349	7.8487	8.25842	8.20663	8.51796	8.01104	8.15888	8.22798	8.1957	8.31116	8.27826	8.48221	8.46882	8.30629	8.6321	7.99614	8.21763	9.13078	8.60332	8.41415	8.40161	8.61378	8.70684	9.46106	11.5539	9.20012	9.08781	8.77379	8.72762	8.35296	8.28548	8.61123	8.72118	8.61776	8.18212	7.91545	8.64564	8.26815
ILMN_1791236	AIRE	7.89949	8.21626	8.14527	8.38663	7.77996	8.36663	7.7358	8.05481	8.10864	8.19584	8.08178	8.16385	8.10726	7.86857	8.03542	8.28176	8.45816	7.91906	8.38433	8.11147	8.25686	7.89568	8.15717	8.21545	8.00633	8.33689	8.31137	8.27959	8.80956	8.77959	7.86944	8.9663	8.48548	8.65955	8.37363	7.87298	8.31362	8.36563	8.2951	7.98261	8.33943	8.43826	8.04599
ILMN_2261519	AIRE	10.7583	10.0279	10.2294	11.2264	10.1134	11.1641	10.547	11.6019	10.4731	10.8198	10.6755	11.0005	11.0128	10.3313	11.9527	11.267	12.2657	10.2383	11.0862	11.7908	12.4132	10.4098	12.9669	11.5243	12.4524	11.3253	10.9791	12.1644	11.9352	14.269	11.1956	12.3916	11.4989	12.4238	11.6055	11.0636	12.2044	11.7164	11.8232	10.9926	10.8369	11.6049	12.5787
ILMN_1723521	AJAP1	8.22791	7.98029	8.0936	7.81491	8.03737	7.7994	7.70252	7.81305	7.57082	8.24318	7.69022	7.92057	7.71478	8.20753	7.85232	7.74487	7.7919	8.28674	7.89151	8.20732	8.2844	8.04628	7.76156	7.83956	8.03276	7.68412	8.06556	7.88616	7.88814	7.91779	7.89256	7.81846	7.52626	7.70087	7.62468	7.93324	7.73571	7.8078	7.61465	8.4479	8.81875	7.70039	7.89009
ILMN_2242299	AJAP1	8.4153	7.72874	7.97979	8.3668	8.2891	8.40949	8.46346	8.47056	8.20592	8.36965	8.04497	8.06702	8.05254	8.14805	8.44376	8.34127	8.61643	8.10891	8.28386	8.19934	8.46272	8.01314	8.22548	8.38155	8.38654	8.33323	8.45333	8.57525	8.40956	8.6959	8.21488	8.38824	8.26606	8.53162	8.36144	8.27115	8.46008	8.79455	8.64239	8.46834	7.80434	8.52183	9.12153
ILMN_2312764	AJAP1	8.46184	8.99358	9.01895	8.39022	8.79229	8.52223	8.82124	8.43134	8.58876	8.78479	8.54539	8.48598	8.59981	8.59683	8.54249	8.36979	8.32266	8.04069	8.41523	8.59266	8.759	8.69894	8.33958	8.51364	8.39968	8.56561	8.8257	8.32365	8.51435	8.46544	8.51076	8.44167	8.37076	8.43468	8.53279	8.46076	8.45569	8.47086	8.31935	8.85464	8.98406	8.41291	8.62069
ILMN_1676611	AJM1	12.5023	12.6899	12.5663	12.8091	12.4567	12.5259	12.6401	12.1229	12.5569	12.7554	12.5366	12.6412	12.6293	12.5414	12.4562	12.3398	12.4309	12.519	12.498	12.2333	12.1662	12.4679	12.1849	12.1369	11.9878	12.176	12.4886	12.1437	11.9885	10.6017	12.3302	12.134	12.4504	12.1609	12.1519	12.2615	11.9045	12.0569	12.077	12.1571	12.2036	12.3792	12.9171
ILMN_2373137	AJM1	7.7149	7.97863	8.20093	8.08291	7.89956	8.28017	7.75689	7.82437	7.99333	7.86176	8.02494	7.96516	8.509	8.47756	7.79063	8.17919	8.00086	8.62012	8.11266	7.80118	7.98652	8.02688	7.88355	7.86487	7.97082	7.688	7.93715	7.98757	8.3974	8.56101	8.11069	8.07052	8.4787	8.02167	7.95975	7.79966	8.05405	8.09141	8.08424	8.1387	8.22028	7.97731	7.80647
ILMN_1661372	AJUBA	9.66898	9.81543	10.1948	8.84596	9.47322	9.24262	9.82374	9.17467	10.0798	10.0747	9.79351	9.83623	9.61091	10.3455	9.05399	8.6731	9.10735	10.1442	9.47296	8.35164	8.97679	9.69601	8.53452	7.98383	8.45028	8.82081	8.89536	7.78921	8.49611	7.84123	9.12878	8.01192	8.69221	8.17591	8.47679	8.66345	7.85445	8.02596	8.4753	9.25978	9.94751	8.26002	7.95857
ILMN_1687275	AJUBA	9.98967	9.97646	10.3016	8.69754	9.88712	8.70426	9.94583	8.70176	9.18374	10.4834	9.71285	9.92965	9.46688	9.40434	9.83427	8.65451	9.69943	9.89392	9.23971	8.73755	8.82691	9.85708	8.67938	8.39862	8.62556	9.26789	9.31044	8.42419	8.39639	8.29052	8.86901	8.40056	8.69747	8.57342	8.30173	9.0815	8.36979	8.33182	8.45625	9.53993	9.80198	8.45566	8.24009
ILMN_1811535	AJUBA	11.4826	11.2508	11.7307	12.7099	12.4162	12.7194	11.4483	12.1644	12.1409	12.4178	12.1644	11.5677	12.5461	12.3008	12.7535	11.7704	12.7336	12.3123	12.0987	10.3097	9.58462	11.1045	11.479	10.4209	10.1074	9.89485	10.3683	10.7868	11.1999	12.7348	10.2581	10.8292	10.6798	10.6331	11.9749	10.8337	10.4164	10.7113	11.1997	10.1256	9.83585	10.7395	10.6158
ILMN_1655645	AK2	10.2441	10.3465	10.0814	9.73804	10.1337	10.6554	10.1399	10.4247	10.8159	10.3868	10.4156	10.3415	10.6855	10.7894	9.4024	10.3628	9.90174	10.6731	10.5284	10.6847	10.5597	10.4309	10.4682	10.719	10.7256	10.7189	10.2704	10.5027	10.7552	9.10003	10.5049	10.5199	10.8035	10.1168	10.5739	10.0833	10.6815	10.9033	10.8336	10.6357	10.9484	10.6377	10.2558
ILMN_1670542	AK2	13.1409	13.0504	13.2038	12.9364	12.7952	13.068	13.038	12.9823	12.6634	12.9919	12.9325	12.911	12.8671	12.7271	12.9734	12.6326	13.0463	12.9395	12.882	12.806	12.8274	12.781	12.4054	12.9239	12.9835	12.909	13.2283	13.1642	12.4557	10.1797	12.726	12.9261	12.6907	13.0354	12.6869	12.7124	13.003	12.4936	12.4432	12.997	12.9463	12.4767	11.695
ILMN_1716053	AK2	13.7901	14.0518	13.8598	14.0886	14.0647	14.1018	14.0431	13.8033	14.19	14.0576	13.9972	13.9359	13.9338	14.0599	13.6063	13.7283	13.9952	13.8583	13.9695	13.6951	13.8383	13.8468	13.7116	13.8532	13.5332	13.9261	13.7239	13.8245	13.6875	13.4318	13.7548	13.8339	14.0309	13.9051	13.8219	13.7453	13.7351	13.9496	13.8029	13.6095	13.8983	13.7936	13.5419
ILMN_1778173	AK3	14.2437	14.2879	14.436	14.0275	14.4057	14.3702	14.3971	14.2263	14.2636	14.1978	14.2767	14.2858	14.5195	14.1633	14.2613	14.2879	14.398	14.3259	14.3923	13.9463	13.9085	14.1368	14.1242	14.0443	14.2981	14.238	14.2865	13.7675	13.736	13.6645	13.8398	13.8644	14.0807	14.1869	14.1508	14.2053	14.0997	14.0269	14.0053	14.3209	14.2229	13.8965	14.1109
ILMN_1686522	AK4	10.5951	11.2719	11.4134	11.458	11.695	12.2139	11.3155	11.8086	12.2068	11.4491	12.0124	11.8302	12.1921	12.3527	11.2001	12.4287	12.0126	12.0043	11.7756	10.954	9.26807	11.3397	10.0482	10.4909	10.1019	10.6107	11.2015	10.8229	10.6108	10.0375	11.1208	10.2027	11.168	10.7348	12.1404	11.6289	9.60093	11.0945	10.7932	11.1051	11.0072	11.6439	10.8219
ILMN_2338038	AK4	13.3632	13.2753	13.3125	13.7978	13.381	13.9584	13.5682	13.7368	13.2655	13.4058	13.5312	13.6319	13.6983	13.4938	13.4968	13.7875	13.7071	13.8392	13.5315	13.198	13.1189	13.1982	12.8539	12.8466	13.1691	12.903	13.3039	12.972	12.4801	12.859	13.2298	12.7621	13.1409	13.2509	13.6217	13.4482	12.6927	12.7851	12.8917	13.2006	12.8606	13.185	13.1499
ILMN_2338038	AK4P1	13.3632	13.2753	13.3125	13.7978	13.381	13.9584	13.5682	13.7368	13.2655	13.4058	13.5312	13.6319	13.6983	13.4938	13.4968	13.7875	13.7071	13.8392	13.5315	13.198	13.1189	13.1982	12.8539	12.8466	13.1691	12.903	13.3039	12.972	12.4801	12.859	13.2298	12.7621	13.1409	13.2509	13.6217	13.4482	12.6927	12.7851	12.8917	13.2006	12.8606	13.185	13.1499
ILMN_1656593	AK5	8.41445	8.41958	7.98884	8.37856	8.28018	8.52441	8.56628	8.62133	8.40582	8.23138	8.6003	8.01181	8.24704	8.59532	8.74361	8.63308	8.35325	8.13905	8.3223	8.13131	7.93351	8.52941	8.40516	8.43051	8.3883	8.00321	8.35699	8.49636	8.6387	8.92333	8.46898	8.46518	8.18135	8.4891	8.21537	8.12412	8.59519	8.63934	8.46253	8.69817	8.11803	8.3778	8.53926
ILMN_2283473	AK5	8.59786	8.00823	7.90809	8.34393	8.00936	8.23134	7.9683	8.35229	8.06051	7.66474	8.23596	8.01696	7.85209	7.76524	8.01836	8.4127	8.00525	8.2223	8.10225	8.08771	7.94052	8.00612	8.1347	8.11994	8.07875	7.68453	7.98992	8.20582	8.1186	8.61141	7.62042	8.10687	7.90913	8.36274	8.14306	7.97499	8.20657	8.3431	8.2672	8.02299	7.71146	8.14617	8.39468
ILMN_2387712	AK5	9.12913	8.7504	8.74854	9.72654	8.32692	8.45164	8.94251	8.69706	8.4395	8.63357	8.6303	8.24397	8.61471	7.99057	8.38413	8.48678	8.73266	7.82283	8.7549	9.32133	9.11721	8.51071	8.69852	8.70706	9.14251	8.5532	7.5499	8.81267	8.42957	9.39017	8.65833	8.86872	8.4257	9.03868	8.6294	8.70205	8.76162	8.21985	8.6632	8.86297	8.15059	8.53844	9.4411
ILMN_1778617	AK6	11.8835	12.1794	12.6545	11.9111	11.7981	12.2965	12.0516	11.7737	11.7609	12.1956	12.0366	12.4039	12.0925	11.9183	12.3336	11.9878	12.2507	12.3794	12.1534	12.2757	11.3953	11.9268	10.9646	12.2462	11.6639	11.9535	12.4564	12.6614	11.576	9.13106	12.1472	12.4253	12.1051	12.3175	12.1721	12.0446	12.3501	11.5963	11.7029	12.2245	12.3854	12.2321	10.46
ILMN_2343332	AK6	12.4213	12.7102	13.1012	12.6528	12.3324	12.7368	12.4291	12.669	12.401	12.7477	12.6103	12.8027	12.6357	12.362	12.8037	12.5427	12.8316	12.8756	12.6707	12.7508	11.8563	12.5004	11.6787	12.6849	12.19	12.4346	12.7941	13.2105	12.313	9.84671	12.7334	13.0087	12.5356	12.8475	12.3519	12.6178	12.8018	12.0576	12.2556	12.6019	12.9049	12.7973	11.6137
ILMN_1684305	AK7	8.64647	8.81142	8.83249	8.57711	8.68296	8.48167	8.56837	8.86704	8.77255	8.67856	8.88425	8.63804	8.56744	8.56697	8.73777	8.46937	8.44084	8.82264	8.53979	8.36268	8.51514	8.04628	8.83866	8.66624	8.91059	8.68378	8.6988	8.53734	8.56705	8.997	8.36807	8.40215	8.54736	8.40809	8.77524	8.52113	8.65833	8.84559	8.51472	8.62681	8.91816	8.33032	9.43127
ILMN_1659914	AK8	8.69536	8.68936	8.61681	8.33164	8.29142	8.10593	8.66067	8.37684	8.33855	8.52082	8.46179	8.15284	8.31523	8.56561	8.25042	8.23924	8.20965	8.17996	8.27998	8.29867	8.14266	8.49609	8.46458	8.33284	8.36972	8.54828	8.59458	8.12738	8.46589	8.74162	8.32203	8.26423	8.30692	8.25214	8.10798	8.2423	8.33176	8.7856	8.52975	8.1114	8.65124	8.10191	9.50722
ILMN_1687835	AK9	9.17591	9.11142	9.50657	9.00232	9.10193	9.28277	9.3174	8.91041	9.46668	9.05775	9.42799	9.14743	9.38242	9.36496	8.39664	9.06443	8.6461	9.26265	8.69492	9.23582	8.9797	9.56028	9.27078	8.62715	9.15358	9.0481	9.17563	8.74546	8.94799	8.93379	9.03119	8.58269	9.07371	8.66425	9.48605	9.16827	8.8391	8.59006	8.55176	9.23241	9.06386	8.70335	8.62892
ILMN_1747084	AK9	9.02896	9.22368	9.34567	11.1012	9.2054	9.10091	9.29851	9.50297	9.34753	9.01956	8.88589	8.9888	8.88315	9.10358	8.86809	9.59426	9.03243	9.22185	9.00461	9.30124	9.97096	9.26721	9.5261	9.28723	9.42821	8.97416	9.27444	9.12509	9.06561	10.9095	8.9184	8.8303	9.00571	9.05677	9.3772	9.22911	9.12373	8.75722	9.44951	9.20843	9.07902	8.87136	9.76256
ILMN_1755111	AK9	10.2174	9.97327	10.3253	10.3023	9.88094	9.80166	10.1304	10.0737	10.2403	10.224	10.4309	10.7524	10.3274	10.2932	10.2599	10.3697	10.5629	10.0376	10.3828	10.4637	10.256	10.1424	10.383	10.386	10.545	10.4186	10.0734	10.5887	9.39743	11.063	9.24985	10.3978	10.0688	10.4894	9.97202	9.9743	10.0748	9.64821	10.1424	10.3003	10.3046	10.4562	9.67384
ILMN_1712530	AKAP1	13.2113	13.4402	13.767	13.7558	13.8583	13.9989	13.476	14.0393	13.6483	13.6763	13.8199	13.8827	13.9304	13.6687	13.8063	14.011	13.972	13.9887	13.7172	13.2889	13.0495	13.6987	13.1019	13.3244	13.0887	13.5121	13.7901	13.1937	13.1809	13.4421	13.4164	13.298	13.434	13.6377	13.8827	13.752	13.1963	13.4313	13.3773	13.329	13.2964	13.6027	13.5408
ILMN_1718808	AKAP10	9.82793	10.2876	10.2417	10.5766	10.497	10.0507	10.1624	9.80335	10.7275	10.1322	10.1697	10.2749	10.1033	10.2781	9.48148	9.85511	9.55484	9.97457	10.0894	9.47076	9.56704	10.1088	9.3552	9.40928	9.18631	9.87456	9.73968	9.4916	9.27258	8.72469	9.80448	9.0844	10.077	9.35177	10.0193	9.46823	9.19847	9.86703	9.30105	9.8668	10.1829	9.61475	9.55417
ILMN_1693220	AKAP11	12.9931	12.7839	12.6967	12.6565	12.6603	12.4536	12.6905	12.6243	12.7677	12.6243	12.7614	12.8208	12.5785	12.7036	12.9473	12.7736	12.9588	12.8479	12.6587	12.9016	12.9265	12.7933	12.4918	12.5856	12.4767	12.5374	12.654	12.633	12.4272	12.1245	12.7861	12.478	12.798	12.8892	12.7791	12.7986	12.5369	12.3117	12.5885	12.8453	12.3414	12.769	12.7929
ILMN_1783818	AKAP11	12.1699	11.836	11.8958	11.7148	11.9453	11.5667	12.0108	11.7035	11.6942	11.91	12.0217	12.1243	11.6379	12.0092	12.2015	12.1016	12.3932	11.8493	11.8835	12.1786	12.6088	12.033	12.281	12.0452	12.1226	11.9741	11.8357	11.9896	11.6065	11.0583	11.9899	11.7396	11.947	12.1624	12.1547	12.1634	11.8199	11.625	12.0319	11.9456	11.6651	11.9369	11.0962
ILMN_2293758	AKAP11	13.4709	13.1784	13.099	13.0916	12.8792	13.1645	13.2965	13.4542	13.0263	13.0697	13.2229	12.7226	12.8956	12.8814	10.9732	13.1595	12.7699	12.8544	13.1364	13.6497	12.4918	13.5619	12.995	13.1077	13.1811	13.2353	12.6051	13.3414	13.1385	13.1192	13.5619	12.979	13.162	13.3897	13.2939	13.381	13.2539	12.9169	13.2105	13.4495	12.7653	12.9572	13.476
ILMN_1684836	AKAP12	10.5062	10.8106	11.1554	9.98665	10.9994	10.8451	11.4134	10.6081	10.8375	10.8078	11.057	11.2358	11.0651	10.7051	11.0315	10.9215	10.5554	10.9025	11.0421	12.3652	11.2839	11.1588	10.4615	12.3519	11.7369	12.1781	12.126	12.5791	12.5054	9.25001	11.7983	12.3874	11.6123	11.5957	11.5367	10.7546	12.2981	11.6511	12.0147	11.9264	12.1846	12.1034	9.93588
ILMN_1686846	AKAP12	9.51651	9.92519	10.2439	9.01791	10.4304	10.2653	10.5113	9.54069	10.2058	10.1169	10.2404	10.5683	10.5403	10.2615	10.0962	10.2314	9.55673	10.2216	10.3185	10.9347	10.0561	10.104	10.2206	11.5017	10.5597	10.8454	11.0344	11.5326	11.1349	8.54841	10.8259	11.1714	10.6319	10.335	10.6669	9.90007	10.8016	10.6758	11.3432	10.4351	11.3776	11.2519	9.44037
ILMN_1715532	AKAP12	9.53832	10.112	10.0773	11.077	10.2453	10.2357	10.4402	9.77697	10.1643	9.83271	10.0834	9.99013	10.1024	10.0181	10.1607	9.93577	9.69637	9.85372	9.85775	11.6809	11.1402	9.67794	10.8283	11.8143	10.211	11.4106	11.4009	11.6646	12.4527	12.0081	11.3603	12.0282	11.4161	10.514	11.3011	10.1254	11.3025	12.1992	11.7625	10.1889	11.4118	11.6209	9.5963
ILMN_2308950	AKAP12	11.8009	11.9136	12.3263	11.4126	12.101	11.4412	12.425	11.5979	11.6247	12.0319	12.0279	12.4026	12.0148	11.4251	12.2972	11.7681	12.1224	11.7804	12.0733	13.4022	12.4809	12.0089	11.5513	13.3219	12.778	13.0601	13.093	13.6939	13.4692	12.1041	12.7436	13.4817	12.332	12.8433	12.417	12.0062	13.4043	12.8835	13.2142	12.8295	13.1522	12.8842	10.946
ILMN_1709101	AKAP13	11.5617	11.9586	11.7257	11.1894	12.2743	11.5682	11.7714	11.5358	11.8052	12.1904	11.9393	12.3255	12.3371	11.8784	11.9682	12.1375	12.15	12.0618	12.0058	12.5015	11.779	12.1302	12.1234	12.6083	12.3642	12.1936	12.2879	12.2283	12.308	10.8964	12.4279	12.6257	12.42	12.3805	12.2155	12.1832	12.1623	12.5001	12.3165	12.648	12.2004	12.2953	11.6374
ILMN_1752247	AKAP13	11.0066	12.0433	11.5229	12.977	12.4148	12.4553	11.945	12.2489	12.817	12.2622	12.248	12.5845	12.2194	12.4401	12.2203	12.7875	12.7078	12.6369	11.9848	12.3805	12.9062	12.5013	13.2644	12.4868	12.3827	11.9213	11.6447	12.2492	13.1067	12.3152	12.5726	12.84	12.4758	12.1153	12.8904	12.3294	12.1098	13.0629	12.8083	11.054	11.542	12.4146	12.1903
ILMN_2396956	AKAP13	12.2287	12.6165	12.1179	12.5763	12.5943	12.2443	12.2349	12.2036	12.4238	12.5425	12.4518	12.4197	12.326	12.2775	12.0553	12.6958	12.5119	12.453	12.5346	13.1445	12.9861	12.7376	13.2249	13.2831	13.4941	12.927	12.7807	12.699	12.908	12.4815	13.0011	13.3489	12.7191	12.9201	12.5977	12.55	12.7466	12.9313	12.5587	13.0252	12.4801	12.8395	12.3749
ILMN_1673542	AKAP14	9.16199	8.56896	8.39295	9.39519	8.59404	9.43022	8.41296	8.95543	8.52265	8.69425	8.29757	8.7638	8.4398	8.83539	9.49293	8.72868	9.24405	8.36967	9.26091	8.9825	9.20329	8.55093	9.79565	8.76758	9.74418	8.21209	8.46117	9.27198	10.2457	9.92519	9.31571	9.44911	9.10006	8.7797	8.9691	9.42247	8.78094	8.66855	8.94275	8.74854	8.05709	9.34586	9.44617
ILMN_1679987	AKAP14	10.1113	8.95098	8.87822	11.9114	9.56061	11.1903	9.06377	10.8254	9.20356	9.42423	9.68258	9.78532	9.96503	9.33121	11.8367	10.1052	11.3314	8.77278	10.7508	10.3757	10.3257	9.4338	11.5973	10.5802	11.4266	8.92728	8.76333	11.5509	12.2538	13.2433	10.3385	11.557	10.5991	10.6226	10.7264	10.6252	10.6601	10.7011	12.1595	8.94048	8.75189	11.2318	11.6165
ILMN_1802537	AKAP14	8.20378	8.13692	8.66054	8.10518	8.03587	8.11296	8.58076	8.0358	7.83372	7.8825	7.94473	8.38254	8.01206	7.80588	8.58047	8.02399	8.59615	8.04852	8.32348	8.25194	8.05217	8.14734	8.14092	8.11406	8.33199	8.02867	8.3645	8.42588	8.35689	8.47721	8.12605	8.38684	8.18816	8.28729	7.99628	8.2844	8.28452	8.24227	8.40949	8.26064	8.0185	8.41643	8.28212
ILMN_1807737	AKAP17A	11.2309	11.1628	11.2893	11.4617	11.334	11.4012	11.4165	10.9405	11.3937	11.3646	11.3391	11.0707	11.5425	11.4342	11.7641	11.5368	10.9856	11.1213	11.39	11.1564	11.4222	11.151	11.3953	11.4862	11.1959	11.5957	11.4082	12.3784	11.8867	10.8823	11.779	11.7826	11.8879	11.2151	10.9988	10.8699	12.3522	11.9628	12.0191	11.423	12.1542	11.0329	10.7508
ILMN_2117716	AKAP17A	12.1921	11.9787	12.1464	12.4432	12.1144	12.0474	11.9609	11.5654	11.7371	12.1231	11.9881	11.9559	11.8993	12.0199	11.6568	12.2386	12.004	11.9519	12.0114	12.2848	12.0644	11.922	12.1449	12.5206	12.2567	12.3789	12.0935	12.9681	12.1322	10.636	12.4406	12.2659	12.2799	12.308	11.5309	11.8238	12.9157	12.4336	12.6505	12.2935	12.7834	12.0239	10.7961
ILMN_1808905	AKAP3	8.45097	8.88462	8.5802	8.29222	8.87613	8.38949	9.12465	8.54021	8.32353	8.13518	8.51782	8.51209	8.5938	8.55775	8.57677	8.38722	8.39017	8.81288	8.34709	8.42352	8.47392	8.45554	8.60434	8.36726	8.34628	8.38222	8.3384	8.30874	8.21694	8.59166	8.12027	8.29639	8.12746	8.18347	8.49897	8.44783	8.32503	8.03329	8.56297	8.32339	8.42345	8.24251	8.38573
ILMN_1734794	AKAP4	8.32034	8.04866	8.70203	10.2213	7.84896	8.89346	7.98811	8.64941	8.17954	7.91293	8.46124	8.25936	7.99992	8.08927	9.11983	8.55354	8.59007	8.65361	8.47577	8.15824	8.68348	8.52807	8.97652	8.43263	8.83428	8.28591	8.59823	8.71064	8.66808	8.77825	8.44124	8.69233	8.4577	8.2164	8.30438	8.47723	8.35487	8.37253	8.98375	8.56568	8.39382	8.70515	8.81177
ILMN_2253207	AKAP4	8.14041	7.99542	7.89034	8.92321	8.30962	8.55334	8.51914	8.47016	8.44437	8.04426	8.09234	8.62552	8.35284	7.76762	8.8604	8.25644	8.59768	8.35421	8.45562	8.11826	8.66926	8.13055	8.64803	8.45228	8.9624	8.08989	8.34155	8.61503	8.3691	8.57126	8.68423	8.53565	8.44211	8.28318	8.36903	8.43076	8.44522	8.1699	8.9229	8.12895	8.22817	8.56674	8.76956
ILMN_2268556	AKAP4	8.28406	8.36885	7.94115	8.27985	8.28585	8.2483	8.51357	8.12759	7.73893	8.04874	8.02428	8.38254	8.01437	7.9651	8.44014	7.99885	8.36972	8.07708	8.40816	8.22516	8.30736	8.40583	8.60967	8.00792	8.41166	8.09412	8.39214	8.3151	8.33958	8.33084	8.34091	8.26391	8.30974	8.05284	8.17109	8.36218	8.05161	8.05542	8.01954	7.89034	7.77884	8.23122	8.12114
ILMN_1690818	AKAP5	8.36129	8.89164	8.76201	8.17332	8.41567	7.9554	8.73379	7.99095	7.96431	8.34522	8.33119	8.38191	7.92929	8.74403	8.2243	8.07425	8.17144	8.65155	7.99706	8.26269	9.42102	8.43567	8.84422	8.18714	8.5137	8.46584	7.9527	8.14194	8.02887	8.20719	7.94817	8.14761	8.18541	8.12949	7.97219	8.54232	8.23993	8.09497	7.85686	9.08249	8.6539	8.13243	7.98919
ILMN_1770758	AKAP6	9.63565	9.79615	9.89189	9.93577	9.79918	9.65547	9.49253	9.47119	9.69695	9.43535	9.7204	10.0234	10.0624	9.77969	10.1652	9.85025	9.66629	9.63227	9.51022	10.023	10.4883	10.0201	9.99378	9.4721	10.1476	9.58997	9.63251	9.77284	9.49183	10.9394	9.69521	9.56694	9.80539	9.32855	9.87743	10.2737	9.41572	8.99802	9.87504	10.4008	9.88494	10.0678	10.9416
ILMN_1703049	AKAP7	13.2325	13.3582	13.1294	13.4722	13.2362	13.3117	12.9762	13.3276	13.3441	12.8743	13.1691	13.1806	13.4851	13.2929	13.3174	13.1857	13.1749	13.4831	13.4321	13.5562	13.3417	13.3704	12.8954	13.9202	13.5612	13.888	13.516	13.8284	13.5838	13.1898	13.4891	13.8331	14.0019	13.4551	13.4556	13.2542	14.0437	13.6672	14.2523	13.7495	13.9533	13.9538	13.0055
ILMN_1733690	AKAP7	14.1951	13.6931	13.5601	13.5339	13.7587	13.5121	13.2063	13.5879	13.7187	13.5774	13.6277	13.4893	13.5861	13.5793	13.3411	13.3855	13.4213	13.6246	13.6129	13.8121	13.5664	13.6642	13.5078	14.1651	13.8331	14.2553	13.8071	13.9174	13.8353	13.3411	13.8174	13.9967	14.208	13.4666	13.3495	13.5826	14.2465	13.984	14.3616	14.2073	14.2237	14.0243	13.3483
ILMN_2293529	AKAP7	11.5369	11.0494	10.7347	11.6674	11.041	10.7856	9.52876	11.1571	11.0396	10.7965	10.9351	10.5255	9.89884	10.4149	10.6122	10.5401	11.1194	10.4495	10.5914	11.2606	10.4941	10.2361	11.3822	11.5934	12.0923	11.3064	10.4801	11.6351	11.8814	12.7202	10.509	11.758	12.0207	11.0278	11.3269	10.8593	11.8819	11.4243	12.0613	11.3571	11.0323	11.4056	10.6666
ILMN_2410406	AKAP7	12.343	11.5352	11.1842	10.298	11.2477	10.4916	10.0226	10.9075	11.3001	11.1237	11.2532	10.8001	10.5877	10.7835	9.46679	10.4261	10.7633	11.0562	10.8232	11.3663	10.5214	10.9287	10.2101	11.8156	11.9291	11.8816	11.3327	11.6661	11.3591	8.62169	11.0486	11.5397	11.999	10.0903	10.2435	10.7431	12.069	11.1091	11.453	11.8843	11.9231	11.73	8.75697
ILMN_1741572	AKAP8	12.6499	12.3535	12.3689	12.5095	12.4504	12.332	12.5417	12.4335	12.31	12.244	12.4396	12.3675	12.5069	12.5031	12.6861	12.6687	12.554	12.521	12.3265	13.1362	12.7382	12.6103	12.5422	12.9396	12.8631	12.8917	12.8159	12.8418	12.8373	12.7336	12.7102	12.8255	12.644	12.9317	12.633	12.8473	13.1064	12.6299	12.8725	12.8433	12.7921	12.8706	12.5153
ILMN_1768962	AKAP8L	11.3395	11.6282	11.5306	11.7041	11.4324	11.5217	11.8247	11.414	11.6744	11.588	11.4699	11.262	11.518	12.1048	10.3492	11.7085	10.8322	11.4463	11.3525	11.4526	12.1566	11.8273	12.5806	11.6163	11.4889	12.2175	11.6443	11.5108	11.7473	10.0138	11.6569	11.4905	11.6305	11.6774	11.7106	11.2611	11.865	12.2134	11.5706	11.8682	11.5213	11.1551	10.6647
ILMN_2396691	AKAP9	11.6374	11.4342	11.4553	10.8236	11.632	11.3343	11.4667	10.8769	11.4255	11.1568	11.4258	11.6856	11.5226	11.2973	11.8178	11.5501	11.6802	11.4449	11.4857	11.5731	12.1453	11.4819	11.7152	11.3823	11.7277	11.7134	11.1313	11.0609	10.7281	10.0301	11.0649	11.1412	11.238	11.3438	11.4686	11.4905	11.1199	11.1743	11.7641	11.5072	11.4499	11.1828	10.0041
ILMN_2400663	AKAP9	12.5651	12.115	12.3313	11.8861	12.4807	12.0186	12.2763	12.2794	12.1444	12.0065	12.4293	12.3768	12.0898	12.422	12.7229	12.5957	12.5341	12.2628	12.1967	12.3422	13.1743	12.3864	13.0655	12.1665	12.7303	12.4785	11.8138	11.8423	11.8795	11.8294	12.0332	12.0352	12.1807	12.1891	12.4333	12.5836	12.1187	12.004	12.0186	12.3438	12.0913	12.0446	12.3116
ILMN_1665660	AKIP1	9.13926	9.15268	9.46649	8.96345	9.37237	9.50043	9.42602	9.38827	9.32123	9.34735	9.16937	9.49478	9.34525	9.48445	9.15833	9.20423	9.40347	9.31227	9.3728	9.13008	9.04077	9.45779	9.25615	9.24993	9.45865	9.24497	9.47554	9.00605	9.23143	9.24302	9.28515	9.36238	9.12677	9.42202	9.52985	9.23308	9.6352	9.59039	9.59981	9.33985	9.49922	9.07555	9.70505
ILMN_1752988	AKIP1	11.5726	11.4844	11.1026	11.2588	11.3636	11.0101	11.2089	11.3036	11.0635	11.5749	11.3905	11.5156	11.0182	11.0066	11.5699	10.9621	11.4053	11.3164	11.6937	10.9089	11.5844	11.2202	11.7285	10.5735	11.3507	10.8771	11.0198	10.1506	10.0661	9.84773	10.7107	9.87456	10.5129	11.3197	10.6909	11.3153	10.4768	10.7543	9.92797	11.0532	10.5911	10.8824	11.4968
ILMN_1788356	AKIP1	9.72994	9.95363	9.87876	9.06296	9.77902	9.56694	10.2301	10.0079	10.1137	9.83069	9.94776	9.5704	10.0165	10.0782	9.71517	9.13203	9.35369	10.314	9.80505	9.15	9.101	9.74538	8.93714	8.52148	8.83655	9.46815	9.60543	8.36903	8.7094	8.60248	9.04417	8.48072	9.28687	8.80053	9.07171	9.44636	8.67975	8.56443	8.46862	9.56797	9.43233	8.63166	8.83168
ILMN_2267365	AKIP1	9.31872	9.62429	9.60064	8.48022	9.37505	9.34411	9.49207	9.91038	9.50491	9.5052	9.60544	9.58032	9.56566	9.56383	10.2793	9.4556	9.56506	9.70737	9.74202	8.86887	8.84085	9.53308	8.86952	8.93108	8.9313	8.8644	9.5792	8.70611	8.93493	9.82395	8.95778	9.03466	9.14981	8.98659	9.1938	9.93619	9.28449	9.1743	9.16125	9.62501	9.3447	8.81915	11.1541
ILMN_2359029	AKIP1	12.0764	12.2248	11.9438	12.1838	12.045	11.7953	11.9665	11.6807	12.1103	12.1908	11.8664	11.9459	11.8053	11.8201	11.378	11.2342	11.4804	11.9494	12.1472	11.3114	12.2743	12.1836	12.3865	10.8355	12.1202	11.3488	11.4935	10.8185	10.7159	8.84334	11.3839	10.0639	11.0911	11.1649	11.2079	11.7266	10.4048	11.2787	9.83126	11.1926	11.1007	11.0728	9.79254
ILMN_1658337	AKIRIN1	13.7777	13.972	13.8889	14.0935	13.9226	13.8439	13.7854	14.1452	14.1676	14.1582	14.0659	14.0463	13.9851	14.3756	14.3274	14.0437	14.2128	14.1951	14.2322	14.3024	13.9122	14.1359	14.2568	14.4024	14.2105	14.3436	14.0659	14.3355	14.3348	14.2151	14.41	14.4803	14.6695	14.4472	14.2271	14.133	14.3549	14.444	14.7303	14.2893	14.6388	14.9191	14.173
ILMN_1679383	AKIRIN1	10.6636	11.0675	11.3216	9.65313	10.7607	10.8593	11.3049	12.0771	11.8645	11.2358	11.2917	11.4407	11.6177	11.9769	11.7898	11.7983	11.4267	11.7145	11.5123	12.0804	10.4566	11.8693	11.0718	12.1106	11.7457	12.0923	11.7965	12.2745	12.3749	9.21371	12.1647	12.4882	12.4736	11.9856	12.5356	11.7554	12.0621	12.4169	12.9345	12.6428	12.5743	13.2085	11.7997
ILMN_1802799	AKIRIN1	11.4401	11.391	11.4793	11.6218	10.705	10.9959	11.399	10.958	11.3706	11.07	10.9444	10.8788	10.8229	11.4206	10.6239	10.5891	10.5727	11.3389	11.0808	11.9515	11.1385	11.2984	11.3479	11.8768	11.8129	12.0589	11.9278	12.0388	12.409	9.72569	12.0624	12.3302	12.3143	12.0239	11.8813	11.1249	11.8706	12.06	11.9798	11.9143	12.1428	12.2547	11.3281
ILMN_2148847	AKIRIN2	13.4115	13.4095	13.3086	13.3014	13.4318	13.3769	13.39	13.4004	13.4549	13.627	13.4437	13.4565	13.5163	13.5914	13.5874	13.491	13.4321	13.4321	13.3984	13.6975	13.3992	13.7271	13.4406	13.6564	13.4283	13.7254	13.9168	13.6209	13.684	13.2569	13.7053	13.5315	13.7176	13.4732	13.516	13.461	13.7617	13.7243	13.7351	13.661	13.8016	13.9231	13.4591
ILMN_1770673	AKNA	10.8918	11.0504	10.8816	10.1502	10.9477	10.9829	10.7003	11.2004	11.0981	10.8971	10.9608	10.9058	11.1991	10.6833	10.6745	11.1409	10.7874	10.8317	11.194	11.0759	11.5158	11.0549	11.6838	11.3896	11.4846	11.2131	11.0145	11.6393	11.8886	11.4822	11.358	11.7965	11.5066	10.9958	10.5714	10.7484	11.3819	11.496	11.237	11.6422	11.4673	11.3416	11.9901
ILMN_2205785	AKNAD1	9.16599	8.89663	8.34442	9.59579	8.87895	9.07387	8.69931	9.30407	8.865	8.90348	9.29685	8.97827	8.98234	8.62202	9.46743	9.12427	9.27629	8.35421	9.19847	9.8361	9.76655	8.73791	9.61407	10.088	9.53105	9.1149	8.64033	9.63602	9.12464	10.757	8.86195	9.60448	9.12285	9.55495	9.37046	9.16083	9.59488	9.31054	9.98395	8.81398	8.3262	9.60512	9.47671
ILMN_1728047	AKR1A1	14.7847	15.0941	15.0693	15.3152	15.0891	15.2104	15.0211	14.91	15.067	14.8399	15.0918	14.957	15.0211	15.1181	14.7381	14.9926	14.9488	15.0377	15.121	14.6874	14.5204	14.969	14.8656	14.5283	14.6044	14.8345	14.5332	14.4032	14.3584	13.8067	14.8416	14.4448	14.7633	14.8371	14.547	14.7252	14.5265	14.8384	14.4827	14.3371	14.5491	14.753	14.6375
ILMN_1774938	AKR1A1	11.4697	12.4146	12.3793	13.103	12.4107	12.9163	12.1161	12.5363	12.5675	12.4401	12.7286	12.5277	12.6821	12.5215	12.292	12.3766	12.7702	12.4342	12.6006	11.8409	11.6755	12.0288	12.0665	11.8533	11.2911	11.639	12.19	11.784	11.6641	11.3694	11.7076	12.0579	12.3091	12.4642	12.4775	11.9662	11.7135	12.3604	11.8821	11.6313	11.4598	12.3226	12.6947
ILMN_2380771	AKR1A1	12.6371	12.8178	13.1871	12.8147	12.965	12.9351	12.9484	12.8106	12.6319	12.6631	12.8909	13.0769	13.1012	12.5893	12.857	12.6707	12.9373	12.9773	12.3438	12.5514	12.4988	12.7707	12.5307	12.3422	12.6704	12.5254	12.8252	12.41	11.7973	9.16844	12.4509	12.363	12.4472	12.7921	12.328	12.5307	12.3827	12.4895	12.0578	12.2175	12.4886	12.3601	12.0722
ILMN_1701731	AKR1B1	12.1441	12.8461	12.639	11.7787	12.2622	12.1534	12.2592	12.1607	12.5594	12.8435	12.2633	12.3317	12.049	12.566	10.975	12.1577	12.0435	12.2766	12.6254	11.9032	11.9307	12.6474	12.3217	11.9565	11.3052	12.2102	12.1742	12.1781	12.4384	11.4714	12.3543	12.1639	12.2549	11.9901	11.8344	11.9953	11.7335	11.8243	10.9531	10.9415	11.8003	11.8217	11.2749
ILMN_1672148	AKR1B10	14.4784	11.3942	12.4982	13.2205	9.72742	12.5023	13.0008	12.4039	12.0655	13.4125	10.8684	12.9775	11.0323	12.2747	12.7172	8.80166	12.6518	13.1614	13.6951	9.93357	8.97385	10.7743	9.04843	11.2793	8.19149	9.67103	8.74798	8.40287	8.08501	9.57094	8.37304	7.97967	8.39467	7.88158	8.44542	9.08294	8.34393	8.13277	9.71893	9.14741	9.73786	8.77043	7.9317
ILMN_2278335	AKR1B15	11.4457	8.69561	9.42018	9.78483	8.40892	9.48985	9.56015	9.73406	9.08199	10.0392	8.99488	9.63287	8.76866	9.19168	9.27012	9.11428	9.27678	9.57195	10.2239	9.17278	8.38115	8.39627	9.34334	9.19592	9.08424	8.58432	8.23995	9.23143	9.1973	10.608	8.62387	9.07274	8.9635	9.19565	9.2448	8.96297	9.38698	9.0871	9.73057	8.42183	8.58394	9.00257	10.5599
ILMN_1662507	AKR1C1	8.86647	9.01298	9.41654	7.79978	8.71856	7.99268	9.35874	8.03935	8.60476	8.62322	8.71118	8.8703	8.84519	8.97264	8.27525	8.10976	8.14481	8.90651	8.44515	8.53747	8.34815	9.00215	8.39313	8.35034	8.47536	9.28635	9.63772	8.07494	7.98644	7.91756	8.45055	8.09931	8.37356	8.3263	7.96185	8.18714	8.22597	8.28095	7.82852	9.35666	9.36496	8.09663	7.94321
ILMN_3237488	AKR1C1	9.31851	9.55925	9.53571	8.6559	9.58161	9.06994	9.69814	8.8514	9.68871	9.57017	9.54906	9.79129	9.65536	9.69199	9.3595	9.18443	8.97154	9.75897	8.76069	9.78246	9.91928	9.9842	9.18718	9.95255	9.6846	10.2517	10.9273	9.17657	9.15623	8.285	9.65681	9.29833	9.62876	9.25077	9.3631	9.08758	9.38413	9.62114	9.07988	9.82374	10.1746	9.36333	8.45621
ILMN_2412336	AKR1C2	14.6451	14.6308	14.6253	14.5409	14.4937	14.6848	14.6575	14.516	14.6497	14.6516	14.473	14.54	14.5615	14.5341	14.454	14.5732	14.545	14.5085	14.4614	14.3609	14.3971	14.5883	14.3591	14.5864	14.6099	14.5667	14.6068	14.7045	14.5075	13.9244	14.3857	14.5283	14.5635	14.5635	14.7515	14.4567	14.6755	14.6338	14.4223	14.1515	14.7264	14.3728	14.5711
ILMN_3237488	AKR1C2	9.31851	9.55925	9.53571	8.6559	9.58161	9.06994	9.69814	8.8514	9.68871	9.57017	9.54906	9.79129	9.65536	9.69199	9.3595	9.18443	8.97154	9.75897	8.76069	9.78246	9.91928	9.9842	9.18718	9.95255	9.6846	10.2517	10.9273	9.17657	9.15623	8.285	9.65681	9.29833	9.62876	9.25077	9.3631	9.08758	9.38413	9.62114	9.07988	9.82374	10.1746	9.36333	8.45621
ILMN_1713124	AKR1C3	14.9336	14.774	14.9926	14.8285	14.7822	14.9241	14.7847	14.9009	14.7911	15.0017	14.786	14.9178	14.8564	14.8203	14.7889	14.7847	14.8752	14.9241	14.77	14.2674	14.5311	14.7214	14.6661	15.0398	14.957	14.8738	14.9488	14.8752	14.6801	14.1287	14.7686	14.7072	14.8853	14.8613	14.6432	14.5813	14.9962	14.8493	14.9998	14.8949	15.0356	14.8071	14.6068
ILMN_1668880	AKR1C4	14.6056	14.6729	14.7473	14.6563	14.7009	14.6997	14.7889	14.6388	14.6003	14.5648	14.6153	14.5918	14.7072	14.7023	14.7419	14.6189	14.6983	14.6297	14.6484	14.5928	14.3717	14.642	14.5459	14.6109	14.4966	14.4567	14.7252	14.7807	14.536	14.057	14.4656	14.5678	14.5795	14.6122	14.7084	14.6718	14.5594	14.6609	14.572	14.3695	14.6596	14.538	14.5689
ILMN_1685803	AKR1C8	9.60728	9.55139	10.3467	10.1119	10.2616	9.98835	10.1749	10.2161	10.312	10.0538	10.5259	9.94938	10.1602	10.5464	9.34634	11.0393	9.82001	10.0215	9.93323	9.42796	10.5747	9.42374	10.284	10.3647	12.2133	10.041	10.4664	9.41712	10.0596	9.07266	10.3086	9.46626	10.991	10.6479	10.1092	10.0621	9.92775	10.876	10.1851	11.0658	9.71176	9.68143	8.80551
ILMN_3307911	AKR1C8	11.208	11.039	11.4829	12.813	11.9864	12.2499	11.2976	12.3899	12.06	11.868	12.1836	12.0429	11.8253	12.2169	11.8193	12.8322	12.2521	11.8254	11.3573	11.1683	12.5376	11.2639	12.3816	11.6293	12.6178	11.3591	11.2415	11.4342	11.9159	10.8632	11.7593	11.6736	12.2474	11.803	12.2389	11.9015	11.8055	11.8832	10.6677	11.4558	10.6271	11.4777	10.4714
ILMN_1692661	AKR1D1	13.2247	14.4134	14.5121	14.572	14.6861	14.5584	14.1447	14.4812	14.4577	14.3788	14.6026	14.4291	14.5678	14.5543	14.4916	14.4827	14.4587	14.5294	14.4065	14.3596	14.0404	14.1892	14.1849	14.114	14.1213	13.9952	14.64	14.0047	14.1669	12.6278	14.1363	14.1711	14.2099	14.4993	14.6971	14.4206	13.9569	14.3283	14.1937	14.2395	14.3908	14.2545	14.4368
ILMN_2157277	AKR1D1	14.6507	14.7714	14.8994	14.6451	14.8329	14.8493	14.8045	14.8399	14.7393	14.8784	14.869	14.8058	14.8613	14.91	14.8285	14.882	14.77	14.774	14.7568	14.7686	14.9654	14.7727	14.9457	14.8416	14.9457	14.6801	14.864	14.753	14.79	15.0114	14.7935	14.8345	14.7405	14.882	14.9302	14.7173	14.8447	14.9025	14.7633	14.8481	14.7727	14.6775	14.9289
ILMN_1694985	AKR1E2	8.48161	8.48114	8.5802	8.27135	8.20691	8.33111	8.9069	8.39349	8.16252	8.02391	8.58444	8.35241	8.13699	8.25277	8.4133	8.29548	8.21444	8.43031	8.16773	8.28613	8.42662	7.76956	8.63467	8.2607	8.33781	8.24662	8.97064	8.23623	8.2772	8.8867	8.35816	8.19732	8.11406	8.19215	8.2258	8.234	8.35904	8.24944	8.31766	8.49012	7.97602	8.34071	8.22211
ILMN_1677043	AKR7A2	11.6998	11.8273	11.7352	11.203	11.796	12.0566	12.2004	11.81	11.3518	11.5072	11.7263	11.5771	11.7049	11.6489	10.9629	11.4191	11.253	11.6225	11.7816	11.7884	11.2868	11.7583	11.2405	11.8943	11.6674	11.5982	11.9497	11.9719	11.409	8.98209	11.714	11.4431	11.6593	11.6253	11.8466	11.5737	11.2769	11.6449	11.586	11.6282	11.7006	11.2694	9.82954
ILMN_1769563	AKR7A2P1	8.67388	8.20122	8.11382	9.39081	8.60083	9.08863	8.33687	9.44513	8.73707	8.60953	9.0432	8.73165	8.54015	7.8845	9.35551	9.13292	9.0999	8.49727	8.86304	9.07217	9.00151	8.79339	8.96601	8.80751	9.419	8.27634	8.06394	9.10919	9.082	10.4312	8.73652	9.16474	8.76602	9.05152	9.09704	8.77678	9.446	8.80351	8.73594	7.91079	8.11251	8.83312	10.4013
ILMN_2145396	AKR7A3	13.6799	13.9561	13.9338	13.6687	13.8573	13.6618	14.7173	13.625	14.0258	13.6419	14.0513	14.0535	14.0068	13.9212	13.9071	13.9453	13.88	14.0449	14.1323	14.0625	14.2423	14.0965	13.8211	13.8245	14.2423	13.787	13.849	13.5931	13.7315	12.281	14.0719	13.762	13.9901	13.6393	13.6968	13.9158	13.6763	13.8025	13.549	14.0504	13.3458	13.8411	13.5603
ILMN_1702696	AKR7L	11.7614	11.64	11.331	12.0566	11.7041	11.9168	12.2435	10.8785	11.6601	11.8009	11.6183	12.1263	11.7079	11.7614	12.3537	12.0868	11.9548	11.755	11.6967	11.238	12.1292	11.918	12.4235	11.4391	12.4488	11.1518	11.3714	9.97512	10.722	10.1347	11.5998	10.6281	11.4727	12.1986	11.7468	11.7707	10.9246	12.0094	11.3151	11.8978	10.9806	11.1729	10.4976
ILMN_3243152	AKR7L	10.568	11.568	11.0161	12.52	11.6547	11.4431	11.4606	9.68871	11.4533	11.0971	11.3239	11.5449	10.5719	10.6857	10.9434	10.9958	11.0648	11.1032	10.7906	9.89987	10.0231	11.6866	11.6233	10.5216	11.5513	10.0717	10.8398	9.00308	10.8541	9.39099	10.8389	9.4603	10.6709	11.6825	11.8605	11.6568	9.92954	11.8813	10.3793	10.4537	10.0603	10.2072	9.48785
ILMN_1748661	AKT1	8.72741	8.81211	9.04447	8.21241	8.72661	8.31929	9.06109	8.25165	8.48629	8.65043	8.37691	8.69803	8.41759	8.40079	8.26605	8.17038	8.07486	8.68133	8.20704	8.60367	8.56633	8.68795	8.2067	8.34731	8.24374	8.94589	9.35746	8.33478	8.41853	8.09092	8.45802	8.21621	8.33924	8.15488	8.28099	8.45297	8.2361	8.45484	8.19301	9.37472	9.11465	8.30545	8.06193
ILMN_2388507	AKT1	14.1042	14.2395	13.8339	14.238	14.2329	14.047	14.0859	14.4871	14.4587	14.2289	14.3125	14.2789	14.0513	14.6983	14.3987	14.2729	13.9846	14.3764	14.4283	14.2395	14.3195	14.4247	14.9757	14.0909	14.4758	14.3086	13.9629	13.7038	14.1008	13.9771	14.3363	13.9643	14.3238	14.0813	13.9309	14.4549	14.1152	14.2249	14.3379	14.2329	14.0554	14.1135	14.3478
ILMN_2410909	AKT1	13.4102	13.5713	13.174	13.4551	13.5336	13.3133	13.4513	13.3987	13.4989	13.6035	13.4244	13.5422	13.4033	13.4679	13.4756	13.4362	13.3757	13.392	13.5021	13.3773	13.9325	13.5702	13.9876	13.4607	13.7583	13.572	13.4595	13.133	13.3903	13.614	13.4579	13.3909	13.62	13.4375	13.3629	13.4753	13.3669	13.4575	13.4825	13.4219	13.4089	13.4558	13.7552
ILMN_1726906	AKT1S1	10.1333	10.4404	10.7929	8.42239	10.2044	9.74513	10.6838	9.60158	10.4002	10.2225	10.1881	10.4545	10.6723	10.3048	9.48897	10.2447	9.12207	10.4102	10.5319	10.0934	9.82768	10.3962	10.1077	9.20523	9.83519	10.3757	10.1794	9.455	9.30973	8.34098	10.3086	9.00045	10.3707	9.63947	9.66273	10.1475	9.46107	9.60015	8.62045	11.0911	10.6875	9.31841	10.3659
ILMN_1743347	AKT2	12.3852	12.975	13.135	13.5691	13.1027	13.4283	13.4432	13.3315	13.1892	12.8009	13.302	13.0762	13.408	13.5139	13.0857	13.1676	12.9151	13.3848	13.039	12.7423	13.2207	13.0581	13.6149	12.7202	13.2545	12.7775	12.9135	12.4719	13.0332	12.765	12.7729	12.8983	13.0449	12.7196	13.1319	13.1472	12.8157	13.3026	12.6891	12.2105	12.6982	12.9189	13.302
ILMN_1733598	AKT3	8.6809	8.27317	8.45362	9.02341	8.55749	9.19233	8.72125	8.85029	8.59583	8.44935	8.41297	8.58104	9.08813	8.33157	8.89678	9.13078	9.23152	8.00547	9.27468	8.40608	8.73178	8.42824	8.82913	9.17696	8.81901	8.37685	8.6077	8.92902	9.6488	9.8423	8.68824	9.11639	8.91364	9.34905	9.4527	8.98188	9.18443	9.28318	8.98188	8.02299	8.30099	9.3129	9.28714
ILMN_1757130	AKT3	7.95325	8.52906	8.79477	7.99336	8.48509	8.11088	8.83629	7.99155	8.27412	8.36129	8.31124	8.43217	8.58316	8.70112	7.97379	8.24517	8.04599	8.64854	8.13297	8.14492	8.13558	8.3149	8.10107	8.03631	7.87297	8.38689	8.39764	7.99566	7.93957	7.90321	8.38454	8.05782	8.30575	7.93863	8.23931	8.39435	7.99977	8.11169	8.01156	8.61754	9.13384	8.13615	7.82695
ILMN_2325610	AKT3	10.1527	10.0424	9.9562	8.44843	10.1498	8.71315	10.0578	8.6174	9.13265	10.0299	9.95481	9.98864	9.76438	9.73244	8.96495	9.23368	9.33796	10.0312	9.76836	10.1298	10.5054	9.81188	9.30105	9.3694	9.87549	9.98782	9.97669	9.63565	8.86346	8.18892	9.74103	9.24162	9.75377	9.31122	8.8613	10.0559	9.07641	9.02226	9.33512	10.2037	10.6012	9.33851	8.09442
ILMN_1665982	AKTIP	13.4387	13.2708	14.0009	13.3078	13.1967	13.5315	13.647	13.3942	13.549	13.3246	13.2974	13.3753	13.3757	13.4444	13.5456	13.4881	13.3464	13.498	13.3514	12.8539	12.9022	13.14	12.9334	12.784	12.6162	12.8282	12.8124	12.5031	12.4791	12.7329	12.8468	12.5087	12.8734	13.0498	12.9099	13.019	12.7357	12.6665	13.0084	12.7895	12.8728	12.8154	13.0695
ILMN_2377240	AKTIP	13.5237	13.5392	13.6922	13.4428	13.3737	13.2829	13.7495	13.4349	13.4074	13.58	13.5398	13.4579	13.5325	13.5899	13.5987	13.4891	13.522	13.5648	13.6265	13.103	13.3371	13.3026	13.1642	12.7394	12.8713	13.0641	12.9684	12.6165	12.6151	12.8422	13.1352	12.5763	13.0081	13.1214	13.0961	13.2207	12.472	12.6488	12.8057	12.8718	12.7762	12.6579	13.0369
ILMN_1679898	ALAD	8.09718	8.51059	8.62234	7.78465	8.31571	8.1392	8.17371	8.19452	8.22992	8.14394	8.29454	8.54776	8.71396	8.73633	8.37768	8.25686	8.32372	8.75155	8.13026	7.95087	8.08799	7.67276	8.02117	7.89734	8.03471	7.7932	8.38134	8.02182	7.84825	8.36045	7.86857	7.99206	7.7958	8.20311	7.88715	8.46304	8.11118	8.12594	8.22002	8.14237	8.06566	8.08344	8.57948
ILMN_1747577	ALAD	11.402	12.7931	12.3966	12.1036	12.5483	12.2731	11.9427	12.1891	12.1601	12.925	12.8078	12.6905	12.5874	12.4702	12.2039	12.3333	12.7845	12.4565	12.4933	12.408	11.0969	12.2457	11.8005	11.8474	12.1146	12.2769	12.3187	12.167	11.2118	8.94973	12.0621	12.0314	12.5034	12.6291	12.5265	12.4068	11.755	11.7031	11.3992	12.1583	12.2324	12.3173	11.4952
ILMN_2404657	ALAD	8.59078	9.17752	9.25536	8.20276	9.26563	8.40024	9.29676	8.39217	9.10647	9.17396	9.018	9.15582	9.03858	8.9814	8.63606	8.35789	8.39119	9.38731	8.49775	8.5386	8.18061	9.16414	8.27998	8.31549	8.29267	9.16853	9.60625	8.36778	8.12996	7.89776	8.59057	8.25167	8.66088	8.29334	8.28393	8.68339	8.10197	8.45783	8.13808	9.08324	9.4015	8.38268	8.02521
ILMN_1700047	ALAS1	8.85332	9.80146	9.73911	7.95249	9.66121	8.50327	10.0848	8.39068	9.2221	9.61012	9.41808	9.7518	9.62661	10.0307	8.48919	8.40863	8.31965	9.45165	8.7888	9.56395	8.67361	10.4033	8.7335	9.31579	8.97236	10.4523	10.5996	10.2702	10.1265	8.03596	10.5699	9.36719	10.5788	10.3012	9.88068	10.6833	8.86122	9.62683	8.48254	10.4746	10.1896	9.57628	8.47679
ILMN_1728309	ALAS1	8.80181	9.65739	9.52158	8.70515	9.53647	8.79082	9.66738	8.64457	8.90304	9.44764	9.40321	9.60395	9.37873	9.40974	9.01314	8.57024	8.8093	9.60308	8.73544	9.22202	8.58046	9.68336	8.54729	8.91785	8.72896	9.86342	10.1676	9.65075	8.79994	8.34206	9.72921	9.36056	10.1508	9.73948	8.91998	9.84318	9.2672	9.33898	9.22754	9.79703	10.2781	9.56244	8.54237
ILMN_2385647	ALAS1	13.7765	13.7792	14.075	13.1059	13.9075	14.0696	14.018	13.9941	13.6917	13.7064	13.8033	13.8787	13.9745	14.0275	14.0131	13.4083	13.7739	14.0493	13.6454	14.2886	14.0376	14.1109	13.8102	14.2179	14.3923	14.108	14.4673	14.4503	14.3987	13.7583	14.1651	14.3274	14.1459	14.2223	14.4351	14.2803	14.2271	14.2363	14.2697	14.1434	13.969	14.1663	14.2296
ILMN_1708323	ALAS2	7.60809	8.23752	7.62468	7.72966	7.65054	7.7994	7.78976	7.61099	7.76242	7.70697	7.69361	7.81248	7.65077	7.89375	7.90152	7.80821	7.74224	8.08281	7.74524	7.77695	7.6969	7.64459	7.72088	7.51071	7.76715	7.704	7.88144	7.73264	7.80345	7.82679	7.83068	7.85401	7.9276	7.84475	7.77045	7.90557	7.80975	7.73478	7.73037	7.79168	8.0473	7.77784	7.83673
ILMN_2271875	ALAS2	8.06291	8.35121	8.47431	8.06982	8.27003	7.87964	8.41539	7.92843	8.00949	7.90809	7.98723	7.99367	8.23159	8.45616	8.0439	7.732	7.96715	8.45356	7.96633	7.75399	8.00861	8.32976	8.02475	7.85746	7.93534	7.95879	8.29395	7.90872	8.01045	7.95127	7.84725	7.94091	8.03172	7.9297	8.07061	7.85665	7.92592	8.04626	7.8869	8.29729	8.14422	7.91313	7.96353
ILMN_2367126	ALAS2	10.0549	11.9109	10.6653	10.0261	9.33671	10.3622	10.0975	9.21856	9.51367	9.93528	9.35834	9.30034	10.4877	8.5037	11.0798	9.04597	10.2863	9.77619	9.4595	8.61018	9.15292	9.00991	10.8937	8.53862	9.78401	11.27	8.83231	9.31385	9.67347	10.2345	9.23647	10.2645	10.5355	9.07979	9.23026	9.06883	8.87248	9.30069	10.0701	8.81594	8.50593	9.31589	9.73823
ILMN_1682763	ALB	15.1411	15.2104	15.2659	15.1671	15.1517	15.2413	15.1931	15.1781	15.2232	15.2563	15.1549	15.1969	15.2467	15.1969	15.1609	15.1609	15.175	15.2071	15.1891	15.1411	15.175	15.1969	15.1931	15.1609	15.1969	15.0844	15.1181	15.2143	15.2858	15.0967	15.2659	15.1549	15.1126	15.1549	15.0967	15.1969	15.1327	15.1931	15.2325	15.1275	15.2	15.1609	15.2232
ILMN_1782939	ALB	14.9926	15.0054	15.0377	14.9488	14.9353	15.0292	15.0719	14.9709	15.0072	14.9911	14.8738	14.8935	14.9114	14.9538	14.8345	14.9302	14.852	14.9823	14.8738	15.0151	15.121	15.0072	15.1181	15.0501	14.9926	14.8285	14.8979	14.9241	15.0891	15.0169	14.962	14.9372	14.9457	14.869	15.0693	14.8994	14.8935	14.969	14.9774	14.9405	14.9255	14.9208	14.9457
ILMN_1670870	ALCAM	14.4134	13.8495	14.1359	13.9994	14.0237	13.9999	14.2431	14.3523	14.0862	14.0194	13.8071	14.1067	13.9528	13.8383	14.1991	13.9349	14.0481	14.0079	14.003	13.7883	14.067	13.9972	13.8987	13.6998	13.6121	13.5998	13.8378	13.4725	13.794	13.7251	13.765	13.5197	13.7283	13.5857	14.0707	13.8532	13.6788	13.933	13.6983	13.9458	13.7466	13.6672	13.882
ILMN_2051381	ALDH16A1	10.9047	11.1161	11.2667	9.99198	10.8365	11.0308	11.3967	10.7781	11.0667	11.1213	10.7587	10.9251	11.1999	11.0846	10.0642	11.0911	10.695	11.223	11.124	10.8569	10.7444	10.6105	10.4653	10.8968	11.0252	11.2878	11.2793	9.98095	10.3019	8.55683	10.9254	10.0708	11.1163	10.4918	11.1432	11.1845	10.5334	10.7494	9.93889	11.3387	10.6418	11.1176	11.8899
ILMN_2302716	ALDH18A1	13.5227	12.6178	13.3697	12.1756	13.1039	12.9364	12.9473	13.4368	13.6972	13.1614	12.9739	12.648	13.2608	13.07	12.9476	13.0671	12.0043	13.143	13.1409	12.7557	12.8616	12.7497	13.4705	12.9267	12.8825	13.3427	12.7488	13.2714	12.6975	11.2794	12.7247	13.1123	13.2088	13.1781	12.5375	12.2489	13.552	12.9889	13.0299	12.0101	12.8488	12.3284	12.1401
ILMN_1709348	ALDH1A1	14.9601	15.0131	14.8963	14.9521	15.0017	14.9208	14.8963	14.9774	15.0546	15.065	14.9191	15.0334	14.9636	14.9353	15.0416	14.9724	15.0501	15.0719	14.9273	14.9724	14.9724	14.8917	14.8624	14.9978	14.962	14.762	14.944	14.8463	14.9208	14.8071	14.9178	14.9273	14.9025	14.8949	15.0095	14.9508	14.9858	15.0151	15.0334	14.9255	15.0054	14.9858	14.9424
ILMN_2096372	ALDH1A1	14.8599	14.8086	14.7796	14.6682	14.7607	14.7446	14.7355	14.7568	14.7964	14.8994	14.8253	14.8302	14.7847	14.6648	14.8917	14.7949	14.8399	14.8238	14.79	14.8885	14.9025	14.7381	14.5501	14.8058	14.8176	14.7822	14.9336	14.7661	14.8028	14.8131	14.6788	14.8433	14.7072	14.7023	14.8624	14.8917	14.8585	14.6328	14.7189	14.8738	14.864	14.7834	14.6765
ILMN_1748538	ALDH1A2	11.9402	11.224	11.9128	11.3934	10.6631	11.3671	11.0582	11.7714	11.1002	10.891	10.9067	10.3871	10.4366	10.9619	10.3818	10.2949	10.3602	11.4881	11.151	11.7535	12.3963	10.9545	12.3642	11.6796	11.0872	11.4324	10.8495	11.697	12.5597	12.9814	11.6083	11.6791	11.4764	10.6775	10.757	11.2502	12.3552	11.4612	12.5943	10.6228	11.1536	11.375	11.366
ILMN_2383707	ALDH1A2	9.41317	9.46688	9.67954	9.54968	9.18554	8.95816	9.27463	9.36773	9.33786	9.33362	9.20029	8.82827	8.87037	9.15985	8.78648	8.80309	8.54532	9.40638	9.08701	9.4456	9.9431	9.25595	9.67627	9.41438	9.03759	9.51495	9.08135	9.01948	9.31317	9.6819	9.6499	9.08499	9.20841	8.78237	8.83141	9.29283	9.69978	9.21694	9.76642	9.14152	9.5865	8.95464	9.35023
ILMN_1807439	ALDH1A3	12.5054	10.7038	11.3797	12.5921	10.5795	12.2142	11.5009	11.6313	12.5052	11.5701	11.728	12.3294	10.7471	10.4149	12.4328	11.5867	11.1012	11.3423	11.7376	12.7767	12.2012	12.1237	12.2763	12.8617	12.6403	11.8968	12.243	13.4428	13.4871	12.5176	13.5017	13.4228	13.2256	11.1926	11.8706	12.1205	13.4235	12.5592	13.688	13.118	11.8613	12.5863	12.0904
ILMN_2139970	ALDH1A3	13.0017	10.259	11.1048	11.9305	10.435	11.622	11.6828	11.2088	11.8865	10.6426	11.5219	12.1302	9.72457	9.87549	8.4876	10.5455	9.59255	10.2694	11.5083	12.9433	12.478	12.0469	11.9513	12.7105	13.0297	11.9698	12.0966	13.5804	13.3788	10.3122	11.9622	12.9784	13.235	10.4492	11.1641	11.8567	13.6687	12.2379	13.4396	13.2572	11.5603	12.0752	10.9805
ILMN_1675398	ALDH1B1	14.3678	14.3402	13.9365	14.4587	14.1496	14.4015	14.2489	14.3071	14.2329	14.1763	14.1855	14.3987	14.1379	14.1801	14.4197	14.283	14.6109	14.5501	14.1944	14.0609	13.6256	14.0504	13.7271	13.6231	14.2363	13.7962	14.1135	13.7263	13.6991	13.2325	13.9835	13.9202	13.9705	13.9766	14.3549	14.5025	13.3654	13.8275	13.9425	14.1564	13.5594	14.1441	14.3632
ILMN_2150894	ALDH1B1	13.329	13.1708	12.7242	13.2858	12.8418	13.1866	13.2939	12.9463	12.7263	12.8728	12.8869	13.3773	12.8872	12.6743	13.2313	13.0658	13.4561	13.2638	12.9379	12.9354	12.7506	12.6883	12.1884	12.3768	13.2417	12.4908	13.1385	12.5641	12.0256	9.87773	12.7412	12.7124	12.6201	12.9138	12.6722	13.3766	12.0094	12.3032	12.6724	12.9814	12.3371	12.6727	13.1057
ILMN_1802167	ALDH1L1	12.4689	13.6747	12.8691	13.288	13.4022	13.2327	13.1668	12.5769	12.8142	12.478	13.3095	13.4648	13.162	12.8588	12.9227	13.3743	13.2024	12.9723	13.0196	13.4686	13.2533	13.2483	12.9267	13.0479	13.1598	13.2362	13.2798	12.9647	13.1693	12.2206	13.2886	13.2427	13.5426	13.6185	13.6099	13.2525	13.3244	13.0751	12.3547	13.5339	13.4196	13.2427	13.6027
ILMN_2182980	ALDH1L2	8.92857	8.69482	8.02552	8.71631	8.56691	8.25677	8.91405	8.15597	8.42371	8.64841	8.273	8.05891	8.2363	8.16704	8.36883	8.13969	8.17769	8.71518	8.11547	8.32826	8.42543	8.49609	8.42286	8.10431	8.36739	8.32628	7.8847	8.27486	8.14084	8.35855	8.23769	8.09256	8.18816	8.12643	8.17578	8.15417	8.10224	8.3354	8.46924	8.25009	8.82928	8.1753	8.39968
ILMN_1793859	ALDH2	14.8624	14.8548	14.9554	14.8028	14.91	14.9066	14.7911	14.8416	14.7023	14.8979	14.8371	14.9081	14.8656	14.7214	14.9709	14.8145	14.8548	14.979	14.91	14.9241	14.9289	14.9488	14.8302	14.9823	14.9405	14.7981	14.9472	14.9191	14.864	14.6742	14.7753	14.8399	14.8189	14.8285	14.9911	14.8725	14.9066	14.8548	14.9554	14.869	14.8994	14.8176	14.8979
ILMN_1702503	ALDH3A1	10.5467	9.51851	9.40976	8.51575	9.12381	9.0891	10.1197	8.69139	9.36952	9.27585	9.43271	8.98043	9.42514	10.9775	8.16048	8.90948	8.78732	9.6587	9.67067	8.42062	8.37247	8.99699	8.43559	8.2607	8.48722	8.46977	8.32101	8.30363	8.53606	8.52807	8.21963	8.4691	8.25136	8.34558	8.37711	8.42876	8.25065	8.37647	8.11681	8.71949	8.50593	8.19301	8.7611
ILMN_1667564	ALDH3A2	13.2983	13.1694	12.9861	12.8258	13.1101	12.7902	12.969	12.6023	12.6425	13.0896	13.0942	13.0446	12.9502	13.0581	13.0575	12.969	13.1233	13.0232	13.0383	12.6103	12.6793	12.818	12.8619	12.3258	12.8777	12.2417	12.7908	12.1478	12.4472	12.2392	12.7136	12.3208	12.6085	12.5254	12.7291	12.9383	12.3381	12.4229	11.6504	12.7519	12.2031	12.5332	12.7212
ILMN_1794825	ALDH3A2	13.4161	14.0736	13.3897	14.0529	13.8273	13.9473	13.7949	13.4871	13.8931	13.8509	13.8855	13.6432	13.5479	13.8444	12.7684	13.6171	13.4802	13.1847	13.5921	13.4242	13.0412	13.4921	13.5737	13.2744	13.3063	13.503	13.4437	13.1356	13.3455	12.2397	13.4997	13.3843	13.549	13.5008	13.9771	13.5562	13.0555	13.5972	12.9928	13.2596	13.3743	13.6067	13.285
ILMN_2401641	ALDH3A2	12.7882	13.1037	12.6268	13.3605	13.5679	13.4206	13.0822	12.9809	13.4861	13.3807	13.0362	13.211	13.5318	13.0196	12.1409	12.7655	13.5369	13.3903	13.2392	13.1725	13.1714	12.6233	12.4842	12.0404	13.1889	13.431	13.3139	12.9588	13.0507	10.2899	12.4931	12.9926	12.4709	13.1786	13.574	13.3565	11.3169	13.5612	12.045	12.4591	12.5904	13.0435	13.2289
ILMN_1727965	ALDH3B1	8.10002	8.0105	8.60803	8.09455	8.49233	8.10438	8.35844	8.07896	8.06998	7.91917	8.05621	7.98118	7.83794	8.37495	7.76311	7.88328	8.01161	8.80159	7.9929	7.86174	8.01383	7.85383	7.80678	7.94514	7.66604	7.88074	8.10309	7.87712	8.13954	8.073	8.01407	8.03431	7.89391	7.93069	8.02501	7.73821	7.95981	7.95352	8.11962	8.20214	7.9626	8.05689	8.1205
ILMN_1728662	ALDH3B1	9.93011	10.0442	9.83972	8.57501	9.70914	8.4398	9.64173	8.62932	9.4361	10.2211	9.62214	10.1741	9.24643	9.29619	9.1938	8.47672	9.06139	9.79351	9.3181	9.11253	8.71323	9.8095	8.90083	8.40893	8.61541	9.50279	9.9826	8.59544	8.26591	8.30768	8.6852	8.55521	8.49579	8.45448	8.18919	9.15511	8.30961	8.83636	8.23531	9.06119	9.42383	8.7177	8.15856
ILMN_1761514	ALDH3B2	8.06535	7.86906	8.18801	8.52465	8.20272	8.30107	8.08756	8.43026	8.06737	8.3544	8.0417	8.00936	8.02442	8.1057	8.58263	8.40142	8.53918	7.96545	8.55628	8.16441	8.44854	7.86811	8.30683	8.45861	8.48491	8.19745	8.06025	8.45749	8.48017	8.82688	8.38592	8.36516	8.22204	8.51305	8.29771	8.20828	8.59044	8.42619	8.62261	8.45084	8.5869	8.47908	9.229
ILMN_1763666	ALDH3B2	9.37167	8.79105	8.53712	11.1354	9.0902	10.7633	7.86652	11.1116	9.23657	9.06547	9.42622	9.23649	9.54957	8.9043	10.8593	10.7108	11.1216	8.60356	10.1789	10.0295	9.71201	9.2018	10.3895	10.8889	10.3371	8.9709	7.89229	10.7472	11.5782	13.5942	9.98921	11.3937	10.2731	11.3234	11.5208	10.0467	11.0342	11.2481	11.4422	8.72803	8.76266	10.9429	12.8549
ILMN_2363880	ALDH3B2	8.75674	8.08193	8.63804	9.20859	8.7333	8.92466	8.34898	9.10135	8.23509	8.34146	8.67367	8.62832	8.88988	8.63862	9.21832	9.18924	9.64645	8.18998	9.16758	8.92179	8.65847	8.50423	8.62053	9.40713	8.87694	8.5827	8.37672	9.02986	9.34517	9.83194	8.98154	9.27749	9.07618	9.67942	9.46258	8.80796	9.50449	9.47986	9.68485	8.34311	8.45308	9.29712	9.94797
ILMN_1656368	ALDH4A1	14.6718	14.5907	14.6153	14.5823	14.6718	14.6971	14.597	14.6484	14.6388	14.7252	14.6221	14.7515	14.6913	14.5813	14.7568	14.7097	14.6609	14.8548	14.5938	14.6079	14.8145	14.5823	14.6507	14.6507	14.7393	14.5764	14.6473	14.6837	14.6253	14.3601	14.3829	14.5576	14.536	14.7124	14.6586	14.6811	14.5874	14.6265	14.7112	14.5565	14.7303	14.5512	14.5784
ILMN_1696099	ALDH4A1	12.8895	13.1698	12.979	13.2316	13.343	13.243	13.1128	13.2283	13.2683	13.2301	13.3414	13.185	13.4473	13.2883	12.4302	13.2662	13.041	13.2687	13.3007	12.9777	12.4709	13.0199	12.9361	13.0244	13.0368	13.0838	13.0896	12.9317	12.7099	10.468	12.964	12.8136	13.0386	13.1871	12.9296	13.0041	12.972	13.282	13.3526	13.1679	13.2629	13.1476	13.4497
ILMN_2244841	ALDH4A1	12.739	13.2375	13.2224	13.0244	13.4334	13.2744	12.9523	13.5305	13.4796	13.0339	13.4581	13.2747	13.6226	13.3909	13.4289	13.3794	13.2134	13.4903	13.4298	12.9516	12.115	13.0064	12.8448	12.8356	12.7783	12.9077	13.1268	12.6669	12.7788	9.99293	12.6799	12.8595	13.0772	12.957	13.1271	13.0589	12.7252	13.2652	13.1317	13.2362	13.1911	13.0938	13.6603
ILMN_2406557	ALDH4A1	10.8774	11.4439	11.2511	10.6833	11.2349	11.506	11.3148	11.1904	11.3611	11.2399	11.3603	11.3074	11.2984	11.0808	10.2208	11.2285	10.7697	11.3453	11.4064	11.1833	10.7616	11.3237	11.1265	10.9429	11.4803	11.129	11.5349	11.397	10.2344	8.23568	11.0488	10.5046	11.1356	11.1726	10.9569	10.9972	10.833	11.0679	10.5289	11.0067	11.411	10.9482	9.17074
ILMN_2372398	ALDH5A1	13.7057	13.8356	13.5633	13.9975	14.0315	13.8259	13.6388	13.9276	13.9831	13.9075	14.1885	14.2105	13.9619	14.1594	14.2796	14.2604	14.0665	13.8783	14.0254	13.9619	13.6235	14.0529	13.7636	13.6659	13.9198	13.8514	13.8374	13.4812	13.4809	11.6801	14.0794	13.6738	14.1269	13.9047	14.1892	13.9574	13.7791	13.5055	13.3592	14.1316	13.7978	13.9189	14.0237
ILMN_2372403	ALDH5A1	13.6178	13.4793	13.7453	13.3366	13.5468	13.6711	13.6081	13.4715	13.3984	13.6501	13.6549	13.7183	13.5091	13.4158	13.8202	13.4588	13.7007	13.5868	13.4318	13.6672	13.9414	13.549	13.5705	13.4858	14.0222	13.5552	14.085	13.6557	13.5169	13.2168	13.3585	13.6443	13.3951	13.7866	13.8495	13.5702	13.6571	13.5256	13.2308	13.5361	13.5854	13.3571	13.4927
ILMN_1785284	ALDH6A1	14.5265	14.8784	14.944	14.8253	14.8675	14.8189	14.8738	14.9893	14.7276	14.8071	14.9387	14.9739	14.8949	14.7714	14.9273	14.8675	14.8963	14.9387	14.8117	14.969	14.904	14.8493	14.753	14.9273	14.9724	14.8481	14.9081	14.8481	14.8548	14.4567	14.8508	14.9081	14.8963	14.9457	14.9508	14.8315	14.8238	15.0273	14.8994	14.8835	15.0546	14.8433	14.8145
ILMN_2096985	ALDH6A1	12.3684	13.0105	13.3385	12.1337	13.103	12.4047	12.7146	12.7829	12.3178	12.8651	13.0583	13.4194	12.8651	12.4557	13.1954	13.0691	13.291	12.9406	12.5732	13.2658	13.2747	12.9042	12.422	13.0892	13.4173	13.2548	13.8545	13.1298	12.5016	10.4658	12.9002	13.2703	12.6848	13.405	13.1759	13.3948	13.2392	12.9044	12.648	13.2714	13.2837	13.1738	12.9548
ILMN_1687508	ALDH7A1	14.2086	14.5893	14.4993	14.4765	14.4893	14.5874	14.4927	14.4827	14.4057	14.54	14.5149	14.538	14.5667	14.41	14.5093	14.54	14.4795	14.5103	14.4927	14.5755	14.729	14.4303	14.5121	14.543	14.7405	14.4983	14.57	14.471	14.5034	14.3876	14.5178	14.4084	14.4223	14.6961	14.5584	14.5874	14.6099	14.3209	13.765	14.4854	14.4908	14.3948	14.4803
ILMN_1687508	ALDH7A1P1	14.2086	14.5893	14.4993	14.4765	14.4893	14.5874	14.4927	14.4827	14.4057	14.54	14.5149	14.538	14.5667	14.41	14.5093	14.54	14.4795	14.5103	14.4927	14.5755	14.729	14.4303	14.5121	14.543	14.7405	14.4983	14.57	14.471	14.5034	14.3876	14.5178	14.4084	14.4223	14.6961	14.5584	14.5874	14.6099	14.3209	13.765	14.4854	14.4908	14.3948	14.4803
ILMN_1681938	ALDH8A1	13.3007	14.1527	13.886	14.4039	14.3425	14.112	13.9671	14.0984	14.2729	14.1985	14.3299	14.3379	14.2803	14.2989	14.3748	14.3348	14.3118	14.3165	14.3829	13.7156	13.4874	13.8098	13.9491	13.4277	13.5346	13.2198	13.8537	13.5004	13.5395	12.348	13.8102	13.7023	14.0679	13.9962	13.9881	14.067	13.6077	13.7594	13.6377	13.5728	13.8653	14.1776	13.9774
ILMN_1699258	ALDH8A1	13.1454	13.8796	13.7757	14.0659	13.7992	14.1157	13.6645	13.9897	14.0135	13.7838	13.734	13.6427	13.8485	13.6629	12.6579	13.9399	13.6235	13.9468	13.7455	13.3193	12.6969	13.4938	13.2412	13.2195	13.2105	13.1923	13.2997	13.4944	13.2415	11.1765	13.3965	13.3589	13.6113	13.8052	13.9261	13.6415	13.2466	13.4569	13.3121	13.5343	13.6091	13.7391	13.913
ILMN_2365176	ALDH8A1	13.0081	12.9936	13.0736	13.3791	12.9894	13.1319	13.2035	12.9619	12.7172	12.8401	12.8027	12.9806	12.7247	12.7444	12.8241	12.7762	12.7876	12.8954	12.8942	12.9157	13.4637	12.8051	12.9793	12.8674	13.1932	12.7832	13.3868	12.8473	12.6759	10.4754	12.7252	12.7303	12.6823	13.0207	13.0703	12.9097	12.777	12.84	12.5511	12.7181	12.7095	12.6126	12.4296
ILMN_1761804	ALDH9A1	14.8399	14.8302	14.8315	14.6285	14.7502	14.8071	14.8656	14.8269	14.8028	14.9149	14.7381	14.8416	14.8357	14.8071	14.8399	14.7822	14.8725	14.8493	14.7515	14.7769	14.8902	14.8101	14.72	14.8302	14.8752	14.7303	14.7796	14.7878	14.8238	14.3803	14.7161	14.7633	14.7584	14.8399	14.7161	14.762	14.7459	14.9241	14.8707	14.7661	14.8131	14.6388	14.7488
ILMN_1681374	ALDOA	7.78566	7.97691	8.06931	7.83927	7.94102	7.74031	8.33017	7.74372	7.77394	7.81389	7.70899	8.12819	7.75803	8.48684	7.85611	7.75165	7.78136	8.15925	7.84901	7.79111	7.77576	7.72849	7.80942	7.78775	7.78292	7.77688	8.17529	7.83551	7.73671	7.82264	7.70832	7.72504	7.88409	7.82382	7.79087	7.93788	7.89982	7.91364	7.8272	8.00936	7.74502	7.89142	7.78304
ILMN_1736700	ALDOA	13.4396	13.4802	13.4263	13.7127	13.4831	13.5548	13.207	13.7773	13.8288	13.6209	13.6882	13.7636	13.6407	13.8809	14.057	13.7901	13.8505	13.7838	13.7067	13.3913	13.3504	13.5422	13.5329	13.8153	13.6188	13.6447	13.3862	13.6067	13.5544	13.7622	13.4732	13.6863	13.794	13.5975	13.7168	13.5865	13.5464	13.7895	13.8551	13.8353	13.9473	14.0794	14.0063
ILMN_1741148	ALDOA	12.0667	12.0188	11.6601	10.8292	11.219	11.6867	11.7475	11.6417	12.1949	11.8801	11.5347	11.288	12.0589	11.6458	9.59153	11.1684	10.5355	11.797	11.9156	11.5414	10.877	11.5908	11.1826	12.199	11.7734	11.8924	11.3343	11.7881	12.1342	9.61723	11.7634	11.8072	11.8398	11.5384	11.2813	11.3198	11.9298	12.2139	12.1662	12.4727	12.2746	11.6019	12.7823
ILMN_2251253	ALDOA	8.69894	8.83836	8.71487	8.40761	8.84528	8.60716	9.11236	8.35783	8.57418	8.87044	8.52168	8.69676	8.76887	8.69536	8.67476	8.42347	8.57517	8.90854	8.47997	8.49155	8.41838	8.84665	8.35284	8.40732	8.36972	9.19197	9.24584	8.41722	8.51121	8.44515	8.59954	8.40925	8.53934	8.80922	8.54386	8.35096	8.47271	8.53788	8.55429	8.91161	9.24183	8.48854	8.56105
ILMN_1747716	ALDOB	15.3152	15.4439	15.3783	15.4651	15.3783	15.4961	15.3697	15.3536	15.5335	15.4439	15.3783	15.5335	15.4551	15.3243	15.436	15.4263	15.3955	15.3073	15.3955	15.4551	15.4152	15.4058	15.4439	15.3868	15.4651	15.3625	15.4152	15.3625	15.3955	15.2606	15.436	15.3073	15.4058	15.3443	15.4152	15.5335	15.2858	15.3868	15.3331	15.3955	15.3868	15.4439	15.4263
ILMN_1755974	ALDOC	14.8994	15.158	14.8131	15.4791	15.1671	15.4263	15.2998	15.2606	15.2104	15.2362	15.4439	15.2519	15.2519	15.2998	15.2467	15.2467	15.1549	15.436	15.3443	14.8071	15.0792	15.3243	15.0767	14.6695	15.171	14.9823	14.3646	14.3363	14.4596	14.7405	15.1152	14.7596	15.1485	14.1814	14.6695	15.2998	14.4084	15.3625	14.7446	14.9858	14.6811	14.9654	14.6563
ILMN_1718093	ALG1	10.4255	10.2568	10.7167	9.99634	10.639	10.7339	10.5501	10.3576	10.7687	10.75	10.6999	10.7071	10.8856	11.0454	10.1789	10.4132	10.3405	11.169	10.6601	10.1893	9.81365	10.1822	10.3806	10.1584	9.42963	10.1083	10.518	9.95028	9.56015	8.92601	10.3153	9.78027	10.1675	9.78052	10.1855	10.2629	9.91867	9.82793	9.73658	10.4775	10.6967	10.2076	9.8063
ILMN_1730304	ALG10	10.6568	10.3221	10.4022	9.98893	10.501	10.2056	10.6499	10.6242	10.4142	10.3771	10.7917	10.7892	10.6196	10.5228	11.321	10.9042	10.7447	10.8089	10.6422	10.6084	9.73622	10.777	9.49707	9.51487	9.73211	10.2648	10.4417	10.0539	9.2813	10.5193	10.2531	9.52307	10.1148	9.97315	10.4516	10.8955	9.9159	8.95377	8.84019	10.6144	10.2607	10.4067	9.95607
ILMN_3243268	ALG10	11.1638	10.9141	10.9164	11.1709	11.0773	11.2285	11.3011	11.4897	11.2934	10.8265	11.4356	11.3397	11.0521	11.2166	11.0869	11.6323	11.5009	11.4826	11.3712	11.1502	10.0587	11.2581	10.4535	10.54	10.7113	10.5509	10.7852	10.7346	10.2872	12.2319	10.828	10.4155	10.7238	10.9656	11.32	11.5581	10.6837	10.0493	10.306	11.1891	10.7027	11.1221	11.1875
ILMN_1666325	ALG10B	10.895	10.6463	10.6092	10.3313	10.8288	10.3407	10.9444	10.5489	10.5703	10.5007	10.7681	10.7284	10.6083	10.5598	10.491	10.5518	10.8288	10.7676	10.7817	10.6116	10.2305	10.8796	10.1749	10.3085	10.5879	10.45	10.5743	10.2578	9.55936	9.66273	10.591	9.58533	10.3355	10.1503	10.4026	10.9155	10.231	9.5516	10.0315	10.7485	10.3015	10.3815	9.31711
ILMN_1730304	ALG10B	10.6568	10.3221	10.4022	9.98893	10.501	10.2056	10.6499	10.6242	10.4142	10.3771	10.7917	10.7892	10.6196	10.5228	11.321	10.9042	10.7447	10.8089	10.6422	10.6084	9.73622	10.777	9.49707	9.51487	9.73211	10.2648	10.4417	10.0539	9.2813	10.5193	10.2531	9.52307	10.1148	9.97315	10.4516	10.8955	9.9159	8.95377	8.84019	10.6144	10.2607	10.4067	9.95607
ILMN_3251482	ALG10B	12.1234	11.7773	12.1423	12.097	12.0183	12.3529	12.1033	12.7146	12.374	11.8406	12.4089	12.0762	12.2239	12.1969	12.6041	12.6507	12.5015	12.0858	12.1849	11.8509	10.9376	12.3946	11.5268	11.3633	11.4665	11.1966	11.7314	11.4475	11.7011	12.5735	11.9237	11.4544	11.6086	11.8034	12.5307	12.606	11.7757	10.841	9.97623	12.0887	11.4025	12.1667	12.5801
ILMN_1660856	ALG11	12.5912	12.8068	12.8671	12.9445	12.998	13.037	12.7016	13.1575	13.1481	12.8495	13.1373	13.0424	13.0458	13.2925	13.2537	13.101	13.1435	13.1472	13.0177	12.9285	12.2027	12.8825	12.6308	12.5964	12.5984	12.5126	12.6499	12.928	12.5755	10.9089	12.8152	12.5151	12.7532	12.608	13.0523	12.969	12.9028	12.3986	12.7594	12.7752	12.8458	12.9016	12.4157
ILMN_1686645	ALG11	13.7558	13.6788	13.6429	13.661	13.8011	13.6113	13.7239	13.8509	13.9061	13.7548	13.8485	13.7669	13.7846	13.9158	14.0309	13.7527	13.842	13.7607	13.6771	13.6334	13.2238	14.0084	13.4973	13.5987	13.4569	13.7007	13.6546	13.6454	13.4826	13.8855	13.7768	13.5516	13.7599	13.4655	13.6288	13.7347	13.825	13.553	13.8592	14.0393	13.6035	13.6807	13.8796
ILMN_1743995	ALG12	8.73318	8.8887	9.26256	8.04394	8.64605	7.96204	9.26334	8.24901	8.7304	8.89325	8.43594	8.85354	9.13327	8.96144	8.11815	8.25532	8.05537	9.07573	8.3912	8.29928	8.53657	9.21095	8.66828	8.14609	8.48261	8.91634	9.16197	8.11673	8.11461	7.89402	8.37684	8.05566	8.09587	8.02988	8.10083	8.40687	8.17439	8.27314	8.18508	9.24415	9.01283	8.09097	8.22408
ILMN_1724341	ALG13	11.2338	11.0885	10.8766	11.692	11.4718	11.5906	10.9522	11.5373	11.2477	11.3151	11.3565	11.3771	11.4603	11.4631	11.9393	12.2182	11.9327	11.71	11.2973	11.3611	11.7167	11.3621	12.079	11.2651	11.9559	11.1417	11.2304	11.691	11.8201	10.9964	11.4537	11.7309	11.5617	11.2976	11.8387	11.9893	11.4998	11.7609	12.1019	11.4834	11.173	11.6146	9.67581
ILMN_1761456	ALG13	12.7957	12.7929	12.8942	12.5571	12.8091	13.0297	12.8356	12.5729	12.8247	12.8083	12.7552	12.8293	13.0372	12.8645	12.7069	12.7252	12.9869	12.8784	12.8715	12.7991	12.6597	12.7733	12.648	12.921	12.8963	12.7543	12.9016	12.7417	12.5304	10.0593	12.9044	12.5195	12.8423	12.8217	12.6422	12.7775	12.691	12.5907	12.8119	12.7775	12.8568	12.7449	12.3229
ILMN_2147503	ALG13	11.4214	10.8921	11.4567	8.97195	10.407	9.4321	10.4617	9.38521	9.90138	11.2776	10.8533	11.4684	10.608	9.92207	11.2589	9.85886	11.0426	10.8038	10.4934	11.3078	10.6367	10.6742	9.16937	10.5421	11.0214	11.48	11.9464	11.0001	8.87128	8.38369	10.5039	10.775	10.1322	11.576	9.08575	10.7449	10.8477	9.17233	9.16721	11.1196	11.5573	10.5284	8.51357
ILMN_1743635	ALG14	13.6629	13.6073	13.7897	13.6031	13.4917	13.5479	13.7548	13.5163	13.6659	13.8043	13.7071	13.8319	13.7722	13.7323	13.6121	13.5456	13.7575	13.6443	13.765	13.732	12.2679	13.5446	12.9988	13.4513	12.7524	13.4334	13.5998	13.3063	13.0996	12.7187	13.7102	13.2784	13.2795	13.7535	13.7594	13.6949	13.1317	12.8335	12.6265	12.952	13.5405	13.6505	13.355
ILMN_2191822	ALG14	13.0146	13.1958	13.2638	13.3338	13.1527	13.2778	13.374	13.0383	13.3763	13.2801	13.1271	13.3026	13.2611	13.3341	13.1968	13.1214	13.1746	13.1275	13.2823	13.2729	12.3083	13.1098	12.9103	13.185	12.6126	12.988	13.1177	12.8631	12.9052	12.7501	13.3121	12.9725	13.0598	13.2792	13.2801	13.2085	12.8198	12.9484	12.8906	12.285	13.1019	13.2433	12.9605
ILMN_3238977	ALG1L	9.22241	8.83469	8.40456	11.2951	9.07242	10.7992	8.52129	10.919	8.8947	9.08414	9.15477	8.40621	9.18822	8.82633	10.8574	10.7297	10.3671	8.66142	9.80505	8.74653	10.2069	9.05255	10.2096	9.71285	10.419	9.25953	8.51671	10.4653	11.7717	12.6793	9.88952	10.5483	10.1163	10.9712	11.1802	9.23124	10.8656	10.3245	11.3521	8.62419	8.61446	10.0507	12.6056
ILMN_1722688	ALG2	11.4797	11.4905	11.6687	11.3834	11.6363	11.9407	11.9226	11.4253	11.6508	11.4333	11.8875	11.5919	11.8795	12.0984	12.0823	11.9545	11.6433	11.854	11.5182	12.2633	11.9588	11.5895	12.06	12.3844	12.1735	12.4014	11.8349	12.3724	12.092	11.5268	12.2544	12.1609	12.3713	11.8909	11.9059	11.496	12.3705	12.0753	12.1378	11.4782	12.2264	11.8853	11.2516
ILMN_1737945	ALG2	12.416	12.5312	12.7736	12.5639	12.8559	12.7839	12.7667	12.7274	12.8365	12.5891	12.7601	12.5301	12.9684	12.9179	12.9907	12.756	12.5822	12.8603	12.709	13.214	12.4429	12.7108	12.6373	12.8746	12.7503	12.9709	12.902	13.2015	13.1098	12.8034	13.0229	12.9681	13.2445	12.7802	12.8677	12.771	13.3337	12.6754	13.3599	12.8539	13.1664	12.8481	12.5535
ILMN_1711886	ALG3	12.3401	12.6763	12.2542	12.5785	12.1516	12.359	12.3391	12.2462	12.4846	12.6049	12.42	12.2746	12.4105	12.5346	11.7199	12.2187	12.0551	12.2808	12.5148	12.3342	12.2333	12.3148	13.0528	12.3344	12.8784	12.7384	12.2615	12.4296	12.1974	9.68258	12.3476	12.3781	12.5049	12.3647	12.3212	12.3388	12.4338	12.3525	11.5754	12.204	12.2669	12.2296	11.9814
ILMN_1664449	ALG5	12.7546	12.7463	13.1327	12.1992	12.5683	12.8429	12.771	12.6332	12.4522	12.7452	12.5288	12.7394	12.7016	12.2874	12.1599	12.4985	12.6398	12.7639	12.6182	12.7374	12.688	12.5804	12.4713	12.7707	13.08	12.6496	13.1486	12.98	12.6112	10.2675	12.4858	12.6083	12.586	12.8924	12.709	12.6291	12.6804	12.4413	12.4358	12.6454	12.7063	12.3474	12.2662
ILMN_1771411	ALG6	12.4504	12.422	12.3072	12.0398	12.4357	12.3424	12.396	12.6106	12.4302	12.4287	12.4617	12.4931	12.2987	12.4767	12.2555	12.4923	12.5739	12.5366	12.4856	12.1134	11.7637	12.3618	11.8285	11.8533	11.9541	11.849	12.2411	11.8188	11.6433	11.3307	12.138	11.4687	11.9592	12.1637	12.2547	12.5054	11.689	11.3355	11.6325	12.4842	11.4374	11.8797	12.1561
ILMN_1685413	ALG8	12.4047	12.2597	12.3296	11.6802	12.2039	12.262	12.2944	12.2058	12.1609	12.3072	12.3705	12.4892	12.498	12.3162	12.4777	12.2249	12.4823	12.457	12.4565	12.5049	12.0337	12.3309	11.8824	12.3779	12.4625	12.4031	12.619	12.5395	11.5892	9.73007	12.326	12.1231	12.3198	12.3963	12.2294	12.2751	12.3562	11.8865	11.5581	12.588	12.3053	12.2643	11.8455
ILMN_2271014	ALG8	11.6728	11.5162	11.203	12.5977	11.576	12.2144	11.6008	12.19	11.723	11.2412	12.1652	11.7695	12.0833	11.8718	12.0952	12.0757	12.4021	11.5352	11.9976	12.395	12.6799	11.5239	12.8806	12.1491	12.5116	11.6183	11.5767	12.2377	12.3504	13.7002	11.9755	12.259	12.2271	12.3011	12.297	11.9731	12.225	12.2281	12.1399	11.8768	11.426	12.0804	12.7543
ILMN_2365686	ALG8	12.8849	13.0393	12.9624	13.0479	13.1048	13.1438	12.9994	13.1771	13.2706	13.199	13.196	13.2967	13.2481	13.1123	13.1371	13.1771	13.1543	13.1728	13.1333	13.1036	12.4625	13.0458	12.9232	13.207	12.8621	12.9968	13.0488	13.1775	12.8348	10.1418	13.1584	12.9227	13.2216	13.2229	13.3362	13.1217	13.0785	12.9139	12.9835	12.9605	13.1654	13.1345	12.554
ILMN_1732809	ALG9	13.6373	13.5764	13.4334	13.3455	13.6622	13.4086	13.6087	13.6331	13.645	13.6227	13.6039	13.6157	13.6975	13.5408	13.5361	13.6227	13.6564	13.5874	13.7323	13.7791	13.4738	13.5861	13.6711	13.5375	13.5914	13.8029	13.6672	13.4289	13.2662	13.5042	13.6048	13.4043	13.6822	13.572	13.5527	13.5576	13.4974	13.6312	13.4736	13.7539	13.9065	13.583	13.6699
ILMN_1753135	ALK	8.48198	9.08814	9.16241	8.54957	9.00067	8.53831	9.1085	8.46617	8.77483	8.81177	8.6837	8.82002	8.6606	8.74265	8.72212	8.26338	8.34737	9.03581	8.50586	8.59148	8.55635	8.71798	8.49026	8.53438	8.38484	8.75047	9.08727	8.44107	8.32484	8.30679	8.5857	8.32114	8.47776	8.50864	8.50015	8.47181	8.38455	8.61985	8.45291	8.95331	9.19369	8.50526	8.42352
ILMN_1753933	ALKAL1	10.8454	10.4168	9.71445	8.57585	9.49242	8.33689	9.16952	8.72802	9.27791	10.1846	9.25961	9.20661	8.52142	9.38553	8.49834	8.46343	8.88413	9.26868	8.81797	9.90512	8.79345	9.56244	8.79961	8.98037	9.19251	8.68852	9.37841	8.41736	8.88215	8.76946	8.78818	8.44567	8.49917	8.41054	8.94813	9.07161	8.42174	8.11459	8.39249	9.62359	9.27926	8.41783	8.52434
ILMN_2091217	ALKAL1	11.1754	10.7316	9.85195	10.1455	10.0348	9.10663	8.92138	9.53726	9.28268	10.7326	10.0926	9.90819	8.93972	9.521	10.4421	8.97441	10.7664	9.74501	9.85706	10.5686	9.60475	9.96573	9.06942	10.0412	10.3565	9.30915	9.97303	10.2104	9.20984	10.3374	9.50901	10.224	9.18513	10.1871	9.50375	9.92823	9.69107	8.7784	9.76032	9.8789	9.65002	9.508	8.82605
ILMN_2089752	ALKAL2	12.5585	12.2044	11.6116	9.42474	12.1048	9.78319	10.5015	11.05	11.7395	12.0368	11.3395	10.8468	10.037	11.2914	10.587	10.3578	11.28	10.8537	10.9545	12.0101	11.9029	11.1432	11.5768	11.4089	11.1085	11.0293	11.1454	12.4266	12.1841	10.5902	11.7036	12.3239	12.1379	11.032	12.1932	11.2012	11.4958	13.5935	11.1467	11.4528	11.9698	11.1614	8.84448
ILMN_3247082	ALKAL2	10.1444	9.52691	9.51131	8.07253	9.49945	7.88024	9.05264	8.25012	8.93461	9.62856	8.74373	9.03733	8.23539	9.10594	8.3901	8.0797	8.44286	9.08524	8.48981	9.01237	9.05091	9.11828	8.4321	8.35117	8.33521	9.26869	9.3331	8.79519	8.44588	8.09139	8.84228	8.94558	9.04109	8.37724	8.59495	8.54985	8.44769	10.0737	8.30596	9.42594	9.81211	8.4253	7.8751
ILMN_1758038	ALKBH1	12.0204	12.1033	12.1469	12.4213	12.3966	12.4051	12.0299	12.5671	12.4578	12.1327	12.2617	12.1601	12.3808	12.3941	12.6664	12.4184	12.3229	12.2889	12.3929	12.2613	11.6402	12.3133	12.2221	12.737	12.3846	12.349	12.3636	12.778	12.4748	13.159	12.5454	12.6392	12.6068	12.4541	12.4735	12.2884	12.6778	12.6988	13.0207	12.4164	12.3946	12.5026	12.7461
ILMN_2276750	ALKBH1	10.0702	10.3104	10.0925	9.90844	10.3048	10.469	10.2305	10.6409	10.547	10.0769	10.5351	10.3962	10.8813	10.6576	10.5182	10.5911	10.2949	10.5791	10.3251	10.222	9.95328	10.2676	9.81365	10.5073	10.3155	10.1207	10.2946	10.7872	10.3137	9.76348	10.5425	10.4918	10.5518	10.2989	10.6833	10.4	10.5554	10.1353	10.1404	10.611	10.6919	10.9113	10.0247
ILMN_2375973	ALKBH1	12.0148	12.1202	12.1678	12.4279	12.352	12.4285	11.9939	12.6286	12.5427	12.2042	12.3247	12.1878	12.5121	12.4679	12.6975	12.3816	12.3527	12.3514	12.3671	12.2221	11.6622	12.2664	12.2197	12.8792	12.3019	12.2695	12.3892	12.8188	12.4429	13.1673	12.5047	12.7994	12.6536	12.4596	12.5694	12.2947	12.6311	12.7055	13.0949	12.3814	12.463	12.5747	12.8643
ILMN_1690252	ALKBH2	10.4959	10.9811	10.9948	10.3488	11.0253	10.4769	11.4374	9.91194	10.807	10.7141	11.1733	10.6782	10.7293	10.9517	8.69302	10.7636	9.87709	11.3314	10.7223	11.5365	11.2454	11.3286	10.9331	11.4452	11.2166	11.5283	11.182	11.3704	11.0697	8.86419	11.5922	11.2407	11.2077	10.421	10.3426	10.9863	10.8544	10.7671	10.3275	11.6023	10.8392	10.2534	11.6907
ILMN_2134062	ALKBH3	12.8844	13.3571	13.3734	13.8059	13.0961	13.5426	13.4209	12.9502	13.6875	13.3303	13.2054	12.7752	13.0232	13.4238	12.3203	12.8227	12.7277	13.0421	12.906	13.0492	12.5254	12.882	13.0555	12.82	12.2769	13.1095	13.0616	12.8351	13.5962	13.3095	13.4232	13.233	13.1648	13.1223	13.4648	13.2519	12.5995	12.7705	12.4863	12.315	13.1243	13.1186	12.7707
ILMN_1805673	ALKBH4	11.144	11.8103	11.409	12.1974	11.4032	11.5692	11.6435	11.2361	11.5085	11.6029	11.6342	11.395	11.3493	11.3649	11.0745	11.2276	11.4876	11.5637	11.6003	10.4678	10.8662	10.9853	11.3588	10.8327	10.9938	10.5236	10.8645	10.838	11.2195	12.3008	10.9353	10.7705	10.9723	11.4058	11.126	11.0038	10.9948	11.0804	10.6166	10.9366	10.9501	11.0953	11.1015
ILMN_1657283	ALKBH5	14.1906	14.2604	13.8931	14.2643	14.276	14.1484	14.2523	14.1225	14.0342	14.1783	14.3394	14.0784	14.2137	14.4206	13.5946	14.1614	14.0141	14.0953	14.3308	14.1287	14.3325	14.3056	14.3498	14.1551	14.2729	14.3848	13.8901	13.9871	13.9565	14.0382	14.3601	13.9666	14.1885	14.235	14.0135	14.2018	14.2317	14.1135	14.0371	14.296	14.1814	14.0421	14.1359
ILMN_1789733	ALKBH6	12.4769	11.3058	10.8038	11.8134	11.3151	11.7603	10.7725	11.5503	11.0964	11.8789	11.2493	11.0915	11.0307	11.2115	10.081	11.3125	11.6472	11.3098	11.4036	12.0207	12.7022	11.195	12.073	11.2984	11.1007	10.4267	10.7523	11.1856	12.4874	13.7292	11.0128	11.5946	11.2255	11.4379	11.2157	11.3568	11.4526	11.5513	11.4965	11.3804	10.7339	10.9139	10.5631
ILMN_1808792	ALKBH6	8.02012	8.52176	8.68219	7.78941	8.16399	8.00517	8.79857	7.74861	8.23897	8.37156	7.97684	8.3393	7.88773	7.79457	7.93324	7.82881	7.84861	8.36246	7.92448	7.71488	7.87375	8.29492	7.97535	7.9655	7.77863	8.14116	8.7153	7.77437	7.89445	7.77291	8.01633	7.86387	7.96121	7.91563	7.86723	8.22514	7.77791	7.76692	7.83445	8.33169	8.42553	7.82349	7.81951
ILMN_1761764	ALKBH7	12.6012	12.9642	13.0128	12.7929	12.9611	13.0137	13.2522	12.7239	12.9734	12.7126	12.9116	12.7973	13.1095	12.9356	11.5391	12.9939	12.4198	12.5718	12.9192	13.0358	11.8158	12.9835	12.6848	12.932	12.4745	13.1144	12.8291	12.7724	12.7983	11.723	13.037	12.6611	12.9777	12.9473	12.9528	12.9006	12.7887	12.9548	12.9911	12.9216	12.7487	13.065	13.9633
ILMN_1779190	ALKBH8	12.0793	12.066	12.5301	12.3416	12.371	12.3944	12.1827	12.5692	12.3056	11.9502	12.2068	12.063	12.3846	12.2922	11.6934	12.2965	12.2317	12.4014	12.1712	12.004	12.3016	12.1623	12.2504	12.4195	12.4533	12.194	11.7559	12.9621	12.1954	12.4496	12.5052	12.4347	12.2402	12.1033	12.2866	12.1105	12.8048	12.313	12.5399	11.8548	12.6724	12.2379	10.9673
ILMN_1681046	ALLC	8.58426	8.99358	9.08192	8.78264	8.84442	8.9197	9.02808	8.75239	9.24067	8.59314	9.03296	8.69145	8.74344	9.12715	8.25042	8.92138	8.57626	8.97447	8.89718	8.88501	8.9383	8.51664	8.86856	8.81343	8.8415	8.92887	8.96828	8.57799	8.9184	9.50961	8.96982	8.79426	8.98077	8.69492	8.81744	9.03034	8.90428	9.33361	9.0645	9.29481	9.01741	8.64028	8.42419
ILMN_1784583	ALLC	8.67553	7.75872	8.69586	9.32443	8.80123	9.01766	9.32276	8.74097	9.23813	8.52218	8.39812	8.59761	8.8269	9.05799	9.23778	9.37016	8.90529	9.28879	8.49862	9.50491	9.8696	8.7714	9.36228	9.08005	9.23412	8.9816	9.07729	8.70896	9.54256	10.6246	8.94869	9.12073	8.82937	8.88533	9.47929	9.25722	8.91832	8.83147	9.46594	8.98168	8.83667	9.05522	9.3313
ILMN_1796946	ALLC	8.51332	8.83629	8.60273	9.69266	8.78802	9.52999	9.05945	9.43527	9.82492	8.82906	9.12758	8.93328	8.75286	9.52017	10.0048	10.3709	10.0011	9.69222	9.19742	9.4731	9.41782	9.0062	10.0979	9.48765	9.44636	8.70657	8.60227	9.59404	10.0807	11.1903	9.32061	9.70859	9.17024	9.82059	10.1747	9.69878	9.53939	9.37104	9.76514	8.87058	8.98996	9.50879	8.626
ILMN_1709474	ALMS1	10.3196	10.0614	10.0013	9.74004	10.1109	10.1858	10.0894	10.265	10.2308	9.84895	10.0977	10.1827	10.0212	10.2118	9.21379	10.0197	9.62312	9.83598	9.96692	9.75765	9.81386	10.0061	9.70003	9.43553	9.70594	9.78981	9.74407	9.69856	9.71436	9.9116	9.75357	9.53783	9.74428	9.49716	9.97368	10.1144	9.36939	9.22176	9.60093	10.1133	10.0124	9.65896	10.4801
ILMN_1774369	ALMS1P1	7.88042	8.20388	8.86894	7.97757	7.92285	7.96056	8.13883	7.9175	7.86396	8.02137	7.86876	8.06076	7.66011	7.85621	8.01274	7.85179	7.92784	8.39361	7.83544	7.89079	7.76184	7.8655	7.87559	7.80922	7.82806	7.95212	8.21956	7.94037	7.87526	8.00344	7.85524	7.93771	7.8601	7.91362	7.78465	7.84996	7.98863	7.926	7.85918	7.98261	8.44057	7.91397	7.93503
ILMN_3237132	ALMS1P1	8.25691	8.51405	8.34885	8.63265	8.36833	8.40234	8.6716	8.41853	8.46963	8.5491	8.30174	8.51559	8.48391	8.72087	8.59881	8.41736	8.40082	8.66827	8.40767	8.32943	8.69768	8.76252	8.41898	8.34661	8.32558	8.35265	8.3005	8.27443	8.37155	8.3094	8.4009	8.25193	8.34348	8.30736	8.42333	8.3899	8.40686	8.50211	8.3897	8.61754	8.4168	8.3126	8.43715
ILMN_1713731	ALOX12	8.54288	8.43311	8.34223	8.87674	8.21167	9.10044	7.71722	9.10135	8.52913	8.53919	8.66244	8.51209	8.84347	8.65892	8.88912	8.97265	8.92048	8.35824	9.00946	8.85233	8.58016	8.72536	8.90355	9.02824	8.81015	8.66654	7.85679	9.15	9.42124	10.1935	8.98461	9.22413	8.87474	9.471	9.01918	8.87347	9.2342	9.4666	9.85014	8.35354	8.38803	9.09542	8.50278
ILMN_1692332	ALOX12B	9.14413	8.61392	8.7355	9.27678	7.85503	9.87561	7.88504	9.99317	8.85162	8.91468	9.01017	8.94566	9.21001	8.58178	9.3978	9.6751	9.85805	8.23621	9.38074	9.24515	9.02922	8.51071	10.2232	10.0272	8.68029	8.97844	8.83052	9.3596	10.8856	13.4736	9.58552	10.6522	9.67232	10.6568	9.96849	9.30643	10.4492	10.5458	10.6351	7.81069	8.14172	9.80197	12.4562
ILMN_2137544	ALOX12P2	8.79283	8.9709	8.58111	10.2487	9.13186	9.59102	8.44855	9.08135	9.7348	8.76853	9.25998	9.06067	9.16525	9.36397	9.22137	9.09174	9.10654	9.46258	8.98711	8.65186	9.54689	9.17388	10.1737	9.30069	9.14874	9.59436	9.21752	8.89752	9.13238	9.35992	8.8653	9.24545	9.07242	9.20669	9.76481	8.79752	9.36773	9.91975	8.99112	8.95198	9.28498	9.12225	9.36773
ILMN_1729320	ALOX15	7.88882	8.09535	8.14181	7.80054	7.82644	7.95617	8.34642	7.77171	7.94372	7.83068	7.75927	7.82589	7.69125	8.11597	7.81714	7.78505	7.63489	7.93001	7.81567	7.71378	7.77497	8.18133	7.64233	7.78418	7.80749	7.73274	8.61079	7.77223	7.80703	7.71582	7.89335	7.79821	7.81852	7.78112	7.60532	7.87662	7.64807	7.72727	7.8677	7.74807	7.76139	7.74717	7.70013
ILMN_1783443	ALOX15	7.73138	8.32756	8.20435	7.99513	7.84997	7.80743	8.48414	7.98238	8.07814	7.94393	7.66402	7.96187	7.79874	7.84279	7.99634	7.83621	7.88492	7.90385	7.80654	8.0152	7.76597	7.93172	7.84901	8.05905	7.88728	7.86894	8.56994	7.71275	7.99381	7.97737	7.90211	8.00215	7.98311	7.81187	7.82806	8.1119	7.90127	7.9661	7.94281	7.85403	7.77758	7.85919	8.17626
ILMN_2403534	ALOX15	8.7091	8.51289	8.19501	8.5803	8.36431	8.47175	8.98147	8.79338	8.53315	8.57937	8.57948	8.30906	8.55481	8.79242	9.11694	8.54274	8.69386	8.76705	8.55007	8.41729	8.758	8.51664	8.6625	8.68614	8.84422	8.62701	8.66122	8.4952	8.55902	9.10975	8.92187	8.64345	8.5727	8.95865	8.5488	8.57423	8.71051	8.7895	8.52807	8.48834	8.33943	8.61905	9.2178
ILMN_1751975	ALOX15B	7.6739	7.77372	7.50637	7.72099	7.72128	7.85735	8.36336	8.04096	7.90762	7.71024	7.62364	7.71623	7.91119	7.64531	7.83886	8.04354	7.91206	8.39361	7.85671	8.05339	7.64482	7.62474	7.7723	8.07361	7.9446	7.71229	8.00302	7.74701	8.00414	8.08793	7.90921	7.85801	7.95453	7.87838	7.76584	7.82168	7.98984	8.03033	7.89422	7.9017	8.20226	7.88703	8.0377
ILMN_2276904	ALOX15B	9.44028	9.00428	7.92995	10.5361	8.97811	10.2563	8.51357	10.2841	9.37157	8.95683	8.86773	8.8872	9.01365	8.76622	8.96934	9.85132	10.2219	9.03527	9.87699	9.441	8.81736	8.96719	9.64309	10.1188	9.794	8.99436	8.63594	9.93868	10.8541	12.5231	9.38423	10.7925	9.69008	10.8552	10.407	9.13273	10.3655	10.5735	10.304	8.78624	8.62439	9.95721	11.6902
ILMN_2393149	ALOX15B	8.40228	8.91248	8.73224	8.67804	8.27331	9.0383	8.62641	8.54697	8.53625	8.54274	8.56176	8.45318	8.72102	8.17694	8.40203	8.72185	8.7009	8.96679	8.97285	8.90203	8.12474	8.57418	8.63809	8.91293	9.06594	8.6135	8.74519	8.73826	9.19049	7.89148	8.83729	9.14184	8.87787	9.43421	8.92411	8.37556	8.53422	9.15477	9.14371	8.52969	8.86941	8.7491	9.19565
ILMN_1680996	ALOX5	12.4993	11.8687	11.6255	11.5151	11.7547	11.521	11.6582	12.2231	12.4307	11.9891	11.5529	11.3521	11.51	12.15	12.3027	11.8446	11.6348	11.4371	11.8291	12.191	12.1091	11.7501	12.4437	12.8013	12.4048	11.7803	12.5497	11.7402	12.781	13.407	12.0259	12.7506	11.9174	11.6698	12.0135	11.5114	12.2284	12.6608	12.1694	11.9594	11.7241	12.2854	12.9163
ILMN_1792150	ALOX5	8.00496	8.03095	8.37838	7.85194	8.05935	7.96323	8.60124	7.81736	8.36431	8.07792	7.87749	7.87605	8.20753	7.94154	7.91411	8.12611	7.87625	8.15177	7.79063	7.96275	7.73774	8.07888	7.9894	7.97774	7.80617	8.19268	8.27565	7.84578	8.13389	7.87737	7.93331	7.89086	8.10159	7.89308	8.00719	8.04412	7.90378	7.98962	7.94771	8.26211	8.23034	8.02474	7.85764
ILMN_1797875	ALOX5AP	13.345	12.3954	12.1561	11.8423	12.2213	11.8928	11.7263	12.3063	12.1491	12.5325	12.115	11.8836	11.6754	11.9869	12.5026	11.8896	12.1742	12.1182	12.3341	13.6415	12.7421	11.9888	12.3946	13.8796	12.8433	13.0446	13.672	12.4593	13.347	13.166	13.527	13.5381	13.0961	11.9252	12.6283	12.0435	12.7938	13.3676	12.5111	13.5648	11.9015	13.4637	12.9753
ILMN_1678255	ALOXE3	8.61171	8.54951	8.67561	8.21135	8.34469	8.37684	8.69469	8.49657	8.09718	8.44588	8.37875	7.99087	8.23299	8.73497	8.28684	8.47062	8.37324	8.20451	8.46326	8.44421	8.01916	8.3368	8.47346	8.33284	8.58764	8.50119	7.75238	8.36929	8.69437	8.99935	8.27544	8.52739	8.39056	8.41415	8.54421	8.44107	8.49655	8.90985	8.74674	8.24094	8.59932	8.46291	9.16148
ILMN_1752669	ALPI	8.50035	8.33582	8.50738	8.12386	8.3172	8.45568	8.03264	8.42578	8.12209	8.03055	8.24381	8.24887	8.30514	8.19275	8.60249	8.56531	8.62091	8.2166	8.45269	8.17933	8.50295	8.32216	8.38469	8.7231	8.52884	8.29262	8.225	8.36979	8.65056	9.0271	8.41574	8.59148	8.19603	8.60728	8.60327	8.42757	8.50709	8.81553	8.58243	8.17165	8.37645	8.60132	9.36073
ILMN_2078697	ALPK1	12.0276	11.9051	12.0469	12.7719	12.0565	12.4013	12.0543	12.5573	12.3508	11.7901	11.8257	11.7994	11.7763	12.2335	12.1278	12.3886	12.1691	11.7108	11.887	11.8412	11.9696	12.0083	12.6801	12.3835	11.6197	12.3729	11.7384	12.5317	12.7172	13.4712	12.2075	12.8704	12.554	11.8217	12.5737	12.0818	12.969	12.9248	12.8322	11.6819	12.8183	12.3322	11.7208
ILMN_1811238	ALPK2	13.8675	13.4783	13.0619	13.5925	12.8685	13.0867	12.9837	13.4725	12.9793	13.3574	12.9818	12.6784	12.3036	11.063	13.3104	12.6118	13.4968	12.4375	13.5724	10.5953	13.8598	12.7719	13.1828	12.4756	12.8293	12.8002	11.2505	12.7655	12.7357	12.0316	13.6381	12.923	12.6379	12.4936	12.7105	12.0501	9.63911	12.7628	12.5802	13.3492	12.2832	12.5919	12.5859
ILMN_1734630	ALPK3	7.7254	8.03095	7.85421	7.74443	8.03737	7.77951	7.76198	7.84366	7.69679	7.89787	7.77824	7.8308	7.81119	7.60972	7.78566	7.94718	7.79662	7.96754	7.69492	7.6344	7.79922	7.7752	7.77682	7.70707	7.80672	8.00683	8.00533	7.82783	7.91196	7.77417	7.81179	7.8761	7.79204	7.80575	7.69627	7.79601	7.7197	7.97905	7.888	8.01036	8.30099	7.83375	7.75851
ILMN_1701603	ALPL	13.7487	13.6171	13.1228	13.6863	13.4748	13.4806	13.4689	13.2928	13.2955	13.4421	13.4012	13.3984	13.4661	13.4145	13.8509	13.3495	13.355	13.0867	13.7243	13.6728	14.1368	13.5075	14.1776	13.8827	13.9117	13.8783	13.3972	13.5785	13.7071	13.8116	13.7224	13.7294	13.8551	13.319	13.611	13.5148	13.9755	13.972	13.9624	14.0309	13.9574	13.6429	13.7404
ILMN_1693789	ALPP	9.49969	9.34158	9.1085	9.6474	9.33818	10.1607	9.42183	10.5006	9.40983	9.57238	9.96296	9.57151	9.65461	9.43965	9.75779	10.0839	10.6518	9.16497	10.3208	10.522	9.93395	9.33937	10.5128	10.2589	10.7962	9.87773	9.28686	10.7038	9.85739	12.3647	9.89984	10.7505	10.1026	11.2622	10.1102	10.0318	11.1271	10.3054	10.6566	9.70095	9.59083	10.1056	11.5976
ILMN_1750256	ALS2	13.3611	13.2795	13.3657	13.0533	13.2465	13.1347	13.2889	13.2817	13.2852	13.3072	13.4273	13.5651	13.378	13.2611	13.5709	13.3286	13.2855	13.2116	13.3398	13.1963	13.0454	13.6235	13.1898	13.1048	13.0591	13.3605	13.3543	13.0803	12.89	12.6866	13.1367	12.7876	12.8844	13.1388	13.1513	13.3868	13.2889	13.2009	13.0305	13.2211	12.9408	13.2067	13.1847
ILMN_1690636	ALS2CL	7.76978	8.39241	8.27305	8.57354	8.53829	8.21948	8.78368	8.43082	8.35656	8.27937	7.91957	8.42012	8.38633	8.78505	8.33139	8.48254	8.16039	8.70765	8.41458	8.34428	8.08868	7.82187	8.42662	8.30104	8.07528	8.01497	8.73999	8.31231	8.79426	9.1938	8.39056	8.31048	8.32065	8.33046	8.36746	8.30468	8.28495	8.38253	8.45657	8.04737	7.83043	8.13477	8.28363
ILMN_1700596	ALS2CL	9.06463	8.8872	8.93092	9.45542	8.99212	9.57818	8.91874	9.28209	9.40035	9.31841	9.4742	9.28558	9.8591	9.68914	8.9681	10.0103	9.51229	10.0993	9.20772	8.89711	8.9463	9.32559	8.63151	8.6809	8.54237	9.12809	9.08361	8.87702	9.84834	9.87268	8.82906	9.15669	8.96564	9.36627	9.11045	9.05545	9.07997	9.55317	9.02952	8.96506	9.20003	9.18146	9.63743
ILMN_1702322	ALS2CL	10.0507	9.65362	9.71705	11.1467	9.81693	10.6349	9.69507	10.1427	10.1131	10.1224	9.87283	9.83682	10.5393	9.90076	9.71856	10.8743	10.4212	10.6607	9.95243	9.28939	10.769	10.2895	10.964	10.2196	10.3412	9.96677	9.77142	9.72783	10.5415	12.5412	10.1008	10.1901	10.1446	10.1119	10.3576	9.83368	9.94322	10.8549	10.2452	9.87633	9.38378	9.86465	11.7504
ILMN_1724540	ALX1	8.60632	8.35838	8.39063	9.59738	8.60167	9.09165	8.26975	9.2536	9.25688	8.10024	8.47418	8.68535	8.45617	8.69747	8.81098	9.35342	9.24214	7.90734	8.89477	9.26684	9.03364	8.50863	9.5881	9.11473	9.06594	7.94132	8.01817	9.49818	8.74553	11.1038	8.55915	9.64621	8.4239	9.26662	9.68398	9.20598	8.80039	8.34374	10.3744	7.84206	7.74296	9.19318	9.7408
ILMN_3236443	ALX1	8.37412	8.46571	8.64132	9.31345	8.78086	8.96092	8.77614	9.07814	9.31002	8.3155	8.73614	8.74344	8.71474	8.67264	8.81198	9.24807	8.94535	8.29992	8.78335	9.34413	9.23657	8.60658	9.82169	9.11181	9.20859	8.2586	8.72968	9.12231	8.70072	10.5748	8.78732	9.30564	8.57075	8.82054	9.34116	8.98928	8.56977	8.22354	9.53329	8.69161	8.51329	9.07054	9.41462
ILMN_2191902	ALX3	7.90354	8.79105	8.24196	8.37088	8.39972	8.20766	8.43833	8.30114	8.53217	8.22963	8.32197	8.3317	8.32319	9.01595	8.45757	8.38795	8.31464	8.40245	8.11848	8.30129	8.06138	8.27691	8.22823	8.07296	8.08765	8.13084	8.3065	8.17187	8.38214	8.47181	8.38318	8.37337	8.45274	8.22588	8.41104	8.00733	8.14008	8.66939	8.40503	8.89297	8.6553	8.09608	8.24472
ILMN_1803384	ALX4	8.63746	8.06291	7.89982	8.94791	7.971	9.25706	8.50424	9.50376	8.94408	8.71085	8.58614	8.04327	9.10544	8.09594	8.38963	9.41297	9.22829	8.25908	9.08095	8.76459	8.63841	8.52807	8.94117	8.77421	8.43317	8.33997	8.0397	9.40769	9.86498	11.2496	8.57678	9.49293	8.55224	9.69246	9.16325	8.21489	9.56407	9.41223	9.88763	7.59623	8.29149	8.90939	11.5141
ILMN_2364062	ALYREF	10.2318	10.0107	10.8924	8.97852	10.4336	9.47692	10.216	10.4448	10.3334	10.7448	10.7992	10.9998	10.7131	10.5038	11.4539	10.6984	10.9116	11.0357	10.7635	10.691	8.88246	10.6002	8.89855	11.0061	10.1044	11.158	10.997	11.4948	9.47148	8.32354	10.683	11.0284	10.7798	10.6402	9.92928	10.6934	11.3561	10.0541	11.3232	11.3153	11.825	11.4911	9.25913
ILMN_1759670	AMACR	13.2211	13.7761	13.4603	13.5597	13.7224	13.6828	13.7571	13.4646	13.7965	13.7416	13.7563	13.88	13.8662	13.5435	13.718	13.4628	13.8965	13.5075	13.6886	12.542	12.521	13.4131	13.2347	12.5858	12.1284	12.5044	13.3891	12.8887	12.6088	10.6429	13.1385	12.0759	13.113	12.8989	13.672	13.5537	11.5371	12.8681	12.1275	11.778	11.7714	13.4242	13.3682
ILMN_1792741	AMACR	13.2919	13.6515	13.4216	13.3981	13.3672	13.3987	13.5942	13.5126	13.5516	13.0125	13.9095	13.7594	13.7833	13.527	13.4206	13.5329	13.7096	13.4221	13.4692	12.5524	11.7202	13.3178	12.9734	12.3468	12.3692	12.1604	13.1631	12.3766	12.3395	10.8643	12.8402	11.6091	12.5176	12.8861	13.4881	13.672	11.2405	12.258	11.9114	11.887	11.3262	13.0712	13.1654
ILMN_2367172	AMACR	12.7521	13.022	13.1601	13.1957	13.2333	13.4152	13.2784	13.3893	13.2015	13.1565	13.1932	13.3296	13.3174	12.7141	13.1831	12.9745	13.2614	13.0526	13.3859	12.4751	12.7699	12.98	12.9544	12.6459	12.485	12.3612	12.9669	12.1631	12.2679	11.0658	12.6863	11.7973	12.6727	12.517	13.342	13.0913	11.9976	12.5514	12.5159	12.2063	11.8178	12.5523	12.6509
ILMN_1751092	AMBN	8.15508	8.64745	7.67403	8.79251	8.16269	8.36301	8.09837	8.61337	8.28427	7.7764	8.23384	8.18686	7.99401	8.50809	8.53378	8.45097	8.23122	8.36833	8.20865	8.47411	8.73831	8.11539	8.47346	8.43386	8.48806	7.80798	7.85236	8.59404	8.4965	8.90121	8.30933	8.34124	8.24196	8.32842	8.50779	8.36688	8.46279	8.32292	8.49889	7.82901	7.75598	8.3661	8.93954
ILMN_1794384	AMBN	8.375	8.48541	7.93733	8.88676	8.23731	8.4787	8.49322	8.39388	8.21868	8.20753	8.32697	8.27727	8.18838	8.54043	8.49335	8.47444	8.36241	7.71509	8.24758	8.43827	8.49533	8.10206	8.48479	8.28253	8.45314	7.98956	7.73399	8.45406	8.48436	8.74964	8.2508	8.2311	8.25264	8.22249	8.5198	8.38506	8.47871	8.1565	8.28325	8.28412	7.65861	8.39548	8.9093
ILMN_1695446	AMBP	11.1555	11.7735	11.6212	11.2752	11.7898	11.8432	11.6357	11.2343	11.3289	11.4957	11.6777	11.7244	11.5292	11.3953	11.0456	11.4119	11.3234	11.734	11.5526	11.918	10.6465	11.4041	10.6002	11.8466	11.3217	11.4019	12.0714	11.5749	11.0386	8.34774	11.5474	11.4009	11.274	11.5734	11.6976	11.7588	11.2851	11.3358	11.2293	11.6469	11.7711	11.2893	9.99451
ILMN_1662681	AMBRA1	9.60104	9.61268	9.59222	8.74439	9.51357	9.01845	9.77773	8.68372	9.60127	9.42622	9.30973	9.558	9.44372	9.75462	8.75972	8.9797	8.55888	9.71867	9.17894	9.05938	8.97349	9.743	8.763	9.04464	9.07832	10.0534	9.98104	9.10821	8.75743	8.14714	9.5682	8.62743	9.08128	8.72069	8.8089	9.19249	8.92689	8.89901	8.58955	9.90465	9.93516	8.89504	8.29948
ILMN_1667994	AMD1	12.5617	12.8529	12.8624	12.8884	12.7506	12.6773	12.8801	12.3738	12.7864	12.8536	12.7469	12.9258	12.9869	13.0161	13.0629	12.8167	12.8811	13.0342	12.845	13.2837	12.6346	12.9749	12.6869	13.3356	12.9062	13.0055	13.1325	13.6174	13.3029	12.6135	13.3794	13.5101	13.4709	13.2258	13.3788	12.9182	13.263	13.2689	13.6467	13.5004	13.7124	13.5975	12.8306
ILMN_1788462	AMD1	11.5689	10.983	11.1341	9.28766	10.4384	9.74112	11.1823	9.89934	10.3098	10.6239	10.5962	10.6604	10.7361	10.6547	9.62982	10.0229	9.99103	11.1872	10.6406	11.9257	10.7603	11.2602	10.1068	11.8749	12.0054	11.8636	11.6502	11.9079	11.086	8.72148	11.7231	11.7989	11.66	11.472	10.7049	11.2101	11.8384	10.9077	11.5165	12.4755	12.0749	11.6384	9.10792
ILMN_1788239	AMDHD1	13.3916	14.0619	14.5195	13.6755	14.1257	13.9715	14.0349	14.1109	14.2151	13.549	13.932	14.0222	13.9695	13.9865	13.8541	14.4024	13.8067	14.2277	13.9071	14.2871	14.4032	14.2296	14.2789	14.3125	14.4006	14.2388	14.3788	13.9071	14.1109	13.6181	14.2012	13.848	14.2954	14.3233	14.2217	14.5311	14.4605	14.3639	14.2851	14.5555	14.2263	14.3796	14.19
ILMN_1695759	AMDHD2	9.78076	9.73233	9.85933	8.56706	9.84773	9.13051	10.2076	9.15767	9.64903	9.60028	9.73966	9.74068	9.95983	9.96513	9.43601	9.25671	9.07242	9.99587	9.62359	9.18545	9.32244	10.0548	8.75209	8.76704	8.76853	9.72599	9.98502	8.59246	8.86382	8.55167	9.46091	8.63518	9.18036	8.67232	9.03282	9.43857	8.57664	9.32628	8.54561	9.88154	9.66629	8.70951	8.95846
ILMN_1773849	AMDHD2	10.8333	11.2318	11.1807	9.60377	11.1759	10.9265	11.5668	10.7381	11.3733	11.2188	11.187	11.2283	11.2334	11.2276	11.1547	11.1914	10.4537	11.3211	11.3504	11.0491	11.4854	11.2033	11.768	10.9693	11.5922	11.4681	11.2765	11.0632	10.9159	8.43962	11.1737	10.8904	11.5077	10.8722	10.6343	11.0222	10.9337	11.174	10.4852	11.5029	11.628	11.1344	9.9631
ILMN_2397406	AMELX	8.84842	8.7021	8.07417	10.0741	8.55124	9.5522	8.62852	9.63992	8.8586	8.46862	8.82958	9.24545	9.15852	8.68837	10.7927	9.43209	10.0991	7.94861	9.72971	9.16988	9.10483	8.96391	10.123	9.28202	10.1826	8.54771	7.89375	10.3646	9.55984	11.1547	9.19159	10.2993	9.48304	9.32307	9.31245	9.69741	9.0118	8.61768	10.3641	8.18586	8.39155	9.88911	10.1165
ILMN_1727258	AMELY	7.80014	7.94096	7.80301	7.924	7.93784	7.87725	7.81752	7.68141	7.98706	7.82409	7.71446	7.82457	7.7842	8.08291	7.7656	7.79254	7.92566	8.01454	7.91166	7.8567	7.81912	8.05556	7.77976	7.70856	7.72514	7.72936	7.92059	7.74734	7.8274	7.76164	7.86154	7.79674	7.77923	7.73787	7.76248	7.8395	7.81713	7.87108	7.72532	8.03025	7.93984	7.6918	7.73214
ILMN_1750051	AMER1	12.3427	12.876	12.6477	13.0523	12.9103	13.1382	12.7524	13.0545	13.3629	12.6874	13.3011	12.8529	13.1786	13.585	12.1103	13.4858	12.6485	13.1198	13.1481	12.2572	12.2704	13.0206	13.1818	11.3767	12.4388	12.4107	12.4309	11.6594	12.077	11.3614	12.5801	11.7763	12.3178	12.7119	13.2145	13.3239	11.816	12.903	12.2477	11.9603	11.8861	12.1091	13.1996
ILMN_3237153	AMER1	9.55297	10.0377	9.92823	9.98808	10.0714	9.91768	10.0948	9.56155	10.3975	9.79479	10.2895	9.94628	9.95934	10.5315	9.67438	10.5458	9.27288	10.4361	9.90711	9.06526	9.40618	10.0983	8.92023	8.59632	9.35795	9.57227	9.63818	9.10217	8.96473	8.49476	9.47272	8.85331	9.24555	9.55765	9.77457	10.1495	8.64528	9.26053	8.58726	9.46405	9.527	9.16083	9.15492
ILMN_1810131	AMER2	8.62607	8.32628	7.98445	9.11244	8.37901	8.85501	7.77092	8.88233	8.2826	8.25746	8.63372	8.4179	8.41642	8.014	8.84249	8.8471	8.79822	7.96545	8.69947	8.28848	8.3023	7.97485	8.74993	8.40321	8.57833	7.81504	8.52554	8.75539	8.93405	10.0055	8.73924	8.50364	8.63512	8.5405	8.81505	8.58331	9.43504	9.09308	8.52698	8.67513	8.28315	8.66357	8.66951
ILMN_2394362	AMER2	8.21383	8.33582	7.89256	8.82913	8.25165	8.4186	8.84278	8.56368	8.10645	7.91481	8.50554	8.41945	8.18376	8.34865	8.74124	8.5899	8.70886	8.12501	8.44484	8.99625	8.47687	8.12224	9.48755	8.66194	8.76577	8.33637	8.28238	8.56368	8.83189	10.8083	8.67692	8.38274	8.62139	8.44317	8.62546	8.73217	8.77392	8.59657	8.73727	7.67568	7.65861	8.75061	8.64193
ILMN_2394366	AMER2	7.79131	8.01665	8.35872	8.32437	8.51208	8.30806	8.09018	8.26185	8.0545	7.87558	8.11681	8.09386	8.18741	8.1529	8.25012	8.05505	8.28555	8.68133	8.24464	8.05935	8.04497	8.1717	8.19993	8.30067	8.05844	8.2373	8.75348	8.32566	8.20311	8.24214	8.05413	8.02853	8.20603	7.97616	8.29568	8.0607	8.29288	8.4104	8.39775	8.04737	8.4168	8.17763	8.13245
ILMN_2122153	AMER3	9.06974	7.89948	7.7607	9.1597	8.67939	9.33433	8.1883	9.76978	8.68451	8.79087	8.72094	8.39088	8.75569	8.23731	9.61052	9.61807	9.72882	8.74448	9.34576	9.17555	8.90171	8.61853	8.96952	9.46292	9.23044	8.64848	7.81458	9.58461	10.0191	12.0301	8.9421	10.0792	9.32355	10.1347	9.71141	9.14386	10.2862	10.5841	10.5865	8.62032	8.3301	9.82838	10.4358
ILMN_3178393	AMER3	8.83997	8.27517	8.11561	8.71551	8.39002	8.88798	7.88504	8.74138	8.46689	8.32183	8.39584	8.2943	8.56334	8.29604	8.25086	8.5558	8.69637	8.02791	8.57885	8.84649	8.5595	8.17736	8.77429	8.5899	8.69886	8.41594	8.15823	8.85728	9.60053	9.68632	8.6787	8.86291	8.70537	8.66716	8.79679	8.57566	8.98069	8.7575	8.35764	8.26865	7.99782	8.61439	8.84895
ILMN_1666258	AMFR	12.7749	13.2888	13.0062	13.6902	13.0646	13.3162	13.1877	12.8529	13.5132	13.453	13.4161	13.3401	13.1764	13.4061	13.2617	13.0726	13.2925	13.2415	13.044	12.7574	12.8771	12.81	12.9548	12.6369	12.5573	12.5598	12.9906	12.7755	12.714	12.8255	12.8027	12.9016	13.1027	12.9996	13.2596	13.124	12.4588	12.7016	11.946	12.4879	13.0418	13.3273	12.4135
ILMN_1723116	AMFR	12.7003	12.5901	12.6373	12.0522	12.3548	12.1784	12.5037	12.1689	12.1793	12.6078	12.5131	12.8456	12.5307	12.1414	12.9585	12.3423	12.7864	12.7237	12.3924	12.2622	12.2086	12.3883	11.3771	11.9925	12.427	12.247	12.4202	11.918	11.2157	8.80181	11.9749	11.6796	11.8572	12.3514	11.816	12.3047	12.1827	11.588	11.3485	12.5332	12.4105	12.1118	10.7601
ILMN_1736412	AMHR2	10.5571	11.9278	11.7927	11.6907	11.8011	12.1372	10.9246	11.8821	11.3453	11.3474	11.7024	11.7131	12.0762	11.8885	11.3565	12.1056	12.0826	11.2657	12.0907	11.0545	11.2154	11.7756	12.1813	11.3462	11.7871	11.2185	11.4303	11.1588	11.7637	13.7862	11.0265	11.4022	11.299	11.5262	12.069	12.018	11.612	11.6915	12.0681	10.633	10.535	11.1638	13.0635
ILMN_1765460	AMIGO1	9.82395	9.45865	9.35931	8.80123	9.49136	8.79563	9.92329	8.5629	8.88811	9.93748	9.54676	10.0361	9.46076	9.54135	9.24603	8.79838	8.90643	9.91015	9.51208	8.83943	8.47824	9.55005	8.46956	8.62214	8.46395	9.42413	9.70632	8.94275	8.3967	8.41582	9.35689	8.71976	8.88635	8.69949	8.66231	8.96638	8.8921	8.70839	8.52542	9.70791	10.5755	9.01774	8.21377
ILMN_1725896	AMIGO2	8.54288	8.5791	8.50981	9.14104	8.67547	8.69608	8.64287	8.83675	8.51869	8.65776	8.83255	8.90406	8.50073	8.53079	9.25078	8.85398	8.75867	8.56353	8.71391	9.07328	9.06463	8.49716	9.04964	8.83919	9.24652	8.83587	8.80382	9.11237	8.66945	9.60972	8.50041	8.98763	8.70677	8.95488	8.87085	8.91332	9.0418	8.88707	8.96265	8.55668	8.15799	8.91563	8.89163
ILMN_1738233	AMIGO3	9.33521	8.73969	8.09529	9.46268	8.89396	9.64229	7.82244	9.31913	9.10769	9.3856	9.05855	8.83001	9.46459	9.81498	8.89766	9.38367	9.59458	9.90739	9.30219	8.86088	8.62735	8.898	8.69451	9.75301	8.77491	8.5924	8.98644	10.626	10.1217	10.7195	9.743	10.2147	10.1906	9.57238	9.29381	8.7459	10.7413	10.028	10.6319	9.29869	10.1208	9.23778	9.04447
ILMN_1670506	AMMECR1	10.5396	10.0539	9.9922	9.58136	10.661	9.59832	10.0375	10.0478	9.98753	10.2235	10.2371	10.1638	10.4029	10.2814	10.6035	9.74202	10.3112	10.5738	10.3291	10.1599	11.019	10.0421	10.946	9.42028	10.8232	9.7943	9.97058	10.1086	9.19476	9.36952	10.1241	9.71718	9.90642	9.84293	9.31667	9.99884	9.29336	9.19039	10.0498	10.3739	10.2877	9.95328	8.83614
ILMN_1779374	AMMECR1	11.2399	10.9935	11.2415	10.5106	11.2761	10.8557	10.7647	11.0013	10.8955	11.4851	11.1075	11.2112	11.1191	10.9353	10.8928	10.8002	11.1845	11.3145	11.3307	11.3022	10.5042	11.1051	10.8505	10.7314	10.9414	11.0867	11.0227	11.2394	9.93588	9.64926	10.916	11.0013	10.6442	11.247	10.0717	11.1243	10.8965	10.2842	10.9634	11.5095	11.4101	10.7826	9.30664
ILMN_2394242	AMMECR1	11.1845	11.0448	11.2481	11.544	11.4954	11.6973	10.7964	11.9956	11.812	11.4096	11.5551	11.3151	11.7622	11.8813	11.8155	11.6517	11.4493	11.8217	11.769	11.3491	10.702	11.267	11.5701	10.9315	10.8044	10.8991	10.9707	11.4022	11.6013	10.1769	11.2422	11.2984	11.1147	11.0908	11.685	11.3228	10.8788	10.8234	10.4638	10.769	11.3086	11.3572	9.81801
ILMN_1727023	AMMECR1L	12.3708	12.2775	11.9724	11.6355	12.2592	12.0479	12.5205	12.297	12.1615	12.2763	12.376	12.1109	12.457	12.309	11.1467	12.3203	12.2572	12.2951	12.3275	12.1139	11.886	12.1253	11.8542	12.4293	12.2848	12.1753	11.8423	12.0775	11.8915	11.0111	12.2965	12.2816	12.1694	12.2233	11.8048	12.2271	12.327	12.1903	12.3284	12.7365	12.5376	12.1051	11.5817
ILMN_1683901	AMN	8.0383	7.89792	8.37954	8.41343	8.54462	8.83428	7.94058	8.38395	8.41107	8.13332	8.63889	8.53372	8.89433	8.49586	8.12858	8.65847	8.69983	9.01079	8.60111	8.2225	8.55749	8.00448	8.37174	8.39596	8.24275	8.08126	8.03069	8.36392	8.87391	9.79176	8.8006	8.72044	8.35486	8.84179	8.63977	8.22296	8.52649	8.58626	8.63121	8.18735	8.47722	8.60235	8.19494
ILMN_1750880	AMN1	10.9704	10.9145	10.9062	9.98139	10.9172	10.2248	11.0679	9.80013	10.0771	11.0999	10.9519	11.3161	10.7072	10.3407	11.7887	10.418	11.4209	10.9067	10.7326	10.997	10.807	10.7933	9.99344	10.543	10.6762	10.8192	10.9229	10.5924	9.27727	10.4043	10.6896	10.2211	10.3447	11.1268	9.95175	10.9523	10.5779	9.37873	10.1119	11.115	10.6178	10.3909	9.43515
ILMN_1792409	AMOT	10.714	10.8956	11.2388	10.0272	10.7264	10.2324	10.4995	9.8499	10.3996	11.1029	10.6522	11.229	10.7529	10.5414	11.5153	10.7781	10.9904	10.9536	10.4156	9.67658	10.1679	10.6969	9.3469	9.13302	9.35473	9.99043	10.3077	9.64204	8.89827	9.08576	10.0121	9.35169	9.89592	10.4958	9.45016	10.9737	8.93797	8.75162	9.4104	10.4629	9.76078	9.39723	9.24005
ILMN_1778788	AMOTL2	9.01172	9.29558	9.41329	8.43745	9.16559	8.71693	9.36258	8.46668	8.96744	9.12648	8.91468	9.09181	9.04125	9.19032	8.60834	8.53657	8.50203	9.17205	8.60903	8.76589	8.54689	9.27515	8.49533	8.51175	8.54481	9.34403	9.49531	8.5883	8.48974	8.2863	8.91611	8.50665	8.8415	8.54924	8.73537	8.78296	8.40037	8.65812	8.51175	9.08823	9.50305	8.57632	8.32348
ILMN_1759312	AMPD1	10.7547	10.6515	8.74701	9.61807	9.76078	9.24961	9.2068	9.9845	9.67438	9.5393	10.0874	9.46668	8.5825	8.82054	11.1019	9.63084	9.72432	9.31325	9.39665	9.83047	9.98967	9.9604	10.3576	9.71678	9.83158	8.92832	8.86275	9.53085	9.21856	12.0656	9.43104	9.76393	9.47951	9.70128	9.32758	9.51593	9.7943	8.95331	9.2171	9.13569	8.8255	9.44591	9.96655
ILMN_1696830	AMPD2	7.69348	7.93738	8.10409	7.79794	7.75237	7.90198	8.5282	7.98014	7.69157	8.03964	7.80309	7.75835	7.78337	7.78266	7.56357	8.03743	7.93514	8.3251	8.00676	7.73821	8.09115	7.74288	7.76619	7.97013	7.80672	7.89701	7.74063	7.92507	7.88973	8.01417	7.88221	7.87017	7.66882	7.89226	7.84369	7.88024	7.67536	7.85461	7.95546	7.82115	8.01544	7.73851	8.0095
ILMN_1701589	AMPD2	8.06887	8.44401	8.07417	8.13392	8.09374	8.26591	8.31279	8.21847	8.34635	8.2742	8.12115	8.23844	8.17296	8.45908	7.97743	8.2311	8.12028	8.44704	8.13255	7.84445	8.0721	7.72717	8.09734	7.97315	7.88564	8.03362	8.38401	7.91904	8.00097	8.48523	8.50639	8.08982	8.10586	8.01266	8.05868	8.05962	8.1461	8.35893	8.08643	8.25144	8.52143	8.00691	8.50691
ILMN_1786899	AMPD2	9.36333	9.8142	10.0536	10.3899	10.277	10.5863	9.72763	10.3946	11.1686	10.2383	10.5165	10.3394	10.7462	10.8664	10.4981	10.9601	10.384	10.7392	10.2525	9.44177	9.25031	10.4503	9.53862	9.38773	9.36986	10.2143	10.5481	9.57675	9.62453	8.77315	9.46114	9.22294	9.89189	9.23044	10.4406	10.3198	9.02766	9.79895	9.93007	10.0763	9.87795	10.2645	11.4324
ILMN_1660854	AMPD3	8.00068	7.89639	7.68035	7.73727	7.87553	7.65215	7.96359	7.92173	7.7024	7.94134	7.66676	7.93629	8.33415	8.25102	7.80828	7.75658	7.86808	7.79673	7.83803	7.78375	7.88902	7.7752	7.86376	7.86126	7.7604	7.68355	7.95766	7.66964	7.75573	7.79044	7.74447	7.8914	7.81174	7.687	7.79413	7.80723	7.73237	7.75132	7.85424	8.04295	8.33666	7.90077	7.87024
ILMN_1665307	AMPD3	8.57463	8.15199	8.02226	8.07124	7.86562	8.40528	7.81068	8.98432	8.1899	7.86562	8.06556	8.39388	8.33666	8.06536	9.38176	8.52083	9.01595	7.97109	8.66624	8.27436	8.6206	8.51189	8.99341	8.58842	8.46492	8.64667	7.8673	8.32607	8.95556	9.31307	8.78602	8.509	8.49981	8.4101	8.61603	8.16448	9.27249	8.51364	8.68501	8.50235	8.49005	8.39646	10.0415
ILMN_1731223	AMPD3	9.08248	8.84347	8.83161	8.34357	8.83636	8.45442	8.79326	8.66425	8.71196	8.76388	8.54035	8.72384	8.4481	8.85022	8.73466	8.4799	8.53918	8.98537	8.76867	8.32536	8.31464	8.65354	8.78386	8.45899	8.67616	8.23035	8.90282	8.43667	8.59156	8.97587	8.32121	8.31362	8.5967	8.21452	8.5825	8.2447	8.54274	8.67773	8.23439	8.68878	8.26501	8.25637	8.95968
ILMN_1774447	AMPD3	10.0645	9.3783	9.27606	9.85957	9.27595	9.08304	9.45768	9.05591	9.31541	9.27162	9.14252	9.15623	8.79623	9.21542	8.87106	9.03349	8.99219	9.32916	9.27802	9.63251	9.47551	9.13273	9.54664	9.21533	9.97303	9.24223	9.15767	9.3468	8.92629	9.82374	8.99818	9.17288	8.99317	9.18055	9.1076	8.96767	9.26052	8.99528	8.8978	9.50076	9.16952	9.16481	9.02613
ILMN_1685834	AMPH	9.93773	9.74999	9.95769	11.0271	10.3423	10.7787	9.82614	10.8073	10.1784	9.72776	9.99365	9.87948	10.0391	9.88235	10.2513	10.5688	10.7353	9.80263	10.2652	10.565	10.1345	10.4828	10.9101	10.5417	9.74875	10.0661	10.027	10.7185	10.756	12.6373	10.5017	10.9693	10.4791	10.661	11.3908	10.5717	9.97792	10.8833	10.5609	9.66716	9.75863	10.7759	10.6142
ILMN_1725297	AMPH	7.8312	7.831	8.50125	8.12452	8.28585	7.9469	7.95624	7.9572	8.19182	7.9319	7.84889	7.73785	8.08336	8.014	7.84433	7.89117	7.87667	8.00863	7.82356	7.82662	8.10351	7.85383	8.03596	8.03959	7.77364	7.94718	8.46265	7.90112	7.86762	8.11028	7.95813	7.92013	7.93633	7.94529	7.88348	7.8348	7.87388	8.00034	7.74879	7.84805	7.96473	7.93805	8.13049
ILMN_1665331	AMT	13.3115	14.0227	13.6181	14.0376	14.0393	13.8944	13.8865	13.5857	14.0647	14.0371	13.9755	13.7878	13.8063	13.9272	13.6242	13.6905	13.6913	13.7096	13.8983	13.8038	13.8537	13.8245	14.1013	13.7232	13.6357	14.0784	13.9189	13.5637	13.8378	13.9739	13.984	13.9513	14.2018	13.8944	14.1527	13.8094	13.6401	14.1861	13.564	13.5139	13.6894	13.9892	13.5744
ILMN_1807211	AMT	13.6939	13.5309	13.381	13.7124	13.4658	13.516	13.4565	13.4384	13.6019	13.6633	13.572	13.5302	13.4952	13.5761	13.4402	13.3862	13.6288	13.7053	13.5816	12.8013	13.5429	13.2826	13.6515	12.7048	13.2264	13.0412	13.1817	12.5964	13.0517	13.2381	12.9869	12.778	13.0241	13.3688	13.228	13.0806	12.707	13.2445	12.7821	12.9707	12.3403	12.791	13.1309
ILMN_1713927	AMTN	8.69344	8.40133	8.12384	9.74686	8.8121	9.55564	8.00512	10.0657	9.04245	8.23959	8.90391	8.96407	8.57859	8.71196	9.81887	9.28786	9.20328	8.10171	9.06836	9.11897	8.8482	8.81846	8.99389	9.35785	9.48423	8.34208	7.89851	9.78879	9.23316	12.1623	9.04191	9.3345	8.56077	9.2966	9.42113	9.03458	9.54884	8.7413	10.1891	8.21927	8.55891	9.20576	11.518
ILMN_1797796	AMY1A	8.67816	7.75757	7.94589	9.63925	8.76042	8.80875	8.21535	9.00318	8.61132	8.56982	8.6972	8.73579	8.54323	8.63687	9.19157	8.62045	9.07366	7.8967	9.08585	9.85831	9.67615	8.66075	10.8076	8.94322	8.62954	9.24118	8.11466	9.9853	9.29443	11.9659	8.80752	8.6236	8.40396	9.79273	8.8252	9.70537	8.59881	8.55007	8.97468	8.16935	7.88266	9.73716	8.90225
ILMN_2094262	AMY1A	9.25287	10.0386	10.121	9.54588	10.1834	9.34395	9.78342	9.18155	9.35317	10.3896	10.5137	10.7719	10.3942	9.64563	10.3473	10.2405	11.2488	10.1758	9.7983	10.1253	9.80904	9.71061	9.19695	9.46062	10.0414	9.95673	10.3691	10.0903	8.94464	9.4942	9.70726	9.49945	9.49455	11.1305	9.38687	10.422	9.58386	9.4743	9.52424	10.0624	10.1667	10.0869	8.80728
ILMN_2294762	AMY1A	13.3279	11.5852	11.7522	13.2569	12.4911	12.9073	12.6065	12.6149	13.3773	13.1395	12.1943	12.0705	13.0621	12.7912	12.0687	12.2855	12.3377	12.699	12.857	13.2311	13.3701	13.1314	13.7798	13.154	13.5569	13.6931	13.1085	13.4022	13.6922	14.3653	10.9232	13.375	13.4337	12.8356	13.3682	13.0857	12.5878	13.4055	13.4337	12.9317	13.4092	13.1554	13.0304
ILMN_2408219	AMY1A	7.81281	7.84959	7.9443	7.68035	7.73537	7.80683	8.46346	7.51959	7.76132	7.73701	7.80309	7.72462	7.89675	8.1057	7.64002	7.85361	7.67634	7.55388	7.74752	7.66283	7.83651	7.77121	7.67465	7.55123	7.61344	7.70685	7.88144	7.66167	7.73538	7.68439	7.72036	7.71229	7.82576	7.6582	7.71416	7.68751	7.56143	7.71366	7.67787	7.88928	7.79107	7.65758	7.47548
ILMN_1797796	AMY1B	8.67816	7.75757	7.94589	9.63925	8.76042	8.80875	8.21535	9.00318	8.61132	8.56982	8.6972	8.73579	8.54323	8.63687	9.19157	8.62045	9.07366	7.8967	9.08585	9.85831	9.67615	8.66075	10.8076	8.94322	8.62954	9.24118	8.11466	9.9853	9.29443	11.9659	8.80752	8.6236	8.40396	9.79273	8.8252	9.70537	8.59881	8.55007	8.97468	8.16935	7.88266	9.73716	8.90225
ILMN_2094262	AMY1B	9.25287	10.0386	10.121	9.54588	10.1834	9.34395	9.78342	9.18155	9.35317	10.3896	10.5137	10.7719	10.3942	9.64563	10.3473	10.2405	11.2488	10.1758	9.7983	10.1253	9.80904	9.71061	9.19695	9.46062	10.0414	9.95673	10.3691	10.0903	8.94464	9.4942	9.70726	9.49945	9.49455	11.1305	9.38687	10.422	9.58386	9.4743	9.52424	10.0624	10.1667	10.0869	8.80728
ILMN_2294762	AMY1B	13.3279	11.5852	11.7522	13.2569	12.4911	12.9073	12.6065	12.6149	13.3773	13.1395	12.1943	12.0705	13.0621	12.7912	12.0687	12.2855	12.3377	12.699	12.857	13.2311	13.3701	13.1314	13.7798	13.154	13.5569	13.6931	13.1085	13.4022	13.6922	14.3653	10.9232	13.375	13.4337	12.8356	13.3682	13.0857	12.5878	13.4055	13.4337	12.9317	13.4092	13.1554	13.0304
ILMN_2408219	AMY1B	7.81281	7.84959	7.9443	7.68035	7.73537	7.80683	8.46346	7.51959	7.76132	7.73701	7.80309	7.72462	7.89675	8.1057	7.64002	7.85361	7.67634	7.55388	7.74752	7.66283	7.83651	7.77121	7.67465	7.55123	7.61344	7.70685	7.88144	7.66167	7.73538	7.68439	7.72036	7.71229	7.82576	7.6582	7.71416	7.68751	7.56143	7.71366	7.67787	7.88928	7.79107	7.65758	7.47548
ILMN_1797796	AMY1C	8.67816	7.75757	7.94589	9.63925	8.76042	8.80875	8.21535	9.00318	8.61132	8.56982	8.6972	8.73579	8.54323	8.63687	9.19157	8.62045	9.07366	7.8967	9.08585	9.85831	9.67615	8.66075	10.8076	8.94322	8.62954	9.24118	8.11466	9.9853	9.29443	11.9659	8.80752	8.6236	8.40396	9.79273	8.8252	9.70537	8.59881	8.55007	8.97468	8.16935	7.88266	9.73716	8.90225
ILMN_2094262	AMY1C	9.25287	10.0386	10.121	9.54588	10.1834	9.34395	9.78342	9.18155	9.35317	10.3896	10.5137	10.7719	10.3942	9.64563	10.3473	10.2405	11.2488	10.1758	9.7983	10.1253	9.80904	9.71061	9.19695	9.46062	10.0414	9.95673	10.3691	10.0903	8.94464	9.4942	9.70726	9.49945	9.49455	11.1305	9.38687	10.422	9.58386	9.4743	9.52424	10.0624	10.1667	10.0869	8.80728
ILMN_2294762	AMY1C	13.3279	11.5852	11.7522	13.2569	12.4911	12.9073	12.6065	12.6149	13.3773	13.1395	12.1943	12.0705	13.0621	12.7912	12.0687	12.2855	12.3377	12.699	12.857	13.2311	13.3701	13.1314	13.7798	13.154	13.5569	13.6931	13.1085	13.4022	13.6922	14.3653	10.9232	13.375	13.4337	12.8356	13.3682	13.0857	12.5878	13.4055	13.4337	12.9317	13.4092	13.1554	13.0304
ILMN_2408219	AMY1C	7.81281	7.84959	7.9443	7.68035	7.73537	7.80683	8.46346	7.51959	7.76132	7.73701	7.80309	7.72462	7.89675	8.1057	7.64002	7.85361	7.67634	7.55388	7.74752	7.66283	7.83651	7.77121	7.67465	7.55123	7.61344	7.70685	7.88144	7.66167	7.73538	7.68439	7.72036	7.71229	7.82576	7.6582	7.71416	7.68751	7.56143	7.71366	7.67787	7.88928	7.79107	7.65758	7.47548
ILMN_2094262	AMY2A	9.25287	10.0386	10.121	9.54588	10.1834	9.34395	9.78342	9.18155	9.35317	10.3896	10.5137	10.7719	10.3942	9.64563	10.3473	10.2405	11.2488	10.1758	9.7983	10.1253	9.80904	9.71061	9.19695	9.46062	10.0414	9.95673	10.3691	10.0903	8.94464	9.4942	9.70726	9.49945	9.49455	11.1305	9.38687	10.422	9.58386	9.4743	9.52424	10.0624	10.1667	10.0869	8.80728
ILMN_2131123	AMY2A	7.84901	7.69639	7.71732	7.76132	7.82813	7.5625	7.83854	7.43905	7.90893	7.7519	7.87971	7.76405	7.75301	7.6434	7.67931	7.69051	7.61843	7.99725	7.5625	7.5751	7.94151	8.03032	7.74683	7.72289	7.70899	7.80611	8.32976	7.60756	7.80397	7.61737	7.92333	7.80922	7.67112	7.78149	7.77393	7.72394	7.80159	7.78207	7.67879	7.95106	7.94199	7.7603	7.70314
ILMN_2073157	AMY2B	10.632	11.1438	11.4137	10.3075	11.6562	10.7092	11.11	10.3828	10.22	11.5156	11.5669	11.7307	11.4235	10.7626	11.861	11.5301	12.0192	11.2511	10.9033	11.3797	11.721	11.153	11.1273	11.0245	11.6915	11.275	11.6971	10.3058	9.94225	9.85748	10.8651	10.5501	10.6043	11.9761	10.795	11.5875	11.1417	11.0101	10.6118	11.5143	10.8067	10.6893	9.55005
ILMN_2094262	AMY2B	9.25287	10.0386	10.121	9.54588	10.1834	9.34395	9.78342	9.18155	9.35317	10.3896	10.5137	10.7719	10.3942	9.64563	10.3473	10.2405	11.2488	10.1758	9.7983	10.1253	9.80904	9.71061	9.19695	9.46062	10.0414	9.95673	10.3691	10.0903	8.94464	9.4942	9.70726	9.49945	9.49455	11.1305	9.38687	10.422	9.58386	9.4743	9.52424	10.0624	10.1667	10.0869	8.80728
ILMN_3236904	AMY2B	8.45228	8.44037	8.47631	9.06341	8.59358	8.75372	9.08042	8.94086	8.68379	8.51203	8.86462	8.65911	8.93258	8.56505	8.76638	8.77685	8.97278	8.66933	8.35588	8.72447	8.71342	8.33869	9.20903	8.68878	8.69753	8.20584	8.45641	8.60299	8.40583	9.33642	8.50717	8.44241	8.46518	8.51376	8.71046	8.48813	8.33666	8.42918	8.77957	8.28748	8.51516	8.58296	8.76981
ILMN_2131123	AMYP1	7.84901	7.69639	7.71732	7.76132	7.82813	7.5625	7.83854	7.43905	7.90893	7.7519	7.87971	7.76405	7.75301	7.6434	7.67931	7.69051	7.61843	7.99725	7.5625	7.5751	7.94151	8.03032	7.74683	7.72289	7.70899	7.80611	8.32976	7.60756	7.80397	7.61737	7.92333	7.80922	7.67112	7.78149	7.77393	7.72394	7.80159	7.78207	7.67879	7.95106	7.94199	7.7603	7.70314
ILMN_1785742	AMZ1	8.35296	7.90273	7.84175	8.2237	8.39444	8.31971	9.07004	8.10624	8.08958	8.21143	7.81907	9.08483	7.84155	8.21315	8.26572	9.05037	8.40668	8.70765	8.31397	8.19054	8.2236	7.97658	8.13632	8.12373	8.36437	7.82445	8.19592	8.24517	8.31362	8.62196	8.64313	8.28728	8.27902	8.40926	8.15494	8.79325	8.4027	8.5153	8.44867	8.22112	8.36866	8.37131	8.83874
ILMN_1801606	AMZ2	13.4565	13.9463	13.7344	13.7563	13.6779	13.7838	13.6196	13.6157	13.8071	14.0231	13.8955	13.7535	13.6501	13.848	13.4513	13.7239	13.7446	13.5027	13.7914	13.2433	13.1048	13.6592	13.5897	12.9594	12.6525	13.1478	13.4378	12.8698	13.3244	13.8569	13.5655	13.3433	13.6645	13.5604	13.5497	13.6281	12.7861	13.2487	12.325	12.3846	12.8994	13.5826	13.3865
ILMN_2309549	AMZ2	8.65678	9.01451	9.0738	8.06555	8.50217	7.79197	8.94692	8.08567	8.26077	8.93305	8.44948	9.12073	8.52284	8.7179	8.12618	8.06186	7.98612	8.93429	8.1652	8.1174	7.90639	8.64905	7.97684	8.02021	7.90491	8.59307	8.95748	7.96771	7.83213	7.80403	8.11904	8.0122	8.20006	7.88226	8.098	8.17919	7.81792	8.00111	7.89478	8.57928	8.81404	8.05405	7.90738
ILMN_1801606	AMZ2P1	13.4565	13.9463	13.7344	13.7563	13.6779	13.7838	13.6196	13.6157	13.8071	14.0231	13.8955	13.7535	13.6501	13.848	13.4513	13.7239	13.7446	13.5027	13.7914	13.2433	13.1048	13.6592	13.5897	12.9594	12.6525	13.1478	13.4378	12.8698	13.3244	13.8569	13.5655	13.3433	13.6645	13.5604	13.5497	13.6281	12.7861	13.2487	12.325	12.3846	12.8994	13.5826	13.3865
ILMN_1804812	ANAPC1	12.5592	12.0143	12.1077	12.197	11.8338	11.7637	12.2482	12.1441	12.0062	11.7595	11.8226	11.7609	11.8856	11.9104	11.887	11.8889	11.7041	11.8038	12.0196	11.9864	12.3313	11.9636	12.0611	12.0465	12.2158	12.089	11.6194	12.3713	12.2887	12.3953	12.1003	12.2738	12.001	11.7758	12.0396	11.8297	12.3865	11.8106	11.3916	11.6828	12.0228	11.8924	11.9957
ILMN_1770378	ANAPC10	13.3296	13.4182	13.3526	13.174	13.3438	13.247	13.3104	13.2703	13.091	13.2131	13.4167	13.3813	13.4304	13.3498	13.4209	13.1598	13.3293	13.4313	13.3539	13.5899	12.9864	13.4122	12.9832	13.2415	13.1639	13.287	13.2802	13.162	13.1598	12.9197	13.3196	13.2528	13.1513	13.2731	13.2229	13.3273	13.3359	12.9139	13.1857	13.407	13.1759	13.1601	13.523
ILMN_1722102	ANAPC11	13.2528	13.5166	13.2986	13.3225	13.3408	13.3517	13.5435	13.3522	13.2038	13.0885	13.2386	13.0101	13.4319	13.2441	12.1935	13.0686	12.705	13.0994	13.355	13.2617	12.5015	13.3455	12.9698	13.0461	12.9996	13.2405	13.0959	12.8606	13.145	11.6348	13.2768	12.8359	13.118	13.0358	13.0994	12.9872	12.9345	13.1364	13.2457	13.1993	12.9924	13.0104	13.9496
ILMN_1726281	ANAPC11	8.60953	8.78423	8.89793	8.42515	8.80962	8.51332	9.24184	8.36966	8.55412	8.67856	8.59065	8.65715	8.91302	8.83255	8.44344	8.66481	8.73096	8.98996	8.71499	8.63728	9.3524	9.1379	8.71203	8.83819	8.62884	8.65522	8.7698	8.31376	9.84618	9.2248	8.66066	8.66697	8.88085	8.56648	8.74917	8.66444	8.88091	9.4227	8.58283	8.92728	9.14694	8.78087	8.50385
ILMN_1753773	ANAPC11	8.81587	8.79456	8.49659	8.55521	8.85022	8.4905	8.57924	8.30702	8.78602	8.82633	8.55264	8.76003	8.43095	8.73769	8.54301	8.58765	8.62418	8.63322	8.47997	8.4635	8.54911	8.46231	8.53464	8.56736	8.58625	8.37985	8.99022	8.8358	9.41971	9.03233	8.93446	8.58896	8.62681	8.46917	8.48142	8.56421	8.65963	8.90014	8.47651	8.90405	9.11402	8.81053	8.35047
ILMN_2343563	ANAPC11	12.4959	12.2588	12.1727	12.1544	11.3268	12.5292	12.4015	12.2254	12.1999	11.1875	11.9338	12.0692	12.4317	12.2704	10.8288	11.9704	11.6527	12.2169	12.4029	11.7393	11.4642	12.1166	11.7541	11.552	11.614	11.6739	11.9806	11.4232	11.9947	11.4195	11.8558	10.9204	11.7277	11.6944	11.8768	11.8077	11.7161	11.653	11.3717	11.9796	11.4974	11.4425	9.17518
ILMN_1793894	ANAPC13	13.6618	13.7731	14.1299	13.5837	13.7182	13.8612	13.7372	13.6224	13.4628	13.7243	13.6474	13.8783	13.6155	13.5819	13.5597	13.63	13.6625	13.8495	13.5686	13.7901	13.392	13.5132	13.1948	13.5579	13.616	13.4828	13.8306	13.4667	13.0036	12.8167	13.6483	13.118	13.3559	13.7176	13.3508	13.8935	13.4551	12.7719	13.14	13.5754	13.6315	13.5141	13.3104
ILMN_1726104	ANAPC15	11.1828	11.6934	11.5026	11.3749	11.4125	11.5032	11.6404	10.757	11.3107	11.536	11.5689	11.3493	11.3651	11.231	10.4762	10.9318	11.0645	11.2001	11.4157	11.2649	10.6871	11.0372	10.4792	10.8451	10.6296	11.3317	11.4428	10.5347	10.2446	9.07495	11.2413	11.0131	11.0659	11.4633	11.1265	11.2477	10.6783	10.6891	9.88318	10.7199	11.2067	11.3786	10.2245
ILMN_1738955	ANAPC16	13.2784	13.6048	13.5253	13.3829	13.5812	13.6991	13.3371	13.3396	13.1856	13.4955	13.6174	13.736	13.7112	13.3829	13.7323	13.5774	13.7675	13.7731	13.5352	13.4258	13.4486	13.3107	13.1053	13.061	13.518	13.319	13.4738	13.0629	12.3431	12.5471	13.2861	13.1367	13.1415	13.7499	13.284	13.5874	13.2525	13.0638	12.8269	13.1581	13.2253	13.2226	13.4304
ILMN_2278433	ANAPC1P2	13.9257	14.011	13.7731	14.3071	14.2296	14.1247	14.3109	13.9325	14.2545	14.075	14.1724	14.1551	14.2373	13.9453	14.2067	14.1508	14.2803	14.157	14.1048	14.5774	14.4513	14.4827	14.516	14.1749	14.2879	14.2995	14.4983	13.625	14.2975	14.6861	14.2643	13.8743	14.1546	14.2932	14.29	14.3987	14.108	14.4664	14.0414	14.1177	13.9766	14.2817	14.2729
ILMN_2278433	ANAPC1P2	13.9257	14.011	13.7731	14.3071	14.2296	14.1247	14.3109	13.9325	14.2545	14.075	14.1724	14.1551	14.2373	13.9453	14.2067	14.1508	14.2803	14.157	14.1048	14.5774	14.4513	14.4827	14.516	14.1749	14.2879	14.2995	14.4983	13.625	14.2975	14.6861	14.2643	13.8743	14.1546	14.2932	14.29	14.3987	14.108	14.4664	14.0414	14.1177	13.9766	14.2817	14.2729
ILMN_2278433	ANAPC1P4	13.9257	14.011	13.7731	14.3071	14.2296	14.1247	14.3109	13.9325	14.2545	14.075	14.1724	14.1551	14.2373	13.9453	14.2067	14.1508	14.2803	14.157	14.1048	14.5774	14.4513	14.4827	14.516	14.1749	14.2879	14.2995	14.4983	13.625	14.2975	14.6861	14.2643	13.8743	14.1546	14.2932	14.29	14.3987	14.108	14.4664	14.0414	14.1177	13.9766	14.2817	14.2729
ILMN_1733096	ANAPC2	8.89233	9.85729	9.6257	9.84392	10.1188	10.3043	9.60462	9.84129	10.4574	9.73691	10.3104	10.1723	10.4609	10.5678	9.68593	10.0882	9.96825	10.4367	9.65498	9.23666	8.71734	9.67067	9.00178	9.2839	8.70292	9.20993	9.78426	9.41995	9.69816	9.06741	9.99788	9.57262	10.285	9.56094	10.1261	9.76738	8.90617	9.75063	9.70317	10.0833	10.1836	10.1417	9.44812
[truncated: 31,923 more rows]
