# Supplementary material for: Bioinformatic and systems biology approach revealing the shared genes and molecular mechanisms between COVID-19 and non-alcoholic hepatitis
Source: Front Mol Biosci. 2023 Jun 19;10:1164220. doi: 10.3389/fmolb.2023.1164220 (PMC10315682; doi:10.3389/fmolb.2023.1164220)
Supplement: Supplementary file 12 [file Table13.XLSX]

## Sheet: GSE183533
kegg	N10	N11	N6	N7	N9	N4	N7.1	N17	N19	N21	cov2	cov8	cov11	cov16	cov18	cov19	cov20	cov23	cov26	cov27	cov30	cov6	cov21	cov22	cov25	cov32	cov33	cov36	cov38	cov39	cov40	cov41	cov42	cov47	cov48	cov49	cov50	cov53	cov54	cov55	cov60
N_GLYCAN_BIOSYNTHESIS	0.485893	0.509195	0.523585	0.518694	0.517782	0.506446	0.500741	0.507527	0.381723	0.531954	0.533808	0.523187	0.5104	0.519237	0.517566	0.525108	0.514874	0.509017	0.484546	0.522556	0.517898	0.532551	0.528009	0.522701	0.518273	0.510995	0.513334	0.52911	0.534762	0.521989	0.521461	0.531181	0.532522	0.519613	0.512635	0.521941	0.518204	0.460503	0.52841	0.510528	0.529455
OTHER_GLYCAN_DEGRADATION	0.488645	0.46568	0.541351	0.470762	0.482212	0.470418	0.491209	0.48648	0.413922	0.498852	0.516598	0.519449	0.474634	0.500145	0.510916	0.495855	0.460535	0.520165	0.440615	0.486975	0.473088	0.538376	0.527745	0.528229	0.505788	0.487673	0.492379	0.522312	0.500385	0.501925	0.489726	0.520521	0.508683	0.529423	0.526033	0.525708	0.46461	0.425191	0.495316	0.493749	0.515614
O_GLYCAN_BIOSYNTHESIS	0.317511	0.349917	0.357843	0.376306	0.364412	0.386813	0.350117	0.355008	0.232982	0.362363	0.372682	0.304686	0.228511	0.294731	0.309623	0.304117	0.39665	0.360453	0.259659	0.35581	0.391805	0.311783	0.311306	0.361366	0.395065	0.274578	0.335424	0.259715	0.308586	0.367326	0.273381	0.329168	0.285158	0.316651	0.327833	0.310988	0.342137	0.31442	0.279271	0.372617	0.384176
GLYCOSAMINOGLYCAN_DEGRADATION	0.3932	0.423886	0.441879	0.3963	0.42444	0.419178	0.438028	0.414823	0.26318	0.441689	0.425475	0.430531	0.410331	0.441816	0.427498	0.414687	0.41943	0.473921	0.322759	0.382264	0.383697	0.462364	0.455751	0.433629	0.443888	0.380321	0.415846	0.443985	0.411042	0.433663	0.422951	0.42971	0.437041	0.422576	0.406697	0.421528	0.38699	0.350616	0.418297	0.443134	0.461464
GLYCOSAMINOGLYCAN_BIOSYNTHESIS_KERATAN_SULFATE	0.401141	0.424517	0.416687	0.435041	0.444037	0.469787	0.494818	0.46124	0.347069	0.484121	0.473917	0.434499	0.409158	0.421491	0.413039	0.437682	0.492616	0.481339	0.378899	0.435831	0.451668	0.461145	0.455154	0.485179	0.500317	0.40892	0.441518	0.436899	0.440446	0.493637	0.406108	0.441915	0.440745	0.428142	0.437305	0.4384	0.4561	0.376924	0.416987	0.465644	0.504489
GLYCEROLIPID_METABOLISM	0.375505	0.381034	0.381379	0.371397	0.375861	0.389509	0.378836	0.367616	0.325883	0.392233	0.433611	0.434582	0.427949	0.425126	0.413937	0.444252	0.398192	0.426437	0.392619	0.376618	0.385801	0.430604	0.436397	0.425658	0.445171	0.405072	0.413405	0.431674	0.425319	0.40672	0.415459	0.419897	0.417093	0.418269	0.420797	0.42236	0.379267	0.337825	0.437418	0.400768	0.403975
GLYCOSYLPHOSPHATIDYLINOSITOL_GPI_ANCHOR_BIOSYNTHESIS	0.385296	0.416456	0.413219	0.426386	0.415653	0.393889	0.398079	0.398123	0.202385	0.394381	0.432696	0.421155	0.403055	0.434259	0.42934	0.428376	0.400617	0.400348	0.421056	0.39207	0.423735	0.418806	0.415597	0.431292	0.436226	0.437173	0.431614	0.429605	0.448439	0.409089	0.434733	0.461106	0.436799	0.424818	0.431945	0.421908	0.417975	0.341699	0.434925	0.40506	0.421852
GLYCEROPHOSPHOLIPID_METABOLISM	0.390889	0.406428	0.425416	0.413247	0.422875	0.423502	0.42505	0.416164	0.271559	0.402535	0.426008	0.423866	0.389714	0.404355	0.424673	0.396603	0.40621	0.40191	0.341283	0.380195	0.402257	0.432268	0.431812	0.430602	0.440495	0.386221	0.411794	0.406473	0.413327	0.423261	0.396652	0.409733	0.397267	0.43664	0.420274	0.434356	0.391798	0.35154	0.416025	0.399289	0.407162
ETHER_LIPID_METABOLISM	0.325233	0.362023	0.400391	0.376223	0.382662	0.377923	0.376391	0.380238	0.217616	0.343452	0.385969	0.371164	0.29022	0.331649	0.360384	0.320601	0.366485	0.345482	0.26769	0.357923	0.363443	0.373662	0.378487	0.376489	0.38458	0.301023	0.355123	0.322106	0.337096	0.375785	0.307603	0.31868	0.303928	0.370112	0.342635	0.367043	0.325921	0.347254	0.351056	0.29907	0.351262
ARACHIDONIC_ACID_METABOLISM	0.254966	0.289102	0.315738	0.296112	0.304848	0.3167	0.322401	0.318355	0.188966	0.315525	0.407142	0.396238	0.348205	0.363996	0.394205	0.359613	0.322374	0.336524	0.297507	0.294844	0.340737	0.412788	0.416372	0.411866	0.421204	0.336541	0.3842	0.368943	0.373221	0.377782	0.343587	0.353569	0.352851	0.402637	0.398788	0.408351	0.247464	0.22739	0.388207	0.234573	0.296437
LINOLEIC_ACID_METABOLISM	0.094356	0.150664	0.143236	0.16673	0.193455	0.206016	0.185927	0.211064	-0.000394402	0.181182	0.377799	0.395025	0.32707	0.32204	0.38792	0.308359	0.203253	0.202017	0.298175	0.243049	0.259184	0.392041	0.400616	0.38132	0.391908	0.345212	0.368174	0.338738	0.357374	0.338331	0.316627	0.325396	0.319325	0.397227	0.367622	0.391752	0.1022	0.185897	0.357768	0.0342818	0.172999
ALPHA_LINOLENIC_ACID_METABOLISM	0.221218	0.27241	0.314346	0.27911	0.292272	0.299395	0.308655	0.312725	0.079234	0.263993	0.300744	0.286655	0.25027	0.243022	0.295038	0.208042	0.270681	0.259959	0.188716	0.282161	0.278296	0.296594	0.313673	0.311217	0.324031	0.221571	0.285872	0.269785	0.236863	0.279225	0.218596	0.17838	0.202248	0.309874	0.277391	0.302582	0.187281	0.259824	0.270339	0.149111	0.248333
SPHINGOLIPID_METABOLISM	0.382801	0.406365	0.455294	0.432745	0.442936	0.435148	0.439906	0.418503	0.319068	0.438948	0.450857	0.43475	0.427704	0.446149	0.41795	0.440662	0.424994	0.427577	0.384009	0.396941	0.422131	0.449332	0.45181	0.477255	0.472278	0.432098	0.456443	0.455067	0.467866	0.463276	0.458249	0.475751	0.458716	0.433247	0.46943	0.441481	0.418531	0.33635	0.448883	0.434528	0.454347
GLYCOSPHINGOLIPID_BIOSYNTHESIS_LACTO_AND_NEOLACTO_SERIES	0.225709	0.256675	0.254877	0.315893	0.304267	0.326431	0.343735	0.30128	0.163988	0.301252	0.323181	0.29671	0.239949	0.310719	0.260738	0.309987	0.336036	0.312396	0.283432	0.272122	0.331252	0.320796	0.319062	0.352208	0.372229	0.289472	0.332091	0.296289	0.321116	0.348092	0.329215	0.350103	0.331291	0.280421	0.333366	0.294163	0.280491	0.260829	0.30367	0.281599	0.340264
GLYCOSPHINGOLIPID_BIOSYNTHESIS_GLOBO_SERIES	0.346392	0.36742	0.365405	0.406074	0.41292	0.427937	0.411424	0.384732	0.293145	0.414051	0.391885	0.361427	0.28878	0.337999	0.319573	0.368888	0.431565	0.424164	0.319502	0.361235	0.382712	0.363155	0.358978	0.401165	0.424984	0.340119	0.339126	0.299211	0.358383	0.418574	0.342182	0.377487	0.333607	0.337857	0.368454	0.345845	0.376224	0.295295	0.337146	0.411604	0.419342
GLYCOSPHINGOLIPID_BIOSYNTHESIS_GANGLIO_SERIES	0.36379	0.394817	0.396894	0.431184	0.419576	0.422268	0.434566	0.416597	0.227922	0.385285	0.392761	0.374499	0.337776	0.352446	0.368837	0.338538	0.415829	0.414273	0.286731	0.398425	0.388478	0.392184	0.38695	0.40648	0.404683	0.358122	0.369898	0.334953	0.395057	0.43513	0.373241	0.379262	0.375501	0.375641	0.360774	0.378508	0.421237	0.326331	0.340407	0.45405	0.427859
RIBOFLAVIN_METABOLISM	0.35339	0.370183	0.405484	0.365695	0.35774	0.333187	0.302816	0.34313	0.240222	0.400545	0.409709	0.400533	0.360975	0.410695	0.3859	0.415177	0.370637	0.378074	0.388962	0.402859	0.419884	0.395034	0.402635	0.376416	0.386966	0.405182	0.404901	0.399668	0.46219	0.37274	0.405876	0.417568	0.432432	0.394358	0.389789	0.367504	0.386495	0.346219	0.409002	0.334062	0.346242
NICOTINATE_AND_NICOTINAMIDE_METABOLISM	0.378765	0.407247	0.455539	0.411446	0.428833	0.41354	0.401785	0.391753	0.311734	0.393176	0.445549	0.460295	0.421106	0.461129	0.469488	0.423002	0.415348	0.397721	0.445868	0.390613	0.410484	0.4613	0.46592	0.42688	0.431359	0.449841	0.464913	0.452618	0.440361	0.428291	0.478191	0.460572	0.463813	0.460014	0.448437	0.457239	0.391407	0.358063	0.495001	0.414031	0.424707
PANTOTHENATE_AND_COA_BIOSYNTHESIS	0.406726	0.417747	0.449264	0.416585	0.433652	0.420852	0.384302	0.384816	0.303358	0.410149	0.544347	0.539588	0.499603	0.548703	0.561892	0.529694	0.412558	0.439671	0.482544	0.447219	0.439657	0.543668	0.550455	0.49879	0.506291	0.507933	0.509109	0.552196	0.550051	0.500271	0.532967	0.535696	0.556687	0.563766	0.52669	0.559684	0.455522	0.405537	0.552281	0.481977	0.433291
AMINOACYL_TRNA_BIOSYNTHESIS	0.478218	0.490525	0.512319	0.507964	0.499327	0.528265	0.512292	0.521654	0.431869	0.546264	0.561569	0.54995	0.538852	0.562666	0.542232	0.550407	0.541501	0.523448	0.535067	0.519631	0.537741	0.546809	0.554691	0.538201	0.555585	0.553872	0.545869	0.557382	0.571916	0.536838	0.559075	0.582501	0.567719	0.545817	0.547479	0.541699	0.558027	0.483498	0.568691	0.511473	0.553516
BASAL_TRANSCRIPTION_FACTORS	0.367911	0.397739	0.404974	0.394699	0.406076	0.407991	0.386541	0.366582	0.31956	0.398791	0.40482	0.389556	0.3937	0.393255	0.408438	0.421877	0.415836	0.375308	0.43067	0.404735	0.431455	0.386272	0.378195	0.406593	0.384013	0.416745	0.411664	0.38295	0.416977	0.401076	0.426243	0.427467	0.397936	0.392346	0.421631	0.392467	0.430566	0.421016	0.418955	0.390788	0.423924
NON_HOMOLOGOUS_END_JOINING	0.41198	0.409321	0.441083	0.430526	0.438447	0.443941	0.415142	0.437632	0.316185	0.458122	0.43814	0.454391	0.430932	0.470998	0.462657	0.432772	0.449309	0.433914	0.460253	0.460445	0.434617	0.44045	0.442645	0.424602	0.435978	0.455474	0.445576	0.445792	0.454674	0.454667	0.453121	0.447261	0.451053	0.441007	0.445616	0.442253	0.485014	0.428546	0.454393	0.442837	0.457666
SNARE_INTERACTIONS_IN_VESICULAR_TRANSPORT	0.494192	0.501193	0.513616	0.501519	0.503251	0.491438	0.479087	0.49749	0.433009	0.480252	0.493832	0.488073	0.491899	0.485836	0.483318	0.491136	0.508451	0.503818	0.479598	0.498576	0.505619	0.482284	0.487781	0.493702	0.49375	0.471884	0.488582	0.472282	0.470255	0.501279	0.485063	0.501947	0.471883	0.48605	0.487249	0.482143	0.502045	0.476403	0.484258	0.516018	0.508116
LYSOSOME	0.544464	0.544229	0.561783	0.538138	0.550024	0.542141	0.543122	0.542931	0.447582	0.544384	0.540905	0.52815	0.476016	0.49565	0.519162	0.495304	0.534448	0.553478	0.435678	0.518414	0.524818	0.540617	0.527674	0.539657	0.543816	0.493338	0.51306	0.500069	0.525195	0.545334	0.503816	0.533421	0.499408	0.525788	0.524062	0.523814	0.522032	0.4709	0.505722	0.537213	0.550074
CARDIAC_MUSCLE_CONTRACTION	0.350519	0.381003	0.387544	0.37175	0.374744	0.374971	0.389364	0.383042	0.367398	0.397971	0.341574	0.397531	0.291159	0.322438	0.32009	0.313702	0.348132	0.399185	0.409464	0.37389	0.379726	0.403402	0.414249	0.394858	0.41418	0.437087	0.442003	0.29721	0.406459	0.362364	0.418687	0.400775	0.381936	0.341669	0.43345	0.34726	0.337949	0.312619	0.402718	0.317423	0.36543
RENIN_ANGIOTENSIN_SYSTEM	0.331425	0.361069	0.425921	0.355843	0.391451	0.41042	0.365051	0.336184	0.281803	0.335565	0.376422	0.379841	0.342633	0.323125	0.371906	0.332236	0.322444	0.340664	0.308255	0.242773	0.292632	0.404478	0.389274	0.351296	0.349226	0.312783	0.357581	0.324626	0.370056	0.35885	0.33919	0.349733	0.364215	0.367708	0.320757	0.370939	0.281142	0.225164	0.378061	0.287965	0.341058
CIRCADIAN_RHYTHM_MAMMAL	0.525905	0.548801	0.515001	0.51644	0.54006	0.548485	0.535909	0.538045	0.471412	0.51951	0.547493	0.523836	0.558646	0.582915	0.525086	0.546027	0.522286	0.571201	0.572613	0.481509	0.567423	0.532429	0.551811	0.566807	0.573613	0.592349	0.579976	0.51147	0.570284	0.539879	0.587969	0.560309	0.569643	0.522288	0.583957	0.527152	0.530545	0.483935	0.576057	0.517534	0.548994
TASTE_TRANSDUCTION	0.0903037	0.137102	0.134626	0.142367	0.161265	0.134608	0.127831	0.147011	0.0542573	0.0816367	0.108973	0.173649	0.147594	0.133525	0.14287	0.0934308	0.167648	0.112267	0.0579673	0.132904	0.0512769	0.150725	0.135849	0.138033	0.107638	0.0895221	0.128502	0.133048	0.0486511	0.1477	0.0611293	0.0795721	0.078028	0.107807	0.102587	0.127384	0.120306	0.199571	0.0953985	0.110311	0.102453
PROXIMAL_TUBULE_BICARBONATE_RECLAMATION	0.283174	0.319796	0.347172	0.341576	0.359369	0.34008	0.353554	0.36058	0.331581	0.363248	0.413075	0.451161	0.405488	0.444976	0.429799	0.421203	0.346159	0.395128	0.402278	0.323864	0.315138	0.449436	0.473014	0.436795	0.468991	0.421635	0.44815	0.431646	0.477804	0.409529	0.456458	0.458952	0.458319	0.439637	0.444489	0.417133	0.312919	0.268103	0.463828	0.271993	0.351848
PATHOGENIC_ESCHERICHIA_COLI_INFECTION	0.500778	0.501468	0.524929	0.487866	0.499763	0.48754	0.49646	0.485865	0.466821	0.504529	0.464697	0.480591	0.44067	0.47822	0.474887	0.466969	0.484587	0.470294	0.438413	0.466254	0.500059	0.491748	0.478646	0.478013	0.470314	0.468116	0.471372	0.453431	0.460732	0.484807	0.446064	0.47581	0.45816	0.481087	0.491131	0.502639	0.473475	0.469656	0.485599	0.480264	0.477679
SYSTEMIC_LUPUS_ERYTHEMATOSUS	0.399532	0.411151	0.469264	0.411058	0.425339	0.413794	0.378494	0.38967	0.311718	0.457317	0.386277	0.368256	0.357852	0.284526	0.397925	0.330117	0.404381	0.399265	0.2974	0.399966	0.347577	0.40553	0.392947	0.408529	0.397222	0.375047	0.413581	0.331847	0.356517	0.422747	0.392815	0.408943	0.348677	0.418269	0.425109	0.445819	0.454334	0.298649	0.368052	0.403161	0.426254
PRIMARY_IMMUNODEFICIENCY	0.32729	0.336724	0.415189	0.333419	0.368049	0.374391	0.339419	0.379678	0.303553	0.406524	0.337009	0.316771	0.294797	0.260262	0.384411	0.317671	0.410538	0.397814	0.206775	0.448643	0.313355	0.350179	0.324226	0.354702	0.328187	0.213261	0.286684	0.232453	0.294057	0.359253	0.257678	0.317105	0.229175	0.377309	0.318501	0.388408	0.445826	0.28154	0.232076	0.34666	0.34791
HYPERTROPHIC_CARDIOMYOPATHY_HCM	0.385384	0.421996	0.412923	0.403798	0.417348	0.41176	0.427035	0.411642	0.405581	0.418428	0.372321	0.420289	0.281807	0.31206	0.316934	0.307782	0.407473	0.436872	0.409176	0.400233	0.435557	0.424868	0.433605	0.42167	0.436708	0.44325	0.452315	0.259219	0.405992	0.403553	0.427684	0.40215	0.374277	0.336356	0.446949	0.362131	0.375061	0.370787	0.40432	0.373782	0.415106
ARRHYTHMOGENIC_RIGHT_VENTRICULAR_CARDIOMYOPATHY_ARVC	0.386801	0.428616	0.409892	0.422384	0.432324	0.431587	0.448523	0.429481	0.413932	0.443905	0.41134	0.415468	0.306688	0.338648	0.356245	0.346238	0.432283	0.419902	0.375642	0.378818	0.430919	0.416284	0.415521	0.419941	0.427008	0.409771	0.414343	0.303579	0.390854	0.414632	0.392767	0.400123	0.345784	0.369365	0.410515	0.379195	0.394626	0.390711	0.37529	0.384357	0.414603
DILATED_CARDIOMYOPATHY	0.372643	0.409803	0.400789	0.397128	0.410409	0.410851	0.426722	0.405539	0.394347	0.415093	0.363693	0.410024	0.285384	0.297111	0.310708	0.302399	0.403919	0.424426	0.391058	0.386838	0.414199	0.413503	0.422781	0.408975	0.420049	0.424695	0.43445	0.263309	0.386932	0.394941	0.417795	0.383151	0.374733	0.337957	0.431993	0.355916	0.364053	0.368452	0.389917	0.368614	0.407205
GLYCOLYSIS_GLUCONEOGENESIS	0.377807	0.375491	0.390655	0.381851	0.37677	0.379309	0.37546	0.379863	0.335031	0.422732	0.478408	0.483009	0.399804	0.477281	0.460182	0.473775	0.384587	0.430638	0.446349	0.413188	0.431883	0.494619	0.497431	0.459788	0.482164	0.478524	0.477894	0.45575	0.502779	0.465359	0.485142	0.479073	0.486345	0.47749	0.507888	0.479598	0.356869	0.323702	0.486529	0.348279	0.397232
CITRATE_CYCLE_TCA_CYCLE	0.483869	0.497391	0.510731	0.477519	0.484194	0.470971	0.428256	0.479228	0.418571	0.507474	0.602785	0.583566	0.536746	0.626113	0.581664	0.601494	0.498552	0.496766	0.580516	0.507556	0.515572	0.580151	0.58989	0.560059	0.576517	0.604274	0.594037	0.594731	0.61149	0.541947	0.604001	0.616442	0.606045	0.578768	0.590761	0.5764	0.494603	0.426521	0.60838	0.446519	0.506288
PENTOSE_PHOSPHATE_PATHWAY	0.429119	0.422792	0.42645	0.415938	0.419098	0.441401	0.42216	0.44244	0.371006	0.452685	0.466469	0.45407	0.41865	0.480149	0.425079	0.475192	0.407253	0.462251	0.409409	0.410594	0.425185	0.471913	0.4354	0.469568	0.477902	0.469576	0.487514	0.457188	0.466224	0.452512	0.452726	0.504504	0.438118	0.445738	0.47677	0.45163	0.439805	0.347747	0.477666	0.415116	0.446619
PENTOSE_AND_GLUCURONATE_INTERCONVERSIONS	0.00569941	-0.00834438	0.00635102	0.0581205	-0.015169	-0.108987	0.00746882	0.0164803	0.0182994	0.033571	0.373574	0.462764	0.388703	0.366648	0.450697	0.43508	0.0746557	0.106663	0.370337	0.166277	0.161603	0.444942	0.429678	0.280206	0.308514	0.354877	0.341011	0.372193	0.368552	0.266512	0.355227	0.432723	0.380592	0.435539	0.381098	0.412332	-0.135418	0.0917216	0.395751	-0.171709	0.00876401
FRUCTOSE_AND_MANNOSE_METABOLISM	0.436887	0.437682	0.452895	0.428404	0.444575	0.458197	0.448146	0.453849	0.344537	0.492506	0.519151	0.500951	0.461638	0.532966	0.477234	0.520231	0.444115	0.510765	0.489042	0.443228	0.451204	0.518437	0.530439	0.528403	0.54159	0.537628	0.539836	0.507612	0.553417	0.517334	0.536732	0.554304	0.542393	0.497223	0.539493	0.501048	0.449708	0.365712	0.542097	0.467733	0.484859
GALACTOSE_METABOLISM	0.454725	0.433955	0.456284	0.421062	0.436139	0.445917	0.430273	0.434931	0.374052	0.469043	0.453742	0.459576	0.446973	0.453808	0.470785	0.453667	0.449266	0.481349	0.382301	0.438118	0.418324	0.482294	0.496825	0.468471	0.488532	0.460077	0.454785	0.455562	0.497874	0.511812	0.450844	0.513621	0.468977	0.489952	0.48277	0.496849	0.435704	0.364907	0.463504	0.466463	0.482146
ASCORBATE_AND_ALDARATE_METABOLISM	-0.055732	-0.0744264	-0.0706655	0.00125619	-0.0952314	-0.198073	-0.0562086	-0.0346713	-0.0208147	-0.0371659	0.35946	0.461021	0.377627	0.357435	0.451253	0.430366	0.0117313	0.0749329	0.366549	0.116469	0.118066	0.433733	0.431972	0.249691	0.277241	0.344688	0.307905	0.370566	0.374819	0.244842	0.364821	0.409465	0.388173	0.41505	0.356709	0.408884	-0.199561	0.0361631	0.408277	-0.261504	-0.0617424
FATTY_ACID_METABOLISM	0.43753	0.437789	0.448112	0.467004	0.460625	0.478049	0.460481	0.482857	0.386101	0.466202	0.600532	0.610807	0.546864	0.592369	0.603923	0.574051	0.442418	0.456016	0.559075	0.466267	0.497647	0.61467	0.61473	0.550369	0.542243	0.575575	0.57129	0.597918	0.598774	0.533368	0.588329	0.578017	0.605484	0.610572	0.588644	0.606021	0.432728	0.411296	0.599156	0.414746	0.4412
STEROID_BIOSYNTHESIS	0.492942	0.480792	0.487426	0.460189	0.475406	0.497913	0.488167	0.477395	0.333066	0.487259	0.553632	0.530006	0.504339	0.533557	0.534343	0.541564	0.454477	0.470359	0.508697	0.48941	0.434626	0.551998	0.559018	0.529387	0.53078	0.552229	0.565755	0.502723	0.540425	0.511063	0.576491	0.496601	0.573506	0.554259	0.569306	0.558052	0.491717	0.342911	0.565689	0.459962	0.534082
PRIMARY_BILE_ACID_BIOSYNTHESIS	0.189894	0.217349	0.246014	0.271332	0.284596	0.286026	0.266586	0.262973	0.171686	0.248251	0.540714	0.561125	0.511723	0.493169	0.559841	0.511717	0.286661	0.345698	0.481309	0.322538	0.364911	0.560173	0.555568	0.493246	0.456383	0.495562	0.506443	0.528018	0.524165	0.463234	0.512835	0.500385	0.530754	0.56279	0.511192	0.560323	0.238762	0.228451	0.518207	0.287218	0.301252
STEROID_HORMONE_BIOSYNTHESIS	-0.0099419	-0.00672734	0.00351882	0.062643	0.0276927	-0.0175296	0.0381489	0.0146606	-0.0184682	0.0822284	0.330895	0.403541	0.346025	0.338397	0.4038	0.34907	0.0950833	0.100008	0.358009	0.133407	0.154292	0.397023	0.401983	0.28666	0.312374	0.36637	0.342895	0.341182	0.380855	0.278603	0.357012	0.397628	0.367196	0.38881	0.375423	0.380094	-0.0417193	0.0324279	0.370675	-0.0470971	0.0781771
OXIDATIVE_PHOSPHORYLATION	0.505916	0.508574	0.537503	0.516097	0.510199	0.493336	0.478455	0.499139	0.423793	0.517515	0.51465	0.504346	0.482142	0.524529	0.487804	0.515281	0.480709	0.481928	0.501774	0.488606	0.488859	0.515468	0.515671	0.504392	0.53429	0.54113	0.532539	0.508693	0.545467	0.504509	0.546047	0.554964	0.539012	0.499244	0.544886	0.499819	0.493988	0.407156	0.544882	0.463433	0.49353
PURINE_METABOLISM	0.349878	0.379999	0.405839	0.394066	0.394428	0.39842	0.390982	0.394201	0.308132	0.417817	0.407664	0.406786	0.367481	0.413346	0.40393	0.409152	0.393942	0.395982	0.384768	0.372373	0.399405	0.409213	0.416158	0.410249	0.408098	0.40927	0.417266	0.402228	0.418889	0.401234	0.412821	0.428268	0.411169	0.403053	0.410613	0.406686	0.39742	0.342707	0.430134	0.375517	0.40334
PYRIMIDINE_METABOLISM	0.406939	0.428087	0.459573	0.436834	0.436255	0.45378	0.437793	0.435463	0.32367	0.473371	0.470688	0.451877	0.43242	0.46142	0.451045	0.446962	0.450824	0.43671	0.442608	0.426317	0.452925	0.463145	0.467347	0.473894	0.475062	0.479324	0.482053	0.46451	0.47818	0.458518	0.487217	0.488345	0.471289	0.456092	0.4806	0.458858	0.452099	0.370616	0.485392	0.434753	0.480134
ALANINE_ASPARTATE_AND_GLUTAMATE_METABOLISM	0.278126	0.316166	0.340802	0.330561	0.33075	0.352762	0.358182	0.357882	0.223038	0.392486	0.540506	0.519717	0.494111	0.534866	0.51535	0.533211	0.379379	0.390919	0.486624	0.37416	0.365776	0.522223	0.533437	0.496695	0.505014	0.517478	0.516386	0.533328	0.543218	0.452132	0.51606	0.53712	0.547366	0.519198	0.5127	0.520327	0.369635	0.314317	0.530092	0.35058	0.396576
GLYCINE_SERINE_AND_THREONINE_METABOLISM	0.275305	0.269375	0.322836	0.28257	0.290061	0.30999	0.317321	0.292057	0.16641	0.373896	0.574675	0.591303	0.589526	0.594045	0.592143	0.560302	0.302854	0.381198	0.510597	0.332727	0.362592	0.606806	0.60418	0.496186	0.518197	0.560665	0.536655	0.601762	0.590387	0.453134	0.57987	0.571186	0.605693	0.596806	0.564557	0.595696	0.31037	0.208343	0.59789	0.299986	0.34995
CYSTEINE_AND_METHIONINE_METABOLISM	0.354953	0.366812	0.405632	0.387178	0.375351	0.386966	0.372975	0.355068	0.29736	0.428318	0.476276	0.478743	0.461802	0.494733	0.470059	0.477213	0.386819	0.422481	0.469517	0.431463	0.445532	0.491407	0.486881	0.462247	0.482205	0.498794	0.488946	0.455878	0.492093	0.463576	0.500597	0.482744	0.493772	0.482887	0.49193	0.486279	0.402094	0.369575	0.500336	0.34263	0.419591
VALINE_LEUCINE_AND_ISOLEUCINE_DEGRADATION	0.480024	0.478164	0.518125	0.506365	0.500591	0.490886	0.48002	0.512569	0.416226	0.493442	0.602038	0.599993	0.544238	0.596214	0.603035	0.582527	0.482946	0.498954	0.555487	0.512854	0.515652	0.601175	0.598781	0.55702	0.567406	0.587083	0.578801	0.595762	0.604079	0.536466	0.597364	0.596931	0.60392	0.59878	0.58587	0.603212	0.487156	0.452829	0.603906	0.440179	0.486881
VALINE_LEUCINE_AND_ISOLEUCINE_BIOSYNTHESIS	0.421778	0.445321	0.442047	0.422682	0.431794	0.447375	0.423021	0.453042	0.378584	0.488237	0.504939	0.458642	0.440998	0.495366	0.462756	0.46611	0.447585	0.461511	0.418	0.457983	0.453076	0.455332	0.462293	0.461688	0.46697	0.445755	0.451487	0.479792	0.469039	0.453969	0.454302	0.468216	0.462046	0.46414	0.453378	0.464524	0.473793	0.379408	0.464295	0.431446	0.487919
LYSINE_DEGRADATION	0.455864	0.47182	0.49031	0.486644	0.479079	0.505652	0.490416	0.510954	0.442562	0.521391	0.561631	0.563234	0.543944	0.552001	0.563252	0.554768	0.497541	0.495935	0.530409	0.497254	0.510483	0.567124	0.570976	0.529578	0.537457	0.548129	0.538926	0.568597	0.554033	0.517017	0.55174	0.550881	0.560434	0.565552	0.545148	0.561275	0.49742	0.484107	0.553686	0.472262	0.50697
ARGININE_AND_PROLINE_METABOLISM	0.349999	0.382243	0.38836	0.381976	0.392325	0.415641	0.417701	0.400084	0.324541	0.444347	0.515966	0.519871	0.496223	0.499558	0.493804	0.493627	0.401937	0.442399	0.462455	0.40209	0.417992	0.531028	0.536073	0.51016	0.519987	0.525706	0.532876	0.504179	0.526725	0.489267	0.533704	0.532601	0.524122	0.518966	0.537146	0.521216	0.375053	0.319477	0.537202	0.355999	0.436961
HISTIDINE_METABOLISM	0.331091	0.36043	0.402532	0.370957	0.359814	0.397987	0.397442	0.404034	0.26528	0.393067	0.498244	0.506821	0.424235	0.455837	0.471377	0.435142	0.362173	0.372952	0.429225	0.329228	0.363274	0.51445	0.508695	0.463414	0.488821	0.455705	0.462755	0.494041	0.472485	0.427329	0.469023	0.467808	0.490823	0.480671	0.495109	0.478312	0.308385	0.311467	0.47213	0.321576	0.382988
TYROSINE_METABOLISM	0.248566	0.289667	0.316341	0.273477	0.29409	0.332476	0.317032	0.304662	0.206922	0.350368	0.442434	0.440963	0.376619	0.403321	0.416868	0.391755	0.310476	0.370285	0.390341	0.316469	0.362019	0.460654	0.441718	0.432049	0.455659	0.425669	0.424558	0.425524	0.451474	0.419711	0.457935	0.433496	0.450643	0.426245	0.469799	0.432289	0.286399	0.230943	0.406685	0.263427	0.317056
PHENYLALANINE_METABOLISM	0.343868	0.372777	0.392343	0.357928	0.36034	0.391673	0.392349	0.378669	0.275061	0.420517	0.526019	0.499021	0.428073	0.486985	0.467012	0.447218	0.396116	0.483585	0.452572	0.394274	0.457483	0.523646	0.52988	0.554042	0.583812	0.503116	0.527178	0.474522	0.515305	0.523162	0.523226	0.524628	0.519096	0.487265	0.56017	0.511294	0.389292	0.25506	0.509194	0.358586	0.442165
TRYPTOPHAN_METABOLISM	0.363454	0.379518	0.406995	0.376699	0.393878	0.398006	0.385354	0.384452	0.325223	0.398822	0.522208	0.533121	0.468417	0.509553	0.53175	0.510753	0.392981	0.401281	0.484623	0.391988	0.412762	0.533706	0.5346	0.478627	0.475062	0.510736	0.497453	0.516663	0.510059	0.461313	0.521247	0.508068	0.521289	0.536643	0.514016	0.534821	0.396272	0.352912	0.51826	0.367533	0.403718
BETA_ALANINE_METABOLISM	0.385673	0.402258	0.418848	0.428414	0.42239	0.41969	0.417279	0.423488	0.356956	0.417368	0.565679	0.56404	0.54146	0.562313	0.550874	0.543634	0.443675	0.447639	0.537002	0.4317	0.470331	0.561526	0.567123	0.514204	0.512536	0.535266	0.5313	0.571494	0.552573	0.487465	0.546899	0.537486	0.570145	0.555001	0.540539	0.552534	0.436566	0.398496	0.54528	0.428519	0.430696
TAURINE_AND_HYPOTAURINE_METABOLISM	0.198165	0.264902	0.234059	0.306361	0.284106	0.24403	0.320292	0.277346	0.109756	0.306102	0.398633	0.36377	0.332286	0.383602	0.327348	0.358253	0.30693	0.317967	0.319587	0.338742	0.285962	0.369957	0.381569	0.363146	0.413263	0.336102	0.357401	0.361888	0.37484	0.335479	0.334456	0.350508	0.364454	0.355016	0.359074	0.340076	0.257692	0.153124	0.355671	0.315498	0.2927
SELENOAMINO_ACID_METABOLISM	0.395881	0.429573	0.443735	0.448615	0.43831	0.460639	0.463424	0.462564	0.290957	0.479223	0.521218	0.502601	0.492223	0.492698	0.492891	0.493344	0.456481	0.462632	0.452827	0.456976	0.466939	0.510572	0.507778	0.496594	0.520616	0.475069	0.488109	0.505236	0.503384	0.479434	0.481907	0.505204	0.492067	0.500197	0.49261	0.49222	0.441454	0.387639	0.507513	0.446951	0.489787
GLUTATHIONE_METABOLISM	0.393357	0.420636	0.449271	0.420381	0.435746	0.43432	0.419897	0.428878	0.311711	0.457105	0.479338	0.473227	0.422051	0.446073	0.473171	0.422305	0.442928	0.429483	0.411061	0.435134	0.462699	0.487029	0.485536	0.469649	0.476428	0.453031	0.474117	0.457378	0.464863	0.446242	0.449393	0.467865	0.465146	0.476287	0.475992	0.470092	0.405635	0.358384	0.466677	0.399718	0.432634
STARCH_AND_SUCROSE_METABOLISM	0.125334	0.110464	0.118307	0.155932	0.118356	0.0578995	0.119082	0.125345	0.11283	0.143702	0.35199	0.409013	0.34947	0.360186	0.432426	0.399723	0.156329	0.197491	0.349904	0.20955	0.207419	0.403878	0.413293	0.291745	0.324724	0.360982	0.320333	0.362019	0.381551	0.303021	0.358748	0.402127	0.370591	0.41355	0.376128	0.407459	0.0463405	0.167287	0.389018	0.0539005	0.124229
AMINO_SUGAR_AND_NUCLEOTIDE_SUGAR_METABOLISM	0.490444	0.508376	0.534016	0.489502	0.496878	0.513121	0.489166	0.499075	0.380006	0.529022	0.517138	0.502702	0.467015	0.500492	0.493725	0.497436	0.499516	0.506364	0.453935	0.479272	0.477059	0.522774	0.525339	0.506669	0.515826	0.496401	0.489976	0.489677	0.519814	0.511811	0.493758	0.530404	0.513311	0.508877	0.513654	0.509943	0.486982	0.43511	0.512503	0.49658	0.525725
GLYCOSAMINOGLYCAN_BIOSYNTHESIS_CHONDROITIN_SULFATE	0.38312	0.41593	0.430898	0.402281	0.435342	0.462229	0.469008	0.418759	0.289396	0.43968	0.423573	0.393627	0.397049	0.39846	0.388023	0.389894	0.428334	0.446547	0.310379	0.364009	0.404333	0.426008	0.428013	0.446898	0.456764	0.383594	0.405121	0.419567	0.434819	0.449799	0.400334	0.433443	0.415163	0.416203	0.400721	0.433031	0.382431	0.306338	0.429208	0.470195	0.477295
GLYCOSAMINOGLYCAN_BIOSYNTHESIS_HEPARAN_SULFATE	0.195987	0.251902	0.27254	0.292284	0.300521	0.327991	0.322925	0.2961	0.127493	0.344815	0.323315	0.308658	0.280977	0.294773	0.309556	0.298049	0.29903	0.332165	0.218337	0.259029	0.304442	0.303771	0.331095	0.31554	0.31745	0.283722	0.286425	0.311902	0.312856	0.320502	0.300856	0.316217	0.293113	0.302707	0.306794	0.339428	0.243588	0.248204	0.30559	0.307854	0.338937
INOSITOL_PHOSPHATE_METABOLISM	0.469098	0.468888	0.466052	0.476084	0.485824	0.486965	0.474979	0.477643	0.43783	0.493185	0.477848	0.465789	0.478751	0.451489	0.463076	0.465453	0.485396	0.488105	0.416012	0.458889	0.463866	0.479897	0.47479	0.483405	0.483027	0.455459	0.457044	0.460869	0.463282	0.478197	0.451626	0.468878	0.460348	0.469796	0.460629	0.470426	0.46596	0.439603	0.462603	0.484925	0.493833
PYRUVATE_METABOLISM	0.428191	0.422003	0.458777	0.425634	0.424637	0.416985	0.408053	0.41502	0.359189	0.421863	0.519893	0.519283	0.480732	0.534367	0.512044	0.525638	0.41323	0.435462	0.48496	0.44075	0.441492	0.523078	0.523904	0.478468	0.487801	0.525238	0.508138	0.51881	0.526328	0.465897	0.525388	0.508032	0.53437	0.520138	0.518243	0.519393	0.399584	0.371683	0.532197	0.376911	0.41633
GLYOXYLATE_AND_DICARBOXYLATE_METABOLISM	0.488694	0.471132	0.470621	0.456241	0.454665	0.473025	0.469851	0.455292	0.404319	0.500778	0.613053	0.601068	0.580503	0.606628	0.590009	0.611527	0.477253	0.510024	0.565221	0.491216	0.499226	0.598666	0.604502	0.599191	0.581966	0.600054	0.610907	0.605256	0.604855	0.570257	0.607469	0.597844	0.609561	0.598413	0.616759	0.596523	0.470534	0.394011	0.606786	0.466212	0.496628
PROPANOATE_METABOLISM	0.454996	0.452357	0.489094	0.46898	0.459421	0.458804	0.433217	0.460515	0.400708	0.454512	0.542202	0.543792	0.490922	0.570527	0.5467	0.547957	0.438089	0.444456	0.540219	0.465936	0.490509	0.543956	0.546207	0.493554	0.50832	0.553009	0.530277	0.540993	0.554539	0.481095	0.552254	0.537016	0.565718	0.553062	0.539267	0.547273	0.430238	0.450425	0.566526	0.374886	0.437402
BUTANOATE_METABOLISM	0.353945	0.356679	0.365932	0.365834	0.363152	0.349831	0.3577	0.381377	0.291532	0.378999	0.525639	0.522608	0.457784	0.530207	0.49818	0.517941	0.36444	0.364501	0.465259	0.380605	0.384349	0.515112	0.523679	0.462323	0.467539	0.493159	0.481297	0.520029	0.518125	0.438288	0.509994	0.496603	0.526631	0.490188	0.484694	0.493934	0.346719	0.31481	0.514531	0.284307	0.348773
ONE_CARBON_POOL_BY_FOLATE	0.340242	0.368186	0.419035	0.35987	0.384524	0.421345	0.386622	0.371974	0.219367	0.434312	0.530792	0.514282	0.513216	0.499832	0.501945	0.507731	0.418885	0.413661	0.520303	0.396947	0.444319	0.511442	0.516575	0.517192	0.516431	0.550842	0.541578	0.516604	0.523854	0.488641	0.529852	0.523273	0.516873	0.503848	0.526935	0.505132	0.427099	0.359997	0.522045	0.382455	0.453356
FOLATE_BIOSYNTHESIS	0.365711	0.377023	0.365932	0.396687	0.414544	0.439277	0.41361	0.401316	0.305317	0.44531	0.420759	0.417263	0.412687	0.407387	0.410899	0.392648	0.392817	0.315982	0.431297	0.332849	0.355003	0.434125	0.434858	0.387326	0.391157	0.467668	0.465016	0.415868	0.470033	0.371664	0.447314	0.45563	0.435154	0.425293	0.470813	0.418331	0.353298	0.29748	0.438999	0.380362	0.37871
RETINOL_METABOLISM	-0.00156662	-0.0145152	0.0144576	0.0595833	0.0271979	0.0267864	0.0506144	0.062403	0.0117678	0.0649802	0.403761	0.454651	0.388612	0.402331	0.448828	0.411882	0.0876066	0.13724	0.38703	0.142482	0.181606	0.449473	0.453764	0.322037	0.333752	0.39217	0.382144	0.401273	0.418481	0.306104	0.407643	0.421049	0.417426	0.435898	0.406366	0.438209	-0.0429331	0.076554	0.428834	-0.0563597	0.0582328
PORPHYRIN_AND_CHLOROPHYLL_METABOLISM	0.180379	0.160732	0.194118	0.2128	0.154923	0.112395	0.189586	0.185698	0.153586	0.209893	0.417962	0.478618	0.424719	0.43578	0.481889	0.459634	0.212955	0.251181	0.411219	0.277787	0.27368	0.471718	0.473004	0.350026	0.380718	0.414506	0.387424	0.430854	0.446751	0.351664	0.426682	0.468269	0.444026	0.46166	0.424095	0.462275	0.0870458	0.201478	0.458461	0.0721761	0.17066
TERPENOID_BACKBONE_BIOSYNTHESIS	0.473344	0.446273	0.48136	0.457335	0.448014	0.440405	0.413201	0.470386	0.351242	0.44091	0.562552	0.564453	0.496173	0.556592	0.535581	0.552452	0.43716	0.42615	0.542445	0.487679	0.471937	0.568454	0.571684	0.550762	0.5445	0.563907	0.556603	0.515396	0.582386	0.522916	0.587493	0.522742	0.565321	0.552161	0.563906	0.538733	0.454107	0.327784	0.570654	0.436263	0.478302
LIMONENE_AND_PINENE_DEGRADATION	0.534933	0.535633	0.562186	0.548181	0.539346	0.564459	0.557412	0.569638	0.491757	0.563041	0.615738	0.61316	0.570513	0.627086	0.620851	0.601477	0.533752	0.536083	0.606041	0.529057	0.566739	0.610439	0.618144	0.574588	0.579873	0.619759	0.604971	0.60633	0.620048	0.564117	0.62718	0.617529	0.62427	0.616042	0.62245	0.615511	0.497269	0.476591	0.627173	0.488315	0.533093
NITROGEN_METABOLISM	0.199531	0.265336	0.27221	0.260974	0.273751	0.263314	0.260531	0.251923	0.154407	0.248397	0.384537	0.382779	0.370907	0.349819	0.383488	0.403017	0.262007	0.290653	0.35092	0.268963	0.288034	0.375527	0.390536	0.33527	0.378422	0.383231	0.363514	0.367133	0.410588	0.341392	0.371824	0.411343	0.388389	0.377966	0.374462	0.38948	0.276065	0.265825	0.381308	0.236544	0.304058
SULFUR_METABOLISM	0.23612	0.2899	0.272928	0.328773	0.304356	0.348037	0.39049	0.342672	0.109262	0.306023	0.295994	0.351468	0.282019	0.23952	0.330886	0.19647	0.314625	0.268966	0.0795461	0.226964	0.160012	0.372577	0.356666	0.292756	0.292073	0.179265	0.211809	0.295817	0.228202	0.312624	0.193315	0.285792	0.282003	0.335364	0.28078	0.330402	0.2573	0.164828	0.273941	0.323529	0.279895
METABOLISM_OF_XENOBIOTICS_BY_CYTOCHROME_P450	0.0799679	0.102847	0.115478	0.146176	0.136999	0.119287	0.144978	0.153347	0.0656825	0.15727	0.434852	0.482175	0.375112	0.387388	0.470629	0.389746	0.164458	0.200642	0.388306	0.220817	0.279971	0.476154	0.4713	0.381476	0.397218	0.400404	0.402732	0.404095	0.416126	0.357245	0.396108	0.4306	0.424265	0.457195	0.435592	0.451638	0.0323275	0.139476	0.414987	0.0177181	0.125836
DRUG_METABOLISM_CYTOCHROME_P450	0.0835536	0.117614	0.133542	0.160938	0.145512	0.13761	0.15211	0.174995	0.0887078	0.159738	0.450162	0.501446	0.390842	0.401185	0.492325	0.413607	0.180258	0.218338	0.398281	0.245665	0.288328	0.492125	0.488025	0.384709	0.395493	0.403775	0.409873	0.429323	0.435587	0.363898	0.413023	0.442225	0.437709	0.477579	0.442733	0.472758	0.0439126	0.176469	0.435076	0.0163554	0.115688
DRUG_METABOLISM_OTHER_ENZYMES	0.12403	0.108173	0.125676	0.152922	0.106054	0.100048	0.143313	0.148334	0.0970854	0.164583	0.439201	0.49013	0.430036	0.442628	0.49613	0.460407	0.197902	0.227177	0.431517	0.23016	0.260456	0.48028	0.488027	0.388875	0.406914	0.443066	0.426179	0.438534	0.467367	0.368907	0.456247	0.48949	0.463657	0.482436	0.45323	0.484724	0.0570674	0.154973	0.471974	0.0536512	0.169141
BIOSYNTHESIS_OF_UNSATURATED_FATTY_ACIDS	0.45886	0.466397	0.484554	0.469453	0.477757	0.454077	0.443507	0.438215	0.272529	0.46234	0.539359	0.542575	0.482563	0.547158	0.542978	0.545214	0.449403	0.458465	0.527139	0.452727	0.464326	0.550009	0.551594	0.501362	0.508485	0.548282	0.53578	0.523093	0.553765	0.488127	0.55968	0.53348	0.552782	0.548809	0.548461	0.549769	0.420999	0.359135	0.556463	0.449367	0.46939
ABC_TRANSPORTERS	0.313676	0.336407	0.336079	0.364295	0.361843	0.363982	0.369832	0.360493	0.302633	0.363908	0.45015	0.461493	0.428701	0.427813	0.447413	0.433424	0.378215	0.387117	0.405367	0.387944	0.378636	0.473279	0.461172	0.434366	0.443948	0.437696	0.439993	0.455234	0.45515	0.434053	0.446716	0.444969	0.452632	0.461259	0.446326	0.459936	0.352023	0.356155	0.441214	0.373558	0.362681
RIBOSOME	0.626808	0.641036	0.637131	0.622739	0.632917	0.622569	0.594417	0.611348	0.597518	0.62279	0.604834	0.593542	0.557887	0.614765	0.579285	0.604685	0.59798	0.595093	0.611654	0.611138	0.608907	0.605978	0.611097	0.622618	0.616631	0.629308	0.628687	0.595284	0.626702	0.61906	0.636668	0.620108	0.624026	0.584048	0.627927	0.588139	0.625168	0.561625	0.627621	0.584511	0.621472
RNA_DEGRADATION	0.489941	0.508183	0.517211	0.510264	0.516728	0.495976	0.459113	0.501485	0.440645	0.50912	0.503532	0.495357	0.499816	0.51334	0.504147	0.538703	0.500647	0.476775	0.524845	0.511684	0.522296	0.490003	0.49786	0.498014	0.494062	0.521406	0.516667	0.491163	0.527238	0.504399	0.520989	0.531008	0.506427	0.499577	0.506225	0.492741	0.530236	0.502729	0.52828	0.490436	0.508224
RNA_POLYMERASE	0.463436	0.483903	0.507402	0.497585	0.485307	0.511589	0.495724	0.496454	0.400322	0.520305	0.510215	0.480875	0.476688	0.497653	0.480563	0.489176	0.482696	0.49258	0.469894	0.481525	0.512971	0.487732	0.487729	0.499425	0.505729	0.497677	0.498525	0.49488	0.509389	0.486124	0.501618	0.523977	0.504107	0.483711	0.504222	0.483997	0.491248	0.412097	0.512144	0.474259	0.510765
DNA_REPLICATION	0.390259	0.405854	0.449228	0.430328	0.427025	0.457436	0.439906	0.451495	0.346712	0.532795	0.430079	0.42158	0.367994	0.431454	0.41947	0.418106	0.471639	0.42618	0.469244	0.471	0.447076	0.415955	0.424149	0.447643	0.445708	0.479645	0.461657	0.414663	0.452001	0.436407	0.476647	0.4578	0.437936	0.427948	0.468648	0.416821	0.503273	0.388228	0.444653	0.436241	0.502417
SPLICEOSOME	0.56931	0.572867	0.586707	0.572196	0.573368	0.58698	0.549975	0.582147	0.562456	0.597443	0.563571	0.542708	0.541981	0.56626	0.550818	0.572245	0.557909	0.547085	0.562779	0.560817	0.580594	0.542845	0.551169	0.563934	0.558358	0.565312	0.565814	0.534308	0.569239	0.559622	0.566288	0.576029	0.558991	0.548547	0.570998	0.552078	0.580717	0.557353	0.575456	0.545553	0.572995
PROTEASOME	0.531709	0.530127	0.542241	0.502211	0.526139	0.516631	0.461254	0.503192	0.474617	0.543865	0.530745	0.508332	0.504331	0.544291	0.513135	0.539493	0.54136	0.477364	0.53007	0.517758	0.50492	0.503458	0.522082	0.523697	0.514999	0.526963	0.520318	0.49142	0.537222	0.508936	0.529451	0.548082	0.528644	0.498289	0.52168	0.508826	0.536657	0.456602	0.544366	0.503267	0.516482
PROTEIN_EXPORT	0.546173	0.568653	0.587589	0.577118	0.565147	0.531997	0.490266	0.539151	0.470397	0.547045	0.58954	0.568552	0.540834	0.601134	0.560849	0.598747	0.537096	0.49575	0.609169	0.564719	0.560806	0.537477	0.56235	0.552561	0.548609	0.591313	0.578166	0.515248	0.598317	0.528201	0.56473	0.590409	0.586387	0.555629	0.579588	0.550159	0.570237	0.518546	0.59342	0.515447	0.546818
PPAR_SIGNALING_PATHWAY	0.334046	0.351642	0.390903	0.364713	0.372753	0.375561	0.37366	0.37038	0.291667	0.384439	0.515491	0.513866	0.46486	0.510335	0.497414	0.485577	0.37342	0.415248	0.466943	0.398107	0.428954	0.508351	0.518486	0.47727	0.47195	0.474823	0.483498	0.466453	0.49444	0.458819	0.505695	0.477059	0.504981	0.485427	0.491424	0.492492	0.330109	0.338627	0.506415	0.324037	0.381843
BASE_EXCISION_REPAIR	0.411531	0.42485	0.455814	0.430759	0.428818	0.475448	0.467231	0.459875	0.388486	0.530829	0.449981	0.434327	0.439781	0.459751	0.429689	0.451787	0.46361	0.471163	0.428482	0.458362	0.432779	0.453854	0.456826	0.452613	0.459837	0.458922	0.453309	0.465285	0.45303	0.436377	0.469964	0.479268	0.468466	0.437001	0.454005	0.438616	0.459404	0.390262	0.473894	0.441577	0.48235
NUCLEOTIDE_EXCISION_REPAIR	0.430978	0.448486	0.4711	0.474569	0.459208	0.471883	0.449419	0.469499	0.378375	0.498446	0.470355	0.464209	0.431232	0.486959	0.46332	0.467687	0.473284	0.439083	0.498347	0.477572	0.479592	0.462655	0.467296	0.466612	0.461658	0.503392	0.496485	0.459986	0.503599	0.463433	0.505888	0.505373	0.490268	0.452508	0.490969	0.452877	0.49701	0.449083	0.502897	0.454908	0.492503
MISMATCH_REPAIR	0.440492	0.449564	0.482398	0.465944	0.458805	0.457162	0.429608	0.466645	0.400617	0.537965	0.467262	0.45683	0.435521	0.472946	0.456198	0.4604	0.478201	0.436962	0.51097	0.493852	0.473675	0.453715	0.462287	0.455682	0.45628	0.508516	0.49856	0.451363	0.493392	0.460047	0.504215	0.497319	0.481718	0.445484	0.489449	0.444303	0.541294	0.440073	0.48948	0.449607	0.505471
HOMOLOGOUS_RECOMBINATION	0.274726	0.317446	0.359628	0.355508	0.347844	0.368811	0.360761	0.363368	0.196153	0.451023	0.370255	0.359476	0.319378	0.347116	0.358954	0.35033	0.417672	0.351423	0.420503	0.396193	0.357339	0.355439	0.364116	0.371503	0.376266	0.419	0.402606	0.355688	0.392293	0.386489	0.412539	0.387483	0.383697	0.356445	0.397582	0.359625	0.446571	0.337276	0.3836	0.398536	0.438736
MAPK_SIGNALING_PATHWAY	0.411362	0.429453	0.441298	0.430832	0.440516	0.448277	0.440628	0.430187	0.395413	0.436298	0.406382	0.392289	0.382219	0.38118	0.388557	0.395956	0.424618	0.428056	0.351516	0.386722	0.414596	0.402613	0.411229	0.435591	0.436792	0.398125	0.414174	0.352333	0.407712	0.433223	0.390315	0.408848	0.384166	0.400728	0.41224	0.404772	0.419318	0.382965	0.397754	0.425833	0.442446
ERBB_SIGNALING_PATHWAY	0.486342	0.496183	0.488344	0.499118	0.507421	0.51332	0.497671	0.507195	0.438661	0.500314	0.480719	0.460674	0.45377	0.452522	0.464631	0.475668	0.499675	0.497552	0.432268	0.476525	0.495571	0.468741	0.474157	0.497542	0.500657	0.46968	0.473884	0.452937	0.473243	0.504674	0.466679	0.484729	0.455615	0.471197	0.480826	0.475494	0.484105	0.437509	0.456652	0.494909	0.507728
CALCIUM_SIGNALING_PATHWAY	0.228607	0.274352	0.290638	0.298822	0.306172	0.327533	0.32767	0.297535	0.236758	0.304874	0.273595	0.281462	0.247018	0.236942	0.252268	0.241262	0.298812	0.300697	0.241168	0.23381	0.274631	0.291819	0.289593	0.295857	0.324004	0.261073	0.284704	0.214352	0.264257	0.29563	0.245795	0.291528	0.260755	0.26398	0.285795	0.26655	0.276534	0.240771	0.268291	0.295631	0.302525
CYTOKINE_CYTOKINE_RECEPTOR_INTERACTION	0.274203	0.305639	0.329134	0.273094	0.302857	0.285024	0.2762	0.266709	0.243042	0.321177	0.287176	0.262731	0.228928	0.23447	0.268096	0.272	0.312489	0.303497	0.19125	0.255774	0.253722	0.259782	0.27116	0.313146	0.295984	0.20698	0.277849	0.169517	0.258714	0.320044	0.225291	0.272086	0.23679	0.275384	0.29572	0.298079	0.312496	0.213634	0.235735	0.300951	0.316032
CHEMOKINE_SIGNALING_PATHWAY	0.428649	0.442137	0.457253	0.424099	0.448984	0.436076	0.428816	0.419358	0.391171	0.448404	0.414759	0.394306	0.372454	0.38304	0.414117	0.40091	0.448458	0.441831	0.319891	0.407868	0.397354	0.404453	0.411981	0.434386	0.414935	0.360775	0.398056	0.335291	0.393061	0.449789	0.368609	0.406687	0.385455	0.42069	0.425727	0.440286	0.456273	0.353071	0.386191	0.460876	0.441228
PHOSPHATIDYLINOSITOL_SIGNALING_SYSTEM	0.44955	0.448362	0.446588	0.458377	0.470893	0.480573	0.467587	0.45888	0.428601	0.465228	0.448538	0.441047	0.430243	0.422316	0.44616	0.425214	0.481545	0.472482	0.37517	0.454097	0.438597	0.453948	0.452166	0.465724	0.464612	0.413663	0.429991	0.421144	0.431619	0.470669	0.412839	0.438973	0.421931	0.448731	0.441951	0.449723	0.453342	0.431276	0.42775	0.481968	0.474425
NEUROACTIVE_LIGAND_RECEPTOR_INTERACTION	-0.00884769	0.0296598	0.0693876	0.0640827	0.0711276	0.0809233	0.084018	0.0663279	0.00353546	0.106559	0.0711994	0.0652616	0.047154	0.056658	0.056499	0.0746092	0.0780977	0.10644	0.00924821	0.0433357	0.0495834	0.0621947	0.0718527	0.0582557	0.0867515	0.012316	0.045381	0.0313747	0.0407491	0.0661043	0.00644316	0.0759434	0.0266784	0.0531662	0.0512904	0.0571668	0.0633569	0.0534388	0.047325	0.0653142	0.0600987
CELL_CYCLE	0.415528	0.44075	0.460447	0.445805	0.454112	0.460608	0.423423	0.445713	0.372393	0.533885	0.463962	0.443235	0.397683	0.416753	0.437697	0.438879	0.496142	0.441199	0.497196	0.494646	0.4852	0.440938	0.445062	0.466977	0.457391	0.497297	0.496942	0.404523	0.447373	0.479548	0.486526	0.458934	0.441883	0.437683	0.491165	0.44562	0.512796	0.417588	0.450351	0.468593	0.505412
OOCYTE_MEIOSIS	0.361432	0.394945	0.412075	0.40135	0.407081	0.407172	0.38466	0.399646	0.348458	0.449661	0.41319	0.424167	0.374034	0.384869	0.403283	0.400303	0.438445	0.395063	0.43502	0.422247	0.422095	0.422972	0.412867	0.422393	0.412471	0.438667	0.442493	0.374868	0.40851	0.420562	0.433185	0.409187	0.418414	0.405614	0.440562	0.40193	0.435813	0.371873	0.421688	0.416627	0.432864
P53_SIGNALING_PATHWAY	0.450487	0.457003	0.486859	0.459776	0.471254	0.465322	0.446301	0.451874	0.361308	0.521989	0.497114	0.465795	0.425018	0.438615	0.449132	0.446577	0.497025	0.461026	0.46782	0.481584	0.494955	0.462123	0.474544	0.491884	0.495398	0.477694	0.497053	0.420947	0.454716	0.50808	0.483801	0.472083	0.446461	0.445236	0.505383	0.454855	0.490049	0.406715	0.460757	0.468815	0.510813
UBIQUITIN_MEDIATED_PROTEOLYSIS	0.50383	0.515671	0.520891	0.520461	0.520829	0.507318	0.48577	0.50711	0.449237	0.515132	0.524412	0.520858	0.506308	0.515812	0.511943	0.526943	0.533774	0.497376	0.53031	0.520835	0.533052	0.513203	0.514137	0.519076	0.517873	0.538036	0.532938	0.502329	0.526387	0.530752	0.532795	0.533861	0.517974	0.515286	0.528683	0.508021	0.530984	0.488316	0.521782	0.517481	0.530578
REGULATION_OF_AUTOPHAGY	0.189725	0.2042	0.205423	0.188011	0.192119	0.182857	0.146324	0.164247	0.120265	0.177063	0.174536	0.186878	0.188442	0.20105	0.1757	0.206712	0.159431	0.176827	0.187837	0.188234	0.189658	0.167767	0.166879	0.170231	0.179395	0.181558	0.16497	0.152222	0.194252	0.172444	0.183515	0.203151	0.175	0.196474	0.165212	0.174	0.198842	0.225112	0.1863	0.169556	0.162448
ENDOCYTOSIS	0.520985	0.525502	0.522658	0.527868	0.534935	0.545106	0.537352	0.531179	0.464275	0.539252	0.497005	0.489599	0.472194	0.480878	0.489224	0.48023	0.515364	0.527491	0.449073	0.484283	0.506087	0.50194	0.506024	0.524101	0.524801	0.488393	0.500418	0.471129	0.49295	0.52804	0.491969	0.503434	0.483877	0.499619	0.509395	0.506544	0.521069	0.475497	0.492252	0.52361	0.531609
PEROXISOME	0.406533	0.407067	0.441201	0.447998	0.431561	0.443498	0.447436	0.446706	0.302822	0.449641	0.543972	0.55837	0.520752	0.549431	0.555481	0.524479	0.425083	0.436541	0.500855	0.4318	0.443398	0.561707	0.560201	0.501899	0.50664	0.526123	0.519556	0.5623	0.559799	0.478847	0.545996	0.548079	0.566888	0.561503	0.530811	0.560612	0.407306	0.380001	0.560659	0.419644	0.424751
MTOR_SIGNALING_PATHWAY	0.491219	0.505858	0.506672	0.508376	0.511022	0.512867	0.503919	0.505986	0.453227	0.507099	0.490592	0.483144	0.471828	0.48225	0.481873	0.484096	0.508234	0.507219	0.452406	0.485687	0.502471	0.494723	0.491767	0.505892	0.503076	0.483005	0.488068	0.481285	0.493986	0.506861	0.487981	0.49804	0.491036	0.485772	0.497323	0.48991	0.506715	0.462792	0.49407	0.521731	0.51308
APOPTOSIS	0.510258	0.500667	0.517122	0.484562	0.500234	0.503458	0.490979	0.480291	0.452395	0.497249	0.480184	0.470605	0.467286	0.475442	0.476939	0.485731	0.496521	0.483783	0.426358	0.465282	0.466466	0.469779	0.473656	0.499528	0.49353	0.468481	0.483133	0.449161	0.479549	0.50899	0.467663	0.478795	0.488231	0.482723	0.491713	0.491337	0.4969	0.425808	0.48535	0.518072	0.509064
VASCULAR_SMOOTH_MUSCLE_CONTRACTION	0.390244	0.419543	0.426952	0.432438	0.441871	0.455662	0.448675	0.435982	0.391402	0.42511	0.419241	0.429859	0.370353	0.371499	0.403964	0.381134	0.431028	0.422679	0.342113	0.36925	0.406929	0.441411	0.440989	0.433902	0.43625	0.374743	0.399629	0.37298	0.38814	0.429223	0.374348	0.393333	0.375061	0.413485	0.400273	0.417578	0.403252	0.397533	0.389154	0.406036	0.419976
WNT_SIGNALING_PATHWAY	0.407162	0.431741	0.428558	0.441364	0.459438	0.456796	0.452211	0.448433	0.371269	0.455055	0.415789	0.398293	0.357156	0.360296	0.381364	0.364936	0.419458	0.412857	0.343463	0.3719	0.402637	0.403071	0.402325	0.419987	0.421046	0.372786	0.392142	0.347856	0.381963	0.424445	0.366996	0.38616	0.360245	0.382337	0.402043	0.384107	0.401602	0.372038	0.370293	0.403963	0.42723
DORSO_VENTRAL_AXIS_FORMATION	0.423085	0.438467	0.432294	0.455793	0.464683	0.447949	0.451886	0.454746	0.411877	0.462593	0.432963	0.447054	0.445953	0.453035	0.413464	0.460984	0.481862	0.482266	0.438737	0.420352	0.440139	0.444849	0.444566	0.472213	0.470306	0.409074	0.443358	0.424232	0.415484	0.450648	0.446431	0.423985	0.412158	0.426256	0.433126	0.43753	0.465909	0.440219	0.435995	0.470388	0.469475
NOTCH_SIGNALING_PATHWAY	0.495019	0.499036	0.493362	0.503382	0.505353	0.524331	0.528399	0.510109	0.46866	0.512836	0.464064	0.460509	0.458267	0.443502	0.446016	0.449374	0.497567	0.528324	0.366543	0.431543	0.463973	0.495242	0.494694	0.509531	0.51275	0.435172	0.446909	0.46967	0.469857	0.507552	0.445402	0.476835	0.464298	0.4737	0.480074	0.482477	0.49204	0.441093	0.474355	0.536386	0.529418
HEDGEHOG_SIGNALING_PATHWAY	0.235261	0.289858	0.295419	0.325097	0.317137	0.328074	0.340818	0.33006	0.183131	0.386829	0.269848	0.249821	0.235443	0.171938	0.213511	0.202785	0.267974	0.242708	0.179224	0.167899	0.209908	0.263452	0.258489	0.258696	0.275436	0.195705	0.227985	0.202715	0.227999	0.290689	0.192009	0.210906	0.198916	0.220398	0.258945	0.230192	0.248334	0.22386	0.194808	0.230748	0.282574
TGF_BETA_SIGNALING_PATHWAY	0.41116	0.449618	0.447651	0.463583	0.468282	0.469992	0.458469	0.444861	0.405514	0.461932	0.460036	0.441983	0.413309	0.431215	0.41039	0.448045	0.443715	0.43028	0.439427	0.406986	0.462645	0.446248	0.453019	0.460806	0.457752	0.446599	0.454925	0.400778	0.446693	0.459607	0.438545	0.452671	0.429658	0.424454	0.450953	0.430118	0.440545	0.414231	0.436358	0.43882	0.453577
AXON_GUIDANCE	0.398357	0.422086	0.423523	0.438913	0.452872	0.449711	0.453569	0.438234	0.392304	0.468486	0.426097	0.410166	0.374536	0.395339	0.399438	0.39923	0.432515	0.448856	0.342699	0.386678	0.417392	0.425125	0.427385	0.445068	0.437832	0.384999	0.41029	0.379867	0.415794	0.435715	0.391471	0.412391	0.387137	0.404177	0.407648	0.412182	0.410896	0.356026	0.402596	0.416217	0.446984
VEGF_SIGNALING_PATHWAY	0.448501	0.458763	0.465574	0.45235	0.471148	0.481082	0.471406	0.461263	0.387898	0.459407	0.436021	0.417167	0.420467	0.414917	0.428739	0.404011	0.455631	0.465331	0.351585	0.426369	0.428322	0.431388	0.439113	0.467023	0.467833	0.40301	0.4299	0.40137	0.424314	0.464913	0.403808	0.415223	0.412906	0.434783	0.436565	0.443645	0.433809	0.376972	0.430739	0.450036	0.463935
FOCAL_ADHESION	0.499264	0.515061	0.51119	0.510361	0.519092	0.535103	0.527282	0.513738	0.507138	0.535231	0.498463	0.501126	0.448764	0.460575	0.467072	0.470968	0.519516	0.537273	0.437281	0.487859	0.510401	0.512746	0.514463	0.522395	0.52262	0.481402	0.498892	0.432637	0.489323	0.526369	0.478866	0.48899	0.463485	0.47817	0.498843	0.49242	0.504012	0.471572	0.473205	0.509163	0.526376
ECM_RECEPTOR_INTERACTION	0.436176	0.455738	0.453574	0.463637	0.473959	0.494393	0.488193	0.461615	0.46353	0.50971	0.466591	0.463285	0.372344	0.403303	0.412169	0.407618	0.487528	0.507546	0.358048	0.439196	0.467778	0.480084	0.481608	0.485801	0.484007	0.413129	0.446507	0.364903	0.429137	0.497368	0.410707	0.424844	0.405843	0.43189	0.439919	0.450076	0.458929	0.424363	0.41054	0.457517	0.481042
CELL_ADHESION_MOLECULES_CAMS	0.3925	0.431648	0.449222	0.435455	0.456783	0.446436	0.430591	0.426829	0.374453	0.457082	0.40497	0.418602	0.350813	0.339368	0.403026	0.373743	0.436315	0.44333	0.309967	0.410521	0.409207	0.427842	0.419898	0.429894	0.421879	0.328428	0.391995	0.332538	0.380792	0.426339	0.352506	0.388006	0.362767	0.403387	0.388684	0.42472	0.430103	0.373076	0.360928	0.3999	0.419721
ADHERENS_JUNCTION	0.53181	0.546107	0.530807	0.546309	0.550844	0.556226	0.550126	0.553933	0.515842	0.561331	0.552589	0.546776	0.516366	0.535808	0.541296	0.531597	0.563551	0.564131	0.519954	0.533692	0.564627	0.544906	0.550788	0.556585	0.559307	0.54362	0.545407	0.512856	0.542924	0.553843	0.537732	0.54702	0.531123	0.539235	0.552872	0.542474	0.546445	0.522309	0.544499	0.532586	0.561214
TIGHT_JUNCTION	0.424919	0.437587	0.43742	0.434736	0.437934	0.452814	0.456651	0.44313	0.409321	0.461529	0.419352	0.456358	0.40708	0.406114	0.404468	0.421573	0.421528	0.442339	0.405269	0.410987	0.437859	0.463887	0.469839	0.44902	0.450401	0.435192	0.442139	0.407576	0.437486	0.440836	0.438025	0.434238	0.429527	0.406328	0.442091	0.420042	0.408433	0.394959	0.442798	0.391392	0.433976
GAP_JUNCTION	0.38559	0.396685	0.411243	0.409982	0.419608	0.412005	0.410078	0.400966	0.385024	0.417241	0.361222	0.381853	0.317284	0.356527	0.352575	0.363993	0.399078	0.397506	0.327315	0.356049	0.400549	0.387863	0.381039	0.380432	0.373775	0.352193	0.363978	0.326169	0.340899	0.38372	0.331981	0.36293	0.341716	0.349681	0.369437	0.374215	0.374369	0.386785	0.357151	0.394005	0.392428
COMPLEMENT_AND_COAGULATION_CASCADES	0.381365	0.402171	0.42411	0.375902	0.388875	0.412987	0.384998	0.361233	0.345483	0.386537	0.639453	0.630309	0.581465	0.617018	0.62647	0.621449	0.396938	0.510898	0.575445	0.489303	0.50547	0.633956	0.633789	0.622085	0.622919	0.611059	0.621852	0.605111	0.634752	0.611079	0.616628	0.636538	0.621182	0.630993	0.628833	0.641634	0.370783	0.370305	0.625925	0.380174	0.439929
ANTIGEN_PROCESSING_AND_PRESENTATION	0.417628	0.414807	0.43167	0.384792	0.431629	0.423722	0.380539	0.387745	0.400309	0.408242	0.375046	0.401423	0.365573	0.326706	0.402282	0.355736	0.41284	0.400678	0.300916	0.411436	0.381332	0.38711	0.385863	0.390877	0.371025	0.298253	0.340731	0.288184	0.32104	0.399363	0.325179	0.362324	0.324032	0.402713	0.344537	0.401797	0.425876	0.416562	0.31825	0.394137	0.387485
TOLL_LIKE_RECEPTOR_SIGNALING_PATHWAY	0.425898	0.425356	0.432728	0.405578	0.426409	0.41065	0.383489	0.395779	0.356613	0.409986	0.398613	0.396394	0.387746	0.407998	0.391474	0.39928	0.438253	0.423437	0.340752	0.399408	0.392605	0.39464	0.402361	0.418406	0.411668	0.362213	0.38602	0.333843	0.405871	0.429346	0.381737	0.40148	0.394549	0.405466	0.402834	0.412156	0.434111	0.37015	0.407214	0.451663	0.422357
NOD_LIKE_RECEPTOR_SIGNALING_PATHWAY	0.510744	0.516229	0.525161	0.481431	0.506793	0.495472	0.472666	0.477628	0.456436	0.4966	0.476756	0.44559	0.452007	0.465461	0.450123	0.4816	0.523354	0.505514	0.402544	0.463626	0.471026	0.44145	0.453155	0.505213	0.487189	0.430721	0.480627	0.369016	0.457378	0.526907	0.441905	0.471161	0.439571	0.450228	0.488514	0.485232	0.51617	0.435287	0.460561	0.546272	0.533108
RIG_I_LIKE_RECEPTOR_SIGNALING_PATHWAY	0.363628	0.362026	0.350186	0.347059	0.364376	0.35786	0.333668	0.334984	0.309517	0.347096	0.340408	0.339262	0.362076	0.366883	0.319115	0.351948	0.370944	0.358266	0.317105	0.34127	0.327167	0.342287	0.347823	0.365201	0.364165	0.346165	0.345423	0.310855	0.357092	0.373694	0.342229	0.342713	0.349334	0.348197	0.358312	0.346492	0.372535	0.327835	0.354229	0.371098	0.366593
CYTOSOLIC_DNA_SENSING_PATHWAY	0.349155	0.352356	0.361098	0.319745	0.335545	0.326465	0.298274	0.311082	0.297878	0.331324	0.312948	0.308279	0.297217	0.325628	0.292363	0.318171	0.353176	0.335095	0.256132	0.320949	0.313005	0.292271	0.299006	0.331094	0.316344	0.276832	0.298196	0.230813	0.297989	0.332963	0.27931	0.305307	0.29747	0.306471	0.313632	0.321875	0.357637	0.301054	0.310724	0.340294	0.340142
JAK_STAT_SIGNALING_PATHWAY	0.294198	0.312468	0.321748	0.289532	0.312553	0.298589	0.283349	0.286072	0.27277	0.317039	0.309657	0.293223	0.2883	0.280895	0.290171	0.300628	0.329898	0.317465	0.256077	0.292867	0.288971	0.281723	0.288077	0.319585	0.316354	0.267295	0.299528	0.233177	0.291455	0.329303	0.254817	0.298161	0.269176	0.293677	0.307736	0.305363	0.319735	0.285408	0.274499	0.330804	0.33566
HEMATOPOIETIC_CELL_LINEAGE	0.37563	0.378137	0.415316	0.347482	0.384834	0.372506	0.355343	0.346693	0.330565	0.385109	0.331472	0.310202	0.251847	0.278198	0.352073	0.304939	0.351595	0.396003	0.223998	0.337291	0.329045	0.309806	0.321001	0.354137	0.342318	0.26678	0.315189	0.21847	0.290745	0.370533	0.276198	0.316416	0.277115	0.352259	0.340995	0.385555	0.381052	0.299389	0.287343	0.362848	0.371821
NATURAL_KILLER_CELL_MEDIATED_CYTOTOXICITY	0.390471	0.374012	0.393384	0.365376	0.398247	0.406833	0.367462	0.36197	0.348161	0.389355	0.368746	0.355885	0.345574	0.317239	0.377242	0.33494	0.402352	0.390377	0.261726	0.382405	0.349352	0.347933	0.354572	0.371715	0.360544	0.295589	0.318965	0.273493	0.326516	0.39442	0.292953	0.344778	0.307301	0.377836	0.347444	0.3824	0.401731	0.350675	0.324344	0.417165	0.383483
T_CELL_RECEPTOR_SIGNALING_PATHWAY	0.462742	0.477253	0.474377	0.452513	0.483996	0.480029	0.451696	0.468626	0.431291	0.476485	0.447757	0.432476	0.40716	0.397953	0.450319	0.429524	0.479245	0.481513	0.3682	0.476483	0.452639	0.439412	0.434212	0.465628	0.4556	0.394187	0.431043	0.374916	0.420886	0.466142	0.397663	0.438811	0.401459	0.45738	0.439	0.462042	0.486383	0.420695	0.413977	0.47976	0.474826
B_CELL_RECEPTOR_SIGNALING_PATHWAY	0.520371	0.501941	0.530775	0.490308	0.50929	0.511781	0.494999	0.505279	0.464198	0.514494	0.505479	0.472188	0.478478	0.471139	0.50961	0.484799	0.513455	0.524025	0.430066	0.506151	0.494646	0.482264	0.479135	0.503787	0.500679	0.470367	0.47784	0.447317	0.490798	0.520418	0.469965	0.500115	0.476439	0.513568	0.510006	0.519379	0.551885	0.436	0.485265	0.536613	0.522098
FC_EPSILON_RI_SIGNALING_PATHWAY	0.422063	0.426822	0.447775	0.430714	0.443682	0.445555	0.439666	0.447695	0.357341	0.426384	0.409427	0.38863	0.376061	0.367809	0.406301	0.372382	0.420242	0.417623	0.317525	0.409028	0.404455	0.394822	0.400749	0.426864	0.423383	0.357419	0.385594	0.348003	0.374551	0.430916	0.351385	0.378785	0.358897	0.416745	0.404924	0.418983	0.423319	0.392705	0.381618	0.424897	0.437174
FC_GAMMA_R_MEDIATED_PHAGOCYTOSIS	0.519337	0.514088	0.525217	0.514823	0.528025	0.53695	0.53023	0.521474	0.462217	0.5144	0.503098	0.48226	0.46132	0.464428	0.494605	0.473844	0.528956	0.547481	0.415472	0.507336	0.506031	0.491308	0.493628	0.514328	0.51162	0.454398	0.473626	0.443335	0.472689	0.531663	0.454626	0.493487	0.46222	0.497726	0.497324	0.50579	0.524548	0.470889	0.471914	0.557544	0.541038
LEUKOCYTE_TRANSENDOTHELIAL_MIGRATION	0.45615	0.460606	0.471641	0.457335	0.467908	0.473258	0.47358	0.456896	0.433228	0.473329	0.434405	0.448072	0.411636	0.417094	0.443786	0.424149	0.448701	0.472988	0.371091	0.438286	0.43851	0.457964	0.464032	0.46012	0.46312	0.419402	0.439577	0.399298	0.43945	0.474061	0.424345	0.446202	0.427462	0.451825	0.466887	0.461693	0.454241	0.398645	0.44115	0.458003	0.467509
INTESTINAL_IMMUNE_NETWORK_FOR_IGA_PRODUCTION	0.349528	0.377696	0.426718	0.366658	0.403616	0.383556	0.361321	0.398322	0.314189	0.401962	0.329185	0.336759	0.291267	0.236448	0.334111	0.294708	0.393613	0.368595	0.239816	0.391826	0.333914	0.345396	0.329714	0.3647	0.333762	0.22203	0.32774	0.188482	0.302624	0.348194	0.254873	0.313801	0.24915	0.344816	0.29958	0.367392	0.405733	0.330918	0.249337	0.308991	0.344221
LONG_TERM_POTENTIATION	0.369645	0.397477	0.403478	0.409291	0.41977	0.437305	0.417585	0.416915	0.385772	0.408804	0.3922	0.401209	0.368599	0.383474	0.395004	0.373058	0.406747	0.393737	0.365918	0.386134	0.3983	0.400764	0.398233	0.403821	0.401943	0.371568	0.38687	0.352316	0.385999	0.409685	0.373507	0.391513	0.394448	0.396836	0.3912	0.382678	0.402402	0.38548	0.383829	0.414688	0.399945
NEUROTROPHIN_SIGNALING_PATHWAY	0.49	0.501094	0.51065	0.51248	0.518558	0.530711	0.519857	0.517182	0.465823	0.5124	0.49256	0.483434	0.471729	0.472041	0.485859	0.480202	0.516303	0.514731	0.447262	0.479404	0.501753	0.496922	0.497836	0.523805	0.519663	0.482113	0.498969	0.4748	0.489006	0.520864	0.48682	0.498556	0.486241	0.499861	0.505742	0.503109	0.513606	0.456194	0.48949	0.533716	0.522395
LONG_TERM_DEPRESSION	0.35543	0.388376	0.38884	0.397432	0.404357	0.404571	0.399674	0.39703	0.353775	0.388825	0.372448	0.362764	0.324434	0.347777	0.35234	0.348707	0.378562	0.370307	0.316161	0.358859	0.374598	0.36528	0.373285	0.377504	0.374354	0.320316	0.361449	0.313362	0.340473	0.375109	0.318835	0.338398	0.317288	0.353711	0.343775	0.358431	0.345238	0.371159	0.328872	0.356723	0.366125
OLFACTORY_TRANSDUCTION	-0.122011	-0.153107	-0.235827	-0.335498	-0.342102	-0.358366	-0.353607	-0.338702	-0.00774372	-0.214201	-0.296554	-0.239679	-0.0996899	-0.0795865	-0.23347	-0.0826109	-0.198606	-0.176749	-0.180825	-0.112044	-0.285991	-0.352953	-0.310713	-0.352672	-0.357015	-0.353073	-0.32617	-0.231024	-0.333562	-0.33025	-0.326263	-0.344724	-0.312124	-0.347904	-0.320366	-0.352892	-0.318124	-0.0275109	-0.297289	-0.321897	-0.35743
REGULATION_OF_ACTIN_CYTOSKELETON	0.43511	0.448785	0.450206	0.448536	0.454918	0.466191	0.46199	0.449633	0.417213	0.458386	0.431163	0.433683	0.38991	0.405557	0.406951	0.41776	0.449026	0.465225	0.398382	0.416972	0.443623	0.444953	0.452182	0.458221	0.461328	0.437922	0.445552	0.388142	0.435928	0.462417	0.437044	0.437508	0.415511	0.422343	0.450291	0.429089	0.445403	0.397025	0.42771	0.452399	0.463894
INSULIN_SIGNALING_PATHWAY	0.466052	0.469167	0.475548	0.47255	0.481181	0.480691	0.473954	0.473002	0.428461	0.474672	0.487905	0.493082	0.482393	0.474421	0.489232	0.484667	0.4731	0.48832	0.455896	0.459905	0.472999	0.500994	0.500573	0.498129	0.508534	0.497963	0.497734	0.486237	0.506253	0.496227	0.494307	0.503429	0.496451	0.496922	0.511577	0.499697	0.460402	0.421923	0.49851	0.477968	0.480974
GNRH_SIGNALING_PATHWAY	0.389411	0.414986	0.419641	0.418204	0.428692	0.442185	0.435117	0.435364	0.376448	0.434451	0.407965	0.414852	0.372681	0.380094	0.404715	0.37702	0.426761	0.423185	0.342639	0.388928	0.405355	0.427676	0.429865	0.433179	0.437509	0.374773	0.403866	0.387312	0.397839	0.431641	0.380832	0.397159	0.388709	0.415866	0.409729	0.419345	0.405991	0.397412	0.40408	0.420121	0.425305
PROGESTERONE_MEDIATED_OOCYTE_MATURATION	0.376281	0.403362	0.418866	0.418142	0.421931	0.423443	0.40466	0.411078	0.338584	0.455992	0.41771	0.417012	0.374159	0.389836	0.402612	0.398487	0.439479	0.410316	0.412711	0.420051	0.421054	0.419262	0.417619	0.431457	0.425629	0.439781	0.435015	0.382778	0.421317	0.43203	0.435601	0.421446	0.417151	0.414512	0.445126	0.415604	0.446798	0.382187	0.413489	0.435771	0.446085
MELANOGENESIS	0.328956	0.35526	0.361112	0.379897	0.383936	0.406307	0.401875	0.391524	0.303525	0.420616	0.34741	0.343492	0.303195	0.276475	0.325984	0.292544	0.349223	0.354151	0.275096	0.290397	0.324892	0.354248	0.354779	0.364401	0.368695	0.304947	0.33193	0.293818	0.323219	0.373009	0.299283	0.326915	0.302415	0.329372	0.353035	0.337959	0.334378	0.309526	0.30431	0.342671	0.367763
ADIPOCYTOKINE_SIGNALING_PATHWAY	0.416962	0.421343	0.454995	0.435851	0.442384	0.442288	0.431419	0.433283	0.387535	0.44022	0.477618	0.458891	0.460168	0.466782	0.459994	0.461362	0.431715	0.461563	0.429144	0.406103	0.443266	0.470894	0.477567	0.476911	0.499843	0.469929	0.472175	0.449971	0.490001	0.466679	0.469594	0.500619	0.48889	0.479923	0.480339	0.468617	0.433038	0.363826	0.488127	0.454972	0.445925
TYPE_II_DIABETES_MELLITUS	0.373774	0.373305	0.385656	0.362922	0.390928	0.387686	0.394599	0.373219	0.350213	0.378189	0.376019	0.363801	0.35496	0.356978	0.373535	0.371661	0.381456	0.384542	0.317666	0.325968	0.379772	0.38631	0.380227	0.406899	0.419052	0.386305	0.38572	0.340259	0.399194	0.418359	0.379955	0.401603	0.373133	0.39332	0.402443	0.397407	0.353452	0.324018	0.381785	0.379826	0.383987
TYPE_I_DIABETES_MELLITUS	0.447023	0.446783	0.451689	0.424556	0.451713	0.425515	0.390643	0.41189	0.385715	0.434634	0.356992	0.389866	0.303851	0.324482	0.364233	0.348121	0.44912	0.439979	0.250785	0.437599	0.410386	0.38184	0.383314	0.418792	0.409972	0.270608	0.363995	0.215045	0.343153	0.411472	0.304862	0.350748	0.274911	0.372227	0.362536	0.383047	0.457927	0.365684	0.281368	0.412015	0.426511
MATURITY_ONSET_DIABETES_OF_THE_YOUNG	-0.0813739	-0.048382	-0.0031668	-0.0558698	-0.0535741	-0.0289287	0.0018155	0.00719637	-0.0639382	0.0840795	0.219685	0.246976	0.202554	0.267448	0.212827	0.230274	-0.0147682	0.0385916	0.19697	0.0276351	0.00036763	0.248914	0.27276	0.176584	0.195884	0.237102	0.221286	0.272317	0.30332	0.154733	0.27203	0.248189	0.309077	0.249653	0.239979	0.244757	-0.0993538	0.00537861	0.28105	-0.0964871	-0.0613936
ALDOSTERONE_REGULATED_SODIUM_REABSORPTION	0.384109	0.404279	0.415801	0.416788	0.431911	0.43624	0.427188	0.418416	0.389685	0.41958	0.393302	0.39201	0.34139	0.349905	0.395216	0.335361	0.403386	0.438216	0.328583	0.387848	0.403963	0.39483	0.406552	0.419161	0.428079	0.34114	0.379582	0.328335	0.374851	0.417794	0.345337	0.386283	0.354678	0.38788	0.387073	0.372986	0.398032	0.372284	0.366783	0.419036	0.413145
VASOPRESSIN_REGULATED_WATER_REABSORPTION	0.48362	0.491492	0.508177	0.50772	0.507788	0.503178	0.492348	0.506788	0.468521	0.508955	0.497269	0.499352	0.444408	0.474444	0.475807	0.477664	0.490256	0.498589	0.455538	0.49691	0.498823	0.490088	0.491727	0.501859	0.495601	0.472389	0.48679	0.449581	0.485059	0.4959	0.46758	0.500068	0.494083	0.475204	0.471838	0.473186	0.481274	0.489928	0.479488	0.494181	0.495794
ALZHEIMERS_DISEASE	0.485785	0.495963	0.513144	0.502065	0.499677	0.491602	0.477782	0.485719	0.42673	0.500343	0.489483	0.488457	0.451339	0.497848	0.473191	0.484835	0.474142	0.474777	0.476176	0.463138	0.47639	0.496726	0.498912	0.497764	0.505619	0.512808	0.511014	0.471697	0.518793	0.496249	0.509471	0.52341	0.511624	0.483185	0.518528	0.485056	0.483756	0.404879	0.519178	0.469992	0.489463
PARKINSONS_DISEASE	0.507971	0.513287	0.538467	0.520626	0.512634	0.493922	0.483919	0.496054	0.438589	0.52071	0.516902	0.50667	0.480455	0.527926	0.497724	0.51372	0.485744	0.47965	0.512202	0.494421	0.487956	0.51683	0.520741	0.505217	0.530843	0.538816	0.535844	0.514892	0.544582	0.510507	0.544634	0.547644	0.543271	0.502642	0.546718	0.500683	0.491357	0.405989	0.539969	0.465725	0.492869
AMYOTROPHIC_LATERAL_SCLEROSIS_ALS	0.398404	0.408077	0.410976	0.407789	0.41789	0.437791	0.436265	0.420044	0.37669	0.423804	0.402771	0.38597	0.397072	0.400008	0.390421	0.387049	0.411494	0.397025	0.343063	0.382525	0.38596	0.403116	0.390002	0.416752	0.421366	0.367291	0.377716	0.357228	0.399514	0.416629	0.354899	0.412451	0.398467	0.399366	0.391516	0.38944	0.420241	0.35607	0.400141	0.430298	0.412539
HUNTINGTONS_DISEASE	0.486229	0.491029	0.51513	0.510328	0.498382	0.498047	0.485909	0.502218	0.426672	0.513439	0.502141	0.48748	0.469766	0.508366	0.480639	0.49331	0.479752	0.480951	0.489798	0.476475	0.482398	0.496721	0.50252	0.499088	0.513342	0.514009	0.509345	0.487508	0.517242	0.492942	0.519052	0.526994	0.513436	0.485755	0.521547	0.484327	0.478432	0.419806	0.514556	0.468524	0.489299
PRION_DISEASES	0.513653	0.499199	0.535256	0.498074	0.516985	0.508808	0.493873	0.492832	0.518852	0.504101	0.56131	0.545521	0.516653	0.53752	0.527348	0.551165	0.483872	0.534582	0.459602	0.496638	0.522871	0.540692	0.550729	0.573878	0.567822	0.515607	0.550891	0.488596	0.542968	0.582312	0.52124	0.535009	0.542955	0.537424	0.558321	0.561371	0.460433	0.4429	0.543473	0.505446	0.526515
VIBRIO_CHOLERAE_INFECTION	0.483928	0.478781	0.496631	0.472607	0.488917	0.478412	0.466399	0.46635	0.42369	0.481786	0.473913	0.466681	0.445364	0.450808	0.448527	0.474347	0.480923	0.482276	0.412186	0.47792	0.467953	0.463896	0.455537	0.480282	0.483262	0.437651	0.450284	0.42203	0.458722	0.484933	0.443229	0.468287	0.455229	0.444102	0.457838	0.441093	0.464442	0.447776	0.450497	0.462095	0.484593
EPITHELIAL_CELL_SIGNALING_IN_HELICOBACTER_PYLORI_INFECTION	0.518274	0.514924	0.518798	0.507128	0.521684	0.508312	0.498686	0.497502	0.443695	0.522466	0.49298	0.47149	0.466585	0.472672	0.469673	0.493547	0.509886	0.516216	0.431822	0.47517	0.500962	0.483835	0.476848	0.500747	0.505783	0.467527	0.482341	0.436053	0.489427	0.518447	0.474827	0.496717	0.473741	0.476212	0.495799	0.481029	0.512234	0.455	0.483646	0.509883	0.519714
LEISHMANIA_INFECTION	0.559832	0.557609	0.563335	0.527832	0.555637	0.551502	0.524103	0.528895	0.505039	0.537143	0.497373	0.479612	0.459482	0.464601	0.498921	0.480623	0.529028	0.548239	0.386204	0.50783	0.506546	0.491955	0.495107	0.524785	0.512176	0.428431	0.473861	0.407169	0.483174	0.546001	0.445928	0.485026	0.449787	0.513465	0.507142	0.52698	0.556786	0.490452	0.469074	0.563709	0.550604
PATHWAYS_IN_CANCER	0.433752	0.459375	0.457455	0.469784	0.472173	0.480564	0.470365	0.466094	0.412053	0.493116	0.448444	0.426038	0.405659	0.415667	0.416956	0.431063	0.463911	0.464981	0.397415	0.42242	0.443869	0.436776	0.445535	0.467749	0.4663	0.428446	0.450722	0.387504	0.436792	0.478578	0.431073	0.439298	0.42085	0.424196	0.455124	0.435411	0.462375	0.408605	0.430444	0.461326	0.479349
COLORECTAL_CANCER	0.511356	0.519018	0.517895	0.525289	0.532872	0.531481	0.522126	0.52709	0.472903	0.533267	0.506945	0.488151	0.463691	0.483421	0.492678	0.49587	0.521843	0.518076	0.469122	0.519127	0.509395	0.493151	0.496239	0.517682	0.510359	0.498712	0.507676	0.467454	0.502003	0.524014	0.495133	0.500239	0.490986	0.497619	0.514988	0.501766	0.534783	0.469161	0.497003	0.528662	0.526595
RENAL_CELL_CARCINOMA	0.533559	0.552037	0.53402	0.543295	0.551261	0.549681	0.526644	0.536344	0.507584	0.558357	0.52479	0.509671	0.487959	0.521585	0.504473	0.528099	0.540282	0.547174	0.495871	0.507051	0.532567	0.512171	0.52105	0.536714	0.536032	0.528424	0.52567	0.492421	0.529818	0.544668	0.53038	0.533995	0.512768	0.508594	0.534538	0.517751	0.542468	0.488317	0.52021	0.55243	0.547328
PANCREATIC_CANCER	0.513094	0.522817	0.515492	0.52117	0.528433	0.531664	0.516653	0.519262	0.44937	0.54434	0.512225	0.501166	0.476317	0.492873	0.491367	0.499973	0.534918	0.5239	0.482163	0.506623	0.52184	0.501633	0.504789	0.525982	0.517958	0.507358	0.513332	0.471623	0.512257	0.535748	0.508125	0.514362	0.499575	0.492304	0.518436	0.498895	0.537894	0.462286	0.502076	0.53837	0.542788
ENDOMETRIAL_CANCER	0.507767	0.507815	0.508946	0.519046	0.525495	0.533067	0.526898	0.528229	0.473123	0.520002	0.50797	0.496003	0.480548	0.482964	0.502362	0.495682	0.526821	0.531478	0.459175	0.51427	0.515719	0.504016	0.508745	0.524055	0.522849	0.505282	0.505991	0.493427	0.504877	0.52736	0.49875	0.508379	0.493795	0.511481	0.516989	0.512015	0.528679	0.473755	0.495628	0.534773	0.527799
GLIOMA	0.467422	0.480452	0.479218	0.482188	0.491832	0.505949	0.484941	0.482936	0.426561	0.496751	0.482661	0.47817	0.448915	0.44775	0.477311	0.457696	0.510498	0.496738	0.421594	0.482231	0.483777	0.479144	0.484823	0.495521	0.488425	0.455806	0.471061	0.446894	0.470315	0.51057	0.462408	0.471288	0.457726	0.478445	0.48297	0.482202	0.50313	0.433086	0.463759	0.521091	0.509448
PROSTATE_CANCER	0.479345	0.497461	0.4992	0.495541	0.502349	0.510426	0.496945	0.497525	0.440377	0.51479	0.506447	0.499209	0.475543	0.488507	0.495413	0.50067	0.521152	0.517683	0.467023	0.496427	0.50882	0.500153	0.504817	0.523095	0.51781	0.499786	0.505209	0.474557	0.506604	0.520708	0.495407	0.508009	0.487497	0.499208	0.503288	0.505298	0.507302	0.459431	0.494992	0.518393	0.52333
THYROID_CANCER	0.492158	0.517282	0.501147	0.513939	0.524041	0.540487	0.525946	0.525476	0.485921	0.541112	0.52036	0.503819	0.481822	0.510719	0.499224	0.495584	0.529388	0.524085	0.443054	0.48595	0.523524	0.513303	0.517269	0.538852	0.538169	0.493203	0.514127	0.469267	0.50158	0.520654	0.509542	0.517617	0.506671	0.503264	0.508216	0.509695	0.504701	0.442395	0.514678	0.514	0.533728
BASAL_CELL_CARCINOMA	0.235717	0.28961	0.290486	0.345756	0.336413	0.370635	0.390803	0.368032	0.195969	0.403693	0.286733	0.257752	0.233602	0.162316	0.248102	0.202657	0.286693	0.293853	0.165467	0.203174	0.237275	0.290829	0.281111	0.299928	0.307653	0.215368	0.249989	0.21834	0.225666	0.313795	0.210134	0.232834	0.198098	0.251773	0.27966	0.26492	0.261278	0.215291	0.213261	0.263094	0.317806
MELANOMA	0.345936	0.378663	0.387898	0.395088	0.397188	0.402914	0.384002	0.375982	0.337148	0.383444	0.375276	0.360451	0.331182	0.362005	0.342412	0.385784	0.402109	0.400784	0.351122	0.366701	0.383747	0.363963	0.389778	0.401921	0.399395	0.38778	0.401873	0.330983	0.393628	0.416241	0.384995	0.389122	0.370718	0.358335	0.38974	0.358062	0.401311	0.351708	0.376898	0.403115	0.407933
BLADDER_CANCER	0.533571	0.548143	0.533352	0.530015	0.539941	0.558384	0.538388	0.533475	0.470492	0.589933	0.526114	0.499998	0.485333	0.502201	0.475643	0.504382	0.545021	0.562798	0.471427	0.496262	0.541976	0.514879	0.525562	0.55663	0.557195	0.517692	0.53303	0.455699	0.524583	0.565341	0.524488	0.532166	0.504229	0.485969	0.538554	0.512413	0.542967	0.452584	0.5144	0.547151	0.573392
CHRONIC_MYELOID_LEUKEMIA	0.539579	0.548718	0.538223	0.540342	0.550394	0.562327	0.546291	0.549593	0.495687	0.558836	0.54281	0.521454	0.514116	0.520201	0.519352	0.534039	0.562246	0.554856	0.492364	0.534957	0.544801	0.530183	0.534401	0.555873	0.552345	0.533293	0.541037	0.509815	0.539361	0.5649	0.534519	0.53507	0.525141	0.530239	0.547793	0.537767	0.564221	0.48455	0.531601	0.574813	0.569293
ACUTE_MYELOID_LEUKEMIA	0.52952	0.539613	0.539033	0.535702	0.54712	0.55864	0.545195	0.547585	0.495045	0.539142	0.526772	0.506059	0.50634	0.506292	0.52235	0.51225	0.552983	0.547937	0.457051	0.5103	0.530862	0.52004	0.523388	0.551252	0.54988	0.516074	0.527823	0.501291	0.527042	0.553472	0.516437	0.534571	0.514966	0.53278	0.544797	0.546168	0.549379	0.463053	0.515277	0.569226	0.558236
SMALL_CELL_LUNG_CANCER	0.502359	0.515068	0.50832	0.51856	0.527124	0.530539	0.519877	0.513128	0.476927	0.549501	0.515747	0.486131	0.469792	0.486108	0.481647	0.497621	0.54245	0.525395	0.444488	0.504132	0.505073	0.493995	0.49488	0.534236	0.525978	0.477261	0.512569	0.447394	0.49594	0.548216	0.490855	0.496104	0.488925	0.49186	0.511147	0.50676	0.546537	0.467879	0.490451	0.539489	0.552848
NON_SMALL_CELL_LUNG_CANCER	0.505013	0.499377	0.502091	0.505027	0.516144	0.528608	0.511351	0.510447	0.439708	0.521989	0.496821	0.48297	0.481348	0.472584	0.490811	0.478942	0.522978	0.515612	0.42077	0.50441	0.490318	0.486034	0.494403	0.509827	0.5067	0.463016	0.479439	0.464326	0.477012	0.522944	0.47563	0.49775	0.475697	0.492568	0.489391	0.49708	0.517197	0.438977	0.47233	0.543339	0.527569
ASTHMA	0.331948	0.394746	0.413047	0.336159	0.358706	0.358245	0.33403	0.356606	0.346528	0.35865	0.255695	0.30774	0.22808	0.140964	0.281875	0.2482	0.306993	0.300877	0.194242	0.273447	0.272464	0.313727	0.276237	0.317423	0.279945	0.177054	0.26208	0.0984614	0.219048	0.300106	0.165554	0.216174	0.202006	0.281655	0.248498	0.310714	0.369434	0.367588	0.189204	0.248404	0.339494
AUTOIMMUNE_THYROID_DISEASE	0.252199	0.28174	0.279765	0.227622	0.274522	0.255593	0.210253	0.236717	0.242634	0.293084	0.202303	0.244128	0.202958	0.149006	0.233159	0.207011	0.262401	0.272495	0.126667	0.29863	0.234569	0.22546	0.211817	0.237124	0.218768	0.114304	0.205532	0.110106	0.154756	0.236569	0.102205	0.195934	0.128793	0.241202	0.167931	0.235598	0.266345	0.272875	0.14527	0.20562	0.211577
ALLOGRAFT_REJECTION	0.459582	0.467283	0.473222	0.433739	0.477313	0.448298	0.399268	0.442553	0.405705	0.46922	0.384865	0.423038	0.333297	0.30299	0.404242	0.35963	0.469352	0.442611	0.275592	0.481936	0.4215	0.427466	0.404238	0.430484	0.404972	0.27301	0.378143	0.222375	0.33028	0.422423	0.276948	0.371668	0.274392	0.413157	0.359018	0.415879	0.47259	0.418919	0.299402	0.418462	0.429753
GRAFT_VERSUS_HOST_DISEASE	0.494746	0.474914	0.495574	0.444823	0.500437	0.476094	0.40982	0.422017	0.446885	0.461615	0.391982	0.415586	0.320716	0.323034	0.392856	0.35688	0.481075	0.446935	0.235387	0.473919	0.433324	0.412355	0.410075	0.452067	0.430742	0.270612	0.387358	0.206862	0.331184	0.450435	0.306556	0.366366	0.295458	0.403509	0.371496	0.431787	0.488948	0.403709	0.321054	0.450889	0.448274
VIRAL_MYOCARDITIS	0.509508	0.514785	0.517029	0.490264	0.513911	0.513361	0.496793	0.499306	0.479642	0.521288	0.463906	0.525172	0.436112	0.413451	0.45658	0.439691	0.503113	0.508284	0.438929	0.513861	0.507231	0.528927	0.528636	0.506444	0.499709	0.455515	0.491107	0.39714	0.469891	0.4914	0.451859	0.473666	0.438603	0.462298	0.473913	0.478307	0.498829	0.476542	0.444102	0.447392	0.47926
wikipathways	N10	N11	N6	N7	N9	N4	N7.1	N17	N19	N21	cov2	cov8	cov11	cov16	cov18	cov19	cov20	cov23	cov26	cov27	cov30	cov6	cov21	cov22	cov25	cov32	cov33	cov36	cov38	cov39	cov40	cov41	cov42	cov47	cov48	cov49	cov50	cov53	cov54	cov55	cov60
B_CELL_RECEPTOR_SIGNALING_PATHWAY	0.547995	0.542879	0.560615	0.531243	0.547106	0.549713	0.535115	0.546348	0.506424	0.54572	0.544796	0.511249	0.508975	0.503166	0.545152	0.521201	0.554648	0.551726	0.472775	0.557325	0.53949	0.518771	0.518021	0.538552	0.53681	0.506137	0.514009	0.488723	0.520034	0.54945	0.505204	0.537459	0.50193	0.549227	0.541434	0.556291	0.587094	0.494764	0.508587	0.565362	0.551721
TRANSSULFURATION_PATHWAY	0.451926	0.471978	0.488012	0.472966	0.480583	0.495936	0.495746	0.48751	0.388213	0.534851	0.587758	0.596859	0.592947	0.610244	0.60074	0.585889	0.503329	0.525679	0.573038	0.509062	0.507746	0.604759	0.606882	0.537697	0.59447	0.595376	0.577269	0.581998	0.61039	0.520706	0.604868	0.606336	0.604564	0.600624	0.58852	0.596095	0.515291	0.465752	0.615044	0.479999	0.549441
NANOPARTICLE_TRIGGERED_AUTOPHAGIC_CELL_DEATH	0.474495	0.474641	0.483853	0.492112	0.488542	0.4978	0.492605	0.495061	0.428701	0.506781	0.475588	0.477307	0.478302	0.476961	0.479537	0.472201	0.495389	0.502079	0.460476	0.473674	0.485473	0.481564	0.481163	0.489671	0.496008	0.488861	0.487274	0.472044	0.496327	0.492774	0.487616	0.498596	0.470799	0.487654	0.488632	0.481712	0.505854	0.475232	0.485616	0.490796	0.499858
BENZENE_METABOLISM	0.254834	0.382799	0.403349	0.207668	0.361779	0.474737	0.307864	0.252893	0.151746	0.249043	0.483771	0.514803	0.498425	0.348506	0.482006	0.276282	0.399857	0.399709	0.297964	0.342033	0.460486	0.531687	0.509796	0.491858	0.477107	0.388256	0.439833	0.441754	0.393521	0.455887	0.322475	0.498734	0.468037	0.509139	0.47657	0.519865	0.398184	0.284761	0.406491	0.337338	0.327562
MAMMARY_GLAND_DEVELOPMENT_PATHWAY_EMBRYONIC_DEVELOPMENT_STAGE_1_OF_4	0.447563	0.494894	0.500779	0.483695	0.476715	0.488964	0.540364	0.52741	0.448441	0.502042	0.373916	0.390943	0.390954	0.346198	0.364864	0.345516	0.436948	0.371982	0.312634	0.363387	0.340598	0.413882	0.416943	0.497108	0.520129	0.308056	0.355436	0.278182	0.367405	0.391207	0.316202	0.39868	0.324323	0.392009	0.459324	0.466058	0.377623	0.380917	0.397381	0.420235	0.47402
CODEINE_AND_MORPHINE_METABOLISM	-0.144414	-0.105508	-0.0962746	-0.0599137	-0.0538719	-0.161721	1.33244e-05	-0.107364	-0.0783291	0.0159483	0.517848	0.571064	0.511525	0.506369	0.567231	0.561476	0.0110664	0.0844111	0.492241	0.135607	0.179334	0.56956	0.566739	0.443913	0.477907	0.522451	0.48836	0.521169	0.514241	0.408391	0.530848	0.594599	0.575433	0.540304	0.5011	0.534298	-0.124366	0.0309974	0.573769	-0.171159	-0.0249432
CALCIUM_REGULATION_IN_THE_CARDIAC_CELL	0.347228	0.377394	0.381962	0.391197	0.396549	0.408658	0.407786	0.381053	0.349538	0.404395	0.375353	0.379128	0.321077	0.340152	0.348269	0.340963	0.379295	0.386414	0.333014	0.326553	0.368518	0.386556	0.393754	0.381311	0.383161	0.367947	0.37406	0.321441	0.360609	0.393096	0.35657	0.380369	0.351809	0.351195	0.379594	0.36025	0.363545	0.329312	0.363842	0.37183	0.370706
MIR517_RELATIONSHIP_WITH_ARCN1_AND_USP1	0.668859	0.670711	0.676905	0.673353	0.674113	0.656782	0.620193	0.641821	0.652429	0.649517	0.649305	0.621119	0.569046	0.651597	0.6058	0.647568	0.635833	0.612782	0.683312	0.642765	0.666627	0.633306	0.639459	0.650197	0.650537	0.681193	0.675202	0.626335	0.658975	0.6537	0.674435	0.657345	0.650814	0.62615	0.669494	0.639721	0.677206	0.571157	0.665638	0.634555	0.64349
ALANINE_AND_ASPARTATE_METABOLISM	0.262041	0.290107	0.311687	0.301773	0.312711	0.316764	0.358797	0.343911	0.23833	0.37946	0.556285	0.549253	0.541273	0.558977	0.530305	0.538701	0.35701	0.397107	0.500992	0.376652	0.348204	0.543888	0.557328	0.517391	0.525281	0.538718	0.537216	0.564033	0.54643	0.475057	0.518457	0.544852	0.570199	0.538533	0.535865	0.530923	0.333571	0.253946	0.519596	0.336255	0.3752
MICRORNA_NETWORK_ASSOCIATED_WITH_CHRONIC_LYMPHOCYTIC_LEUKEMIA	0.273205	0.184018	0.24255	0.155868	0.250903	0.202901	0.185638	0.183372	0.149553	0.199003	0.165821	0.163628	0.15333	0.138327	0.176464	0.152769	0.207425	0.196506	0.0797558	0.209713	0.142372	0.173884	0.16613	0.189074	0.169052	0.119991	0.143436	0.132523	0.143442	0.172606	0.106332	0.159279	0.13207	0.188338	0.217236	0.187985	0.201529	0.303551	0.142683	0.303252	0.180242
WHITE_FAT_CELL_DIFFERENTIATION	0.513645	0.52077	0.534654	0.525993	0.533615	0.560899	0.548611	0.539914	0.530675	0.555492	0.491378	0.464927	0.451608	0.456211	0.487792	0.441668	0.514299	0.540328	0.448435	0.458471	0.493531	0.486729	0.496648	0.518317	0.524138	0.493881	0.493909	0.42919	0.492705	0.505071	0.492665	0.49806	0.45148	0.509627	0.504899	0.511146	0.498173	0.456089	0.466229	0.518887	0.529451
EGFEGFR_SIGNALING_PATHWAY	0.548068	0.559828	0.549588	0.55891	0.562558	0.56442	0.550023	0.555411	0.509337	0.566616	0.535377	0.52893	0.513788	0.521483	0.529666	0.530352	0.566794	0.558643	0.508452	0.538345	0.551655	0.537368	0.53959	0.557486	0.557367	0.536524	0.545018	0.499112	0.533642	0.561108	0.53501	0.540045	0.518099	0.537837	0.549417	0.546089	0.569306	0.520157	0.527411	0.56582	0.573123
DNA_REPLICATION	0.356176	0.391438	0.421343	0.409213	0.411146	0.422862	0.402442	0.417349	0.296095	0.541422	0.433028	0.404949	0.348459	0.418044	0.418173	0.404761	0.472618	0.394099	0.490171	0.470004	0.447778	0.400303	0.411482	0.438087	0.432997	0.488103	0.476881	0.392376	0.45066	0.447538	0.483906	0.45576	0.439029	0.417397	0.469241	0.418854	0.513359	0.378923	0.446816	0.427225	0.509234
PYRIMIDINE_METABOLISM	0.416901	0.444753	0.47217	0.449738	0.449239	0.469574	0.454877	0.445625	0.328076	0.49625	0.487078	0.462283	0.438567	0.469781	0.45501	0.463243	0.463273	0.448754	0.461364	0.443421	0.46568	0.473975	0.477206	0.485612	0.489185	0.490421	0.490575	0.479967	0.492425	0.470611	0.497593	0.498676	0.486061	0.462341	0.493243	0.46678	0.480604	0.376253	0.494032	0.456731	0.496055
VITAMIN_B12_METABOLISM	0.390809	0.391264	0.409544	0.378185	0.379156	0.409489	0.37076	0.35121	0.343602	0.398892	0.557745	0.53283	0.513149	0.545501	0.53314	0.55687	0.418431	0.509364	0.517316	0.461302	0.516371	0.536768	0.552185	0.557222	0.567159	0.533826	0.544079	0.49774	0.54408	0.550027	0.542316	0.537683	0.550051	0.526541	0.566373	0.561362	0.415844	0.391221	0.550823	0.42305	0.482929
ANGIOPOIETIN_LIKE_PROTEIN_8_REGULATORY_PATHWAY	0.464647	0.477898	0.478674	0.484628	0.492398	0.499246	0.489135	0.4878	0.438687	0.493414	0.530476	0.520618	0.517669	0.519731	0.52277	0.51922	0.492137	0.517037	0.493084	0.483168	0.503785	0.53259	0.531572	0.536401	0.543241	0.53432	0.531324	0.519316	0.538659	0.528434	0.531722	0.538725	0.528124	0.529428	0.539101	0.531813	0.484442	0.446209	0.529802	0.499904	0.505851
DNA_DAMAGE_RESPONSE	0.447135	0.462448	0.490882	0.464075	0.476592	0.47867	0.455482	0.46233	0.366648	0.536187	0.481894	0.452895	0.42241	0.428684	0.447455	0.448526	0.504245	0.44503	0.479437	0.497132	0.483476	0.453846	0.460753	0.481047	0.479803	0.490629	0.4971	0.419666	0.46565	0.493354	0.483385	0.472671	0.449292	0.452506	0.495376	0.463609	0.524715	0.42621	0.464638	0.484623	0.516171
OXIDATIVE_DAMAGE	0.567453	0.560842	0.582396	0.552516	0.56089	0.558044	0.555579	0.553453	0.493346	0.561987	0.561395	0.536748	0.54432	0.545249	0.545079	0.554312	0.550569	0.565408	0.490839	0.545913	0.533184	0.546198	0.547219	0.574178	0.575869	0.545026	0.56313	0.528026	0.561793	0.57161	0.549111	0.56937	0.556947	0.5567	0.571248	0.566516	0.566471	0.490474	0.558932	0.554522	0.568575
SPINAL_CORD_INJURY	0.442595	0.463203	0.479177	0.460509	0.464123	0.466228	0.436544	0.439673	0.411859	0.48772	0.445917	0.4102	0.368888	0.398468	0.401795	0.412478	0.460096	0.465302	0.355869	0.409932	0.438333	0.41283	0.418486	0.46944	0.467379	0.381059	0.43698	0.328925	0.418143	0.471735	0.397611	0.426217	0.388542	0.405686	0.438058	0.430463	0.46341	0.385797	0.406954	0.457262	0.461414
PHASE_I_BIOTRANSFORMATIONS_NON_P450	0.481258	0.502733	0.460331	0.448178	0.473788	0.442165	0.427049	0.467101	0.415844	0.41741	0.62089	0.64201	0.541967	0.632408	0.630868	0.59268	0.457043	0.466407	0.621044	0.528342	0.521238	0.63416	0.635118	0.573426	0.543015	0.619962	0.618467	0.597303	0.631357	0.557644	0.631898	0.613348	0.625775	0.621998	0.607862	0.619176	0.414789	0.496139	0.6255	0.427232	0.440605
NICOTINE_ACTIVITY_ON_DOPAMINERGIC_NEURONS	0.124673	0.165864	0.212137	0.205212	0.20555	0.23109	0.251089	0.202427	0.151798	0.254812	0.189535	0.188166	0.168751	0.170139	0.20498	0.126591	0.136553	0.206637	0.0868673	0.112946	0.195041	0.232501	0.210071	0.199521	0.236878	0.142268	0.17246	0.168939	0.196244	0.204048	0.18269	0.177466	0.153249	0.167087	0.200933	0.187853	0.16048	0.110496	0.155733	0.157769	0.172302
BENZOAPYRENE_METABOLISM	0.356247	0.299514	0.345996	0.308483	0.347263	0.349439	0.326756	0.249857	0.288483	0.326997	0.618844	0.615675	0.560233	0.57655	0.611844	0.593493	0.327551	0.342972	0.603455	0.341265	0.422829	0.615167	0.616767	0.586795	0.60058	0.637272	0.62769	0.558619	0.629179	0.572311	0.624194	0.61376	0.595251	0.614106	0.632465	0.605043	0.268094	0.285845	0.599502	0.300022	0.414872
PI3KAKTMTOR_VITD3_SIGNALLING	0.522778	0.528902	0.513677	0.513322	0.527293	0.53126	0.511011	0.520587	0.471505	0.539345	0.538328	0.510426	0.478394	0.512028	0.501734	0.499651	0.549292	0.569571	0.440835	0.504715	0.523772	0.518475	0.523666	0.543732	0.544956	0.5022	0.537366	0.462074	0.535755	0.568512	0.495236	0.535174	0.500496	0.519247	0.54042	0.522702	0.544197	0.485134	0.519484	0.557439	0.573505
IL1_SIGNALING_PATHWAY	0.562095	0.565469	0.567039	0.544364	0.564745	0.54921	0.531048	0.528612	0.516821	0.529539	0.541387	0.527117	0.54239	0.560865	0.529708	0.557427	0.54708	0.550091	0.502267	0.508617	0.543279	0.527939	0.544213	0.570867	0.567071	0.550301	0.560469	0.518911	0.565117	0.572424	0.552991	0.561071	0.55534	0.540302	0.566471	0.554654	0.55834	0.471808	0.55772	0.581766	0.5808
GASTRIC_CANCER_NETWORK_1	0.332464	0.36512	0.422947	0.38452	0.390714	0.390818	0.339442	0.373972	0.221802	0.509385	0.404345	0.382699	0.29909	0.351845	0.370744	0.363951	0.468417	0.367408	0.501308	0.444826	0.455425	0.38568	0.38804	0.404929	0.418547	0.496823	0.467516	0.325497	0.39964	0.427173	0.480457	0.406776	0.390141	0.375229	0.480407	0.388994	0.501488	0.363249	0.407184	0.412797	0.47397
CYTOSINE_METHYLATION	0.496491	0.523861	0.536624	0.511421	0.521464	0.525148	0.517507	0.534115	0.430026	0.583851	0.515718	0.518867	0.53609	0.499731	0.519387	0.514266	0.539692	0.55284	0.518008	0.504838	0.5287	0.529155	0.524579	0.533733	0.530875	0.525665	0.526233	0.535049	0.507058	0.54885	0.522218	0.519072	0.516845	0.529087	0.535246	0.527503	0.544882	0.479641	0.513517	0.562995	0.556581
COPPER_HOMEOSTASIS	0.516866	0.543579	0.549339	0.51388	0.552419	0.522022	0.496023	0.492165	0.470933	0.516772	0.567066	0.577819	0.522632	0.568969	0.549829	0.566088	0.530068	0.51989	0.553553	0.499285	0.53747	0.572118	0.58495	0.563402	0.570716	0.580223	0.57572	0.5608	0.599118	0.559154	0.586357	0.590066	0.592941	0.547985	0.569687	0.5493	0.542835	0.467328	0.584922	0.528725	0.527371
KIT_RECEPTOR_SIGNALING_PATHWAY	0.570766	0.571747	0.571769	0.562273	0.575424	0.5829	0.572956	0.567114	0.54471	0.560891	0.538905	0.525809	0.51537	0.512146	0.530974	0.523378	0.572898	0.571355	0.45997	0.52631	0.541186	0.539429	0.538961	0.562724	0.555885	0.515021	0.52861	0.501415	0.530446	0.568479	0.521448	0.541223	0.516642	0.544011	0.547221	0.559389	0.57084	0.505333	0.525742	0.5939	0.582496
TGFBETA_RECEPTOR_SIGNALING	0.48635	0.49674	0.494435	0.489393	0.505807	0.512548	0.490866	0.478695	0.47251	0.507918	0.484621	0.451845	0.423685	0.445823	0.420942	0.474236	0.497453	0.510053	0.4426	0.440096	0.489168	0.449558	0.467856	0.507218	0.480834	0.460521	0.491785	0.396408	0.461225	0.491715	0.462916	0.466717	0.438236	0.434625	0.481573	0.45929	0.490414	0.464613	0.453512	0.479146	0.522452
VITAMIN_D_METABOLISM	0.391074	0.349481	0.326132	0.342776	0.315249	0.324612	0.328763	0.317667	0.237989	0.371528	0.472582	0.448169	0.404616	0.439196	0.407649	0.450959	0.35936	0.488126	0.403115	0.380984	0.497575	0.430943	0.43675	0.504588	0.526436	0.417441	0.471914	0.429145	0.445446	0.503779	0.428704	0.436763	0.425724	0.424432	0.459149	0.431131	0.302774	0.257797	0.429104	0.38356	0.483812
THYROXINE_THYROID_HORMONE_PRODUCTION	-0.232245	-0.147621	-0.0712688	-0.0963307	0.012215	-0.095379	0.0117891	-0.0939104	-0.0806463	0.191348	-0.0947453	-0.0144506	0.00787226	0.00483186	-0.00639131	0.00262697	-0.207412	0.0359703	-0.27686	-0.0160692	-0.0277655	-0.0394759	0.047881	-0.112637	0.127039	0.0733254	-0.0753966	-0.108474	-0.0899778	-0.0793733	-0.188088	-0.0271453	-0.213977	-0.141628	0.0655972	0.0646444	-0.061334	-0.12351	-0.101926	-0.180989	-0.0624907
MIRNAS_INVOLVEMENT_IN_THE_IMMUNE_RESPONSE_IN_SEPSIS	0.44748	0.4164	0.47104	0.350193	0.421494	0.373834	0.362505	0.329772	0.333737	0.327092	0.292206	0.272193	0.252975	0.261411	0.278981	0.254785	0.295325	0.301651	0.17999	0.216318	0.268502	0.26295	0.276981	0.414016	0.36922	0.275034	0.319114	0.225859	0.282454	0.39298	0.256529	0.281215	0.289255	0.295581	0.374862	0.345281	0.370936	0.18817	0.32896	0.405225	0.424515
PROSTAGLANDIN_SYNTHESIS_AND_REGULATION	0.472064	0.493095	0.502753	0.499587	0.514304	0.490445	0.486571	0.462176	0.436204	0.4926	0.477166	0.463366	0.385461	0.412824	0.443013	0.445864	0.472895	0.475287	0.390918	0.405367	0.453428	0.468025	0.466215	0.49168	0.490901	0.393418	0.458435	0.377991	0.44211	0.492444	0.412267	0.468033	0.412304	0.447253	0.461496	0.455299	0.435951	0.415428	0.428887	0.479637	0.494497
FTO_OBESITY_VARIANT_MECHANISM	0.301758	0.327481	0.345451	0.438481	0.378271	0.472077	0.465402	0.444679	0.260842	0.369763	0.318932	0.335645	0.196651	0.23545	0.309363	0.183929	0.279724	0.400695	0.362687	0.298808	0.332	0.331479	0.339318	0.341446	0.36583	0.306552	0.301639	0.197994	0.223344	0.31764	0.353421	0.283235	0.220724	0.264436	0.303203	0.28266	0.273369	0.359527	0.239496	0.271375	0.382959
GALANIN_RECEPTOR_PATHWAY	0.393383	0.404824	0.442325	0.430629	0.433422	0.440943	0.403546	0.38352	0.377505	0.44706	0.465786	0.418011	0.367609	0.430585	0.402499	0.38596	0.389171	0.465236	0.406985	0.355285	0.446476	0.428347	0.433703	0.430872	0.467442	0.432362	0.450954	0.342603	0.45413	0.438785	0.448052	0.418064	0.401522	0.400125	0.458593	0.422866	0.399816	0.33241	0.444635	0.415286	0.437379
AMYOTROPHIC_LATERAL_SCLEROSIS_ALS	0.49386	0.491698	0.501579	0.501376	0.502505	0.510156	0.507937	0.495756	0.47457	0.500355	0.48583	0.468485	0.484414	0.470082	0.47189	0.477081	0.489648	0.463462	0.41768	0.459573	0.453163	0.479514	0.47075	0.485477	0.48142	0.436972	0.448214	0.424417	0.462	0.481887	0.418954	0.475953	0.462878	0.482793	0.468716	0.484325	0.495179	0.442117	0.4618	0.506351	0.480386
SEROTONIN_RECEPTOR_467_AND_NR3C_SIGNALING	0.487902	0.509336	0.51996	0.50702	0.522568	0.520736	0.508728	0.499063	0.476863	0.50944	0.492401	0.479622	0.481159	0.48704	0.4702	0.494054	0.508326	0.49606	0.481378	0.463342	0.509653	0.480744	0.483065	0.505921	0.500649	0.491869	0.4875	0.441852	0.493985	0.508774	0.470259	0.502771	0.47591	0.475967	0.476832	0.480584	0.518238	0.459156	0.482052	0.509019	0.528882
ID_SIGNALING_PATHWAY	0.370786	0.403796	0.437022	0.392246	0.402139	0.410983	0.389036	0.406436	0.385033	0.456894	0.41641	0.416591	0.370883	0.420444	0.39552	0.422824	0.434589	0.417492	0.387537	0.422858	0.407434	0.416986	0.431624	0.409451	0.400822	0.399023	0.418696	0.373425	0.419161	0.415228	0.405211	0.417777	0.426056	0.404337	0.403154	0.410358	0.481164	0.344763	0.443724	0.420419	0.441871
INTEGRATED_BREAST_CANCER_PATHWAY	0.501811	0.516365	0.524086	0.517667	0.523974	0.518714	0.498224	0.50641	0.455428	0.546239	0.522756	0.510972	0.495075	0.500511	0.503675	0.51075	0.53937	0.50853	0.512936	0.514001	0.524675	0.5098	0.511284	0.517258	0.516577	0.530149	0.530105	0.482894	0.51738	0.523727	0.521645	0.518719	0.511957	0.504696	0.53001	0.507372	0.53827	0.490134	0.516206	0.519278	0.540961
METASTATIC_BRAIN_TUMOR	0.216141	0.256773	0.26454	0.242255	0.215139	0.222931	0.160354	0.211303	0.270948	0.0615255	0.0248656	0.129215	0.174541	-0.0287866	0.155455	0.018435	0.0412344	0.0755151	0.0150221	0.114192	-0.043137	0.0560391	-0.0614808	0.268116	0.177769	0.0974087	0.154782	0.0422325	-0.0547894	0.112748	0.0702255	0.0227905	-0.0236122	0.0962377	0.200863	0.124096	-0.0349789	-0.0329346	-0.0239001	0.0380436	0.167612
GLYCEROLIPIDS_AND_GLYCEROPHOSPHOLIPIDS	0.462018	0.467534	0.488726	0.470955	0.47514	0.484595	0.481778	0.460602	0.256707	0.44357	0.512421	0.529778	0.494643	0.495549	0.52563	0.484452	0.441154	0.44524	0.411624	0.457053	0.44955	0.547914	0.545356	0.51503	0.512708	0.506599	0.513375	0.535853	0.524799	0.507289	0.524345	0.50242	0.511243	0.535443	0.528982	0.541922	0.414505	0.36803	0.527821	0.473367	0.503011
TYPE_II_INTERFERON_SIGNALING_IFNG	0.530102	0.528047	0.52752	0.525062	0.530852	0.505885	0.482661	0.50424	0.533591	0.516562	0.489135	0.484902	0.468168	0.480978	0.500387	0.494365	0.561058	0.493022	0.4274	0.499988	0.459347	0.494263	0.498541	0.544287	0.520295	0.453587	0.502609	0.415718	0.494654	0.523106	0.482273	0.494529	0.47111	0.502141	0.517888	0.53395	0.551144	0.479093	0.480931	0.512831	0.496297
DEVELOPMENT_AND_HETEROGENEITY_OF_THE_ILC_FAMILY	0.260635	0.278863	0.295866	0.247599	0.280297	0.271976	0.219542	0.261226	0.219036	0.299393	0.242352	0.225904	0.181195	0.244112	0.242494	0.26289	0.26071	0.226585	0.230497	0.258219	0.248499	0.214618	0.213533	0.296416	0.273894	0.211505	0.255626	0.109203	0.231452	0.286852	0.211557	0.275953	0.211218	0.238486	0.254198	0.262304	0.299347	0.255352	0.244525	0.25633	0.305698
MITOCHONDRIAL_LCFATTY_ACID_BETAOXIDATION	0.588813	0.566308	0.591058	0.600299	0.588433	0.584424	0.586684	0.596509	0.494025	0.559316	0.641015	0.650966	0.607768	0.6454	0.654249	0.624889	0.538813	0.52063	0.595222	0.564777	0.551291	0.657673	0.656487	0.603838	0.606295	0.625824	0.620543	0.650623	0.652607	0.581253	0.6412	0.646571	0.660591	0.661239	0.63174	0.65702	0.541225	0.513827	0.651732	0.536001	0.530916
HEMATOPOIETIC_STEM_CELL_DIFFERENTIATION	0.351958	0.368577	0.394049	0.355619	0.407794	0.376893	0.372817	0.343101	0.33182	0.370891	0.282528	0.294293	0.233242	0.22718	0.299128	0.258805	0.334553	0.359182	0.173654	0.228406	0.300816	0.315922	0.310392	0.357843	0.348725	0.243512	0.305125	0.182808	0.267371	0.354096	0.26106	0.286123	0.253075	0.338039	0.354401	0.369096	0.352409	0.267225	0.281262	0.379698	0.389365
METHIONINE_DE_NOVO_AND_SALVAGE_PATHWAY	0.458075	0.460993	0.486079	0.481863	0.473293	0.501974	0.476253	0.467641	0.4127	0.505138	0.59244	0.579351	0.546172	0.584129	0.563561	0.581004	0.475422	0.504902	0.578324	0.510407	0.53954	0.578193	0.584446	0.579326	0.580815	0.589672	0.58748	0.565422	0.596898	0.55725	0.593154	0.604645	0.588128	0.564815	0.582009	0.574333	0.480194	0.437593	0.597043	0.456827	0.488342
TP53_NETWORK	0.483544	0.466685	0.477253	0.446872	0.472593	0.489822	0.478304	0.471869	0.410417	0.52266	0.506327	0.437471	0.468866	0.390707	0.424797	0.444462	0.477827	0.48222	0.399465	0.451779	0.470589	0.449106	0.454558	0.48515	0.492014	0.435997	0.45204	0.394011	0.423692	0.511412	0.438506	0.463995	0.427494	0.44108	0.467547	0.450392	0.491645	0.428641	0.4227	0.468285	0.496932
GABA_RECEPTOR_SIGNALING	0.0892335	0.108034	0.102356	0.126218	0.11961	0.0883884	0.121962	0.133634	0.181698	0.20398	0.193502	0.186969	0.182688	0.223457	0.171697	0.253654	0.214045	0.225205	0.220831	0.229253	0.145468	0.154206	0.176272	0.152405	0.180356	0.143647	0.17686	0.216496	0.162848	0.151902	0.139953	0.157224	0.179226	0.142156	0.15484	0.130594	0.125775	0.212435	0.207251	0.135883	0.110174
TGFB_SIGNALING_IN_THYROID_CELLS_FOR_EPITHELIALMESENCHYMAL_TRANSITION	0.513009	0.544898	0.520055	0.496918	0.538821	0.527385	0.5253	0.517639	0.533777	0.534696	0.549748	0.510711	0.424157	0.541512	0.510373	0.542465	0.536597	0.554033	0.487514	0.496664	0.559168	0.5297	0.535808	0.552782	0.538038	0.517323	0.541749	0.465839	0.548999	0.542573	0.534193	0.527643	0.529639	0.518031	0.526628	0.53297	0.507113	0.490759	0.552761	0.518945	0.558165
VALPROIC_ACID_PATHWAY	0.329094	0.32743	0.372189	0.35613	0.34674	0.35464	0.380386	0.354768	0.309627	0.367223	0.636593	0.629525	0.602999	0.654466	0.64061	0.638119	0.379619	0.427433	0.585442	0.400935	0.47275	0.633708	0.64232	0.580861	0.582825	0.616177	0.600018	0.659418	0.648479	0.539669	0.63855	0.635104	0.661341	0.636922	0.612185	0.634039	0.285476	0.312063	0.657615	0.259187	0.368732
GLIAL_CELL_DIFFERENTIATION	0.335293	0.311752	0.370825	0.277966	0.262577	0.243607	0.311672	0.282158	0.298009	0.292888	0.230237	0.204096	0.333677	0.202088	0.189643	0.176017	0.21553	0.205334	0.191357	0.171736	0.0962835	0.251519	0.234465	0.21987	0.257519	0.194827	0.210911	0.276249	0.107049	0.140032	0.0935893	0.273594	0.231842	0.168989	0.207427	0.162521	0.165284	0.16532	0.157582	0.161762	0.249506
SUDDEN_INFANT_DEATH_SYNDROME_SIDS_SUSCEPTIBILITY_PATHWAYS	0.298196	0.333247	0.346863	0.345513	0.344314	0.36286	0.349207	0.352868	0.315648	0.356739	0.343759	0.346497	0.308602	0.312333	0.325503	0.313895	0.320043	0.341783	0.313465	0.307602	0.331702	0.341695	0.355254	0.355832	0.370751	0.345458	0.349302	0.303496	0.325945	0.358222	0.340926	0.345545	0.344734	0.339718	0.371738	0.342412	0.328558	0.283364	0.338132	0.324507	0.349282
HISTONE_MODIFICATIONS	0.457946	0.47486	0.502439	0.488662	0.48099	0.483678	0.461151	0.481091	0.412992	0.535721	0.451845	0.426343	0.429904	0.380455	0.446829	0.408241	0.465894	0.461637	0.398681	0.459216	0.41457	0.452376	0.444553	0.461952	0.460349	0.466381	0.476508	0.438377	0.418422	0.473379	0.479754	0.462643	0.431193	0.474219	0.480115	0.485309	0.506923	0.400557	0.432891	0.478895	0.503475
PATHWAYS_IN_CLEAR_CELL_RENAL_CELL_CARCINOMA	0.516259	0.525112	0.524924	0.502293	0.512291	0.526209	0.51141	0.512139	0.483296	0.540979	0.55442	0.542258	0.525774	0.553332	0.534175	0.559479	0.516923	0.552126	0.521541	0.510994	0.513922	0.554063	0.56319	0.54321	0.553488	0.551408	0.546014	0.532666	0.563202	0.541659	0.558767	0.550756	0.558846	0.542642	0.558939	0.549891	0.520027	0.463607	0.561039	0.517748	0.543052
MIRNAS_INVOLVED_IN_DNA_DAMAGE_RESPONSE	0.146439	0.094036	0.15906	0.104405	0.112604	0.0589881	0.0731466	0.0748237	0.095171	0.0865105	0.0177606	0.0232304	0.0310168	-0.0514669	-0.0411081	-0.0382012	0.0594784	0.0396298	-0.0358473	-0.0585068	-0.0346132	0.0228593	0.00947322	0.0445001	0.0172341	-0.00863979	0.069321	-0.00795555	-0.0132345	0.0638398	0.0311999	0.044879	0.043285	0.044996	0.109595	0.00289687	0.0541202	-0.0111803	0.0341777	0.0517285	0.0713106
ZINC_HOMEOSTASIS	0.357164	0.390717	0.417822	0.342231	0.397643	0.360758	0.333281	0.312084	0.273331	0.394	0.425933	0.470041	0.419923	0.427099	0.42528	0.443642	0.339717	0.359055	0.41482	0.33872	0.363501	0.473579	0.490793	0.449446	0.483059	0.473968	0.472207	0.450925	0.50465	0.444981	0.486248	0.495658	0.482104	0.437478	0.472946	0.419509	0.377395	0.219432	0.489754	0.31562	0.376969
BMP2WNT4FOXO1_PATHWAY_IN_HUMAN_PRIMARY_ENDOMETRIAL_STROMAL_CELL_DIFFERENTIATION	0.345067	0.428111	0.426015	0.411939	0.438638	0.426041	0.40958	0.37863	0.36366	0.382791	0.374853	0.340044	0.346558	0.371392	0.317877	0.37261	0.415377	0.340057	0.377048	0.307253	0.408318	0.339975	0.343092	0.377637	0.454171	0.397382	0.387901	0.325107	0.336037	0.409657	0.381786	0.36853	0.376229	0.347121	0.38844	0.338761	0.332296	0.321791	0.406014	0.26658	0.383973
ALZHEIMERS_DISEASE	0.338157	0.35113	0.343023	0.286786	0.333734	0.281387	0.300895	0.283763	0.274957	0.256037	0.207735	0.219653	0.178097	0.159796	0.197353	0.151841	0.233694	0.21832	0.141252	0.168512	0.177395	0.21461	0.201694	0.279655	0.256274	0.163868	0.203749	0.177448	0.169081	0.258065	0.173704	0.201703	0.207519	0.212334	0.244461	0.208594	0.214341	0.162071	0.193545	0.220646	0.234812
THYMIC_STROMAL_LYMPHOPOIETIN_TSLP_SIGNALING_PATHWAY	0.561257	0.575135	0.577443	0.545803	0.57248	0.560552	0.536499	0.545227	0.534465	0.557284	0.547063	0.51359	0.52105	0.523234	0.50804	0.552761	0.573028	0.582867	0.479117	0.532073	0.542464	0.527989	0.532508	0.579858	0.570077	0.522978	0.556948	0.474695	0.540424	0.586158	0.521804	0.546291	0.526854	0.517512	0.557738	0.55299	0.586059	0.514776	0.537189	0.579822	0.593044
IMATINIB_AND_CHRONIC_MYELOID_LEUKEMIA	0.560923	0.588444	0.576851	0.566979	0.586454	0.592345	0.589703	0.564369	0.565201	0.587455	0.548581	0.519584	0.531557	0.499698	0.528355	0.518035	0.545809	0.559788	0.485705	0.484969	0.540081	0.526734	0.533572	0.56694	0.560651	0.51589	0.538138	0.481342	0.536069	0.558418	0.516786	0.546803	0.511948	0.536376	0.553903	0.552979	0.561734	0.519663	0.517065	0.565155	0.571377
EICOSANOID_SYNTHESIS	0.345389	0.393911	0.413093	0.425057	0.423634	0.433557	0.439222	0.42887	0.294208	0.412304	0.378398	0.328108	0.262499	0.309482	0.352835	0.292618	0.380058	0.456428	0.213091	0.317575	0.361467	0.358655	0.373036	0.432229	0.436137	0.286782	0.380569	0.302345	0.355236	0.40243	0.300894	0.358388	0.348195	0.369662	0.396216	0.405892	0.364447	0.259608	0.363729	0.399478	0.402427
SIGNALING_OF_HEPATOCYTE_GROWTH_FACTOR_RECEPTOR	0.605521	0.615995	0.610774	0.610633	0.618985	0.601618	0.583866	0.596018	0.594711	0.595184	0.595096	0.585505	0.580118	0.601046	0.592663	0.595255	0.615991	0.597779	0.566541	0.590533	0.609746	0.589309	0.591962	0.599911	0.599303	0.588241	0.591624	0.567388	0.603689	0.610901	0.593467	0.601949	0.59099	0.592313	0.593036	0.599034	0.617626	0.578246	0.598365	0.610998	0.613076
SIGNAL_TRANSDUCTION_OF_S1P_RECEPTOR	0.464511	0.492897	0.489819	0.482394	0.508769	0.525308	0.516174	0.48199	0.426336	0.538591	0.478554	0.451143	0.40544	0.465112	0.434354	0.471603	0.510232	0.527722	0.403757	0.436497	0.468246	0.471162	0.480304	0.524481	0.52168	0.45585	0.486192	0.431721	0.482845	0.515351	0.457254	0.504344	0.469323	0.451371	0.493632	0.476703	0.494673	0.390983	0.476103	0.541596	0.548914
SELENIUM_MICRONUTRIENT_NETWORK	0.44044	0.442634	0.449538	0.418874	0.429766	0.442799	0.433486	0.402768	0.36687	0.455527	0.545036	0.521778	0.509565	0.541432	0.52499	0.544504	0.447331	0.513983	0.501584	0.471298	0.501907	0.529773	0.544893	0.553131	0.558929	0.534232	0.549751	0.499087	0.548201	0.547879	0.54592	0.544815	0.542155	0.523332	0.559543	0.549616	0.434376	0.387531	0.551109	0.43996	0.50486
EUKARYOTIC_TRANSCRIPTION_INITIATION	0.479051	0.493235	0.515857	0.505779	0.497194	0.504983	0.479265	0.493967	0.398009	0.513121	0.510264	0.49175	0.496016	0.510228	0.492501	0.517371	0.492329	0.473671	0.515137	0.486547	0.522619	0.490537	0.495481	0.505012	0.499872	0.518979	0.513627	0.493748	0.527956	0.499254	0.519678	0.539391	0.516496	0.493458	0.515664	0.487993	0.517594	0.450943	0.524899	0.482178	0.517439
WNT_SIGNALING_PATHWAY_AND_PLURIPOTENCY	0.413815	0.433297	0.427545	0.454258	0.460756	0.473941	0.472845	0.463943	0.370492	0.480457	0.417695	0.391663	0.348206	0.344466	0.382586	0.363189	0.423747	0.429309	0.342257	0.380343	0.409427	0.403538	0.406798	0.437302	0.430634	0.370208	0.394058	0.347938	0.382993	0.443515	0.370648	0.382269	0.359073	0.388468	0.415423	0.394955	0.408729	0.376684	0.368555	0.399518	0.443472
GLUTATHIONE_METABOLISM	0.36009	0.403603	0.414721	0.3896	0.428556	0.400658	0.44158	0.41425	0.287457	0.402214	0.457514	0.440967	0.403773	0.39085	0.477445	0.341755	0.395138	0.41902	0.337796	0.373496	0.42202	0.474254	0.479707	0.479354	0.493953	0.404487	0.469399	0.430921	0.427872	0.419994	0.408887	0.441092	0.439199	0.484348	0.469972	0.492745	0.357351	0.26085	0.441972	0.379528	0.406853
NOTCH1_REGULATION_OF_HUMAN_ENDOTHELIAL_CELL_CALCIFICATION	0.549059	0.551311	0.516317	0.554546	0.562122	0.558653	0.544763	0.519744	0.520037	0.535908	0.497197	0.491628	0.396241	0.441998	0.452899	0.48001	0.524164	0.547878	0.421573	0.435742	0.491148	0.52209	0.518762	0.536589	0.528899	0.462259	0.485474	0.432734	0.482383	0.565996	0.467691	0.497283	0.458216	0.483525	0.49535	0.507471	0.543603	0.462413	0.474256	0.531386	0.568434
ROLE_OF_OSX_AND_MIRNAS_IN_TOOTH_DEVELOPMENT	0.214305	0.243089	0.221279	0.210204	0.24272	0.235637	0.212215	0.227401	0.266048	0.131657	0.0928957	0.147223	0.12154	-0.0324311	0.135677	0.0378084	0.11333	0.143179	0.0517437	0.0591176	-0.00311025	0.168391	0.115347	0.24586	0.151212	0.107483	0.135058	0.0987148	-0.02031	0.154611	0.0832486	0.014982	-0.0071188	0.106582	0.159019	0.12084	0.0428792	-0.0770258	0.0583322	0.113763	0.163787
DEREGULATION_OF_RAB_AND_RAB_EFFECTOR_GENES_IN_BLADDER_CANCER	0.430755	0.444933	0.453841	0.459236	0.469266	0.478856	0.478661	0.475081	0.392632	0.451065	0.484616	0.451978	0.403271	0.422022	0.458267	0.414206	0.459287	0.457852	0.366467	0.483217	0.466877	0.465716	0.457936	0.480758	0.4924	0.421821	0.446204	0.445925	0.406844	0.483478	0.385842	0.45587	0.442336	0.466289	0.444481	0.459272	0.434508	0.445587	0.404804	0.421679	0.447106
IL5_SIGNALING_PATHWAY	0.556943	0.563021	0.570814	0.568708	0.575944	0.568819	0.558022	0.567123	0.527847	0.550599	0.554242	0.529572	0.521612	0.529385	0.538719	0.53203	0.568995	0.558137	0.483219	0.54299	0.553241	0.531249	0.53376	0.554126	0.550046	0.512533	0.533491	0.499266	0.528381	0.559356	0.522224	0.542628	0.525934	0.550948	0.543353	0.556846	0.578169	0.510105	0.530559	0.595184	0.565338
SRF_AND_MIRS_IN_SMOOTH_MUSCLE_DIFFERENTIATION_AND_PROLIFERATION	0.431909	0.452025	0.452754	0.429411	0.481906	0.437687	0.415965	0.427117	0.432435	0.386663	0.443608	0.386976	0.347092	0.26538	0.394362	0.344306	0.445889	0.466686	0.388369	0.303395	0.324366	0.398978	0.41461	0.455312	0.406849	0.429783	0.449271	0.329142	0.345193	0.421099	0.450961	0.342039	0.347635	0.419816	0.426848	0.410344	0.437897	0.288328	0.398571	0.417497	0.421199
HIF1A_AND_PPARG_REGULATION_OF_GLYCOLYSIS	0.634799	0.61706	0.630142	0.597833	0.607365	0.593378	0.562181	0.580304	0.588118	0.620575	0.612427	0.594028	0.585895	0.622469	0.591924	0.61765	0.545821	0.562159	0.61355	0.476823	0.560212	0.589701	0.605073	0.593575	0.6094	0.631469	0.618697	0.597368	0.647676	0.598027	0.633391	0.641946	0.622416	0.59754	0.633182	0.602124	0.525335	0.465274	0.627897	0.557224	0.565613
STEROL_REGULATORY_ELEMENTBINDING_PROTEINS_SREBP_SIGNALLING	0.537608	0.547393	0.55022	0.540928	0.547137	0.530428	0.516765	0.536766	0.473723	0.522912	0.55738	0.568757	0.533705	0.564886	0.554503	0.56284	0.505723	0.513419	0.533593	0.524195	0.532579	0.573187	0.568307	0.552981	0.577339	0.571204	0.571348	0.550214	0.580953	0.548557	0.573835	0.567058	0.576581	0.569356	0.568684	0.558814	0.527375	0.466947	0.580684	0.517177	0.539985
FOLATEALCOHOL_AND_CANCER_PATHWAY_HYPOTHESES	0.397296	0.442236	0.45058	0.464289	0.457181	0.488492	0.467732	0.48356	0.390912	0.494858	0.60483	0.609413	0.600406	0.626537	0.610458	0.592273	0.474573	0.514664	0.600238	0.463817	0.524779	0.628564	0.630439	0.57489	0.596957	0.628107	0.613684	0.611996	0.62329	0.557861	0.638644	0.617141	0.629272	0.621026	0.622893	0.615517	0.471791	0.425176	0.638323	0.441064	0.479585
GPCRS_CLASS_A_RHODOPSINLIKE	0.0102981	0.0476561	0.0615034	0.0379254	0.0554382	0.0336561	0.0234542	0.0203427	-0.0117693	0.0846405	0.01934	0.0225002	0.021203	0.0198956	0.0329174	0.0364255	0.0653405	0.0636634	-0.0287765	0.0397141	0.00969514	-0.0051858	0.0114145	0.00931687	0.015183	-0.0425486	0.000273166	-0.0183146	-0.0146255	0.0256171	-0.052218	0.0210241	-0.0402569	0.0163081	0.0180712	0.0266489	0.0275711	0.0462086	-0.00143884	0.0372884	0.0317757
ALLOGRAFT_REJECTION	0.442075	0.452424	0.47393	0.43489	0.45615	0.433543	0.410017	0.444927	0.428096	0.464607	0.458889	0.478967	0.420395	0.429401	0.474116	0.445024	0.470774	0.462737	0.37021	0.485973	0.454769	0.474522	0.476428	0.492597	0.480809	0.397948	0.469422	0.366985	0.436372	0.482416	0.398619	0.459045	0.415456	0.477965	0.456972	0.490006	0.465972	0.418527	0.422169	0.429113	0.446366
IL1_AND_MEGAKARYOCYTES_IN_OBESITY	0.585751	0.580013	0.581649	0.530597	0.550817	0.541414	0.491497	0.502053	0.513925	0.529176	0.542706	0.488333	0.461119	0.52557	0.504158	0.538263	0.500777	0.53498	0.448511	0.504427	0.548113	0.493368	0.498636	0.550634	0.518152	0.471913	0.498832	0.420862	0.532395	0.562232	0.490028	0.51572	0.493541	0.525318	0.541955	0.546432	0.540372	0.489383	0.506957	0.546615	0.550312
CHEMOKINE_SIGNALING_PATHWAY	0.443446	0.45959	0.472636	0.441467	0.46737	0.459813	0.449887	0.449865	0.418048	0.46917	0.425811	0.411187	0.398295	0.406563	0.429174	0.409232	0.466631	0.456947	0.330983	0.427711	0.417527	0.421419	0.425976	0.446338	0.432389	0.380649	0.413805	0.358816	0.40998	0.462999	0.388554	0.426064	0.403713	0.439066	0.436044	0.455888	0.475394	0.381148	0.40924	0.477503	0.455373
MECP2_AND_ASSOCIATED_RETT_SYNDROME	0.348911	0.385024	0.393177	0.400038	0.39303	0.389697	0.376152	0.39848	0.365948	0.4392	0.381658	0.394645	0.362325	0.378047	0.3809	0.393563	0.405664	0.395999	0.389519	0.375273	0.408966	0.379507	0.387828	0.373512	0.386584	0.367608	0.389145	0.355148	0.374555	0.391999	0.373352	0.378587	0.374657	0.36796	0.378414	0.35898	0.402437	0.383374	0.365399	0.384698	0.39429
FOCAL_ADHESION	0.503084	0.518418	0.518634	0.515008	0.523528	0.540351	0.534291	0.521184	0.500893	0.538591	0.504923	0.503518	0.457645	0.46652	0.473513	0.477723	0.524932	0.543291	0.438432	0.491663	0.510486	0.514689	0.519264	0.530082	0.531979	0.487143	0.504309	0.447077	0.497027	0.533383	0.484552	0.493946	0.47329	0.486493	0.505446	0.50189	0.509605	0.47012	0.486147	0.514927	0.529509
PRIMARY_FOCAL_SEGMENTAL_GLOMERULOSCLEROSIS_FSGS	0.506013	0.512949	0.506331	0.510014	0.51532	0.514159	0.509519	0.511562	0.496359	0.533318	0.508257	0.502997	0.448186	0.476768	0.476196	0.477519	0.511521	0.538001	0.434688	0.474332	0.493398	0.5065	0.512739	0.515306	0.510954	0.475981	0.497647	0.4329	0.492718	0.520233	0.471428	0.49008	0.469658	0.48718	0.506238	0.505035	0.488138	0.462992	0.485022	0.482509	0.522514
GLUCURONIDATION	-0.0429962	-0.0479459	-0.0567291	0.0185441	-0.0644536	-0.180082	-0.0534679	-0.0399722	0.0088534	-0.0308891	0.340807	0.43959	0.343502	0.351223	0.437884	0.418039	0.0391693	0.0732468	0.372041	0.126901	0.127687	0.419155	0.420351	0.243127	0.275789	0.346342	0.312035	0.335077	0.367009	0.257314	0.347486	0.401398	0.363598	0.40221	0.357707	0.39929	-0.182209	0.067519	0.387771	-0.212014	-0.0663623
GENES_TARGETED_BY_MIRNAS_IN_ADIPOCYTES	0.258427	0.272785	0.35022	0.291729	0.311858	0.315479	0.324783	0.265809	0.280569	0.281705	0.280123	0.335621	0.259683	0.285053	0.274975	0.305566	0.303469	0.325831	0.335688	0.235953	0.315424	0.305583	0.342682	0.330411	0.349507	0.380762	0.395917	0.259279	0.275081	0.307828	0.375284	0.285255	0.332601	0.295631	0.399248	0.281909	0.287964	0.271704	0.286671	0.316459	0.361742
MRNA_PROCESSING	0.580601	0.586569	0.590805	0.586351	0.589315	0.596608	0.564438	0.593301	0.5648	0.600552	0.588101	0.572648	0.569492	0.583955	0.57852	0.588884	0.591603	0.579427	0.57987	0.593268	0.600154	0.573309	0.578187	0.591449	0.585102	0.58602	0.588619	0.563696	0.587549	0.587114	0.585693	0.589924	0.58242	0.577009	0.588833	0.580476	0.602497	0.575912	0.588063	0.579988	0.595861
WNTBETACATENIN_SIGNALING_PATHWAY_IN_LEUKEMIA	0.463501	0.500236	0.48471	0.490723	0.505085	0.518308	0.501005	0.523145	0.470773	0.511196	0.480842	0.456557	0.38948	0.411099	0.439198	0.404546	0.495346	0.515361	0.398648	0.475606	0.494752	0.458477	0.453557	0.510745	0.474307	0.444062	0.491168	0.409184	0.406714	0.486477	0.413096	0.444264	0.398048	0.451708	0.488768	0.473264	0.471427	0.454251	0.407726	0.457207	0.510762
RALA_DOWNSTREAM_REGULATED_GENES	0.608049	0.568662	0.600353	0.594285	0.600241	0.605436	0.566116	0.588083	0.537232	0.613459	0.568053	0.54918	0.550565	0.567771	0.548535	0.555429	0.577298	0.577604	0.558464	0.56488	0.581555	0.563886	0.564527	0.579293	0.581889	0.576126	0.576027	0.517856	0.585458	0.583883	0.576923	0.59241	0.564437	0.553969	0.590925	0.559266	0.591611	0.503731	0.57492	0.596517	0.599039
INTERLEUKIN1_INDUCED_ACTIVATION_OF_NFKAPPAB	0.555198	0.557001	0.561217	0.550013	0.556982	0.529341	0.520676	0.504855	0.465134	0.488547	0.508037	0.492267	0.516093	0.508202	0.483839	0.546657	0.519432	0.518596	0.459194	0.507824	0.516963	0.472496	0.48813	0.551855	0.544309	0.510161	0.533593	0.482608	0.519021	0.575219	0.515199	0.483757	0.506347	0.497169	0.546118	0.500451	0.533836	0.403235	0.502826	0.541671	0.567775
EBV_LMP1_SIGNALING	0.557412	0.549421	0.558922	0.518919	0.542116	0.529561	0.527479	0.513337	0.497047	0.534161	0.509884	0.479753	0.531946	0.538421	0.483119	0.536099	0.558727	0.553278	0.47423	0.503971	0.517633	0.501339	0.526947	0.575857	0.573641	0.523429	0.550523	0.451196	0.532792	0.572085	0.533559	0.54473	0.536896	0.502205	0.563684	0.536146	0.569009	0.46148	0.542522	0.582348	0.58888
FARNESOID_X_RECEPTOR_PATHWAY	0.106932	0.113079	0.0638161	0.119706	0.150746	0.131528	0.141161	0.141797	0.128367	0.157312	0.5927	0.584366	0.562947	0.612446	0.615315	0.613601	0.149748	0.344738	0.60458	0.292728	0.365914	0.588908	0.61645	0.553567	0.564189	0.637959	0.626542	0.602419	0.629702	0.508036	0.641103	0.606087	0.630177	0.616858	0.64138	0.612868	0.102831	0.146864	0.625839	0.15883	0.1601
MIR124_PREDICTED_INTERACTIONS_WITH_CELL_CYCLE_AND_DIFFERENTIATION	0.468549	0.476423	0.534681	0.548292	0.516513	0.523448	0.524862	0.518461	0.447677	0.539005	0.538367	0.538574	0.521922	0.505063	0.514797	0.534095	0.528393	0.519315	0.477414	0.515684	0.524125	0.571819	0.562844	0.544113	0.56354	0.532465	0.523078	0.531976	0.54979	0.548825	0.547474	0.552764	0.545938	0.531857	0.53823	0.543526	0.532259	0.458644	0.537934	0.529526	0.526382
HEPATITIS_C_AND_HEPATOCELLULAR_CARCINOMA	0.542321	0.553571	0.552146	0.531976	0.557419	0.532751	0.511996	0.516605	0.490688	0.573187	0.542556	0.518959	0.498693	0.494659	0.51302	0.5311	0.565827	0.549714	0.500492	0.528534	0.53638	0.523322	0.538288	0.571606	0.567072	0.537788	0.571722	0.459441	0.52277	0.579425	0.546606	0.537483	0.515921	0.509693	0.567332	0.547181	0.560678	0.476841	0.540983	0.549721	0.585279
TRANSCRIPTION_FACTOR_REGULATION_IN_ADIPOGENESIS	0.46359	0.478818	0.540261	0.480857	0.464093	0.479243	0.458046	0.447368	0.421692	0.510004	0.524102	0.472519	0.471845	0.511005	0.468625	0.511814	0.458071	0.503148	0.517282	0.394329	0.495244	0.477596	0.493808	0.512395	0.539934	0.530776	0.531092	0.426992	0.551049	0.502499	0.531068	0.539707	0.53297	0.493165	0.545428	0.491579	0.462518	0.411734	0.544714	0.487124	0.515609
PENTOSE_PHOSPHATE_METABOLISM	0.626149	0.604902	0.623771	0.598655	0.605327	0.622942	0.613108	0.61325	0.501423	0.637579	0.575461	0.554127	0.556127	0.572588	0.553244	0.55039	0.603702	0.606553	0.447916	0.579928	0.57756	0.591208	0.588351	0.615021	0.630176	0.555383	0.567068	0.558729	0.582966	0.609252	0.559736	0.605536	0.566866	0.57957	0.58457	0.598318	0.599812	0.5067	0.569151	0.640737	0.641608
MIRNA_BIOGENESIS	0.527773	0.541438	0.552124	0.532674	0.536675	0.548558	0.527605	0.554111	0.481692	0.576923	0.570541	0.567263	0.593985	0.567891	0.550536	0.559271	0.589935	0.555111	0.526172	0.559917	0.567577	0.561231	0.563055	0.564481	0.559686	0.546144	0.55125	0.577997	0.553471	0.571743	0.552444	0.563266	0.573477	0.545633	0.546835	0.546801	0.574953	0.545874	0.552287	0.55925	0.586299
ELECTRON_TRANSPORT_CHAIN_OXPHOS_SYSTEM_IN_MITOCHONDRIA	0.560641	0.564638	0.591268	0.573798	0.564036	0.547351	0.525707	0.548775	0.464267	0.557049	0.571038	0.566154	0.531079	0.598269	0.554895	0.568018	0.522301	0.521316	0.587461	0.546965	0.537805	0.568996	0.582887	0.55201	0.572874	0.60729	0.59797	0.571864	0.609076	0.548867	0.618663	0.619411	0.607929	0.560839	0.603683	0.561278	0.542229	0.450972	0.611745	0.508349	0.540126
MELATONIN_METABOLISM_AND_EFFECTS	0.441824	0.447426	0.425264	0.441796	0.467252	0.451088	0.445032	0.431659	0.383043	0.429015	0.471147	0.466669	0.431828	0.459497	0.464436	0.445583	0.392877	0.43399	0.457139	0.37095	0.459566	0.475619	0.469652	0.483345	0.480303	0.482192	0.502529	0.449934	0.476929	0.463491	0.485726	0.467065	0.487301	0.473777	0.502607	0.475687	0.43942	0.370807	0.478665	0.426559	0.462188
DUAL_HIJACK_MODEL_OF_VIF_IN_HIV_INFECTION	0.586659	0.600376	0.608369	0.580457	0.583544	0.56967	0.544317	0.546589	0.505238	0.5576	0.55309	0.537498	0.514353	0.534997	0.520837	0.542995	0.585792	0.546927	0.540251	0.580805	0.564984	0.52995	0.529476	0.546694	0.531003	0.556495	0.562984	0.472937	0.552645	0.550214	0.547837	0.546551	0.524573	0.507084	0.548826	0.515505	0.577782	0.532813	0.549305	0.567189	0.570455
AGERAGE_PATHWAY	0.576439	0.585862	0.581766	0.577475	0.583044	0.577999	0.57003	0.573486	0.531759	0.580798	0.568298	0.557437	0.515615	0.566651	0.556743	0.560713	0.572783	0.579364	0.526035	0.554116	0.575518	0.560803	0.566876	0.585005	0.59006	0.544946	0.569232	0.527726	0.57039	0.59721	0.549963	0.570575	0.558255	0.557682	0.57491	0.566866	0.575377	0.544353	0.558322	0.586632	0.587468
MIR5093P_ALTERATION_OF_YAP1ECM_AXIS	0.463283	0.555012	0.537664	0.485725	0.486295	0.538523	0.518332	0.496348	0.562397	0.554975	0.542616	0.519183	0.480513	0.51156	0.46195	0.517081	0.56436	0.578186	0.485391	0.499507	0.566057	0.534795	0.532938	0.554634	0.555326	0.519007	0.543378	0.435451	0.521912	0.554742	0.510032	0.522933	0.496551	0.48159	0.525032	0.487814	0.512252	0.524424	0.517786	0.533181	0.579035
NUCLEOTIDE_GPCRS	0.223426	0.220186	0.28349	0.26643	0.283956	0.313323	0.296954	0.298853	0.109373	0.302103	0.241751	0.222671	0.234014	0.219416	0.241857	0.180523	0.328969	0.359994	0.200085	0.263692	0.323499	0.267795	0.263341	0.291998	0.313813	0.190868	0.245852	0.198425	0.229445	0.302723	0.243647	0.215405	0.196282	0.278575	0.273508	0.282763	0.327016	0.257175	0.225464	0.383524	0.378595
TRANSLATION_FACTORS	0.56271	0.576948	0.569101	0.552443	0.57205	0.58938	0.555585	0.571074	0.536707	0.589206	0.579861	0.567772	0.555849	0.580107	0.540752	0.577578	0.551685	0.557367	0.575913	0.567642	0.592059	0.56839	0.57812	0.580833	0.583795	0.592991	0.591574	0.556189	0.593833	0.571731	0.590053	0.589851	0.579467	0.55785	0.588825	0.5552	0.583352	0.52351	0.593747	0.543207	0.584715
ESTROGEN_METABOLISM	0.0892362	0.13989	0.197523	0.195193	0.218117	0.206068	0.239069	0.116498	0.0196332	0.173265	0.51925	0.559195	0.430073	0.445161	0.558079	0.467144	0.193218	0.235867	0.450435	0.233061	0.343096	0.567111	0.564252	0.44104	0.446062	0.507751	0.460538	0.497793	0.496874	0.419616	0.462585	0.517659	0.502056	0.556136	0.523138	0.548828	0.0141595	0.114472	0.489291	0.0439383	0.190989
MIRNA_REGULATION_OF_P53_PATHWAY_IN_PROSTATE_CANCER	0.466615	0.44182	0.468859	0.418234	0.435162	0.353781	0.351699	0.339513	0.352158	0.423331	0.353346	0.351691	0.400749	0.329851	0.388718	0.351093	0.387236	0.350128	0.326473	0.292784	0.414191	0.37845	0.353419	0.39425	0.386948	0.346412	0.405476	0.324748	0.316221	0.409244	0.358717	0.358564	0.306523	0.373509	0.397252	0.352591	0.401123	0.28598	0.346012	0.389399	0.414501
G_PROTEIN_SIGNALING_PATHWAYS	0.423757	0.443054	0.451221	0.455852	0.461167	0.466988	0.459895	0.451331	0.413767	0.450314	0.41825	0.411864	0.40621	0.412432	0.404251	0.406394	0.436984	0.43883	0.391022	0.41007	0.421715	0.423253	0.429412	0.439061	0.429305	0.418964	0.422334	0.393722	0.418561	0.442969	0.414475	0.426626	0.414547	0.412308	0.420721	0.413075	0.434755	0.404531	0.422013	0.441204	0.435393
DIFFERENTIATION_PATHWAY	0.225018	0.299461	0.307324	0.279679	0.305694	0.317855	0.310747	0.27601	0.228109	0.321608	0.299705	0.250716	0.197374	0.207451	0.199255	0.235806	0.257052	0.286358	0.214805	0.160362	0.258602	0.258227	0.269427	0.32346	0.304455	0.218131	0.307299	0.161616	0.234843	0.31111	0.228905	0.241767	0.208176	0.230767	0.304432	0.268772	0.239662	0.221387	0.217962	0.27604	0.335861
NUCLEAR_RECEPTORS_METAPATHWAY	0.374847	0.389573	0.395112	0.39092	0.406126	0.387932	0.388144	0.380226	0.331946	0.414502	0.499077	0.479795	0.451743	0.472142	0.474647	0.475422	0.394957	0.418588	0.452066	0.39106	0.423951	0.481284	0.49507	0.488783	0.494712	0.481845	0.493974	0.44627	0.491058	0.483597	0.47866	0.485573	0.476993	0.480818	0.506426	0.488707	0.358638	0.333945	0.489997	0.36709	0.41252
TCELL_ANTIGEN_RECEPTOR_TCR_PATHWAY_DURING_STAPHYLOCOCCUS_AUREUS_INFECTION	0.479226	0.497453	0.502602	0.474071	0.504046	0.48765	0.460119	0.48877	0.451518	0.494891	0.470374	0.448534	0.416535	0.413454	0.477325	0.450074	0.499514	0.488609	0.386114	0.504636	0.467773	0.455292	0.453236	0.480029	0.463375	0.400533	0.449165	0.378536	0.431177	0.476373	0.403978	0.456992	0.412153	0.48381	0.454106	0.484938	0.509843	0.442338	0.433605	0.489347	0.488583
OVERVIEW_OF_LEUKOCYTEINTRINSIC_HIPPO_PATHWAY_FUNCTIONS	0.527893	0.534476	0.548389	0.529213	0.548856	0.54661	0.533971	0.5435	0.520387	0.57245	0.543406	0.495221	0.510399	0.505673	0.534698	0.543228	0.552031	0.553972	0.48338	0.522457	0.541277	0.508932	0.510365	0.546093	0.53793	0.506369	0.523708	0.475958	0.510379	0.548559	0.514364	0.524066	0.490401	0.53885	0.543657	0.550809	0.553536	0.506371	0.50578	0.549129	0.552525
TFS_REGULATE_MIRNAS_RELATED_TO_CARDIAC_HYPERTROPHY	0.375255	0.385485	0.427684	0.286398	0.345545	0.361986	0.383625	0.345183	0.353236	0.304087	0.314855	0.366763	0.202868	0.204518	0.284653	0.223967	0.322338	0.279413	0.194607	0.290205	0.292066	0.304633	0.304375	0.367421	0.39758	0.28636	0.381818	0.178945	0.250679	0.347137	0.270658	0.305557	0.34885	0.305496	0.362902	0.250954	0.291725	0.321848	0.296158	0.319323	0.408859
TGFBETA_SIGNALING_PATHWAY	0.548699	0.562607	0.559406	0.557664	0.564552	0.558721	0.539148	0.550763	0.526256	0.567382	0.557376	0.532789	0.515151	0.543141	0.533296	0.55334	0.564426	0.551705	0.539659	0.536968	0.555656	0.531738	0.544889	0.564261	0.559424	0.557141	0.563648	0.50742	0.559692	0.569037	0.555969	0.561739	0.539022	0.531792	0.561271	0.545433	0.565969	0.526232	0.552138	0.54715	0.56913
ATM_SIGNALING_PATHWAY	0.398582	0.425589	0.457759	0.435386	0.441718	0.456437	0.438168	0.447381	0.33342	0.538596	0.463604	0.440908	0.396856	0.40494	0.436103	0.418731	0.492354	0.4333	0.487508	0.48271	0.465929	0.448397	0.450595	0.462444	0.464363	0.49514	0.481689	0.413606	0.44122	0.465129	0.485952	0.460966	0.448041	0.44106	0.480285	0.44536	0.523772	0.414015	0.437078	0.470017	0.511527
TOLLLIKE_RECEPTOR_SIGNALING_PATHWAY	0.432537	0.432343	0.440212	0.411134	0.433066	0.418942	0.391401	0.402592	0.362233	0.418291	0.40677	0.403365	0.396869	0.418344	0.39896	0.409569	0.444697	0.429546	0.347803	0.405331	0.399821	0.402227	0.410655	0.426509	0.420201	0.370928	0.393897	0.342116	0.415989	0.436901	0.390982	0.41165	0.404752	0.413768	0.411415	0.421066	0.441351	0.376608	0.417611	0.459942	0.430575
INTERFERON_TYPE_I_SIGNALING_PATHWAYS	0.574375	0.572234	0.573108	0.562322	0.580438	0.581931	0.56937	0.567069	0.528447	0.566703	0.557512	0.544561	0.55529	0.537849	0.556768	0.558482	0.576968	0.57464	0.494414	0.556493	0.550684	0.556773	0.554354	0.576465	0.573088	0.539623	0.553264	0.53069	0.551811	0.584337	0.536433	0.559794	0.538927	0.569478	0.565792	0.576667	0.584494	0.524262	0.544508	0.60439	0.587006
OXIDATIVE_PHOSPHORYLATION	0.562314	0.569797	0.600281	0.579595	0.571183	0.558485	0.534815	0.557886	0.466491	0.567491	0.57771	0.564048	0.542394	0.60304	0.549944	0.572519	0.538153	0.543046	0.569339	0.556302	0.552055	0.575444	0.586756	0.569954	0.584444	0.612296	0.605123	0.580957	0.615422	0.563789	0.617277	0.631688	0.614787	0.566096	0.611779	0.570173	0.560451	0.45779	0.621968	0.53537	0.562011
ARYLAMINE_METABOLISM	-0.13668	-0.101951	-0.122268	0.0828593	-0.0446597	-0.101459	0.200429	0.108737	-0.298186	0.0672363	0.549927	0.601006	0.416794	0.511506	0.559615	0.48941	0.0410281	0.121761	0.351885	0.150237	0.0720351	0.597996	0.59017	0.339894	0.343386	0.481548	0.424704	0.590535	0.517662	0.282249	0.503768	0.462444	0.570941	0.568144	0.478772	0.548245	-0.165123	-0.139862	0.552326	-0.160054	-0.0757222
PHOTODYNAMIC_THERAPYINDUCED_AP1_SURVIVAL_SIGNALING	0.531691	0.540482	0.53451	0.528513	0.542542	0.538279	0.506441	0.515578	0.482625	0.547214	0.532798	0.500697	0.479086	0.485365	0.492648	0.51866	0.553431	0.530089	0.465464	0.529471	0.535313	0.509381	0.510466	0.543796	0.540155	0.494915	0.527007	0.447965	0.506838	0.545561	0.507869	0.514022	0.484969	0.509005	0.52472	0.514645	0.572015	0.480247	0.503903	0.568661	0.561084
NAD_METABOLISM_SIRTUINS_AND_AGING	0.617182	0.62013	0.631238	0.614438	0.626641	0.600988	0.576112	0.592121	0.597564	0.57202	0.60414	0.594959	0.528836	0.566608	0.590526	0.573455	0.589464	0.591746	0.578889	0.576312	0.626396	0.582069	0.588289	0.597389	0.591663	0.573224	0.606205	0.532243	0.593366	0.597692	0.575722	0.592302	0.520915	0.585269	0.593317	0.577304	0.587431	0.618364	0.58117	0.557732	0.603597
FATTY_ACID_BIOSYNTHESIS	0.563792	0.549662	0.565751	0.569188	0.566101	0.573944	0.568399	0.583116	0.486895	0.566121	0.637314	0.644652	0.606684	0.646263	0.647521	0.623793	0.56187	0.557034	0.619943	0.569321	0.568979	0.644634	0.645271	0.612711	0.614847	0.636824	0.633194	0.640074	0.646821	0.593206	0.643603	0.624921	0.652005	0.650961	0.635587	0.647083	0.546389	0.529418	0.650212	0.550436	0.559292
CORTICOTROPINRELEASING_HORMONE_SIGNALING_PATHWAY	0.442432	0.458201	0.456526	0.461805	0.465407	0.465554	0.453863	0.458294	0.434207	0.481914	0.475221	0.447917	0.437886	0.454888	0.434791	0.452865	0.454051	0.46807	0.414716	0.415832	0.471044	0.454716	0.456041	0.488286	0.490523	0.457247	0.474949	0.423606	0.455172	0.492882	0.459035	0.450581	0.446929	0.447067	0.479431	0.466936	0.450809	0.388961	0.458029	0.461114	0.465879
GPCRS_CLASS_C_METABOTROPIC_GLUTAMATE_PHEROMONE	-0.0120153	0.0186433	0.072692	0.123787	0.0827577	0.102804	0.144887	0.148712	0.0446537	0.140662	0.131716	0.107904	0.117332	0.104948	0.061203	0.1083	0.160759	0.158936	0.077122	0.110083	0.08717	0.123226	0.128634	0.129811	0.169395	0.0903332	0.117215	0.0961854	0.0919274	0.110208	0.0201249	0.0966492	0.0789536	0.0900868	0.102666	0.074401	0.130858	0.0966946	0.074472	0.0636821	0.0784621
AMPLIFICATION_AND_EXPANSION_OF_ONCOGENIC_PATHWAYS_AS_METASTATIC_TRAITS	0.521181	0.564287	0.544418	0.549762	0.556468	0.557409	0.550524	0.552886	0.545711	0.580938	0.544676	0.524016	0.425969	0.45585	0.514507	0.470914	0.573962	0.598409	0.3914	0.545243	0.547567	0.525618	0.524738	0.555508	0.535318	0.440985	0.499127	0.406673	0.488467	0.565887	0.43706	0.48798	0.452611	0.526051	0.497293	0.541682	0.563702	0.515029	0.467162	0.556391	0.559103
EXERCISEINDUCED_CIRCADIAN_REGULATION	0.545002	0.566044	0.569784	0.571462	0.577169	0.556904	0.526846	0.547227	0.526055	0.542585	0.557579	0.562065	0.559788	0.554779	0.547262	0.561353	0.540268	0.533622	0.556741	0.534262	0.562674	0.560661	0.564006	0.556823	0.570611	0.583442	0.576108	0.528691	0.577185	0.55169	0.576172	0.587149	0.564714	0.556925	0.579212	0.553189	0.558176	0.527568	0.566885	0.521378	0.546889
PI3KAKTMTOR_SIGNALING_PATHWAY_AND_THERAPEUTIC_OPPORTUNITIES	0.552098	0.548757	0.548581	0.556299	0.56433	0.564703	0.548376	0.550798	0.511848	0.546464	0.542288	0.52348	0.530143	0.54695	0.53981	0.546617	0.54771	0.557718	0.507291	0.53178	0.536535	0.534278	0.548117	0.555586	0.564357	0.563287	0.562052	0.550152	0.570271	0.560625	0.566025	0.571318	0.563093	0.551517	0.570647	0.556685	0.559377	0.482746	0.561043	0.578561	0.55436
LNCRNAMEDIATED_MECHANISMS_OF_THERAPEUTIC_RESISTANCE	0.255939	0.27526	0.261157	0.257534	0.252162	0.284368	0.249668	0.248415	0.365054	0.386955	0.347686	0.237755	0.324155	0.329955	0.316735	0.33131	0.330366	0.236236	0.312154	0.252217	0.247315	0.277245	0.292302	0.259012	0.30885	0.239983	0.245202	0.281963	0.308767	0.304474	0.251298	0.312792	0.260869	0.277283	0.269076	0.293484	0.181574	0.234223	0.305325	0.190534	0.293577
INSULIN_SIGNALLING_IN_HUMAN_ADIPOCYTES_NORMAL_CONDITION	0.472525	0.518291	0.525315	0.535348	0.526956	0.544826	0.534395	0.526569	0.489868	0.553492	0.567761	0.574865	0.589975	0.543891	0.565064	0.558504	0.525046	0.563115	0.571777	0.431391	0.527639	0.578639	0.578931	0.562886	0.569439	0.596544	0.583524	0.599456	0.575444	0.54744	0.584163	0.59019	0.578495	0.570403	0.585224	0.569503	0.524792	0.458021	0.562863	0.510345	0.556993
NEURAL_CREST_DIFFERENTIATION	0.213094	0.244331	0.260629	0.265805	0.245779	0.28951	0.283073	0.275935	0.246465	0.321467	0.256619	0.247766	0.248753	0.217451	0.22126	0.26156	0.278481	0.271408	0.227095	0.201235	0.250577	0.252374	0.285588	0.271213	0.277874	0.246074	0.264196	0.213237	0.241708	0.290827	0.220694	0.23612	0.231144	0.224886	0.281423	0.232422	0.252999	0.228256	0.237907	0.266402	0.286646
CATALYTIC_CYCLE_OF_MAMMALIAN_FLAVINCONTAINING_MONOOXYGENASES_FMOS	0.408481	0.495302	0.500699	0.45475	0.474011	0.418006	0.412896	0.437379	0.414315	0.352106	0.540275	0.572158	0.360845	0.421495	0.534296	0.45574	0.404845	0.440858	0.432518	0.42737	0.411858	0.560564	0.545811	0.407639	0.365133	0.392525	0.413428	0.475732	0.504989	0.446058	0.462984	0.433996	0.432371	0.533162	0.405929	0.520036	0.284547	0.517917	0.485221	0.250189	0.26294
APOPTOSIS_MODULATION_BY_HSP70	0.552359	0.543375	0.57015	0.554848	0.556409	0.543098	0.524335	0.530655	0.487571	0.537477	0.544696	0.544855	0.525278	0.519064	0.553185	0.553764	0.558631	0.522988	0.531556	0.552212	0.537805	0.537881	0.533565	0.539526	0.526104	0.524067	0.544152	0.515158	0.530898	0.548505	0.538114	0.541085	0.51981	0.550417	0.542402	0.549605	0.555496	0.533336	0.544381	0.55433	0.534692
SEROTONIN_TRANSPORTER_ACTIVITY	0.462928	0.47224	0.416945	0.462898	0.466435	0.471716	0.470114	0.416165	0.359638	0.476931	0.4357	0.416832	0.36794	0.397551	0.383614	0.406576	0.453712	0.485571	0.333584	0.36699	0.467412	0.418342	0.427419	0.464845	0.441053	0.364164	0.378828	0.29563	0.368654	0.481835	0.378998	0.412979	0.319474	0.386049	0.430814	0.4334	0.414704	0.373397	0.410726	0.485606	0.524103
TNF_RELATED_WEAK_INDUCER_OF_APOPTOSIS_TWEAK_SIGNALING_PATHWAY	0.591294	0.582461	0.594042	0.555362	0.581164	0.576051	0.554545	0.558975	0.536964	0.582281	0.553646	0.52308	0.54729	0.555198	0.515661	0.55708	0.579752	0.58219	0.527109	0.540086	0.559378	0.541172	0.553665	0.596712	0.601806	0.563909	0.586715	0.490105	0.574356	0.590888	0.568903	0.577154	0.563925	0.538916	0.591926	0.56274	0.596747	0.483356	0.574439	0.60314	0.607147
SCFA_AND_SKELETAL_MUSCLE_SUBSTRATE_METABOLISM	0.0506774	0.0754378	0.244972	0.157602	0.143666	0.213142	0.132828	0.123818	0.0380924	0.198693	0.234559	0.122778	0.1282	0.278445	0.0997676	0.106754	0.250935	0.264426	0.187012	-0.122634	0.145552	0.128685	0.140169	0.198464	0.261863	0.24667	0.218992	0.146868	0.290132	0.17842	0.17678	0.26343	0.170033	0.178088	0.272488	0.218876	0.308463	0.00266634	0.259728	0.333225	0.201557
NRF2_PATHWAY	0.319581	0.336394	0.356133	0.356753	0.367828	0.346057	0.364863	0.345503	0.261272	0.389122	0.422417	0.418707	0.387254	0.390944	0.407596	0.387678	0.335693	0.355504	0.348692	0.316697	0.350563	0.425182	0.433594	0.424783	0.435687	0.393818	0.410073	0.377357	0.408848	0.415846	0.391044	0.408155	0.401513	0.413116	0.423663	0.418242	0.293358	0.258322	0.419522	0.304797	0.355765
MAMMARY_GLAND_DEVELOPMENT_PATHWAY_PREGNANCY_AND_LACTATION_STAGE_3_OF_4	0.380695	0.406451	0.408897	0.414699	0.403776	0.416095	0.417313	0.413143	0.33261	0.454288	0.408758	0.419967	0.373082	0.38058	0.414285	0.388686	0.386055	0.424899	0.421136	0.378003	0.406566	0.417365	0.41741	0.414527	0.419441	0.387267	0.407964	0.356519	0.391685	0.426364	0.40285	0.425076	0.379301	0.401969	0.41139	0.397003	0.354617	0.4042	0.402048	0.3587	0.414792
RAC1PAK1P38MMP2_PATHWAY	0.530587	0.545873	0.54194	0.542959	0.554783	0.556414	0.541949	0.537902	0.502226	0.566035	0.510758	0.508695	0.475933	0.490193	0.497319	0.50745	0.53966	0.528861	0.464827	0.50872	0.514459	0.520853	0.520356	0.545882	0.543203	0.498098	0.523069	0.476228	0.519481	0.542885	0.503133	0.515568	0.48908	0.504162	0.527448	0.515306	0.55186	0.486821	0.503995	0.543795	0.55305
SYNAPTIC_VESICLE_PATHWAY	0.295282	0.325567	0.322965	0.320321	0.331711	0.338076	0.326749	0.330078	0.278374	0.354521	0.311576	0.317281	0.27526	0.308827	0.297273	0.287121	0.341625	0.360229	0.300477	0.332627	0.344266	0.324071	0.317901	0.326488	0.360722	0.326986	0.309465	0.311582	0.293854	0.332506	0.283411	0.340675	0.290893	0.287444	0.287488	0.286459	0.293897	0.307074	0.276941	0.315411	0.3383
OVARIAN_INFERTILITY_GENES	0.260697	0.307423	0.315423	0.329993	0.328617	0.35685	0.349635	0.322586	0.233131	0.380224	0.353839	0.332438	0.293972	0.320145	0.326926	0.312104	0.363011	0.340695	0.297472	0.335557	0.363722	0.314936	0.313385	0.332129	0.346827	0.312731	0.318434	0.28888	0.341177	0.328737	0.324277	0.321066	0.294814	0.328006	0.340125	0.312051	0.348055	0.259685	0.321333	0.327547	0.344403
METABOLISM_OF_SPINGOLIPIDS_IN_ER_AND_GOLGI_APPARATUS	0.349765	0.403305	0.425933	0.421562	0.425249	0.419466	0.408052	0.382185	0.302752	0.415492	0.403301	0.381883	0.339649	0.391802	0.358962	0.397451	0.418232	0.399938	0.368647	0.387755	0.422454	0.38828	0.392736	0.42913	0.434055	0.385938	0.43266	0.339804	0.426431	0.460367	0.415755	0.421218	0.381371	0.373528	0.432468	0.39052	0.416191	0.354767	0.367801	0.421937	0.445268
TCA_CYCLE_AKA_KREBS_OR_CITRIC_ACID_CYCLE	0.585013	0.588636	0.598947	0.589696	0.586882	0.571879	0.544556	0.578506	0.502474	0.58645	0.631483	0.62083	0.573257	0.653138	0.622026	0.636628	0.580624	0.561422	0.633345	0.597394	0.599808	0.616569	0.627927	0.607101	0.625254	0.648353	0.639219	0.626359	0.653639	0.598934	0.649096	0.660923	0.646695	0.61784	0.635806	0.616532	0.598641	0.515925	0.649402	0.561898	0.58562
PARKINSONS_DISEASE_PATHWAY	0.33087	0.328232	0.329212	0.296506	0.349277	0.271806	0.323496	0.302406	0.218886	0.252365	0.232578	0.231485	0.166684	0.126105	0.240156	0.151181	0.24411	0.210253	0.16364	0.184734	0.161451	0.250896	0.238692	0.298138	0.283228	0.160013	0.242315	0.225127	0.189973	0.257667	0.208008	0.245442	0.21625	0.258305	0.274907	0.291781	0.211794	0.109336	0.250931	0.226593	0.274243
ARRHYTHMOGENIC_RIGHT_VENTRICULAR_CARDIOMYOPATHY	0.39404	0.436637	0.417563	0.430289	0.440414	0.439664	0.456917	0.437519	0.421678	0.452212	0.419038	0.423243	0.312427	0.344986	0.362911	0.352717	0.440373	0.42776	0.382672	0.385907	0.438983	0.424074	0.423297	0.4278	0.434999	0.41744	0.422097	0.30926	0.398168	0.422391	0.400118	0.407611	0.352255	0.376278	0.418197	0.386291	0.402011	0.398022	0.382313	0.39155	0.422362
MFAP5MEDIATED_OVARIAN_CANCER_CELL_MOTILITY_AND_INVASIVENESS	0.550468	0.557047	0.551848	0.550499	0.559278	0.546244	0.532668	0.533529	0.557418	0.549828	0.465872	0.50827	0.407127	0.420306	0.461125	0.409961	0.531536	0.536289	0.478841	0.511322	0.559608	0.517341	0.510584	0.509646	0.531173	0.504305	0.506625	0.39592	0.512068	0.528757	0.462882	0.517754	0.469727	0.462937	0.50778	0.478984	0.50745	0.515725	0.496119	0.501639	0.525315
TYPE_III_INTERFERON_SIGNALING	0.358583	0.350249	0.358613	0.308582	0.328008	0.370169	0.348525	0.327803	0.326195	0.340829	0.338735	0.325728	0.410434	0.309781	0.3622	0.360043	0.493357	0.331704	0.319964	0.322751	0.327224	0.329697	0.334518	0.395046	0.375743	0.351142	0.353168	0.339766	0.364027	0.336985	0.347667	0.318691	0.336908	0.337249	0.384873	0.371913	0.338116	0.269883	0.330686	0.35564	0.334551
HAIR_FOLLICLE_DEVELOPMENT_CYTODIFFERENTIATION_PART_3_OF_3	0.281583	0.316362	0.331502	0.332229	0.336594	0.343048	0.334027	0.317748	0.313227	0.395278	0.327594	0.258944	0.23636	0.22958	0.236392	0.248838	0.321826	0.325458	0.192039	0.263288	0.331792	0.284366	0.294769	0.322725	0.318741	0.228423	0.255758	0.186065	0.263319	0.361906	0.234683	0.272158	0.230462	0.258456	0.317479	0.250847	0.293102	0.279802	0.242934	0.275214	0.311339
LET7_INHIBITION_OF_ES_CELL_REPROGRAMMING	0.212198	0.233605	0.252545	0.286574	0.279257	0.283812	0.304756	0.289598	0.288725	0.14363	-0.00797511	0.0785733	0.0802489	-0.122102	0.111107	-0.0621371	-0.00754781	0.0760912	-0.0914394	0.0522523	-0.0348087	0.0244182	-0.0719279	0.254293	0.202557	0.124575	0.121321	-0.00953772	-0.0988072	0.122854	0.0234892	-0.0077508	-0.0655106	0.0213165	0.230393	0.119319	0.00964639	-0.109894	-0.109731	-0.00665247	0.1953
GLOBO_SPHINGOLIPID_METABOLISM	0.297546	0.343507	0.32267	0.396092	0.38612	0.40627	0.410114	0.386533	0.18161	0.374606	0.359467	0.317366	0.194082	0.270357	0.282794	0.265556	0.391678	0.388324	0.187958	0.332393	0.354817	0.332603	0.328354	0.36351	0.392694	0.267734	0.29058	0.255851	0.316321	0.384245	0.296715	0.320031	0.290042	0.300374	0.318328	0.311232	0.348347	0.269735	0.27184	0.379058	0.37203
UREA_CYCLE_AND_METABOLISM_OF_AMINO_GROUPS	0.375065	0.404179	0.424457	0.383218	0.398071	0.440705	0.417073	0.397791	0.31379	0.451484	0.553173	0.557087	0.564696	0.527801	0.525774	0.537849	0.390974	0.47616	0.525414	0.438096	0.44519	0.58153	0.591887	0.568431	0.583034	0.589199	0.597223	0.578913	0.603504	0.539333	0.599122	0.595522	0.591388	0.5698	0.604793	0.569011	0.379797	0.271644	0.592342	0.359198	0.453403
NONHOMOLOGOUS_END_JOINING	0.506619	0.512228	0.530284	0.523067	0.520221	0.521258	0.488353	0.524844	0.433886	0.524572	0.523058	0.545592	0.520627	0.547937	0.549924	0.529626	0.544911	0.518389	0.540804	0.54393	0.5338	0.540352	0.538096	0.518369	0.525246	0.535924	0.530364	0.542944	0.536354	0.535982	0.536291	0.520749	0.542951	0.536825	0.530111	0.531906	0.569541	0.524435	0.541791	0.533601	0.537679
HEME_BIOSYNTHESIS	0.474704	0.451268	0.517806	0.487294	0.459749	0.491247	0.519519	0.470843	0.361063	0.54235	0.499904	0.515185	0.49659	0.531426	0.540443	0.500304	0.438726	0.479836	0.440279	0.468579	0.444681	0.526693	0.52737	0.460862	0.487138	0.474304	0.44675	0.531329	0.529369	0.449413	0.507942	0.528666	0.537225	0.541201	0.494393	0.554407	0.402138	0.41077	0.535603	0.447915	0.466112
ONE_CARBON_METABOLISM	0.348292	0.361065	0.401493	0.37536	0.386606	0.423451	0.387086	0.38211	0.257313	0.441552	0.540367	0.543151	0.518401	0.517916	0.541187	0.517133	0.425723	0.434954	0.518267	0.432441	0.464392	0.541402	0.541148	0.517722	0.513195	0.538464	0.534786	0.521576	0.530395	0.49221	0.529636	0.51728	0.523871	0.542929	0.534495	0.542887	0.404823	0.358475	0.525706	0.404479	0.438227
H19_ACTION_RBE2F1_SIGNALING_AND_CDKBETACATENIN_ACTIVITY	0.51304	0.555914	0.57742	0.54359	0.55359	0.557326	0.531078	0.533484	0.517707	0.572861	0.58772	0.548625	0.52173	0.5319	0.513421	0.562079	0.58517	0.5624	0.552379	0.528989	0.600105	0.531077	0.539356	0.564886	0.569772	0.562888	0.565285	0.489318	0.555829	0.574397	0.554873	0.563833	0.527709	0.511176	0.573625	0.523023	0.560644	0.530844	0.548034	0.529192	0.591866
OVERVIEW_OF_NANOPARTICLE_EFFECTS	0.541911	0.536967	0.53707	0.52318	0.540385	0.535404	0.500613	0.497164	0.491112	0.546504	0.535158	0.47164	0.45798	0.480069	0.48195	0.52037	0.551975	0.595557	0.439797	0.520331	0.529782	0.480875	0.499919	0.567167	0.5665	0.45706	0.517974	0.349832	0.497099	0.593833	0.47629	0.489653	0.484013	0.482748	0.53698	0.530359	0.563972	0.481088	0.492285	0.560206	0.599613
GLYCOLYSIS_AND_GLUCONEOGENESIS	0.406696	0.411441	0.440534	0.392245	0.407248	0.408423	0.395627	0.396592	0.367092	0.445717	0.509695	0.517	0.464381	0.525642	0.506783	0.533517	0.403957	0.494964	0.505583	0.451618	0.459562	0.533735	0.542675	0.513773	0.523642	0.549242	0.541753	0.500131	0.564789	0.512583	0.551086	0.537329	0.544926	0.521386	0.557175	0.529451	0.415613	0.340843	0.553311	0.398104	0.443895
MYOMETRIAL_RELAXATION_AND_CONTRACTION_PATHWAYS	0.429212	0.452045	0.453935	0.452271	0.459167	0.462061	0.458999	0.439872	0.425773	0.46637	0.430861	0.422227	0.391319	0.412735	0.401084	0.419565	0.439451	0.458217	0.389623	0.406094	0.432593	0.434463	0.448622	0.457223	0.457145	0.428006	0.449002	0.375742	0.436478	0.453485	0.420237	0.44933	0.419752	0.412737	0.451249	0.429647	0.42937	0.376887	0.430008	0.441388	0.445293
CONSTITUTIVE_ANDROSTANE_RECEPTOR_PATHWAY	0.24895	0.232952	0.236984	0.272706	0.269001	0.261191	0.303607	0.279835	0.220185	0.326677	0.628682	0.643625	0.625018	0.627917	0.644695	0.617319	0.300556	0.346655	0.582772	0.356672	0.43458	0.640357	0.64277	0.553598	0.564443	0.606097	0.584516	0.626162	0.631454	0.50475	0.614372	0.617798	0.631182	0.63806	0.602877	0.629993	0.196375	0.278306	0.629284	0.176559	0.298234
LUNG_FIBROSIS	0.446047	0.472276	0.490429	0.440329	0.472171	0.474098	0.435753	0.439367	0.425056	0.493351	0.447672	0.393264	0.324756	0.357891	0.373558	0.420774	0.475765	0.489905	0.373093	0.408662	0.43452	0.408008	0.420094	0.498774	0.481388	0.390678	0.457143	0.2742	0.426356	0.501359	0.376806	0.421503	0.372098	0.38625	0.467663	0.437859	0.476523	0.388351	0.418392	0.466632	0.507032
SIMPLIFIED_DEPICTION_OF_MYD88_DISTINCT_INPUTOUTPUT_PATHWAY	0.472451	0.478401	0.528988	0.461443	0.492248	0.437475	0.405432	0.422986	0.302907	0.388146	0.447656	0.409973	0.385772	0.41118	0.466069	0.43258	0.448068	0.431606	0.361532	0.420137	0.404533	0.393487	0.403565	0.424784	0.393552	0.382459	0.394947	0.395241	0.43564	0.457963	0.399639	0.406298	0.406233	0.475766	0.425467	0.449471	0.4768	0.391008	0.430481	0.537809	0.425607
NANOMATERIAL_INDUCED_APOPTOSIS	0.522622	0.504959	0.537029	0.498285	0.518591	0.524679	0.5065	0.497629	0.423479	0.523584	0.507716	0.491353	0.49929	0.469931	0.496787	0.51029	0.531535	0.497566	0.456703	0.507312	0.475507	0.509767	0.500494	0.514662	0.515715	0.488518	0.507521	0.48413	0.49759	0.522078	0.504339	0.523109	0.4866	0.509898	0.505742	0.51739	0.530906	0.440289	0.506262	0.534695	0.517753
BLOOD_CLOTTING_CASCADE	0.291116	0.309759	0.300236	0.211945	0.252866	0.332646	0.265455	0.194408	0.224417	0.289855	0.62066	0.598964	0.526051	0.578201	0.589386	0.59207	0.336125	0.427759	0.55863	0.438068	0.468542	0.602707	0.605195	0.602016	0.596011	0.565244	0.600602	0.522452	0.594527	0.589873	0.576714	0.593343	0.575208	0.576447	0.599536	0.620529	0.260883	0.31164	0.596845	0.342702	0.394128
ETHANOL_METABOLISM_RESULTING_IN_PRODUCTION_OF_ROS_BY_CYP2E1	0.558716	0.56615	0.556753	0.550691	0.565747	0.571908	0.563676	0.561701	0.532238	0.545735	0.561664	0.519091	0.59734	0.569151	0.522541	0.588528	0.538497	0.563024	0.528795	0.49502	0.545903	0.546743	0.566544	0.616366	0.611698	0.587887	0.598557	0.539803	0.596158	0.624472	0.592454	0.601264	0.575899	0.547969	0.602135	0.565632	0.542687	0.463518	0.588296	0.545785	0.573903
INSULIN_SIGNALING	0.518	0.529059	0.523263	0.530751	0.536686	0.540697	0.534083	0.525967	0.474452	0.527706	0.522243	0.511325	0.510421	0.506894	0.514926	0.523027	0.527816	0.533244	0.491825	0.50139	0.518977	0.524543	0.526752	0.541631	0.548186	0.531614	0.531654	0.510381	0.533341	0.542566	0.529568	0.540089	0.521742	0.526901	0.540489	0.530389	0.521034	0.479703	0.524014	0.537608	0.542835
SULFATION_BIOTRANSFORMATION_REACTION	0.181669	0.185965	0.155907	0.127957	0.172168	0.109313	0.129804	0.107089	0.0790048	0.11978	0.197299	0.220957	0.210424	0.20128	0.188289	0.164167	0.122756	0.167905	0.0410661	0.0859844	0.0368479	0.19983	0.197894	0.204682	0.192099	0.107825	0.107837	0.136787	0.142797	0.18623	0.138833	0.231168	0.172324	0.213218	0.149074	0.179543	0.0799721	0.0654012	0.167715	0.111767	0.109343
INTERACTOME_OF_POLYCOMB_REPRESSIVE_COMPLEX_2_PRC2	0.570485	0.571978	0.576499	0.57438	0.572438	0.565206	0.529237	0.566149	0.568324	0.580831	0.555823	0.558373	0.55415	0.567341	0.574248	0.577115	0.588561	0.539607	0.589388	0.589127	0.584117	0.547212	0.549123	0.561514	0.54592	0.574232	0.574444	0.53424	0.569614	0.575909	0.570162	0.56653	0.55837	0.566196	0.5646	0.571633	0.621211	0.588594	0.565931	0.57873	0.572741
SEROTONIN_RECEPTOR_2_AND_ELKSRFGATA4_SIGNALING	0.43795	0.451853	0.470064	0.480355	0.47657	0.474905	0.43819	0.466069	0.42272	0.461858	0.470833	0.4802	0.439487	0.453394	0.444874	0.466046	0.487343	0.472792	0.428694	0.460393	0.503861	0.477684	0.480964	0.499722	0.498477	0.474006	0.489011	0.412005	0.464123	0.489903	0.436844	0.490049	0.446363	0.444064	0.486359	0.464895	0.461772	0.402641	0.483299	0.44726	0.491233
ROBO4_AND_VEGF_SIGNALING_PATHWAYS_CROSSTALK	0.641693	0.640557	0.572665	0.650534	0.647462	0.664595	0.666373	0.648185	0.640113	0.6441	0.561534	0.580431	0.529297	0.514772	0.554354	0.516142	0.618381	0.623241	0.477139	0.520335	0.572502	0.59503	0.589152	0.623117	0.606447	0.501062	0.550498	0.487605	0.522562	0.588195	0.506456	0.514348	0.508878	0.561278	0.55004	0.580762	0.612506	0.569217	0.527654	0.625798	0.658658
NANOPARTICLE_TRIGGERED_REGULATED_NECROSIS	0.572069	0.560075	0.581768	0.53664	0.549546	0.552327	0.550077	0.53104	0.476499	0.545294	0.524232	0.498914	0.4845	0.501037	0.508097	0.525771	0.565133	0.529949	0.465836	0.530611	0.504706	0.511477	0.511361	0.54675	0.553361	0.497934	0.520376	0.442425	0.520874	0.544946	0.521554	0.532966	0.523986	0.518359	0.534673	0.526812	0.560686	0.475467	0.529607	0.580963	0.573671
NUCLEAR_RECEPTORS_IN_LIPID_METABOLISM_AND_TOXICITY	0.189706	0.225166	0.204158	0.236363	0.239473	0.276174	0.295125	0.268886	0.208661	0.266166	0.514529	0.524773	0.479839	0.494803	0.52622	0.467095	0.24016	0.339206	0.472737	0.285685	0.352262	0.542806	0.519843	0.497135	0.525526	0.501318	0.527449	0.485504	0.539879	0.474402	0.522752	0.507373	0.517388	0.549105	0.537714	0.537778	0.232357	0.211527	0.526524	0.208279	0.290175
TCA_CYCLE_AND_DEFICIENCY_OF_PYRUVATE_DEHYDROGENASE_COMPLEX_PDHC	0.539367	0.541497	0.552808	0.544039	0.540322	0.506252	0.468901	0.518219	0.496386	0.542986	0.649783	0.644771	0.600141	0.66394	0.643345	0.653394	0.567928	0.57054	0.653894	0.597023	0.583269	0.637665	0.647775	0.625243	0.640685	0.669998	0.662193	0.647271	0.667397	0.614767	0.666418	0.671577	0.662847	0.638758	0.657104	0.634394	0.554903	0.50039	0.664589	0.524564	0.56725
DNA_IRDAMAGE_AND_CELLULAR_RESPONSE_VIA_ATR	0.403981	0.428312	0.458124	0.447201	0.449881	0.464608	0.432039	0.452793	0.35026	0.531675	0.461309	0.455934	0.402354	0.429095	0.453449	0.441441	0.504963	0.435939	0.507465	0.50706	0.485022	0.451707	0.456688	0.459174	0.45886	0.498202	0.48776	0.426557	0.462023	0.465373	0.492367	0.460416	0.452793	0.448987	0.481048	0.449025	0.533002	0.439165	0.457994	0.462198	0.513056
LEPTIN_SIGNALING_PATHWAY	0.568149	0.579204	0.580697	0.573791	0.580206	0.575365	0.561502	0.561304	0.538495	0.568756	0.575264	0.563634	0.558531	0.573047	0.556737	0.5783	0.57652	0.57678	0.544142	0.548938	0.569493	0.56955	0.57543	0.583005	0.583966	0.570041	0.576737	0.557878	0.580816	0.586929	0.573837	0.582385	0.574978	0.565552	0.583165	0.574707	0.577558	0.514293	0.579188	0.587973	0.5885
DNA_DAMAGE_RESPONSE_ONLY_ATM_DEPENDENT	0.484024	0.482832	0.491189	0.494249	0.503592	0.514672	0.499383	0.50414	0.429482	0.529998	0.501561	0.474477	0.452197	0.446678	0.47782	0.463127	0.491977	0.490539	0.433963	0.470071	0.470863	0.483717	0.486779	0.508109	0.506712	0.467531	0.493756	0.446449	0.470899	0.519147	0.470123	0.480067	0.460206	0.487426	0.508053	0.498294	0.49177	0.428648	0.465393	0.479546	0.505798
METHYLATION_PATHWAYS	0.488849	0.505519	0.539148	0.544695	0.532931	0.553856	0.541169	0.548511	0.454604	0.534102	0.574247	0.565308	0.519842	0.541588	0.579299	0.541955	0.490402	0.495272	0.48445	0.460622	0.47585	0.576925	0.544817	0.571254	0.558469	0.555452	0.515724	0.528164	0.545205	0.550119	0.578738	0.587571	0.584496	0.606486	0.560979	0.596025	0.401309	0.416331	0.542047	0.500143	0.462743
NLR_PROTEINS	0.490678	0.512138	0.510229	0.496096	0.509774	0.494817	0.470964	0.495529	0.423848	0.492562	0.517924	0.512082	0.524414	0.532319	0.510106	0.54122	0.532247	0.49766	0.475158	0.477995	0.522475	0.523508	0.525969	0.544416	0.550143	0.537147	0.544249	0.496036	0.55176	0.548698	0.538102	0.550555	0.530122	0.511746	0.541416	0.525616	0.549476	0.458143	0.535729	0.537981	0.562839
CYTOPLASMIC_RIBOSOMAL_PROTEINS	0.650939	0.664343	0.659764	0.650641	0.660206	0.651014	0.624672	0.640984	0.627883	0.647949	0.638624	0.628508	0.593198	0.644946	0.607455	0.634427	0.624931	0.633892	0.629141	0.642766	0.644461	0.636604	0.640296	0.653692	0.652224	0.650818	0.657782	0.624084	0.656311	0.652391	0.657992	0.648774	0.654564	0.61503	0.658128	0.620469	0.658524	0.583509	0.656792	0.618022	0.650882
ESTROGEN_RECEPTOR_PATHWAY	0.391682	0.405471	0.406362	0.414476	0.429154	0.417625	0.391807	0.370752	0.360621	0.409335	0.617332	0.618618	0.529551	0.575923	0.633745	0.593314	0.41774	0.4642	0.608625	0.466448	0.472929	0.624851	0.631807	0.533639	0.540813	0.624988	0.61792	0.611172	0.594835	0.522479	0.622833	0.567606	0.609828	0.636997	0.636036	0.631847	0.398746	0.342727	0.600451	0.415578	0.451457
GASTRIC_CANCER_NETWORK_2	0.421532	0.441456	0.461458	0.449359	0.455874	0.466041	0.398246	0.439641	0.363272	0.511123	0.431459	0.428712	0.396225	0.387732	0.423499	0.417992	0.459028	0.387175	0.470054	0.48228	0.470108	0.41819	0.424272	0.450437	0.445061	0.472645	0.454146	0.354413	0.439583	0.46267	0.461802	0.434394	0.415772	0.436241	0.484752	0.439977	0.499892	0.426188	0.435083	0.461877	0.493439
PHYTOCHEMICAL_ACTIVITY_ON_NRF2_TRANSCRIPTIONAL_ACTIVATION	0.510723	0.474795	0.501823	0.472212	0.511237	0.495135	0.447672	0.449566	0.3749	0.504867	0.548424	0.549082	0.488728	0.511499	0.519661	0.508566	0.491514	0.441828	0.481539	0.480422	0.542765	0.546412	0.550993	0.512562	0.529795	0.528375	0.523955	0.476841	0.559764	0.508112	0.523601	0.549252	0.518625	0.516639	0.541106	0.508953	0.462891	0.428571	0.521583	0.449622	0.519846
IL7_SIGNALING_PATHWAY	0.565591	0.574154	0.567386	0.561202	0.579696	0.589189	0.573903	0.572009	0.55345	0.579223	0.559888	0.544823	0.534073	0.53484	0.559316	0.550856	0.602002	0.601056	0.447102	0.574378	0.552388	0.561612	0.557356	0.581388	0.577658	0.526117	0.548033	0.51561	0.560042	0.594265	0.52711	0.570165	0.535387	0.568581	0.562476	0.585676	0.603576	0.526577	0.548068	0.600049	0.595126
TRYPTOPHAN_METABOLISM	0.330926	0.355657	0.379578	0.373661	0.366519	0.393565	0.376152	0.384888	0.329829	0.410311	0.53542	0.547006	0.48831	0.513876	0.540708	0.514269	0.390305	0.395363	0.500478	0.391796	0.419441	0.546861	0.547589	0.495308	0.4946	0.518183	0.523038	0.511357	0.518419	0.468288	0.530127	0.508958	0.530404	0.545134	0.527599	0.542286	0.362674	0.339496	0.51832	0.361901	0.386873
SPHINGOLIPID_PATHWAY	0.456664	0.482514	0.502027	0.495684	0.501366	0.495755	0.481339	0.476603	0.418027	0.472339	0.501396	0.49002	0.480336	0.49195	0.480565	0.498422	0.493829	0.472957	0.446683	0.485082	0.493474	0.489693	0.491806	0.504719	0.504728	0.475039	0.493214	0.480769	0.512067	0.522393	0.494044	0.513213	0.489859	0.481514	0.501746	0.488291	0.484966	0.44196	0.484326	0.49254	0.499805
COMPLEMENT_ACTIVATION	0.387787	0.40843	0.474853	0.456049	0.459191	0.457177	0.466568	0.45296	0.387009	0.442276	0.665432	0.663056	0.659808	0.648043	0.658154	0.646358	0.4214	0.529909	0.581293	0.506105	0.511968	0.674077	0.671099	0.658006	0.664628	0.654096	0.658489	0.667891	0.668679	0.633368	0.653951	0.672622	0.664916	0.668641	0.66615	0.67096	0.386052	0.401647	0.664253	0.435436	0.460768
ALPHA_6_BETA_4_SIGNALING_PATHWAY	0.569386	0.582539	0.568041	0.596829	0.598253	0.606185	0.60056	0.595278	0.55398	0.61498	0.58087	0.552239	0.535111	0.558957	0.53551	0.551851	0.603916	0.60152	0.48101	0.551437	0.57158	0.572346	0.575421	0.58851	0.597718	0.534846	0.556184	0.538098	0.564719	0.604848	0.556144	0.561263	0.557779	0.55307	0.572636	0.575522	0.56807	0.519483	0.56292	0.593885	0.605966
SLEEP_REGULATION	0.0954534	0.114804	0.149707	0.144893	0.141038	0.15322	0.135299	0.136851	0.070346	0.15382	0.104032	0.0817053	0.0976954	0.121201	0.116905	0.117956	0.122101	0.147513	0.0279625	0.120455	0.127038	0.107119	0.0957786	0.149372	0.142447	0.068265	0.126408	0.0715175	0.102869	0.0932577	0.144003	0.110075	0.0743978	0.0752569	0.118859	0.117125	0.0980322	0.157118	0.159377	0.128027	0.110594
ADIPOGENESIS	0.437173	0.460086	0.496743	0.469896	0.47212	0.496296	0.472766	0.456005	0.440954	0.485733	0.480742	0.464977	0.446627	0.447356	0.448511	0.447722	0.471268	0.486758	0.425507	0.412174	0.464185	0.477565	0.482645	0.496378	0.498456	0.472507	0.485579	0.419704	0.478208	0.484981	0.470923	0.486343	0.46152	0.466718	0.491718	0.482726	0.44484	0.387896	0.467775	0.466753	0.494495
NEOVASCULARISATION_PROCESSES	0.555254	0.57409	0.551993	0.56843	0.584083	0.575846	0.556873	0.544231	0.55607	0.567637	0.517194	0.501852	0.473036	0.500748	0.475001	0.507949	0.552205	0.566616	0.446901	0.469877	0.537912	0.517608	0.521428	0.558668	0.547765	0.496844	0.519453	0.449757	0.510044	0.56377	0.501374	0.514426	0.489809	0.494059	0.531399	0.513734	0.572168	0.502675	0.501105	0.576753	0.589239
ATR_SIGNALING	0.376865	0.378844	0.441981	0.432183	0.425406	0.428143	0.413182	0.435623	0.260536	0.468416	0.435156	0.427552	0.400684	0.407337	0.427292	0.415985	0.452071	0.416439	0.512485	0.435282	0.402703	0.412546	0.422147	0.433294	0.415838	0.496544	0.484179	0.423438	0.434559	0.41785	0.488011	0.433749	0.433648	0.411119	0.477062	0.412405	0.48569	0.420462	0.445774	0.435266	0.449271
TYROBP_CAUSAL_NETWORK	0.575519	0.563231	0.598419	0.541082	0.571317	0.569537	0.55678	0.552441	0.493202	0.549485	0.527451	0.531805	0.4489	0.465333	0.536482	0.48133	0.560786	0.587112	0.391944	0.559766	0.537766	0.535026	0.531478	0.534419	0.529972	0.448342	0.479758	0.454985	0.490141	0.569266	0.459398	0.520281	0.46919	0.536986	0.531597	0.552064	0.56137	0.509071	0.483819	0.607972	0.562511
SUPRESSION_OF_HMGB1_MEDIATED_INFLAMMATION_BY_THBD	0.609581	0.617377	0.606567	0.595028	0.608503	0.610033	0.601302	0.598703	0.571936	0.606619	0.569446	0.57473	0.599402	0.582857	0.576019	0.584849	0.592345	0.593437	0.532238	0.557323	0.585898	0.589002	0.592086	0.626942	0.622349	0.570778	0.610965	0.556613	0.596385	0.623751	0.573312	0.585373	0.572836	0.591771	0.601504	0.597872	0.616939	0.513162	0.579949	0.61975	0.630246
SEROTONIN_AND_ANXIETY	0.174882	0.219783	0.239329	0.237299	0.237675	0.250246	0.239395	0.241239	0.236895	0.259584	0.240996	0.23213	0.262949	0.169957	0.228415	0.194982	0.231852	0.193509	0.210051	0.218887	0.2327	0.235089	0.263851	0.175301	0.217795	0.227476	0.20749	0.217024	0.240858	0.194348	0.202151	0.248732	0.231362	0.23705	0.259515	0.267449	0.222919	0.208181	0.224965	0.214323	0.210435
NCRNAS_INVOLVED_IN_STAT3_SIGNALING_IN_HEPATOCELLULAR_CARCINOMA	0.463964	0.48222	0.507213	0.457082	0.479065	0.471225	0.484937	0.510188	0.449208	0.480267	0.402991	0.426001	0.460153	0.392575	0.388477	0.404358	0.437801	0.447789	0.367186	0.378403	0.395624	0.393322	0.444771	0.541304	0.508158	0.393862	0.425028	0.354064	0.388612	0.475022	0.376136	0.408315	0.379638	0.386916	0.489366	0.472131	0.395309	0.369667	0.428811	0.461125	0.506763
EV_RELEASE_FROM_CARDIAC_CELLS_AND_THEIR_FUNCTIONAL_EFFECTS	0.370773	0.335793	0.34678	0.346823	0.385126	0.329419	0.333284	0.330454	0.405692	0.325659	0.220122	0.251867	0.20112	0.230055	0.26037	0.138269	0.215381	0.351436	0.15831	0.167906	0.267063	0.276161	0.277087	0.299917	0.29292	0.221295	0.269464	0.0905622	0.230557	0.270805	0.242405	0.27775	0.233892	0.311794	0.283856	0.282794	0.312055	0.260298	0.238827	0.387359	0.405262
STATIN_PATHWAY	0.285268	0.304836	0.335503	0.314141	0.330909	0.33433	0.354929	0.326727	0.225873	0.301684	0.551414	0.568571	0.520519	0.530001	0.547864	0.519395	0.274951	0.423664	0.496513	0.382243	0.40386	0.591549	0.560743	0.538524	0.580003	0.552425	0.55763	0.555837	0.565842	0.51321	0.557004	0.547402	0.560184	0.571646	0.570122	0.556096	0.316433	0.246135	0.572308	0.286362	0.352127
ARACHIDONATE_EPOXYGENASE_EPOXIDE_HYDROLASE	0.331956	0.385661	0.393377	0.426644	0.399669	0.390512	0.397961	0.435064	0.296757	0.445949	0.684548	0.683285	0.625169	0.667313	0.669179	0.663663	0.483746	0.497999	0.603917	0.497372	0.480583	0.683482	0.684667	0.62164	0.643756	0.658462	0.651436	0.65443	0.670592	0.590479	0.668992	0.67501	0.672772	0.679952	0.670076	0.678114	0.393916	0.384469	0.675035	0.366225	0.449927
EXTRACELLULAR_VESICLEMEDIATED_SIGNALING_IN_RECIPIENT_CELLS	0.516099	0.538338	0.51087	0.534026	0.544681	0.543428	0.52297	0.536059	0.458137	0.526265	0.51731	0.483244	0.462169	0.50003	0.467039	0.511929	0.519955	0.476718	0.462967	0.470832	0.511557	0.492477	0.507957	0.544813	0.534732	0.499074	0.514656	0.469682	0.510718	0.540801	0.500127	0.51118	0.496603	0.482505	0.51584	0.481322	0.499687	0.483751	0.492608	0.504405	0.526653
LEPTIN_INSULIN_OVERLAP	0.451398	0.464205	0.504466	0.479577	0.48039	0.480835	0.481319	0.453817	0.449269	0.481722	0.443993	0.391438	0.44766	0.406339	0.393165	0.441744	0.434681	0.479786	0.390847	0.383546	0.426547	0.425413	0.414952	0.484659	0.482896	0.419054	0.435478	0.433239	0.443543	0.468959	0.417222	0.449674	0.429266	0.443548	0.452756	0.42088	0.438894	0.381913	0.430186	0.484774	0.46593
ATM_SIGNALING_NETWORK_IN_DEVELOPMENT_AND_DISEASE	0.480956	0.492664	0.517663	0.503028	0.5083	0.520485	0.49898	0.508152	0.420626	0.54366	0.503578	0.494465	0.466097	0.463247	0.489823	0.490511	0.529239	0.495289	0.492696	0.527073	0.51477	0.498446	0.502259	0.511822	0.512999	0.518107	0.519413	0.470899	0.501836	0.517001	0.507387	0.505975	0.49532	0.493943	0.515228	0.498166	0.551674	0.491432	0.500128	0.5176	0.5434
BONE_MORPHOGENIC_PROTEIN_BMP_SIGNALLING_AND_REGULATION	0.461131	0.468429	0.454927	0.537449	0.536324	0.517064	0.51627	0.498677	0.391417	0.464326	0.479055	0.475845	0.453907	0.439035	0.439576	0.494077	0.480645	0.472572	0.499363	0.405411	0.526316	0.4673	0.463965	0.476012	0.473267	0.453018	0.49946	0.420538	0.481356	0.485991	0.445006	0.480957	0.46212	0.464484	0.475003	0.465325	0.463568	0.459364	0.476405	0.455241	0.478117
REGULATION_OF_ACTIN_CYTOSKELETON	0.418718	0.438399	0.43345	0.456128	0.453002	0.46433	0.455554	0.446034	0.41	0.457456	0.437659	0.43373	0.401065	0.42545	0.416417	0.433988	0.451138	0.457957	0.408443	0.421704	0.443154	0.443129	0.460224	0.464135	0.468222	0.447369	0.45417	0.408616	0.447817	0.468782	0.442908	0.450756	0.430031	0.431558	0.451484	0.432903	0.440065	0.407071	0.439088	0.448337	0.463482
INITIATION_OF_TRANSCRIPTION_AND_TRANSLATION_ELONGATION_AT_THE_HIV1_LTR	0.512923	0.536796	0.522896	0.520823	0.533592	0.551503	0.538385	0.544791	0.520338	0.546209	0.512016	0.507361	0.496783	0.486852	0.509741	0.511852	0.533666	0.54177	0.470762	0.491286	0.518675	0.51122	0.513025	0.526904	0.530676	0.514103	0.517923	0.491138	0.518314	0.519603	0.505346	0.51179	0.516334	0.509478	0.510139	0.517708	0.523755	0.491294	0.514767	0.543682	0.544495
TUMOR_SUPPRESSOR_ACTIVITY_OF_SMARCB1	0.387433	0.447704	0.4378	0.454511	0.450403	0.463184	0.44958	0.462402	0.386059	0.478567	0.469058	0.462703	0.42195	0.434291	0.444716	0.44672	0.486095	0.478187	0.394247	0.46759	0.489308	0.462841	0.461828	0.456493	0.450729	0.43196	0.433038	0.431767	0.445743	0.456098	0.424116	0.44327	0.434254	0.447609	0.433528	0.449968	0.498617	0.468136	0.451673	0.48286	0.48215
BLADDER_CANCER	0.550387	0.555102	0.545162	0.54284	0.540211	0.569627	0.554907	0.541712	0.485302	0.571127	0.524414	0.508498	0.492617	0.497384	0.483951	0.503371	0.534813	0.571679	0.458521	0.497383	0.524304	0.514687	0.525931	0.568611	0.57054	0.513718	0.535082	0.453262	0.524588	0.565483	0.519551	0.530658	0.504372	0.487647	0.54288	0.517116	0.553609	0.444233	0.512255	0.55042	0.57062
MIRNA_REGULATION_OF_DNA_DAMAGE_RESPONSE	0.392338	0.393772	0.443914	0.401418	0.411913	0.397106	0.38314	0.374349	0.311917	0.448138	0.378584	0.366395	0.331797	0.330779	0.34768	0.349052	0.406626	0.348425	0.375363	0.38971	0.377974	0.365216	0.371856	0.393334	0.378899	0.38913	0.403754	0.331696	0.36435	0.401836	0.392171	0.384325	0.362282	0.36434	0.424844	0.371037	0.419026	0.337663	0.382042	0.400186	0.427529
REGULATION_OF_WNTBCATENIN_SIGNALING_BY_SMALL_MOLECULE_COMPOUNDS	0.49133	0.51339	0.516384	0.504374	0.513573	0.534272	0.519537	0.524786	0.486819	0.515004	0.479742	0.480115	0.369778	0.368713	0.432565	0.426721	0.494262	0.531432	0.418313	0.44696	0.483751	0.46509	0.456719	0.501621	0.465938	0.470729	0.48286	0.387673	0.422467	0.473123	0.42498	0.431014	0.368558	0.44033	0.472484	0.467397	0.470279	0.480489	0.407232	0.483398	0.518445
GPR40_PATHWAY	0.404435	0.417068	0.396582	0.450646	0.457696	0.473178	0.489022	0.450938	0.408104	0.45913	0.366955	0.322979	0.316024	0.295238	0.324828	0.323564	0.428467	0.450681	0.243178	0.371079	0.364054	0.385851	0.363788	0.375921	0.39986	0.337624	0.335499	0.339977	0.300598	0.394251	0.314693	0.319161	0.288993	0.355683	0.36213	0.361037	0.388727	0.386995	0.316967	0.443978	0.45882
DEVELOPMENT_OF_PULMONARY_DENDRITIC_CELLS_AND_MACROPHAGE_SUBSETS	0.409111	0.458939	0.481646	0.37995	0.46158	0.474294	0.435551	0.413841	0.421177	0.434138	0.448187	0.366664	0.359385	0.311937	0.451308	0.403092	0.485995	0.477636	0.3258	0.45063	0.427948	0.39221	0.405234	0.472955	0.477217	0.350319	0.431053	0.292269	0.382423	0.466039	0.362525	0.40739	0.352716	0.462179	0.429952	0.482175	0.492137	0.362077	0.365027	0.479979	0.490071
CELL_DIFFERENTIATION_INDEX	0.10763	0.0105197	0.116408	0.00783512	0.0949656	-0.0483464	0.0293657	-0.0112221	-0.0652973	-0.0749918	-0.114453	-0.030021	-0.0860273	-0.194022	-0.140733	-0.226035	-0.0659993	-0.0549311	-0.120947	-0.22513	-0.180189	-0.0830788	-0.0831638	0.000486301	-0.0520946	-0.127968	-0.0665919	-0.155854	-0.194488	-0.060714	-0.0836497	-0.171722	-0.145818	-0.0706096	0.0198091	-0.0628855	-0.0783684	-0.161397	-0.105731	-0.126604	-0.0517908
PHOTODYNAMIC_THERAPYINDUCED_NFKB_SURVIVAL_SIGNALING	0.518453	0.549262	0.546529	0.507507	0.529032	0.502859	0.458497	0.478008	0.522957	0.538516	0.50323	0.441704	0.443399	0.489442	0.442495	0.521987	0.504558	0.543723	0.45929	0.436134	0.513037	0.433862	0.472918	0.571318	0.55572	0.471614	0.5574	0.330824	0.499066	0.595412	0.475597	0.458343	0.473539	0.439807	0.553897	0.50586	0.536021	0.415499	0.490094	0.553457	0.608771
ESC_PLURIPOTENCY_PATHWAYS	0.343358	0.37165	0.381585	0.411716	0.411077	0.428249	0.429851	0.406428	0.330902	0.416718	0.370836	0.355163	0.339282	0.34193	0.337231	0.35668	0.370198	0.379155	0.32991	0.308633	0.349207	0.376996	0.386754	0.394491	0.396627	0.370315	0.38902	0.337683	0.382746	0.406457	0.369505	0.377143	0.36165	0.358762	0.395383	0.364863	0.367961	0.327751	0.37537	0.369113	0.40083
NOCGMPPKG_MEDIATED_NEUROPROTECTION	0.287299	0.318035	0.320679	0.321878	0.334926	0.341576	0.337624	0.336388	0.315191	0.358263	0.286129	0.305152	0.271275	0.318365	0.300546	0.305486	0.322862	0.328492	0.293221	0.297201	0.325107	0.324609	0.335983	0.347849	0.334743	0.329605	0.350781	0.246616	0.347316	0.343115	0.351168	0.335001	0.326989	0.309943	0.364297	0.314367	0.324051	0.294019	0.329037	0.343169	0.330808
BDNFTRKB_SIGNALING	0.514471	0.515646	0.51685	0.533458	0.530916	0.531068	0.52009	0.517245	0.500425	0.50953	0.492641	0.478783	0.467077	0.450205	0.493257	0.458775	0.50827	0.503141	0.44473	0.478641	0.505963	0.493973	0.49535	0.493045	0.486875	0.465451	0.474209	0.435448	0.479431	0.509497	0.446724	0.488958	0.464697	0.500153	0.48951	0.497479	0.50632	0.452255	0.461213	0.525248	0.516643
REGULATION_OF_APOPTOSIS_BY_PARATHYROID_HORMONERELATED_PROTEIN	0.480786	0.480553	0.48952	0.475173	0.498986	0.513562	0.506093	0.487738	0.420721	0.511316	0.496481	0.442045	0.493105	0.455905	0.45429	0.447089	0.51171	0.491595	0.422032	0.45883	0.457579	0.444446	0.466215	0.499038	0.510411	0.461567	0.47094	0.437814	0.483879	0.525346	0.472647	0.490902	0.476519	0.457647	0.491263	0.479752	0.457918	0.37883	0.487425	0.512735	0.492741
MAMMARY_GLAND_DEVELOPMENT_PATHWAY_INVOLUTION_STAGE_4_OF_4	0.610002	0.601873	0.617141	0.54301	0.58411	0.63077	0.609026	0.592251	0.474841	0.663786	0.601314	0.546761	0.584427	0.573893	0.568118	0.580145	0.61559	0.639217	0.530208	0.588387	0.610113	0.567353	0.581697	0.630251	0.640385	0.590516	0.593609	0.561827	0.599783	0.630802	0.584202	0.619285	0.57958	0.592703	0.625077	0.595367	0.628355	0.495465	0.584103	0.624656	0.667393
HFE_EFFECT_ON_HEPCIDIN_PRODUCTION	0.340313	0.266047	0.407584	0.301443	0.326872	0.363856	0.39916	0.34689	0.276204	0.364485	0.570155	0.568595	0.489974	0.57809	0.539262	0.544132	0.331211	0.400216	0.529528	0.340579	0.39713	0.598868	0.597282	0.542491	0.493037	0.577797	0.560364	0.604972	0.577815	0.511426	0.588288	0.543832	0.60122	0.577073	0.576897	0.577581	0.351233	0.276201	0.599777	0.327393	0.325036
IL2_SIGNALING_PATHWAY	0.560212	0.571853	0.570021	0.558461	0.578673	0.583021	0.564336	0.573107	0.542613	0.574307	0.564667	0.543159	0.531715	0.532622	0.546462	0.549187	0.589576	0.592534	0.484573	0.570681	0.570623	0.552249	0.55125	0.568999	0.566132	0.524319	0.544079	0.504791	0.542482	0.580608	0.526107	0.556272	0.521828	0.561432	0.553805	0.568319	0.600053	0.53454	0.533473	0.600541	0.584394
INSULIN_SIGNALLING_IN_HUMAN_ADIPOCYTES_DIABETIC_CONDITION	0.472525	0.518291	0.525315	0.535348	0.526956	0.544826	0.534395	0.526569	0.489868	0.553492	0.567761	0.574865	0.589975	0.543891	0.565064	0.558504	0.525046	0.563115	0.571777	0.431391	0.527639	0.578639	0.578931	0.562886	0.569439	0.596544	0.583524	0.599456	0.575444	0.54744	0.584163	0.59019	0.578495	0.570403	0.585224	0.569503	0.524792	0.458021	0.562863	0.510345	0.556993
STEROID_BIOSYNTHESIS	-0.00480447	-0.0128348	-0.0323995	-0.0202849	0.00422977	-0.0106466	0.0254009	-0.00421337	-0.0462451	0.150216	0.313806	0.374199	0.383773	0.398609	0.367789	0.359701	0.0863313	0.0218034	0.422498	0.181017	0.10286	0.377496	0.3893	0.267424	0.319765	0.441337	0.4085	0.400899	0.399376	0.222059	0.41064	0.369485	0.420713	0.376779	0.416968	0.355175	0.0223235	0.0100918	0.434225	0.0344592	0.111141
LEPTIN_AND_ADIPONECTIN	0.453404	0.471861	0.576037	0.49693	0.486226	0.447516	0.43085	0.448546	0.433523	0.480591	0.580935	0.537127	0.449126	0.567954	0.487497	0.524039	0.511155	0.527629	0.517109	0.506988	0.549834	0.525476	0.533999	0.504985	0.546829	0.509987	0.498015	0.524549	0.577351	0.508717	0.518493	0.564085	0.563706	0.513625	0.509661	0.479877	0.50945	0.486574	0.573246	0.469673	0.47263
NOTCH_SIGNALING_PATHWAY_NETPATH	0.505043	0.50625	0.499778	0.518656	0.525025	0.540595	0.526364	0.513063	0.494965	0.527188	0.484741	0.479941	0.45471	0.4642	0.470339	0.471263	0.508114	0.517206	0.440846	0.468859	0.500642	0.498021	0.504018	0.511946	0.506804	0.479864	0.485204	0.464408	0.497161	0.516944	0.484839	0.503422	0.479147	0.488728	0.506049	0.497312	0.52219	0.471795	0.490945	0.528932	0.523886
NSP1_FROM_SARSCOV2_INHIBITS_TRANSLATION_INITIATION_IN_THE_HOST_CELL	0.566302	0.604843	0.609786	0.588937	0.601165	0.627153	0.593069	0.61535	0.596532	0.639245	0.614245	0.587415	0.585105	0.611313	0.587819	0.601117	0.589042	0.580131	0.613482	0.60306	0.638124	0.581004	0.594877	0.599783	0.601989	0.614637	0.61101	0.566293	0.614683	0.597397	0.615698	0.620498	0.594889	0.585137	0.609383	0.591427	0.62161	0.598962	0.617503	0.559993	0.611653
NAD_METABOLISM	0.388412	0.371199	0.439887	0.420436	0.420963	0.449101	0.462901	0.436431	0.30608	0.46617	0.473727	0.454285	0.457401	0.41693	0.438166	0.447973	0.463718	0.448958	0.393296	0.407015	0.397136	0.458261	0.464969	0.429338	0.451342	0.409294	0.427297	0.475056	0.441482	0.424611	0.446662	0.475156	0.446085	0.448566	0.431618	0.448128	0.412811	0.387691	0.432196	0.454557	0.447655
PRADERWILLI_AND_ANGELMAN_SYNDROME	0.163175	0.173554	0.176468	0.195373	0.18544	0.206172	0.189483	0.200311	0.145943	0.260242	0.194559	0.168551	0.152833	0.172037	0.178621	0.184189	0.187799	0.197248	0.16351	0.195304	0.196084	0.172001	0.175159	0.185491	0.178279	0.148402	0.162793	0.136574	0.175782	0.179989	0.146867	0.182718	0.157389	0.171104	0.164301	0.162681	0.192127	0.17132	0.183928	0.181724	0.182329
STRUCTURAL_PATHWAY_OF_INTERLEUKIN_1_IL1	0.572579	0.574377	0.581127	0.551632	0.571956	0.566434	0.555345	0.54796	0.528162	0.548869	0.55226	0.533571	0.55454	0.567029	0.54088	0.565163	0.562538	0.553611	0.51155	0.525123	0.548072	0.543101	0.552638	0.569924	0.573575	0.558386	0.556954	0.542787	0.575401	0.575588	0.561007	0.569296	0.562303	0.556552	0.566714	0.559502	0.563181	0.504559	0.566275	0.594564	0.581508
HAIR_FOLLICLE_DEVELOPMENT_ORGANOGENESIS_PART_2_OF_3	0.343003	0.410283	0.400498	0.434659	0.434041	0.456834	0.456755	0.447342	0.370839	0.471218	0.441938	0.39557	0.399166	0.357695	0.3636	0.401694	0.40889	0.448596	0.333503	0.370371	0.426951	0.410082	0.397983	0.42721	0.41079	0.386105	0.399735	0.34096	0.392702	0.439069	0.38556	0.399577	0.370489	0.373553	0.39362	0.380729	0.375428	0.377612	0.383861	0.378411	0.452251
MITOCHONDRIAL_GENE_EXPRESSION	0.471011	0.498207	0.483004	0.498207	0.507925	0.487335	0.438166	0.487163	0.366012	0.493375	0.487917	0.484982	0.473161	0.501875	0.503793	0.507931	0.459384	0.439217	0.498045	0.487169	0.492221	0.484129	0.491417	0.482474	0.479877	0.500844	0.496977	0.481875	0.510693	0.481114	0.503773	0.512973	0.504743	0.501137	0.493478	0.496069	0.510641	0.467578	0.508643	0.472324	0.488439
CANONICAL_AND_NONCANONICAL_NOTCH_SIGNALING	0.426605	0.434077	0.417084	0.472893	0.461293	0.479964	0.461613	0.449163	0.426135	0.484383	0.401176	0.379142	0.30823	0.359904	0.356797	0.396629	0.453647	0.476893	0.299562	0.362328	0.413111	0.401129	0.408604	0.43576	0.439208	0.348481	0.385203	0.350194	0.393424	0.464816	0.354552	0.422169	0.371384	0.387953	0.395881	0.391372	0.454495	0.396187	0.383877	0.468736	0.477611
MESODERMAL_COMMITMENT_PATHWAY	0.352806	0.380514	0.387245	0.40645	0.404297	0.402438	0.397486	0.401597	0.340619	0.395778	0.382903	0.369244	0.342656	0.340679	0.351857	0.376795	0.387562	0.371691	0.354803	0.347872	0.384447	0.365788	0.372042	0.389572	0.379534	0.361424	0.372744	0.326822	0.356914	0.397504	0.353267	0.362329	0.342445	0.356289	0.373587	0.352055	0.379853	0.360365	0.344569	0.355378	0.394867
PPAR_ALPHA_PATHWAY	0.281907	0.27801	0.336087	0.288297	0.291033	0.319787	0.33343	0.311325	0.234962	0.323494	0.607611	0.600239	0.56213	0.587609	0.59059	0.579834	0.333905	0.437672	0.537884	0.443405	0.465528	0.599684	0.602454	0.556516	0.545786	0.573474	0.567847	0.58967	0.599792	0.531943	0.586567	0.56605	0.588801	0.602324	0.582902	0.593024	0.286136	0.294804	0.602708	0.299403	0.36911
PTF1A_RELATED_REGULATORY_PATHWAY	0.248346	0.290882	0.30609	0.290114	0.300538	0.308662	0.269831	0.306874	0.349619	0.302002	0.288239	0.266423	0.32587	0.31881	0.263602	0.314427	0.217352	0.279189	0.301813	0.178012	0.258304	0.279789	0.272629	0.320927	0.32742	0.234009	0.282316	0.284931	0.289925	0.315163	0.282758	0.313264	0.316624	0.276176	0.242754	0.276989	0.246413	0.332401	0.334003	0.212202	0.201445
STRIATED_MUSCLE_CONTRACTION_PATHWAY	0.295745	0.298701	0.333905	0.299865	0.310163	0.350311	0.378531	0.347109	0.331094	0.390529	0.265393	0.538907	0.307122	0.277273	0.225384	0.20297	0.30738	0.386932	0.452473	0.387122	0.407214	0.559265	0.582793	0.414427	0.483731	0.534798	0.517989	0.260264	0.496355	0.360245	0.484874	0.473505	0.399292	0.29607	0.49829	0.32781	0.282243	0.268419	0.465662	0.283521	0.3664
APOE_AND_MIR146_IN_INFLAMMATION_AND_ATHEROSCLEROSIS	0.651612	0.653584	0.65002	0.623892	0.651545	0.656182	0.628122	0.632254	0.617093	0.605051	0.618304	0.594277	0.639452	0.630077	0.620291	0.640126	0.63814	0.654796	0.557036	0.584387	0.628301	0.617738	0.623962	0.655202	0.64997	0.625697	0.631987	0.611294	0.642826	0.675411	0.623682	0.648817	0.631308	0.643014	0.661642	0.656688	0.659977	0.588333	0.638574	0.674112	0.652201
AFLATOXIN_B1_METABOLISM	0.0640381	0.206229	0.231263	0.145012	0.220223	0.334294	0.241589	0.19921	0.0636844	0.233782	0.600506	0.594843	0.51969	0.435323	0.599196	0.42915	0.24631	0.36111	0.43186	0.288768	0.346679	0.588099	0.599348	0.486926	0.480663	0.484109	0.533562	0.570456	0.502733	0.402847	0.487145	0.496499	0.57989	0.596359	0.571222	0.589137	0.217309	0.204464	0.528633	0.177947	0.163502
MAPK_AND_NFKB_SIGNALLING_PATHWAYS_INHIBITED_BY_YERSINIA_YOPJ	0.568198	0.577898	0.57571	0.565251	0.579069	0.564781	0.555555	0.564409	0.523675	0.554521	0.554002	0.565254	0.569861	0.57822	0.57141	0.570158	0.570336	0.554008	0.51973	0.548159	0.545389	0.570386	0.571048	0.565602	0.578816	0.567248	0.552982	0.548897	0.590894	0.573597	0.569789	0.593082	0.571825	0.577512	0.563909	0.576947	0.576246	0.502958	0.575717	0.610841	0.574482
PPAR_SIGNALING_PATHWAY	0.319244	0.335588	0.383557	0.353223	0.359735	0.368677	0.367125	0.363777	0.280891	0.373805	0.506428	0.503833	0.45866	0.50287	0.488863	0.474423	0.362584	0.404121	0.458815	0.392216	0.419265	0.498582	0.509518	0.469402	0.467056	0.469207	0.477311	0.457455	0.486306	0.450017	0.503779	0.471415	0.496863	0.476982	0.485325	0.485483	0.31383	0.332606	0.498863	0.310192	0.370695
VITAMIN_A_AND_CAROTENOID_METABOLISM	0.257987	0.257005	0.296585	0.286717	0.285086	0.311068	0.301805	0.286156	0.244946	0.297541	0.407081	0.393916	0.348821	0.395661	0.389096	0.331815	0.269365	0.308578	0.320383	0.252986	0.294028	0.414482	0.400678	0.39186	0.391661	0.355021	0.401238	0.337026	0.373845	0.373623	0.390749	0.382439	0.371348	0.383992	0.39261	0.394324	0.227577	0.207651	0.391098	0.250839	0.26436
PDGF_PATHWAY	0.61758	0.615775	0.612786	0.613049	0.620984	0.616729	0.604521	0.608369	0.596349	0.615512	0.598304	0.591621	0.568432	0.595421	0.584756	0.601283	0.613451	0.610739	0.565801	0.581284	0.608453	0.59767	0.59853	0.610877	0.609483	0.588292	0.599333	0.564643	0.600954	0.615528	0.593941	0.605068	0.58891	0.5882	0.603417	0.598856	0.620454	0.57163	0.596627	0.624734	0.62226
ANGIOGENESIS	0.591506	0.611911	0.579956	0.60341	0.613575	0.606939	0.571066	0.571074	0.578792	0.589094	0.564337	0.562368	0.524913	0.559349	0.562833	0.564507	0.597149	0.604012	0.519237	0.533228	0.588089	0.563796	0.573339	0.589798	0.58772	0.543177	0.568273	0.520835	0.56518	0.60066	0.547471	0.565805	0.545948	0.568927	0.565809	0.583714	0.604924	0.574568	0.558917	0.602464	0.621131
LIVER_X_RECEPTOR_PATHWAY	0.275899	0.26554	0.267459	0.24778	0.273595	0.349862	0.317224	0.297625	0.269226	0.338973	0.608244	0.632351	0.607582	0.619485	0.647607	0.571278	0.290664	0.439067	0.564378	0.39001	0.427586	0.637935	0.63121	0.570888	0.583245	0.614826	0.602942	0.60658	0.629832	0.513056	0.62323	0.591056	0.62379	0.649428	0.620421	0.645171	0.31649	0.310043	0.623108	0.299142	0.345825
EDA_SIGNALLING_IN_HAIR_FOLLICLE_DEVELOPMENT	0.156601	0.24332	0.215621	0.27114	0.311462	0.317488	0.357176	0.331616	0.103358	0.300963	0.276801	0.225167	0.214458	0.171924	0.174307	0.199481	0.21909	0.229581	0.0747573	0.184638	0.216386	0.241965	0.266743	0.267063	0.226197	0.172979	0.165101	0.245155	0.243714	0.200934	0.211696	0.28942	0.262295	0.24227	0.260304	0.20131	0.147729	0.138994	0.212475	0.218206	0.271869
REGULATION_OF_TOLLLIKE_RECEPTOR_SIGNALING_PATHWAY	0.455305	0.455336	0.464115	0.436855	0.457612	0.450953	0.427774	0.433521	0.395404	0.437078	0.428953	0.421946	0.412151	0.423205	0.420923	0.417565	0.458012	0.450995	0.363975	0.418999	0.418818	0.419759	0.428066	0.453876	0.449401	0.400606	0.422127	0.367748	0.43211	0.459539	0.405095	0.431571	0.41863	0.434653	0.446286	0.44832	0.461213	0.382964	0.431532	0.48437	0.459075
IL17_SIGNALING_PATHWAY	0.429768	0.446918	0.463586	0.422203	0.455578	0.456116	0.465439	0.456466	0.398	0.456662	0.447412	0.417529	0.445713	0.425737	0.418419	0.449022	0.432868	0.45102	0.383834	0.405681	0.435294	0.42313	0.444474	0.472219	0.481166	0.42439	0.433244	0.445595	0.43906	0.456977	0.431488	0.447391	0.417952	0.444909	0.437544	0.448446	0.437228	0.375304	0.423152	0.461885	0.490081
TLR4_SIGNALING_AND_TOLERANCE	0.564118	0.551046	0.561307	0.535025	0.550856	0.547186	0.533281	0.527061	0.509414	0.540365	0.529502	0.501347	0.524061	0.547281	0.507447	0.540148	0.576532	0.551934	0.473882	0.510318	0.523447	0.520185	0.537336	0.569893	0.571158	0.518101	0.541144	0.471467	0.544626	0.5634	0.528575	0.544613	0.545229	0.5235	0.567877	0.551492	0.578542	0.472236	0.548653	0.607018	0.584032
ONCOSTATIN_M_SIGNALING_PATHWAY	0.59616	0.603205	0.595222	0.593509	0.596611	0.592993	0.575922	0.585433	0.579933	0.610591	0.602152	0.583462	0.576218	0.582351	0.576537	0.601193	0.613777	0.611815	0.546217	0.574984	0.609366	0.593431	0.594183	0.611349	0.615506	0.574917	0.595624	0.544312	0.593845	0.640057	0.572689	0.595492	0.574696	0.570028	0.601561	0.593137	0.601878	0.550809	0.581858	0.617512	0.626767
NCRNAS_INVOLVED_IN_WNT_SIGNALING_IN_HEPATOCELLULAR_CARCINOMA	0.371368	0.406994	0.410398	0.421358	0.448975	0.464175	0.464267	0.433128	0.328356	0.463116	0.381006	0.343703	0.295859	0.285408	0.334545	0.286494	0.384312	0.391805	0.264833	0.306662	0.358705	0.36622	0.359473	0.41177	0.403716	0.324461	0.366745	0.294962	0.326633	0.411896	0.328086	0.346781	0.289407	0.343879	0.381572	0.353362	0.362683	0.316084	0.312799	0.363173	0.416606
ERK_PATHWAY_IN_HUNTINGTONS_DISEASE	0.433782	0.438742	0.458497	0.474358	0.473209	0.482219	0.461119	0.467577	0.387634	0.449067	0.43595	0.435249	0.408683	0.402297	0.425096	0.432556	0.444064	0.452876	0.448099	0.437696	0.46207	0.446071	0.444306	0.454307	0.452733	0.454311	0.454596	0.398155	0.446724	0.464499	0.451521	0.446798	0.427153	0.435784	0.448793	0.422154	0.448701	0.411607	0.40992	0.456515	0.457188
MIRNA_TARGETS_IN_ECM_AND_MEMBRANE_RECEPTORS	0.418781	0.402551	0.470821	0.42121	0.456233	0.352757	0.434888	0.406893	0.459715	0.370974	0.304791	0.366173	0.330732	0.218069	0.303404	0.227109	0.354004	0.326786	0.194693	0.258816	0.274375	0.390925	0.358637	0.412868	0.429254	0.272579	0.34904	0.259248	0.254791	0.33524	0.222623	0.326953	0.289246	0.327176	0.398926	0.386664	0.294846	0.266317	0.295207	0.317026	0.402844
REGULATION_OF_MICROTUBULE_CYTOSKELETON	0.483337	0.510299	0.502637	0.506636	0.517806	0.521584	0.506476	0.508624	0.444901	0.534652	0.489932	0.493064	0.446522	0.451636	0.470773	0.479466	0.516774	0.48247	0.467923	0.471682	0.509205	0.491311	0.495362	0.500294	0.504558	0.507127	0.512892	0.449858	0.480762	0.509163	0.495387	0.481443	0.471771	0.478721	0.507947	0.478312	0.515407	0.461569	0.479138	0.506131	0.517338
PREGNANE_X_RECEPTOR_PATHWAY	0.236015	0.229355	0.220128	0.25754	0.267601	0.245207	0.263388	0.257581	0.232877	0.298214	0.599122	0.622394	0.607317	0.602579	0.621507	0.593528	0.295737	0.329761	0.571825	0.340692	0.421712	0.617134	0.617893	0.551833	0.569458	0.596731	0.585676	0.593092	0.620053	0.509906	0.595217	0.61065	0.60686	0.618202	0.586111	0.614546	0.182842	0.293827	0.606115	0.165542	0.283488
NONGENOMIC_ACTIONS_OF_125_DIHYDROXYVITAMIN_D3	0.508213	0.515116	0.513003	0.503109	0.518873	0.518482	0.486706	0.493107	0.476489	0.506226	0.463082	0.444187	0.418047	0.436439	0.444283	0.446446	0.512613	0.501008	0.381035	0.463548	0.479334	0.451648	0.463558	0.510818	0.510044	0.418506	0.467553	0.363345	0.444627	0.513137	0.434075	0.459257	0.431681	0.450978	0.475904	0.481711	0.505687	0.441309	0.435313	0.517281	0.529732
FACTORS_AND_PATHWAYS_AFFECTING_INSULINLIKE_GROWTH_FACTOR_IGF1AKT_SIGNALING	0.473468	0.494722	0.509842	0.504295	0.510716	0.487446	0.488298	0.49782	0.420814	0.497723	0.525913	0.518852	0.504008	0.490633	0.494156	0.510324	0.502972	0.509925	0.505944	0.507799	0.527607	0.522471	0.529402	0.516832	0.547816	0.543055	0.535514	0.499727	0.552555	0.515991	0.537229	0.562677	0.525259	0.514006	0.536219	0.510148	0.512986	0.471891	0.514578	0.504918	0.525322
AMINO_ACID_METABOLISM	0.422279	0.443153	0.467571	0.444237	0.45046	0.444853	0.421958	0.43597	0.382196	0.474245	0.586191	0.577794	0.552728	0.574664	0.577112	0.573681	0.457418	0.479753	0.555695	0.487883	0.503159	0.580273	0.578712	0.552682	0.576935	0.578967	0.574451	0.574672	0.60052	0.549035	0.591463	0.59346	0.593185	0.580497	0.584354	0.575092	0.443388	0.408278	0.583487	0.418168	0.47192
NOTCH_SIGNALING	0.498149	0.498948	0.494001	0.500257	0.506761	0.529232	0.539726	0.510648	0.454944	0.513743	0.45914	0.456868	0.450589	0.435169	0.443357	0.432706	0.49209	0.534557	0.351768	0.422153	0.45627	0.496648	0.493904	0.507567	0.512267	0.42661	0.436853	0.467391	0.461535	0.504495	0.437987	0.468174	0.458057	0.472808	0.474783	0.482066	0.485454	0.430521	0.465453	0.535209	0.528118
NANOPARTICLEMEDIATED_ACTIVATION_OF_RECEPTOR_SIGNALING	0.573852	0.587632	0.575441	0.581744	0.590878	0.594665	0.575039	0.581837	0.550723	0.583845	0.567046	0.548731	0.534478	0.560688	0.546518	0.555729	0.596736	0.589121	0.517248	0.562601	0.586478	0.561801	0.563583	0.596843	0.594584	0.550833	0.572125	0.525882	0.568936	0.605192	0.559257	0.570528	0.553886	0.557078	0.575853	0.56714	0.584523	0.551371	0.558149	0.585287	0.604444
TOLLLIKE_RECEPTOR_SIGNALING_RELATED_TO_MYD88	0.508229	0.505645	0.5232	0.479677	0.517789	0.505575	0.494284	0.487366	0.375249	0.477045	0.492007	0.473466	0.498268	0.485327	0.488768	0.487797	0.510865	0.494152	0.405359	0.430936	0.460003	0.495474	0.49615	0.505683	0.509589	0.434406	0.4658	0.478686	0.49877	0.505872	0.473206	0.494541	0.488762	0.510379	0.489527	0.505986	0.510511	0.420937	0.506322	0.578806	0.505019
4HYDROXYTAMOXIFEN_DEXAMETHASONE_AND_RETINOIC_ACIDS_REGULATION_OF_P27_EXPRESSION	0.552705	0.550832	0.562387	0.542191	0.555952	0.562516	0.538057	0.547256	0.512644	0.569696	0.559784	0.553606	0.55035	0.568819	0.548299	0.552936	0.579361	0.571506	0.509153	0.54625	0.539765	0.574972	0.5734	0.572196	0.585996	0.579441	0.569953	0.562288	0.582627	0.572716	0.579515	0.562157	0.575454	0.562835	0.581648	0.572221	0.56776	0.484085	0.577553	0.605491	0.601581
ECTODERM_DIFFERENTIATION	0.361693	0.393286	0.401071	0.406527	0.409891	0.416666	0.414866	0.412741	0.330028	0.425683	0.413744	0.402919	0.362585	0.366565	0.378552	0.387366	0.419725	0.4232	0.371187	0.378211	0.417144	0.400932	0.403341	0.413028	0.422879	0.390048	0.411153	0.373098	0.389996	0.415423	0.378345	0.403369	0.386461	0.389082	0.411564	0.395082	0.401359	0.379975	0.390986	0.398005	0.416672
PHYSIOLOGICAL_AND_PATHOLOGICAL_HYPERTROPHY_OF_THE_HEART	0.547076	0.572483	0.567924	0.568267	0.577776	0.579957	0.555618	0.556717	0.520517	0.541661	0.565978	0.56694	0.544829	0.561993	0.567745	0.563645	0.571789	0.561877	0.556119	0.564941	0.579268	0.565757	0.567159	0.583371	0.577487	0.554456	0.579289	0.517364	0.577559	0.601137	0.552187	0.571734	0.55885	0.572444	0.577029	0.5727	0.555211	0.526897	0.569107	0.560492	0.568373
INTEGRINMEDIATED_CELL_ADHESION	0.503788	0.50549	0.500864	0.510596	0.518653	0.52774	0.528763	0.519698	0.476655	0.527247	0.492697	0.488193	0.449942	0.466323	0.471864	0.456054	0.524148	0.525415	0.41502	0.481732	0.488537	0.500072	0.500673	0.505854	0.518501	0.478607	0.486296	0.450959	0.495107	0.518246	0.475293	0.496836	0.46861	0.487705	0.498767	0.495781	0.50609	0.456158	0.478655	0.518557	0.517702
EXRNA_MECHANISM_OF_ACTION_AND_BIOGENESIS	0.518122	0.548911	0.544349	0.528036	0.535246	0.525726	0.503073	0.527082	0.466049	0.551721	0.554899	0.549637	0.574361	0.565803	0.550262	0.563163	0.580245	0.542701	0.552184	0.5524	0.585596	0.538128	0.544566	0.567548	0.555373	0.549743	0.557987	0.565302	0.556064	0.572002	0.545185	0.544188	0.563479	0.543335	0.54577	0.541179	0.58493	0.579656	0.551751	0.572498	0.580693
PREIMPLANTATION_EMBRYO	0.24529	0.271575	0.289875	0.266324	0.269296	0.280755	0.28509	0.28547	0.290296	0.329217	0.219907	0.197231	0.217515	0.169947	0.181655	0.177086	0.251506	0.301846	0.200303	0.217273	0.26308	0.213077	0.229082	0.247254	0.25174	0.210399	0.19697	0.195854	0.192597	0.221314	0.17264	0.209112	0.206206	0.195656	0.228661	0.182887	0.236858	0.243152	0.167137	0.188158	0.248487
DOPAMINERGIC_NEUROGENESIS	0.0125185	0.0585485	0.12388	0.0863011	0.0804145	0.150572	0.153483	0.144783	0.0635781	0.201776	0.0841351	0.0568725	0.0792421	-0.0178266	0.000122229	0.0432916	-0.0262323	0.104258	0.0171315	0.028761	0.00569505	0.0540429	0.0582224	0.0921463	0.134174	0.0561706	0.0419866	0.0218873	0.0448122	0.0715801	0.0385262	0.0873793	0.0488154	0.0251653	0.0876761	0.0366286	0.0392572	0.0785921	-0.03308	-0.0203992	0.0586864
HUMAN_COMPLEMENT_SYSTEM	0.443688	0.449783	0.467923	0.413061	0.436162	0.461066	0.423389	0.404744	0.396335	0.447049	0.590554	0.566515	0.547189	0.558277	0.574774	0.574557	0.454995	0.533538	0.510706	0.500667	0.512229	0.579546	0.585873	0.58412	0.588071	0.55945	0.567698	0.547497	0.586857	0.589527	0.563152	0.595779	0.572024	0.581989	0.590895	0.603519	0.448866	0.429126	0.578098	0.46236	0.501209
MAMMARY_GLAND_DEVELOPMENT_PATHWAY_PUBERTY_STAGE_2_OF_4	0.54498	0.58646	0.56154	0.537123	0.574902	0.568973	0.53609	0.543051	0.538204	0.555639	0.525113	0.503574	0.46294	0.481817	0.49614	0.506618	0.568766	0.537488	0.520838	0.505324	0.572005	0.5078	0.519112	0.56712	0.564524	0.517321	0.549043	0.430569	0.497194	0.56655	0.508075	0.513379	0.47372	0.49881	0.553445	0.516797	0.533901	0.491455	0.486276	0.492527	0.578243
NOVEL_INTRACELLULAR_COMPONENTS_OF_RIGILIKE_RECEPTOR_RLR_PATHWAY	0.507772	0.502197	0.493616	0.489675	0.511248	0.496559	0.472246	0.474545	0.445311	0.481282	0.486683	0.473951	0.497465	0.50333	0.460111	0.487562	0.524161	0.489196	0.436092	0.477213	0.473194	0.491696	0.497487	0.513649	0.514098	0.476178	0.489882	0.465241	0.510614	0.509809	0.492931	0.490502	0.495907	0.479395	0.508065	0.490097	0.519295	0.455061	0.50142	0.521208	0.512486
PILOCYTIC_ASTROCYTOMA	0.628193	0.631912	0.627739	0.641517	0.641773	0.601316	0.566965	0.610886	0.603526	0.593666	0.637133	0.647902	0.62402	0.6368	0.648065	0.652688	0.640628	0.604026	0.649208	0.641235	0.65127	0.628122	0.632025	0.617544	0.603686	0.639666	0.63597	0.629702	0.634791	0.639014	0.633058	0.627909	0.630458	0.636271	0.629576	0.634988	0.653531	0.644977	0.632245	0.630606	0.621784
MONOAMINE_GPCRS	-0.0553406	0.0293775	0.0307859	0.0961569	0.129476	0.138355	0.147197	0.0955923	-0.00547082	0.142183	0.0462667	0.0667978	0.00364139	0.0192525	0.0454905	0.0651405	0.0911867	0.0810585	0.0181384	-0.0324529	0.0778184	0.0719571	0.0878572	0.0704907	0.0739727	0.0399111	0.0729777	0.00390071	0.00259468	0.0916437	0.0063032	0.0854555	0.0353674	0.0703936	0.0590998	0.0953143	0.0556116	0.0434711	0.0414594	0.0614077	0.0826282
SIMPLIFIED_INTERACTION_MAP_BETWEEN_LOXL4_AND_OXIDATIVE_STRESS_PATHWAY	0.520128	0.540375	0.537213	0.542571	0.546926	0.561201	0.542856	0.539336	0.501903	0.561531	0.493679	0.48222	0.461141	0.476141	0.450948	0.515954	0.532166	0.516677	0.427819	0.484787	0.510462	0.496568	0.505233	0.555775	0.548913	0.489188	0.523304	0.451875	0.502559	0.545513	0.482512	0.512222	0.479477	0.469571	0.504277	0.486194	0.528839	0.448162	0.494978	0.53558	0.571645
SYNTHESIS_AND_DEGRADATION_OF_KETONE_BODIES	0.349742	0.329515	0.4274	0.392264	0.395789	0.32237	0.355172	0.453588	0.319112	0.38729	0.625305	0.632571	0.54507	0.555716	0.621565	0.582121	0.369008	0.417544	0.556959	0.453414	0.475619	0.63026	0.62527	0.552155	0.55661	0.561379	0.567352	0.58424	0.571671	0.52633	0.581259	0.570921	0.575207	0.616383	0.586813	0.613695	0.377319	0.365092	0.57882	0.248429	0.378601
METAPATHWAY_BIOTRANSFORMATION_PHASE_I_AND_II	0.127295	0.155539	0.187825	0.200959	0.192821	0.19321	0.215748	0.199389	0.0874416	0.2196	0.368177	0.389329	0.332582	0.345645	0.378814	0.340376	0.209622	0.243616	0.305616	0.201484	0.243281	0.389575	0.39606	0.341009	0.350353	0.343422	0.343929	0.35949	0.370149	0.322725	0.350948	0.376535	0.365101	0.381476	0.363462	0.380022	0.121554	0.165732	0.365018	0.140602	0.191696
CELLTYPE_DEPENDENT_SELECTIVITY_OF_CCK2R_SIGNALING	0.332066	0.38029	0.357089	0.356577	0.387994	0.403291	0.394113	0.346939	0.286933	0.366479	0.278691	0.313435	0.192434	0.24719	0.251471	0.247948	0.34171	0.292228	0.293608	0.300982	0.324361	0.310223	0.308875	0.335637	0.381945	0.318742	0.341154	0.2126	0.313178	0.343252	0.259426	0.328958	0.28378	0.263481	0.309875	0.270141	0.306238	0.37192	0.279631	0.332857	0.334456
ENERGY_METABOLISM	0.490658	0.513125	0.506329	0.510766	0.521746	0.496407	0.469677	0.506774	0.446007	0.493964	0.5177	0.526962	0.495894	0.515788	0.524807	0.505325	0.496458	0.497268	0.512882	0.498942	0.517804	0.518521	0.519746	0.507061	0.519186	0.530781	0.523426	0.499777	0.538797	0.489469	0.516603	0.528747	0.512291	0.508806	0.509847	0.508639	0.513797	0.484205	0.528428	0.503419	0.505922
ENDODERM_DIFFERENTIATION	0.359501	0.391308	0.398005	0.407487	0.40446	0.400827	0.388411	0.4058	0.344099	0.416079	0.4004	0.392814	0.348475	0.36077	0.375189	0.396048	0.401509	0.392691	0.365215	0.389073	0.413469	0.381378	0.392354	0.399598	0.388268	0.365392	0.382348	0.338723	0.369433	0.400749	0.36943	0.385301	0.358089	0.371064	0.392223	0.371632	0.397303	0.385282	0.372999	0.360976	0.401054
GLYCEROPHOSPHOLIPID_BIOSYNTHETIC_PATHWAY	0.470508	0.483071	0.50733	0.481747	0.476685	0.476117	0.441781	0.449124	0.330421	0.443181	0.548088	0.544162	0.543146	0.548464	0.548486	0.548894	0.467692	0.459967	0.507727	0.45882	0.470198	0.542285	0.53923	0.514575	0.515894	0.54174	0.535514	0.544453	0.562438	0.515978	0.546192	0.550115	0.558126	0.545658	0.548949	0.548018	0.471985	0.408362	0.554242	0.48659	0.4633
HEMATOPOIETIC_STEM_CELL_GENE_REGULATION_BY_GABP_ALPHABETA_COMPLEX	0.509641	0.532857	0.538724	0.530798	0.544838	0.545687	0.511124	0.535635	0.523342	0.555243	0.530184	0.530377	0.5088	0.521001	0.54731	0.528135	0.558777	0.539538	0.499928	0.569613	0.545055	0.524661	0.521854	0.532528	0.517851	0.513896	0.523817	0.481974	0.514438	0.542258	0.486885	0.524209	0.505904	0.544105	0.51759	0.54867	0.577114	0.55081	0.512618	0.545436	0.551527
MAPK_CASCADE	0.561703	0.565659	0.568119	0.565575	0.57679	0.574679	0.552792	0.561376	0.528096	0.555367	0.534135	0.529806	0.527481	0.53677	0.531718	0.537827	0.568976	0.558393	0.477341	0.535532	0.547802	0.548933	0.549599	0.555783	0.557113	0.52799	0.531361	0.523988	0.553245	0.565383	0.531991	0.560422	0.53725	0.5486	0.538839	0.552983	0.558862	0.51091	0.544682	0.5962	0.572472
GLYCOGEN_SYNTHESIS_AND_DEGRADATION	0.488489	0.487366	0.494915	0.492426	0.495526	0.492607	0.478665	0.481782	0.434638	0.504524	0.519312	0.518205	0.50165	0.525321	0.505681	0.52533	0.499285	0.492527	0.506179	0.466696	0.483936	0.521239	0.524002	0.512748	0.514226	0.52751	0.517277	0.497335	0.539631	0.518215	0.537483	0.534919	0.518794	0.501863	0.532614	0.505354	0.484442	0.438264	0.528088	0.488524	0.506848
FATTY_ACID_BETA_OXIDATION	0.477273	0.478624	0.489469	0.499625	0.492498	0.497825	0.491489	0.507338	0.420262	0.480417	0.545054	0.549694	0.526267	0.552703	0.537807	0.542218	0.496316	0.482282	0.512126	0.494066	0.49398	0.550608	0.557512	0.523808	0.561354	0.555109	0.53901	0.543367	0.565136	0.514605	0.552846	0.561884	0.556407	0.548799	0.550015	0.55507	0.482544	0.445328	0.561984	0.48637	0.491764
MAPK_SIGNALING_PATHWAY	0.430014	0.444789	0.454723	0.448985	0.457671	0.464943	0.458934	0.447345	0.416194	0.452926	0.41844	0.40733	0.397827	0.395874	0.401196	0.410529	0.441318	0.4488	0.367472	0.398295	0.42823	0.418194	0.426545	0.452096	0.452558	0.416169	0.430134	0.364268	0.422358	0.450046	0.407141	0.427638	0.401756	0.413206	0.427713	0.417244	0.441538	0.397183	0.411687	0.453194	0.465102
DNA_IRDOUBLE_STRAND_BREAKS_DSBS_AND_CELLULAR_RESPONSE_VIA_ATM	0.437907	0.453468	0.480433	0.461358	0.467049	0.482874	0.457268	0.475465	0.377822	0.532278	0.476541	0.457934	0.435838	0.43412	0.456712	0.454394	0.508703	0.451243	0.487082	0.501223	0.485523	0.461483	0.463506	0.475742	0.471935	0.495478	0.487845	0.437607	0.461977	0.483207	0.490421	0.477069	0.464855	0.459427	0.482944	0.457646	0.541386	0.44528	0.455541	0.490828	0.515975
OSTEOBLAST_SIGNALING	0.276949	0.312155	0.282102	0.226383	0.225022	0.253929	0.267114	0.236704	0.343159	0.347159	0.371137	0.367557	0.335924	0.398804	0.317424	0.455832	0.300612	0.38078	0.380475	0.219738	0.323387	0.323173	0.406712	0.398392	0.382883	0.39608	0.376842	0.331584	0.388219	0.380015	0.385409	0.374936	0.390498	0.343196	0.387189	0.346202	0.258413	0.303083	0.382595	0.271057	0.315297
NICOTINE_METABOLISM	0.0445437	0.031789	0.114967	0.0590205	0.0777553	0.0529851	0.16341	0.101408	0.144458	0.111067	0.677917	0.694614	0.654048	0.678482	0.68892	0.680354	0.113699	0.199373	0.620702	0.256918	0.37941	0.690486	0.689666	0.583763	0.614141	0.65031	0.624291	0.672938	0.680065	0.520196	0.663023	0.679153	0.676955	0.684169	0.64175	0.678633	-0.147981	0.146418	0.678869	-0.13398	0.00865454
PROLACTIN_SIGNALING_PATHWAY	0.577564	0.576321	0.577217	0.572516	0.584672	0.588969	0.57924	0.576861	0.554387	0.585716	0.571951	0.554536	0.559355	0.558138	0.556046	0.56546	0.586976	0.591483	0.519488	0.554161	0.565467	0.564879	0.567885	0.591925	0.588408	0.5575	0.573681	0.546626	0.565772	0.594282	0.557739	0.579763	0.556757	0.566245	0.576995	0.575882	0.583871	0.537423	0.559294	0.607756	0.599325
NEURODEGENERATION_WITH_BRAIN_IRON_ACCUMULATION_NBIA_SUBTYPES_PATHWAY	0.513476	0.510452	0.533158	0.52808	0.525662	0.542067	0.533898	0.544932	0.443049	0.538655	0.546028	0.533747	0.555893	0.546891	0.533548	0.54952	0.532107	0.541958	0.501529	0.513525	0.528563	0.55336	0.553364	0.553406	0.567148	0.546779	0.540649	0.561669	0.562532	0.539833	0.555191	0.572822	0.55846	0.550535	0.552104	0.547326	0.527967	0.486225	0.557026	0.539618	0.547873
OSTEOPONTIN_SIGNALING	0.605697	0.582334	0.588276	0.525647	0.551142	0.574803	0.519392	0.527723	0.554226	0.605043	0.577022	0.529789	0.509437	0.571723	0.526495	0.571233	0.579632	0.6164	0.517295	0.530777	0.573764	0.540362	0.563912	0.602731	0.609696	0.566331	0.580819	0.479124	0.583436	0.614681	0.568202	0.58095	0.555748	0.532196	0.592741	0.557064	0.572382	0.506485	0.570723	0.594121	0.630654
CORI_CYCLE	0.396897	0.42296	0.44153	0.366569	0.419389	0.403582	0.39224	0.387578	0.355434	0.457827	0.509762	0.461944	0.428491	0.510559	0.458941	0.517598	0.397145	0.489545	0.470013	0.392478	0.41982	0.487193	0.503628	0.516352	0.506955	0.523871	0.525712	0.47301	0.548535	0.500609	0.527468	0.520577	0.504656	0.482868	0.541839	0.502169	0.424825	0.311794	0.515665	0.465598	0.438676
CIRCADIAN_RHYTHM_RELATED_GENES	0.379577	0.397875	0.41022	0.391837	0.400732	0.405382	0.388999	0.390721	0.348997	0.420207	0.402865	0.387088	0.369984	0.406049	0.385945	0.388126	0.382569	0.401921	0.370643	0.36521	0.398945	0.39402	0.401963	0.417013	0.424164	0.391607	0.411452	0.369083	0.403739	0.401904	0.395283	0.412702	0.3949	0.380077	0.405517	0.392575	0.379825	0.345741	0.409671	0.374293	0.401211
G13_SIGNALING_PATHWAY	0.528142	0.534821	0.537886	0.531419	0.538901	0.543175	0.533411	0.528052	0.503553	0.541299	0.518534	0.543872	0.511585	0.528014	0.519832	0.520695	0.546533	0.527368	0.470304	0.53509	0.535384	0.555627	0.552294	0.548952	0.556938	0.523673	0.529369	0.510655	0.539604	0.544501	0.515389	0.551142	0.519643	0.531463	0.526681	0.53203	0.52531	0.506685	0.530363	0.53289	0.534922
TGIF_DISRUPTION_OF_SHH_SIGNALING	0.252696	0.30441	0.297012	0.334691	0.277043	0.292917	0.35647	0.284322	0.225643	0.283557	0.21175	0.220284	0.100822	0.165271	0.21073	0.21049	0.22802	0.266408	0.127887	0.243411	0.331262	0.234739	0.248484	0.281924	0.321099	0.1753	0.242135	0.132442	0.181631	0.274933	0.111404	0.215605	0.0933091	0.182399	0.239995	0.186255	0.237036	0.241979	0.148774	0.234615	0.303104
CHOLESTEROL_BIOSYNTHESIS_PATHWAY	0.604956	0.584175	0.569254	0.576192	0.573306	0.577666	0.559789	0.569126	0.448678	0.566965	0.635905	0.623297	0.56219	0.651112	0.611072	0.631056	0.534972	0.52263	0.60825	0.584274	0.545645	0.643346	0.650617	0.61831	0.616744	0.658504	0.656002	0.599849	0.651713	0.585797	0.672927	0.584208	0.665173	0.636153	0.669077	0.638345	0.577108	0.369281	0.669318	0.555305	0.618405
FOLLICLE_STIMULATING_HORMONE_FSH_SIGNALING_PATHWAY	0.443877	0.446972	0.445676	0.446147	0.45528	0.468584	0.446189	0.459482	0.421272	0.495633	0.456989	0.431803	0.424636	0.459073	0.439706	0.460828	0.467775	0.474341	0.404966	0.437492	0.457306	0.437303	0.449257	0.459721	0.469371	0.438818	0.44468	0.433754	0.469014	0.451781	0.451609	0.455327	0.446302	0.433072	0.453713	0.44356	0.458574	0.412198	0.466735	0.46456	0.480817
HEART_DEVELOPMENT	0.284529	0.33135	0.333505	0.362377	0.336806	0.3835	0.379187	0.336651	0.339198	0.36593	0.345774	0.351568	0.311947	0.311698	0.320991	0.373869	0.319954	0.336573	0.375988	0.258447	0.323839	0.370545	0.387918	0.36975	0.3961	0.405217	0.412088	0.313223	0.352266	0.366658	0.403855	0.364942	0.372246	0.331341	0.413147	0.340609	0.303408	0.287985	0.355034	0.304658	0.374619
IRINOTECAN_PATHWAY	0.233223	0.249556	0.216567	0.214329	0.241112	0.158758	0.23467	0.192276	0.263755	0.299193	0.539793	0.600762	0.535845	0.546576	0.576819	0.572329	0.290854	0.246417	0.51639	0.306367	0.349987	0.595658	0.59091	0.517274	0.536389	0.56866	0.547803	0.527491	0.546443	0.4745	0.534306	0.582614	0.577413	0.544826	0.553085	0.541824	0.159954	0.226836	0.581556	0.163287	0.225709
FLUOROPYRIMIDINE_ACTIVITY	0.387681	0.392781	0.428078	0.387839	0.398635	0.4276	0.422899	0.405429	0.29262	0.495447	0.536762	0.52852	0.488835	0.51626	0.516219	0.513344	0.441406	0.466469	0.536293	0.432412	0.455626	0.535945	0.537312	0.527602	0.521268	0.563491	0.559492	0.517878	0.53638	0.499228	0.568652	0.530868	0.535799	0.522273	0.561763	0.525823	0.423951	0.347352	0.536588	0.427903	0.483494
PATHOGENIC_ESCHERICHIA_COLI_INFECTION	0.519575	0.52185	0.543988	0.512432	0.524604	0.50435	0.513034	0.5034	0.485227	0.529235	0.489032	0.497183	0.463399	0.502651	0.49914	0.490902	0.509081	0.494577	0.462154	0.490635	0.516481	0.507948	0.495936	0.502565	0.494829	0.492828	0.495866	0.469235	0.485469	0.501605	0.470317	0.500656	0.482618	0.505905	0.516023	0.52798	0.489483	0.485979	0.510691	0.49599	0.502393
SEROTONIN_AND_ANXIETYRELATED_EVENTS	0.133969	0.212606	0.226522	0.205654	0.210112	0.19841	0.198178	0.202597	0.207786	0.22779	0.159725	0.142807	0.149124	0.0941917	0.131696	0.140482	0.22591	0.220785	0.109183	0.190057	0.24079	0.139098	0.15194	0.13253	0.144144	0.11875	0.12101	0.0912049	0.1458	0.1839	0.14898	0.187671	0.135427	0.104584	0.17192	0.200535	0.180285	0.183669	0.149171	0.196884	0.188448
ARYL_HYDROCARBON_RECEPTOR_PATHWAY	0.361967	0.343685	0.343656	0.372741	0.386625	0.340647	0.366924	0.358794	0.280609	0.395962	0.49564	0.47429	0.420696	0.471811	0.455483	0.475305	0.383994	0.375787	0.439248	0.364374	0.433019	0.489228	0.498211	0.469952	0.480532	0.463108	0.468153	0.422341	0.485364	0.454106	0.476945	0.473338	0.459775	0.465802	0.500473	0.47684	0.303812	0.293649	0.477375	0.347094	0.409358
PDGFRBETA_PATHWAY	0.614168	0.615345	0.619358	0.614155	0.624091	0.619119	0.5989	0.60603	0.603738	0.601172	0.59692	0.593363	0.577281	0.596307	0.603924	0.595394	0.626668	0.603909	0.567963	0.594687	0.617423	0.595687	0.600157	0.602727	0.596961	0.590411	0.596579	0.568245	0.598976	0.614118	0.592115	0.597617	0.587365	0.60511	0.601616	0.611284	0.625767	0.583855	0.598094	0.634516	0.615706
FOLATE_METABOLISM	0.386961	0.396913	0.400332	0.364529	0.374172	0.398833	0.375154	0.34796	0.308685	0.41929	0.537592	0.518335	0.507734	0.517968	0.519222	0.529638	0.399088	0.488339	0.47844	0.439015	0.491676	0.51829	0.53504	0.534941	0.52857	0.499317	0.521632	0.487934	0.529907	0.524868	0.51326	0.519755	0.512182	0.516483	0.534979	0.54013	0.395293	0.375935	0.51896	0.409315	0.470907
PHOTODYNAMIC_THERAPYINDUCED_UNFOLDED_PROTEIN_RESPONSE	0.567783	0.578844	0.592255	0.574019	0.589586	0.578252	0.545948	0.572093	0.515391	0.561446	0.590908	0.587172	0.601333	0.565341	0.583797	0.604169	0.578205	0.542366	0.59057	0.56361	0.591052	0.583044	0.58537	0.602625	0.598765	0.601899	0.59502	0.547492	0.58396	0.61183	0.572332	0.610318	0.568507	0.585533	0.606622	0.58612	0.595547	0.549905	0.580106	0.564034	0.605404
SENESCENCE_AND_AUTOPHAGY_IN_CANCER	0.522616	0.536789	0.544771	0.518067	0.527369	0.529896	0.511129	0.506087	0.482098	0.535277	0.522581	0.492642	0.473033	0.498877	0.482657	0.505441	0.5275	0.530515	0.457656	0.489627	0.526366	0.502199	0.511103	0.538754	0.544883	0.491702	0.523117	0.445995	0.527384	0.554465	0.502963	0.522619	0.49605	0.494227	0.532895	0.520912	0.525148	0.464543	0.513886	0.532422	0.549393
KENNEDY_PATHWAY_FROM_SPHINGOLIPIDS	0.401675	0.41866	0.441176	0.46062	0.461266	0.460674	0.468595	0.466344	0.256272	0.460388	0.522078	0.540367	0.521417	0.537623	0.536988	0.525048	0.447903	0.472156	0.435534	0.43476	0.466003	0.546656	0.545345	0.505227	0.508326	0.493729	0.493643	0.54628	0.510052	0.496264	0.507384	0.526302	0.52272	0.549206	0.535408	0.545671	0.460204	0.387004	0.537856	0.478775	0.486084
TCA_CYCLE_NUTRIENT_UTILIZATION_AND_INVASIVENESS_OF_OVARIAN_CANCER	0.636257	0.644171	0.625024	0.64825	0.656592	0.645805	0.638024	0.64254	0.605439	0.647641	0.640589	0.641304	0.60484	0.64462	0.639847	0.631782	0.661119	0.660742	0.609021	0.613158	0.659432	0.642576	0.640892	0.644579	0.651226	0.628179	0.625068	0.629216	0.640626	0.644266	0.629153	0.652767	0.627157	0.627621	0.626473	0.640753	0.622227	0.573746	0.636584	0.653819	0.657166
DOPAMINE_METABOLISM	0.418708	0.4031	0.42333	0.339175	0.354506	0.342762	0.333463	0.351522	0.384055	0.410665	0.377009	0.430799	0.362655	0.361499	0.382775	0.39996	0.344573	0.330763	0.338041	0.378571	0.358302	0.417009	0.384407	0.349013	0.388046	0.360391	0.349358	0.377477	0.462726	0.364484	0.404361	0.381653	0.439349	0.356331	0.386585	0.352087	0.314411	0.352554	0.367494	0.290888	0.311041
ENDOMETRIAL_CANCER	0.519481	0.522338	0.524351	0.532627	0.539067	0.548119	0.540437	0.538739	0.486421	0.537339	0.522004	0.504653	0.495376	0.499621	0.501112	0.509731	0.533761	0.542476	0.470585	0.509397	0.521919	0.52231	0.525931	0.541799	0.543179	0.520166	0.523978	0.504803	0.522556	0.538608	0.517061	0.525847	0.509677	0.515475	0.525906	0.518854	0.527981	0.474269	0.514193	0.534007	0.540981
BMP_SIGNALING_PATHWAY_IN_EYELID_DEVELOPMENT	0.329086	0.433495	0.426685	0.460354	0.455987	0.481483	0.450027	0.429386	0.373681	0.472605	0.42223	0.402525	0.399579	0.42359	0.364321	0.444492	0.427489	0.403431	0.411368	0.334796	0.445566	0.413409	0.419661	0.41823	0.428865	0.417553	0.402374	0.381203	0.432544	0.429819	0.393672	0.433204	0.426623	0.370208	0.390897	0.386036	0.386861	0.398111	0.404828	0.411611	0.417604
MICRORNAS_IN_CARDIOMYOCYTE_HYPERTROPHY	0.449611	0.458809	0.450058	0.439557	0.452587	0.456511	0.454732	0.445121	0.402536	0.431419	0.433512	0.425706	0.392652	0.378015	0.414438	0.413312	0.43108	0.442669	0.374415	0.390474	0.397382	0.424854	0.439373	0.455992	0.459634	0.420382	0.472416	0.369524	0.442531	0.454052	0.425837	0.439973	0.428677	0.422211	0.473746	0.436462	0.434578	0.356847	0.439187	0.449127	0.454067
GLUCOCORTICOID_RECEPTOR_PATHWAY	0.513448	0.531671	0.529295	0.500901	0.521083	0.495402	0.479024	0.474392	0.481766	0.519225	0.538466	0.475168	0.466741	0.49709	0.479019	0.507027	0.509718	0.504424	0.509033	0.460724	0.501125	0.466047	0.495578	0.529724	0.534014	0.525828	0.543483	0.440984	0.527867	0.558396	0.510921	0.52678	0.499884	0.486793	0.559614	0.508499	0.489968	0.451776	0.509505	0.486116	0.53152
SECRETION_OF_HYDROCHLORIC_ACID_IN_PARIETAL_CELLS	0.0155242	3.15791e-05	0.123651	0.0330377	0.0321234	0.0656315	0.0142334	-0.0571353	0.0754801	0.23946	-0.0760848	-0.0685029	-0.0548342	-0.11934	-0.0425057	-0.10834	0.0354135	0.0246282	-0.0951396	-0.0601533	-0.0180032	-0.0650294	0.03154	-0.0178761	0.303536	-0.0734839	0.015383	-0.125686	-0.111534	0.0415431	-0.075469	0.107157	-0.142932	-0.0163143	0.0724953	-0.0198691	-0.0341117	0.00606782	-0.0696894	0.109546	0.0157642
G1_TO_S_CELL_CYCLE_CONTROL	0.396743	0.423911	0.453231	0.43829	0.441432	0.450201	0.431305	0.436801	0.3329	0.537827	0.470235	0.430075	0.360234	0.407491	0.429699	0.415079	0.485162	0.429227	0.472083	0.476642	0.46814	0.425452	0.428871	0.451679	0.454779	0.474915	0.473741	0.389362	0.457915	0.466114	0.470329	0.467344	0.426368	0.429085	0.470801	0.43325	0.501921	0.388867	0.438353	0.446761	0.500312
INTEGRATED_CANCER_PATHWAY	0.468209	0.489515	0.511408	0.493128	0.497767	0.494012	0.468305	0.481199	0.390298	0.549397	0.507865	0.482514	0.450288	0.459547	0.468237	0.479512	0.530784	0.488758	0.493191	0.53153	0.505683	0.483671	0.482782	0.508045	0.506125	0.502803	0.515518	0.439321	0.498755	0.524818	0.504023	0.500968	0.482246	0.466756	0.507733	0.484058	0.546732	0.472591	0.489429	0.508193	0.546172
GPCRS_OTHER	0.0840155	0.11829	0.118248	0.0701517	0.100796	0.0928386	0.0914854	0.0762615	0.0532364	0.12112	0.0654539	0.0650068	0.0963077	0.0827938	0.0838058	0.12173	0.107913	0.119654	0.0554574	0.0815771	0.0629385	0.0416438	0.0791908	0.0781454	0.0764113	0.0457142	0.0600701	0.0559816	0.0471977	0.102007	0.0241928	0.0636786	0.0412013	0.0644311	0.0896848	0.0724746	0.0860387	0.127278	0.0754111	0.100293	0.107411
AMPACTIVATED_PROTEIN_KINASE_AMPK_SIGNALING	0.404048	0.412216	0.43784	0.435228	0.435456	0.445175	0.4377	0.435245	0.360648	0.440593	0.485754	0.485734	0.449121	0.466897	0.46855	0.453913	0.448918	0.453779	0.435681	0.413755	0.441583	0.486545	0.489521	0.467542	0.487977	0.479649	0.467136	0.475766	0.495049	0.454874	0.476548	0.488879	0.492783	0.474467	0.480312	0.476299	0.44439	0.380831	0.484272	0.454786	0.445829
TAMOXIFEN_METABOLISM	-0.0197864	0.0098438	0.0128757	0.0392588	0.0324631	0.030052	0.0486313	0.00244396	-0.054296	0.0556155	0.493891	0.559471	0.438848	0.427248	0.551083	0.517978	0.107665	0.153779	0.488324	0.151068	0.217856	0.557466	0.554132	0.449801	0.425078	0.495785	0.467734	0.496006	0.444944	0.427928	0.480386	0.494789	0.489349	0.533012	0.500944	0.527992	-0.049347	0.090486	0.4955	-0.105387	0.0826011
TCELL_RECEPTOR_AND_COSTIMULATORY_SIGNALING	0.497826	0.531205	0.52654	0.493401	0.537709	0.5011	0.467507	0.497577	0.476639	0.503754	0.483189	0.479736	0.414084	0.443167	0.498043	0.464004	0.516414	0.532365	0.423233	0.548473	0.508948	0.474638	0.473331	0.490869	0.471126	0.398937	0.473894	0.402223	0.44153	0.494715	0.418859	0.462998	0.434412	0.513422	0.45935	0.512679	0.531853	0.485051	0.445198	0.509108	0.480731
NANOMATERIALINDUCED_INFLAMMASOME_ACTIVATION	0.555932	0.532591	0.573682	0.53123	0.533281	0.527916	0.439445	0.445447	0.528643	0.460283	0.427438	0.407786	0.480417	0.473524	0.462109	0.516312	0.49236	0.532694	0.256899	0.457428	0.498781	0.40401	0.44954	0.526687	0.482615	0.354948	0.480673	0.374965	0.422181	0.556956	0.382831	0.417268	0.463039	0.430164	0.506557	0.489514	0.532649	0.427123	0.41864	0.589986	0.529131
HYPOTHETICAL_CRANIOFACIAL_DEVELOPMENT_PATHWAY	0.248942	0.278438	0.299438	0.296427	0.280695	0.351637	0.249369	0.36274	0.315438	0.452051	0.399454	0.353949	0.219054	0.293805	0.236043	0.296963	0.308465	0.360313	0.323813	0.209667	0.33975	0.297489	0.303272	0.35952	0.32684	0.340894	0.317529	0.237467	0.279867	0.348538	0.263303	0.200174	0.227321	0.235538	0.368018	0.296189	0.272783	0.287519	0.26017	0.234197	0.348152
TARGET_OF_RAPAMYCIN_TOR_SIGNALING	0.496709	0.51365	0.527026	0.521766	0.530715	0.515019	0.508178	0.520168	0.439028	0.523165	0.536847	0.53911	0.520826	0.537235	0.523597	0.529547	0.512804	0.526839	0.502391	0.507011	0.527571	0.5497	0.548684	0.527765	0.548157	0.549506	0.528553	0.528215	0.560012	0.515664	0.539793	0.561474	0.5397	0.52747	0.537526	0.52436	0.507883	0.447055	0.545048	0.523861	0.530012
PRION_DISEASE_PATHWAY	0.524924	0.542113	0.548865	0.53499	0.554126	0.55162	0.522022	0.549978	0.546648	0.551278	0.540133	0.513997	0.497111	0.501852	0.536707	0.537527	0.561898	0.544616	0.506605	0.541492	0.549052	0.51711	0.51312	0.533371	0.529841	0.51788	0.523421	0.468364	0.515831	0.538392	0.502233	0.522405	0.500666	0.536906	0.523764	0.540916	0.596045	0.515392	0.503549	0.554076	0.548766
SIGNALING_PATHWAYS_IN_GLIOBLASTOMA	0.536252	0.544769	0.536866	0.553202	0.556109	0.559384	0.545592	0.548993	0.508143	0.563564	0.541292	0.527384	0.514236	0.506962	0.530696	0.519699	0.556334	0.541789	0.481788	0.547324	0.536219	0.529516	0.531901	0.540856	0.538668	0.508178	0.517989	0.497302	0.518907	0.550202	0.507644	0.529448	0.506625	0.532333	0.52431	0.53583	0.544659	0.50929	0.509177	0.548533	0.558826
DEGRADATION_PATHWAY_OF_SPHINGOLIPIDS_INCLUDING_DISEASES	0.46591	0.44101	0.537886	0.436451	0.459667	0.436635	0.467772	0.437794	0.391024	0.468013	0.489419	0.482366	0.450451	0.472867	0.483152	0.439274	0.422893	0.487716	0.401273	0.45204	0.418599	0.493156	0.487766	0.513084	0.473117	0.467963	0.471998	0.494625	0.467864	0.483857	0.469454	0.494137	0.474703	0.502278	0.520519	0.500337	0.437303	0.364509	0.455082	0.465919	0.486834
PROTEASOME_DEGRADATION	0.595719	0.596891	0.608384	0.584539	0.59687	0.582724	0.549789	0.568715	0.52165	0.601718	0.579723	0.571363	0.557229	0.572596	0.568588	0.585633	0.60663	0.556209	0.580885	0.587575	0.5833	0.580263	0.580994	0.597098	0.592687	0.597336	0.601709	0.549979	0.604877	0.586555	0.603175	0.611233	0.586988	0.570521	0.600925	0.578873	0.604053	0.508782	0.592851	0.575842	0.596939
ACETYLCHOLINE_SYNTHESIS	0.315412	0.378197	0.346904	0.26131	0.297926	0.320175	0.323644	0.31729	0.255656	0.348277	0.379333	0.346696	0.420852	0.421022	0.34672	0.404493	0.298745	0.346359	0.283488	0.258623	0.304025	0.336587	0.334368	0.348008	0.357858	0.352853	0.388933	0.361725	0.345485	0.328945	0.356967	0.339081	0.338273	0.355973	0.349775	0.344274	0.405198	0.288162	0.347568	0.320402	0.341427
INFLAMMATORY_RESPONSE_PATHWAY	0.412975	0.464348	0.464146	0.447027	0.466046	0.45057	0.424587	0.464392	0.407587	0.476012	0.464212	0.455581	0.394301	0.408319	0.435409	0.429378	0.477621	0.478572	0.298932	0.488374	0.433987	0.465747	0.443977	0.468404	0.44951	0.334684	0.41533	0.348723	0.41999	0.465593	0.36417	0.444773	0.386027	0.447914	0.415629	0.458175	0.489112	0.437085	0.403204	0.45074	0.444614
ASSOCIATION_BETWEEN_PHYSICOCHEMICAL_FEATURES_AND_TOXICITY_ASSOCIATED_PATHWAYS	0.47436	0.48212	0.487994	0.50336	0.504396	0.510063	0.506037	0.500869	0.443133	0.50484	0.45639	0.460697	0.445674	0.42485	0.440017	0.429177	0.475768	0.464346	0.429078	0.447021	0.476514	0.47335	0.468737	0.488021	0.478008	0.430042	0.452746	0.423176	0.451436	0.488617	0.423327	0.475613	0.416526	0.433858	0.465107	0.449465	0.459417	0.423515	0.450872	0.469628	0.48483
GPCRS_CLASS_B_SECRETINLIKE	0.16906	0.215251	0.262419	0.271476	0.285873	0.270122	0.277075	0.238156	0.214719	0.246418	0.251019	0.242897	0.151504	0.237704	0.21474	0.234686	0.22156	0.248939	0.182239	0.171476	0.202463	0.243939	0.260112	0.259406	0.284524	0.217372	0.230298	0.206705	0.264631	0.282881	0.253828	0.23783	0.237734	0.234083	0.246952	0.226995	0.23664	0.186122	0.24232	0.270868	0.236349
IL9_SIGNALING_PATHWAY	0.481268	0.482638	0.485517	0.472517	0.484613	0.501855	0.491436	0.485085	0.467973	0.499296	0.48083	0.478765	0.470906	0.470414	0.499695	0.470316	0.517532	0.515689	0.383547	0.470091	0.459887	0.48111	0.477887	0.492559	0.496896	0.451103	0.459508	0.4531	0.484045	0.505275	0.465673	0.491169	0.470891	0.487703	0.478644	0.503252	0.518069	0.414423	0.476998	0.535182	0.507064
OXIDATIVE_STRESS	0.472504	0.483991	0.488729	0.502904	0.493083	0.495891	0.477022	0.479345	0.442947	0.465746	0.530459	0.526887	0.493106	0.536412	0.541724	0.510238	0.507798	0.506343	0.504631	0.48367	0.541078	0.534235	0.548076	0.536959	0.547298	0.510248	0.526144	0.525717	0.526459	0.530695	0.523376	0.519075	0.535851	0.544758	0.534659	0.534228	0.463512	0.441206	0.536445	0.47285	0.523317
ENDOCHONDRAL_OSSIFICATION	0.385287	0.418164	0.425709	0.409786	0.429436	0.435752	0.426524	0.412501	0.388889	0.483221	0.426648	0.405682	0.34699	0.379072	0.372062	0.385111	0.414968	0.43181	0.363039	0.351562	0.434189	0.40015	0.417486	0.424439	0.436953	0.374578	0.401106	0.338812	0.403065	0.457802	0.368392	0.38299	0.370931	0.372445	0.406638	0.396353	0.390258	0.387631	0.378998	0.396599	0.417558
GENE_REGULATORY_NETWORK_MODELLING_SOMITOGENESIS	0.275328	0.273075	0.264524	0.302444	0.29836	0.351752	0.353945	0.285047	0.265217	0.30447	0.229802	0.156537	0.150567	0.0991997	0.127538	0.194188	0.231293	0.292391	0.0364698	0.114752	0.145086	0.203205	0.223471	0.26379	0.333802	0.0697962	0.179804	0.0855486	0.0763812	0.300969	0.0767236	0.0848446	0.071218	0.124995	0.189891	0.196048	0.273997	0.127684	0.118265	0.322573	0.313079
NAD_BIOSYNTHESIS_II_FROM_TRYPTOPHAN	0.353587	0.395051	0.448465	0.364036	0.377469	0.365876	0.39073	0.341813	0.199351	0.432971	0.580848	0.58841	0.567667	0.570044	0.584582	0.573213	0.417064	0.457366	0.537292	0.375994	0.389271	0.581938	0.583872	0.520591	0.475337	0.572524	0.556376	0.624947	0.57773	0.494182	0.57668	0.57099	0.599196	0.595294	0.567242	0.579942	0.40988	0.375473	0.576258	0.440205	0.453917
COMPLEMENT_AND_COAGULATION_CASCADES	0.392699	0.419024	0.444118	0.409384	0.418698	0.434449	0.403677	0.388904	0.381791	0.409633	0.648531	0.639499	0.592802	0.630879	0.640282	0.6315	0.435618	0.524683	0.583934	0.504831	0.527417	0.643839	0.643878	0.633206	0.635176	0.620776	0.63232	0.609421	0.646376	0.623642	0.629435	0.648094	0.630525	0.645468	0.644241	0.657386	0.407543	0.386795	0.638453	0.411648	0.454458
CELL_CYCLE	0.42935	0.454073	0.472786	0.457933	0.46668	0.471537	0.43417	0.457273	0.383724	0.544038	0.475137	0.453614	0.407255	0.427439	0.44907	0.448852	0.507793	0.452681	0.503618	0.505043	0.495878	0.450905	0.455576	0.478456	0.469226	0.505074	0.506033	0.415872	0.45863	0.491887	0.494605	0.471108	0.452101	0.448623	0.499615	0.456403	0.522223	0.426235	0.460006	0.480384	0.516721
ENDOTHELIN_PATHWAYS	0.40899	0.441858	0.418033	0.417265	0.448973	0.452575	0.439073	0.431449	0.428393	0.453634	0.418745	0.437381	0.446025	0.447214	0.416125	0.442919	0.443613	0.418868	0.418957	0.34706	0.418485	0.455671	0.463302	0.457276	0.462157	0.449448	0.456287	0.418984	0.445712	0.453625	0.43347	0.451696	0.44396	0.429224	0.45016	0.439698	0.426433	0.379945	0.449959	0.423001	0.455381
MATRIX_METALLOPROTEINASES	0.289496	0.296642	0.345067	0.29207	0.281103	0.307512	0.303878	0.276004	0.254268	0.413002	0.351992	0.307528	0.275445	0.29223	0.287054	0.339213	0.335019	0.408357	0.199289	0.248738	0.34123	0.310483	0.33037	0.366471	0.421481	0.215809	0.307281	0.208183	0.31437	0.463097	0.231859	0.348545	0.264154	0.241013	0.322633	0.309242	0.302559	0.296274	0.301297	0.365048	0.408881
OXIDATION_BY_CYTOCHROME_P450	0.13659	0.14664	0.173179	0.201263	0.192999	0.238486	0.221986	0.209822	0.0891327	0.242949	0.429379	0.43254	0.370595	0.411437	0.432719	0.377924	0.209992	0.263301	0.394639	0.228813	0.291809	0.433117	0.441028	0.397232	0.410341	0.420539	0.421549	0.415039	0.436857	0.373331	0.425936	0.417002	0.437534	0.437018	0.426649	0.435602	0.171909	0.164476	0.432208	0.181709	0.235081
APOPTOSIS	0.506501	0.509051	0.526717	0.500737	0.518122	0.525227	0.512871	0.513678	0.451949	0.544751	0.519326	0.496229	0.501089	0.475215	0.49605	0.506303	0.539408	0.518177	0.449742	0.501866	0.496057	0.50992	0.508783	0.534363	0.536563	0.493509	0.514634	0.467331	0.499688	0.544781	0.49951	0.512043	0.49035	0.507088	0.519761	0.516399	0.555801	0.452749	0.495541	0.537402	0.541318
COMMON_PATHWAYS_UNDERLYING_DRUG_ADDICTION	0.308604	0.348675	0.365832	0.374695	0.384769	0.399518	0.395818	0.386736	0.340495	0.382059	0.382759	0.369283	0.34002	0.37326	0.370103	0.358396	0.354938	0.357441	0.340974	0.330558	0.364203	0.367099	0.383215	0.371113	0.378049	0.327371	0.362555	0.337458	0.355174	0.364941	0.346912	0.375199	0.359671	0.363561	0.341608	0.348034	0.33598	0.336601	0.349045	0.350782	0.344006
IL6_SIGNALING_PATHWAY	0.570572	0.583456	0.578245	0.583152	0.591045	0.59439	0.567403	0.574111	0.56219	0.572034	0.596202	0.586179	0.582604	0.590334	0.59446	0.593862	0.600405	0.589691	0.534407	0.579987	0.57913	0.597057	0.599927	0.60733	0.603697	0.571709	0.595841	0.566421	0.598695	0.618951	0.573614	0.599465	0.589441	0.601351	0.607142	0.616476	0.602754	0.533718	0.59864	0.609545	0.607699
NUCLEAR_RECEPTORS	0.327855	0.383447	0.372469	0.391295	0.387093	0.401829	0.411777	0.397937	0.331316	0.395459	0.444588	0.472899	0.447503	0.439447	0.475439	0.421806	0.379462	0.393031	0.393365	0.3144	0.378455	0.481021	0.476159	0.455193	0.454913	0.429704	0.444278	0.429114	0.434501	0.419968	0.459829	0.448247	0.448663	0.482514	0.47884	0.477034	0.372754	0.328985	0.443412	0.37253	0.409959
TYPE_II_DIABETES_MELLITUS	0.351309	0.352218	0.375991	0.323385	0.362199	0.330452	0.343223	0.337181	0.301596	0.3724	0.416622	0.400059	0.40619	0.403695	0.387149	0.407938	0.337671	0.381215	0.351209	0.305984	0.381227	0.408587	0.412309	0.415425	0.438575	0.408918	0.412676	0.382794	0.438452	0.428229	0.43248	0.43836	0.413847	0.403332	0.422989	0.417184	0.337162	0.30519	0.42812	0.365031	0.380301
P38_MAPK_SIGNALING_PATHWAY	0.567057	0.574103	0.581095	0.574506	0.575017	0.580618	0.564765	0.571827	0.538793	0.571954	0.562833	0.546014	0.53703	0.530077	0.536677	0.561743	0.573713	0.553387	0.525429	0.563649	0.57638	0.546252	0.54721	0.561338	0.568594	0.548605	0.557928	0.518228	0.554205	0.574978	0.535643	0.559021	0.543146	0.540615	0.556227	0.545286	0.57918	0.547885	0.550871	0.572249	0.57916
IRON_METABOLISM_IN_PLACENTA	0.401788	0.396372	0.473164	0.400897	0.421712	0.409247	0.424622	0.426959	0.340846	0.47443	0.60759	0.604996	0.554727	0.614687	0.603322	0.603633	0.433178	0.529535	0.588132	0.507337	0.513966	0.606823	0.594543	0.60168	0.575748	0.584942	0.604424	0.593287	0.59073	0.619431	0.58688	0.610416	0.589872	0.591675	0.604668	0.591614	0.416822	0.406213	0.606256	0.458737	0.453265
ARYL_HYDROCARBON_RECEPTOR_NETPATH	0.513537	0.520616	0.516754	0.507613	0.526866	0.514423	0.505485	0.496391	0.47249	0.5184	0.528667	0.507473	0.470564	0.516802	0.48335	0.513872	0.51239	0.493383	0.495123	0.485494	0.501491	0.514922	0.526003	0.530169	0.523551	0.519771	0.537238	0.447501	0.522036	0.528148	0.525945	0.507701	0.512241	0.497138	0.529183	0.501796	0.525861	0.439351	0.526709	0.512037	0.537576
TNF_ALPHA_SIGNALING_PATHWAY	0.554816	0.551418	0.558954	0.54317	0.554488	0.551407	0.533818	0.538611	0.501007	0.552523	0.531751	0.516289	0.532242	0.535371	0.520769	0.543491	0.5498	0.548732	0.504574	0.524596	0.539573	0.526804	0.53671	0.569773	0.570151	0.541727	0.557094	0.506655	0.549427	0.568714	0.538545	0.545071	0.546179	0.527281	0.5594	0.541108	0.570246	0.486025	0.5472	0.575918	0.573135
NUCLEOTIDE_METABOLISM	0.495517	0.525315	0.537776	0.4995	0.514991	0.53452	0.498407	0.504659	0.466318	0.56346	0.524626	0.48883	0.456108	0.490452	0.485722	0.502404	0.530225	0.491168	0.51528	0.541363	0.529303	0.49024	0.499399	0.530866	0.531319	0.530816	0.543977	0.468126	0.521165	0.521209	0.532329	0.518892	0.501627	0.493391	0.535988	0.4926	0.578989	0.472989	0.515532	0.510698	0.570141
APOPTOSIS_MODULATION_AND_SIGNALING	0.510071	0.511226	0.528834	0.496062	0.516443	0.524831	0.514333	0.498083	0.431984	0.531359	0.515136	0.492015	0.505763	0.482835	0.494311	0.512711	0.522914	0.519641	0.465848	0.487679	0.490085	0.502604	0.505288	0.523568	0.523267	0.49587	0.510101	0.485217	0.49997	0.532543	0.504476	0.514683	0.492849	0.506189	0.517569	0.512011	0.52561	0.453319	0.502881	0.533278	0.531569
DIFFERENTIATION_OF_WHITE_AND_BROWN_ADIPOCYTE	0.245235	0.294487	0.344631	0.301068	0.284369	0.358535	0.330378	0.325464	0.268591	0.368276	0.358562	0.29352	0.244895	0.255746	0.254342	0.256219	0.32255	0.277062	0.282323	0.22047	0.335095	0.302905	0.314002	0.299428	0.370105	0.29565	0.305985	0.241835	0.34953	0.329529	0.309449	0.365402	0.312715	0.278884	0.32548	0.265542	0.264729	0.248414	0.34301	0.276609	0.264498
DRUG_INDUCTION_OF_BILE_ACID_PATHWAY	0.0249145	0.0695422	0.039395	0.031816	0.0713285	0.0616079	0.0727609	0.0713261	0.10286	0.143651	0.571226	0.590341	0.584495	0.5856	0.613094	0.577425	0.0875571	0.269847	0.568275	0.22312	0.325765	0.592432	0.59375	0.528859	0.518752	0.571944	0.581234	0.537275	0.591854	0.451908	0.583954	0.564846	0.583747	0.609981	0.59434	0.606298	0.0459708	0.138956	0.591175	0.0121797	0.0924587
RANKLRANK_RECEPTOR_ACTIVATOR_OF_NFKB_LIGAND_SIGNALING_PATHWAY	0.530974	0.546332	0.538275	0.535987	0.54879	0.544883	0.539598	0.540578	0.496498	0.549494	0.536337	0.519364	0.523078	0.540313	0.519077	0.538212	0.555364	0.566229	0.49043	0.508087	0.533539	0.528481	0.538245	0.562822	0.563171	0.534081	0.545245	0.510881	0.547565	0.565901	0.541427	0.552235	0.534015	0.525224	0.552795	0.537004	0.556794	0.485214	0.540011	0.564049	0.565306
DNA_MISMATCH_REPAIR	0.425077	0.435729	0.483391	0.46087	0.449606	0.468441	0.445965	0.465996	0.391601	0.563614	0.469747	0.448579	0.429792	0.464403	0.450156	0.44649	0.475882	0.439819	0.506152	0.503054	0.474233	0.453011	0.457729	0.45228	0.461194	0.509093	0.495411	0.452744	0.491817	0.454717	0.50745	0.499111	0.480254	0.437622	0.494135	0.441809	0.532531	0.430483	0.487037	0.442105	0.51759
WNT_SIGNALING	0.387408	0.422959	0.421025	0.434242	0.457793	0.469043	0.46487	0.446962	0.358067	0.458325	0.401408	0.378536	0.313233	0.318987	0.363952	0.323815	0.413529	0.413454	0.30181	0.351776	0.388103	0.390243	0.386826	0.414574	0.409218	0.341127	0.375788	0.314639	0.353871	0.4188	0.337065	0.365556	0.32091	0.369806	0.382392	0.375794	0.382315	0.360015	0.337658	0.390447	0.425966
MICRORNA_FOR_TARGETING_CANCER_GROWTH_AND_VASCULARIZATION_IN_GLIOBLASTOMA	0.507912	0.498608	0.41046	0.411319	0.401116	0.467366	0.393321	0.39242	0.461634	0.436756	0.392741	0.420588	0.313352	0.382535	0.318801	0.394623	0.399308	0.440859	0.387254	0.344046	0.392865	0.373608	0.376817	0.455837	0.382045	0.383262	0.390533	0.328033	0.379601	0.393546	0.393094	0.378834	0.373999	0.320194	0.379953	0.338786	0.390875	0.470324	0.384164	0.405262	0.42852
SULINDAC_METABOLIC_PATHWAY	0.436506	0.451946	0.419906	0.424194	0.472413	0.50334	0.483271	0.413169	0.405241	0.462747	0.607203	0.572109	0.40434	0.472097	0.554877	0.557907	0.395448	0.493718	0.586125	0.455721	0.471682	0.560609	0.56655	0.483717	0.430987	0.565291	0.568475	0.510384	0.489838	0.451421	0.547742	0.44565	0.498286	0.552045	0.573898	0.550655	0.381279	0.395402	0.508429	0.488271	0.466276
ESTROGEN_SIGNALING_PATHWAY	0.519867	0.53963	0.532935	0.526544	0.546522	0.533903	0.516061	0.523897	0.483236	0.535424	0.552649	0.543941	0.542807	0.551595	0.555784	0.554059	0.534273	0.538973	0.528858	0.505429	0.542072	0.544675	0.55732	0.537353	0.537472	0.546913	0.548137	0.527243	0.562222	0.546556	0.548218	0.55283	0.544415	0.561603	0.547272	0.559932	0.550513	0.485616	0.557477	0.559981	0.541927
FAS_LIGAND_FASL_PATHWAY_AND_STRESS_INDUCTION_OF_HEAT_SHOCK_PROTEINS_HSP_REGULATION	0.543963	0.540146	0.559865	0.53726	0.543274	0.539605	0.519134	0.522485	0.495947	0.542179	0.531254	0.531757	0.523113	0.506186	0.522886	0.535595	0.553237	0.524288	0.511888	0.551552	0.536024	0.523012	0.529277	0.546845	0.542037	0.524948	0.543361	0.48591	0.527016	0.554838	0.532759	0.52524	0.521756	0.526003	0.545626	0.534898	0.561311	0.509865	0.53029	0.549749	0.562099
HYPERTROPHY_MODEL	0.540267	0.532268	0.522674	0.514011	0.513065	0.478013	0.465021	0.454979	0.480355	0.50402	0.48373	0.460895	0.447739	0.450801	0.432902	0.505265	0.487025	0.459678	0.460737	0.447505	0.484655	0.451665	0.461798	0.496844	0.502381	0.491832	0.489159	0.372294	0.520005	0.507627	0.478319	0.498848	0.432981	0.458312	0.512776	0.446737	0.503717	0.394667	0.458037	0.466719	0.543809
HEDGEHOG_SIGNALING_PATHWAY_NETPATH	0.241317	0.344946	0.347996	0.388009	0.375632	0.392793	0.434988	0.417666	0.244122	0.414156	0.369003	0.378935	0.405603	0.294872	0.344072	0.329435	0.393592	0.392688	0.249757	0.281284	0.356767	0.413199	0.409632	0.366324	0.383395	0.324935	0.330124	0.404718	0.34874	0.366064	0.339016	0.36163	0.373245	0.366084	0.35187	0.365558	0.334686	0.324108	0.34691	0.394623	0.411218
CANNABINOID_RECEPTOR_SIGNALING	0.366565	0.351415	0.364293	0.359258	0.387609	0.403459	0.399432	0.373381	0.260769	0.369328	0.427888	0.439627	0.420178	0.405394	0.43946	0.394667	0.377314	0.373316	0.347866	0.373911	0.359184	0.447875	0.444783	0.440693	0.441376	0.405553	0.416437	0.420409	0.426277	0.417264	0.411156	0.426904	0.448452	0.450898	0.427908	0.450915	0.351344	0.354871	0.419092	0.352677	0.406659
EFFECTS_OF_NITRIC_OXIDE	0.341337	0.39753	0.366963	0.390348	0.396228	0.377166	0.432721	0.348154	0.382214	0.445532	0.408045	0.481271	0.395013	0.448421	0.401281	0.378012	0.354706	0.479596	0.415348	0.385599	0.401759	0.495326	0.51445	0.529965	0.49965	0.456592	0.53894	0.383508	0.506704	0.459973	0.49429	0.471023	0.482118	0.46139	0.536409	0.501662	0.273769	0.335951	0.522709	0.363085	0.451691
RETINOBLASTOMA_GENE_IN_CANCER	0.409456	0.436037	0.473869	0.451663	0.458648	0.468693	0.42098	0.445195	0.354084	0.57838	0.47705	0.458766	0.376309	0.422057	0.453409	0.443393	0.515851	0.441841	0.538364	0.532903	0.504309	0.449654	0.454804	0.467121	0.461114	0.523847	0.516467	0.401289	0.464198	0.476571	0.515871	0.464273	0.450947	0.448329	0.512521	0.454587	0.544055	0.433469	0.457672	0.462236	0.527633
SREBF_AND_MIR33_IN_CHOLESTEROL_AND_LIPID_HOMEOSTASIS	0.538468	0.568432	0.544748	0.559241	0.55578	0.555893	0.578416	0.581452	0.463599	0.546461	0.538758	0.559099	0.570712	0.539782	0.566778	0.533257	0.4947	0.503984	0.494744	0.500546	0.488627	0.587648	0.549984	0.564007	0.619855	0.541474	0.570023	0.562957	0.588273	0.555827	0.578145	0.562132	0.585766	0.606641	0.590049	0.583042	0.537791	0.446802	0.584957	0.543731	0.570296
ACE_INHIBITOR_PATHWAY	0.201587	0.26391	0.330112	0.268723	0.254545	0.325076	0.262545	0.221023	0.223371	0.231929	0.304221	0.289846	0.209045	0.242104	0.272226	0.254698	0.226428	0.341272	0.235281	0.19289	0.243624	0.328499	0.331319	0.321852	0.339014	0.257334	0.326616	0.253526	0.336603	0.321498	0.286148	0.302187	0.299911	0.286773	0.278806	0.300566	0.208493	0.103977	0.324331	0.188486	0.293912
CARDIAC_PROGENITOR_DIFFERENTIATION	0.129312	0.186423	0.207098	0.224348	0.190186	0.221461	0.241964	0.210096	0.171712	0.261384	0.182006	0.218	0.16616	0.157822	0.148595	0.188158	0.16156	0.250101	0.253937	0.162513	0.230403	0.223244	0.254598	0.228365	0.245722	0.272334	0.279132	0.13176	0.206768	0.207037	0.285495	0.201169	0.220553	0.158395	0.323234	0.1809	0.164224	0.128577	0.231092	0.157377	0.221434
PATHWAYS_AFFECTED_IN_ADENOID_CYSTIC_CARCINOMA	0.48188	0.504217	0.507782	0.52191	0.518583	0.534449	0.511302	0.526437	0.471867	0.538816	0.502532	0.50248	0.498436	0.484097	0.513183	0.497123	0.517813	0.497462	0.497042	0.500104	0.509616	0.510126	0.517848	0.507581	0.503185	0.508454	0.507251	0.499501	0.505507	0.509786	0.508923	0.491477	0.492434	0.523721	0.509137	0.524515	0.535062	0.519047	0.500261	0.522954	0.531464
MIRNA_REGULATION_OF_PROSTATE_CANCER_SIGNALING_PATHWAYS	0.468224	0.473481	0.449724	0.467019	0.477226	0.424938	0.472285	0.470933	0.420926	0.445336	0.414874	0.452703	0.447862	0.397964	0.429079	0.357908	0.43259	0.370442	0.356587	0.391983	0.385116	0.453336	0.448966	0.465831	0.436645	0.40448	0.414116	0.412834	0.384565	0.446076	0.410759	0.400739	0.415258	0.441331	0.44014	0.485958	0.431405	0.330728	0.388292	0.419982	0.438498
HUMAN_THYROID_STIMULATING_HORMONE_TSH_SIGNALING_PATHWAY	0.50435	0.520085	0.519632	0.516983	0.528997	0.525385	0.513546	0.519162	0.487418	0.541279	0.504	0.490566	0.483638	0.50199	0.490523	0.512334	0.519496	0.523572	0.466586	0.502061	0.50265	0.501706	0.506304	0.522101	0.525481	0.506141	0.508017	0.482819	0.517328	0.524687	0.504597	0.521209	0.49979	0.493725	0.511106	0.502021	0.521788	0.474099	0.512697	0.533221	0.529642
CARDIAC_HYPERTROPHIC_RESPONSE	0.498945	0.525075	0.519871	0.510601	0.521503	0.522593	0.504384	0.513817	0.472882	0.508106	0.501726	0.509228	0.501459	0.510378	0.507733	0.523149	0.531564	0.530485	0.483351	0.509127	0.512395	0.514522	0.518878	0.535697	0.525844	0.518281	0.524091	0.477562	0.524908	0.529239	0.514126	0.524049	0.516637	0.511273	0.524256	0.51375	0.520818	0.471079	0.516306	0.537751	0.53234
CANONICAL_AND_NONCANONICAL_TGFB_SIGNALING	0.470374	0.513987	0.514122	0.515501	0.53087	0.502384	0.504714	0.486896	0.440142	0.514162	0.515134	0.485434	0.411303	0.517223	0.455733	0.541537	0.548845	0.570203	0.528162	0.480111	0.546833	0.483751	0.50589	0.563017	0.52825	0.533453	0.5594	0.455526	0.53129	0.555897	0.526024	0.523154	0.510385	0.470048	0.531832	0.473171	0.535218	0.515924	0.525671	0.527589	0.549996
EPO_RECEPTOR_SIGNALING	0.56122	0.565429	0.567558	0.562543	0.575883	0.575907	0.571805	0.580535	0.525156	0.580079	0.581997	0.542116	0.548348	0.576618	0.539429	0.579101	0.561482	0.598448	0.517082	0.546214	0.552377	0.565884	0.583137	0.599987	0.605801	0.574328	0.585311	0.573358	0.584956	0.589545	0.582103	0.591635	0.579267	0.55716	0.597371	0.571534	0.552713	0.489674	0.583281	0.611971	0.587213
APOPTOSISRELATED_NETWORK_DUE_TO_ALTERED_NOTCH3_IN_OVARIAN_CANCER	0.60016	0.603845	0.604212	0.589084	0.604527	0.599978	0.585629	0.584868	0.568225	0.612101	0.590631	0.576021	0.578803	0.569961	0.56765	0.596948	0.602192	0.594833	0.552084	0.58008	0.596715	0.586065	0.587351	0.608793	0.611812	0.587681	0.602049	0.542383	0.582648	0.612873	0.588024	0.589785	0.578757	0.57683	0.601273	0.589659	0.606628	0.544332	0.586845	0.59128	0.624451
DDX1_AS_A_REGULATORY_COMPONENT_OF_THE_DROSHA_MICROPROCESSOR	0.472362	0.499604	0.525194	0.544167	0.527561	0.513563	0.478759	0.522419	0.446969	0.50266	0.518329	0.54041	0.507502	0.5479	0.534349	0.526992	0.541752	0.46537	0.563111	0.568399	0.534407	0.526761	0.528618	0.503423	0.49488	0.54194	0.536037	0.528063	0.551967	0.522989	0.540924	0.537128	0.55141	0.523617	0.526541	0.52309	0.567038	0.571189	0.554082	0.517169	0.524722
PARKINUBIQUITIN_PROTEASOMAL_SYSTEM_PATHWAY	0.469539	0.472858	0.509314	0.471527	0.486384	0.469195	0.464653	0.461832	0.439413	0.513556	0.471995	0.469582	0.452627	0.474352	0.472063	0.478212	0.475564	0.445747	0.442435	0.442444	0.486128	0.477823	0.471829	0.473071	0.463313	0.474379	0.471654	0.446429	0.463758	0.474738	0.452707	0.480364	0.464302	0.47293	0.49114	0.486449	0.474195	0.450273	0.500992	0.456894	0.476971
BRAINDERIVED_NEUROTROPHIC_FACTOR_BDNF_SIGNALING_PATHWAY	0.470438	0.487315	0.495325	0.494211	0.503014	0.506481	0.499861	0.499041	0.437958	0.498112	0.485814	0.471687	0.449895	0.468669	0.473051	0.476826	0.495477	0.497875	0.449889	0.465237	0.490171	0.482431	0.485846	0.50248	0.50358	0.475056	0.488417	0.45156	0.488964	0.500736	0.471152	0.493364	0.474137	0.483678	0.48469	0.486413	0.49831	0.44795	0.482011	0.502587	0.507617
TRIACYLGLYCERIDE_SYNTHESIS	0.387823	0.374013	0.406169	0.375082	0.371188	0.386813	0.367543	0.37724	0.309361	0.349065	0.491998	0.515957	0.490143	0.506948	0.486027	0.477874	0.378595	0.403187	0.419516	0.345393	0.391027	0.512955	0.521001	0.440988	0.491014	0.49066	0.467103	0.508882	0.521421	0.427045	0.498234	0.502156	0.507947	0.498954	0.49567	0.511624	0.344174	0.299119	0.515444	0.363233	0.380057
EBOLA_VIRUS_PATHWAY_ON_HOST	0.561219	0.562289	0.563839	0.549336	0.569112	0.56484	0.549852	0.557135	0.526119	0.574459	0.552829	0.551291	0.515785	0.514806	0.532479	0.522181	0.567278	0.563731	0.48513	0.543573	0.548994	0.56282	0.557949	0.561631	0.563253	0.520266	0.549432	0.500821	0.537603	0.56686	0.526407	0.54203	0.513317	0.542963	0.545537	0.549628	0.561403	0.518699	0.51872	0.554652	0.560309
OSTEOCLAST_SIGNALING	0.402511	0.428042	0.411188	0.401166	0.403654	0.40871	0.349431	0.378186	0.332961	0.436773	0.423965	0.379817	0.318893	0.421356	0.353974	0.385472	0.404359	0.416686	0.396184	0.379068	0.390271	0.386165	0.419795	0.44697	0.444793	0.413274	0.450208	0.296444	0.439014	0.462781	0.452382	0.393833	0.377105	0.353124	0.466307	0.373306	0.361558	0.355618	0.425457	0.36021	0.440864
MICROGLIA_PATHOGEN_PHAGOCYTOSIS_PATHWAY	0.576915	0.54069	0.573141	0.549958	0.560049	0.568135	0.562474	0.559188	0.459378	0.550468	0.52057	0.50178	0.475934	0.475418	0.536291	0.4779	0.53415	0.570112	0.329379	0.524306	0.507513	0.516767	0.513227	0.520501	0.506602	0.445856	0.46542	0.455291	0.498323	0.556624	0.456326	0.519501	0.475791	0.544438	0.537102	0.549001	0.576009	0.458043	0.495387	0.603928	0.562189
PEPTIDE_GPCRS	0.0056831	0.0707026	0.116671	0.085475	0.100734	0.111968	0.0930589	0.0783986	0.00679465	0.121933	0.0836635	0.0346123	0.0236772	0.0146313	0.0879157	0.0696861	0.0926864	0.102594	-0.047208	0.0912786	0.0240059	0.022501	0.0391979	0.0525034	0.050946	-0.032138	-0.00142487	-0.0194201	0.0352051	0.0467648	-0.044662	0.0501556	-0.0122008	0.0728613	0.0450377	0.0940001	0.102086	0.0211187	0.00294654	0.0685604	0.0437682
COMPOSITION_OF_LIPID_PARTICLES	0.28558	0.278968	0.33588	0.305495	0.306467	0.309208	0.314999	0.296196	0.237204	0.295951	0.638209	0.638263	0.628044	0.589943	0.636337	0.60966	0.361736	0.613182	0.600328	0.58477	0.590396	0.637509	0.635493	0.633676	0.646772	0.640557	0.626233	0.589375	0.627572	0.630615	0.629329	0.63787	0.61027	0.642402	0.641545	0.640185	0.342453	0.309821	0.616109	0.32736	0.464217
NUCLEOTIDEBINDING_OLIGOMERIZATION_DOMAIN_NOD_PATHWAY	0.471652	0.457832	0.471846	0.427403	0.443233	0.456528	0.449583	0.454371	0.387373	0.472575	0.435763	0.386315	0.431825	0.413572	0.423515	0.441881	0.456859	0.479286	0.333077	0.422812	0.383415	0.382314	0.406019	0.439343	0.423432	0.376784	0.395371	0.366104	0.408798	0.471057	0.386754	0.433748	0.385937	0.436834	0.434311	0.449036	0.473355	0.397743	0.413852	0.504736	0.471141
WNT_SIGNALING_IN_KIDNEY_DISEASE	0.316833	0.335763	0.348653	0.390657	0.390882	0.423293	0.430729	0.405941	0.243788	0.445761	0.329943	0.296551	0.257742	0.210112	0.290155	0.227352	0.303305	0.320546	0.229081	0.231695	0.264286	0.326377	0.301084	0.34483	0.343918	0.275136	0.313047	0.264728	0.290302	0.36374	0.269702	0.287861	0.249393	0.298786	0.342628	0.31621	0.28834	0.246051	0.272081	0.266878	0.358913
ANDROGEN_RECEPTOR_SIGNALING_PATHWAY	0.524718	0.546507	0.538984	0.553942	0.553468	0.558324	0.537409	0.553294	0.516467	0.562549	0.559101	0.554346	0.52091	0.539933	0.546171	0.549618	0.565628	0.553871	0.532772	0.546383	0.561108	0.552404	0.558035	0.550553	0.555671	0.55368	0.553126	0.537003	0.552159	0.549669	0.547249	0.560223	0.543563	0.546142	0.554805	0.552013	0.552292	0.52926	0.542041	0.548236	0.555845
LTF_DANGER_SIGNAL_RESPONSE_PATHWAY	0.545563	0.528882	0.559359	0.513542	0.529176	0.502943	0.466288	0.449094	0.485256	0.471607	0.452401	0.386126	0.391323	0.470445	0.414933	0.469233	0.485776	0.536952	0.376498	0.417369	0.508773	0.374156	0.415062	0.506356	0.501242	0.415926	0.475559	0.274604	0.456845	0.548928	0.434192	0.420707	0.439705	0.427419	0.534286	0.489186	0.514004	0.378662	0.444994	0.560729	0.559076
MEVALONATE_PATHWAY	0.594834	0.564782	0.556362	0.554612	0.553952	0.577369	0.557998	0.57069	0.463454	0.571585	0.637903	0.634621	0.573059	0.664377	0.601506	0.620862	0.531697	0.534782	0.594076	0.579446	0.540091	0.654986	0.665084	0.630245	0.628978	0.648661	0.645376	0.587473	0.654643	0.580778	0.670945	0.574535	0.67169	0.632402	0.661714	0.631649	0.577675	0.363449	0.673866	0.564659	0.618501
SPLICING_FACTOR_NOVA_REGULATED_SYNAPTIC_PROTEINS	0.379966	0.406379	0.380562	0.420699	0.413044	0.425557	0.431741	0.426097	0.373517	0.42174	0.420843	0.400391	0.333949	0.388285	0.376411	0.410899	0.410806	0.421035	0.394499	0.403322	0.44056	0.408708	0.412589	0.425562	0.436555	0.392535	0.406441	0.372249	0.380649	0.414259	0.38153	0.417332	0.380177	0.376125	0.391828	0.374851	0.409433	0.413418	0.38675	0.356055	0.424309
NAD_BIOSYNTHETIC_PATHWAYS	0.447261	0.449525	0.485581	0.437342	0.457497	0.467485	0.472038	0.452733	0.346096	0.481993	0.535144	0.524119	0.52398	0.502027	0.522208	0.533646	0.486666	0.486461	0.473168	0.467866	0.433275	0.528425	0.536154	0.499943	0.511811	0.514909	0.51147	0.526508	0.526734	0.494267	0.523104	0.540511	0.523434	0.537351	0.512623	0.537309	0.456423	0.429516	0.528798	0.494023	0.481604
BIOGENIC_AMINE_SYNTHESIS	0.00960777	0.0725545	0.114776	0.0679573	0.0764801	0.0858047	0.103	0.119165	0.127036	0.162892	0.160003	0.187605	0.159337	0.159514	0.155888	0.142192	0.0497523	0.122797	0.141048	0.026615	0.0502145	0.198607	0.147049	0.163185	0.247101	0.189697	0.161725	0.160292	0.20684	0.15923	0.249532	0.180581	0.240341	0.180634	0.206893	0.165028	0.0949426	-0.039578	0.12144	0.0968473	0.0793295
HEDGEHOG_SIGNALING_PATHWAY	0.396203	0.443777	0.439663	0.456564	0.464032	0.463361	0.472655	0.463467	0.368643	0.45165	0.422989	0.421994	0.393185	0.366606	0.376375	0.391118	0.432509	0.439128	0.349878	0.397289	0.422141	0.424793	0.422428	0.424235	0.421968	0.381954	0.395456	0.379728	0.392943	0.429335	0.388316	0.387156	0.399791	0.393578	0.394901	0.391899	0.41622	0.421969	0.393406	0.426259	0.443723
PHOTODYNAMIC_THERAPYINDUCED_HIF1_SURVIVAL_SIGNALING	0.513429	0.541842	0.548162	0.511398	0.53494	0.524347	0.508219	0.498383	0.494614	0.584635	0.576026	0.523922	0.496097	0.557313	0.511333	0.569602	0.524963	0.56455	0.537536	0.488755	0.516761	0.531422	0.555197	0.59074	0.590746	0.566336	0.589814	0.51517	0.574062	0.596637	0.570422	0.578021	0.559933	0.519411	0.587927	0.543723	0.550153	0.448361	0.577462	0.543011	0.561622
MACROPHAGE_MARKERS	0.610069	0.621355	0.639241	0.602176	0.620319	0.607375	0.594729	0.599419	0.549972	0.585494	0.591912	0.573317	0.532286	0.519598	0.56299	0.541666	0.591713	0.637662	0.457228	0.60103	0.600323	0.572571	0.567081	0.596837	0.597438	0.495818	0.564994	0.447176	0.549789	0.614065	0.498303	0.560303	0.513363	0.56762	0.575915	0.584378	0.6361	0.553533	0.540282	0.585857	0.612067
PHOTODYNAMIC_THERAPYINDUCED_NFE2L2_NRF2_SURVIVAL_SIGNALING	0.535364	0.522742	0.525099	0.51846	0.537005	0.521525	0.524793	0.499762	0.426293	0.521864	0.52575	0.531496	0.535362	0.531076	0.529056	0.517324	0.499604	0.490959	0.492358	0.472866	0.494312	0.543529	0.541208	0.551716	0.57443	0.551286	0.533197	0.522577	0.570161	0.54578	0.558472	0.579129	0.554229	0.541944	0.560429	0.542651	0.480442	0.416076	0.563466	0.504764	0.548628
TRANSSULFURATION_AND_ONE_CARBON_METABOLISM	0.363673	0.372715	0.42161	0.382397	0.393782	0.422597	0.390264	0.395801	0.288246	0.490117	0.532976	0.537753	0.523936	0.504348	0.51306	0.506751	0.439137	0.437926	0.513016	0.462883	0.457134	0.543744	0.537867	0.491695	0.519348	0.537128	0.530366	0.508832	0.520808	0.476861	0.532036	0.52057	0.51878	0.517697	0.527729	0.51624	0.432982	0.379245	0.516648	0.390848	0.475813
CYTOKINES_AND_INFLAMMATORY_RESPONSE	0.32114	0.328898	0.358751	0.288636	0.32436	0.305289	0.287742	0.284942	0.277037	0.339498	0.266179	0.199431	0.179434	0.25954	0.202542	0.276586	0.302448	0.301478	0.168427	0.216937	0.256878	0.179517	0.207525	0.336088	0.314582	0.19913	0.296361	0.0599866	0.225431	0.329658	0.175232	0.216537	0.180829	0.225373	0.309712	0.278708	0.326275	0.205754	0.227322	0.367396	0.404121
HOMOLOGOUS_RECOMBINATION	0.338121	0.378517	0.411709	0.420616	0.405844	0.419617	0.405092	0.41242	0.279663	0.468953	0.420306	0.407335	0.386587	0.376879	0.406035	0.424864	0.440056	0.384957	0.448535	0.439936	0.370982	0.415034	0.417342	0.403991	0.408856	0.450597	0.432722	0.421058	0.440197	0.434596	0.450129	0.435501	0.446777	0.404953	0.430295	0.404479	0.478552	0.394166	0.443681	0.436728	0.465953
HYPOTHESIZED_PATHWAYS_IN_PATHOGENESIS_OF_CARDIOVASCULAR_DISEASE	0.507609	0.5622	0.543743	0.565173	0.573553	0.549541	0.534884	0.520922	0.520512	0.55595	0.563867	0.54222	0.444988	0.515009	0.52724	0.534962	0.564997	0.570416	0.512875	0.511474	0.569013	0.538796	0.541574	0.551641	0.539314	0.531579	0.547479	0.476264	0.538934	0.566687	0.512434	0.547791	0.501921	0.523118	0.530313	0.53224	0.569825	0.52962	0.505659	0.541192	0.550955
ETHANOL_EFFECTS_ON_HISTONE_MODIFICATIONS	0.426906	0.45254	0.460653	0.46934	0.462234	0.489419	0.467689	0.481107	0.376778	0.484309	0.54879	0.541583	0.497842	0.515616	0.536597	0.525189	0.477565	0.479097	0.513464	0.474319	0.499283	0.548869	0.550862	0.534195	0.533582	0.540255	0.539204	0.529142	0.531518	0.528655	0.526519	0.530266	0.541299	0.542002	0.548543	0.542196	0.462546	0.4298	0.533912	0.46816	0.471786
ERBB_SIGNALING_PATHWAY	0.493619	0.504205	0.494657	0.509412	0.516981	0.520448	0.505099	0.514199	0.449482	0.509125	0.491947	0.474772	0.46512	0.464042	0.47398	0.485967	0.510387	0.50843	0.449194	0.486918	0.5075	0.480077	0.486383	0.506049	0.511051	0.483065	0.485826	0.465716	0.483844	0.511254	0.479265	0.494522	0.467352	0.478954	0.488884	0.484439	0.494646	0.451555	0.467487	0.502433	0.515787
INTERLEUKIN11_SIGNALING_PATHWAY	0.532781	0.54746	0.549964	0.530317	0.549504	0.546996	0.537558	0.544421	0.505669	0.55557	0.526847	0.529108	0.515629	0.509213	0.513867	0.520361	0.565511	0.564884	0.474027	0.524294	0.515214	0.533594	0.540601	0.559	0.550282	0.518881	0.529337	0.501426	0.515527	0.557558	0.515122	0.515195	0.52017	0.527087	0.538933	0.546481	0.560479	0.486685	0.519703	0.573881	0.579049
FATTY_ACID_OMEGA_OXIDATION	0.0941993	0.0709839	0.0891484	0.152206	0.145088	0.235617	0.199175	0.202407	0.113271	0.218354	0.633353	0.641047	0.534716	0.597966	0.624253	0.586047	0.144121	0.250269	0.590635	0.23783	0.37866	0.642031	0.643005	0.553307	0.507961	0.610809	0.608268	0.59854	0.607002	0.52177	0.615342	0.548527	0.613751	0.624811	0.635298	0.621163	0.102945	0.144093	0.606646	0.0678401	0.175942
VITAMIN_D_RECEPTOR_PATHWAY	0.324247	0.342561	0.357015	0.325107	0.339183	0.342479	0.339368	0.328579	0.301429	0.387883	0.389422	0.342918	0.320529	0.340177	0.340661	0.351246	0.345	0.372317	0.306198	0.307997	0.35332	0.349988	0.373412	0.399816	0.398374	0.345275	0.381403	0.312605	0.365136	0.416629	0.344727	0.373145	0.339794	0.349111	0.404552	0.363861	0.313039	0.268142	0.359383	0.320005	0.361385
FOCAL_ADHESIONPI3KAKTMTORSIGNALING_PATHWAY	0.417203	0.443283	0.451362	0.443698	0.454609	0.458312	0.448663	0.435274	0.409426	0.465692	0.447362	0.43658	0.396308	0.426886	0.421237	0.428745	0.444582	0.465091	0.383061	0.40339	0.430489	0.450694	0.454933	0.461841	0.458916	0.423257	0.443607	0.394124	0.439372	0.467573	0.424832	0.443297	0.419115	0.432686	0.446102	0.439719	0.434219	0.397727	0.433112	0.448187	0.454745
IL4_SIGNALING_PATHWAY	0.561792	0.568864	0.568043	0.5609	0.57595	0.579689	0.561934	0.562709	0.533197	0.57829	0.549538	0.536335	0.557992	0.526175	0.552751	0.545209	0.57492	0.577658	0.480696	0.535006	0.544634	0.553527	0.554137	0.569922	0.569162	0.541842	0.548895	0.538107	0.548058	0.580812	0.546554	0.556994	0.542917	0.565667	0.569057	0.576831	0.578321	0.505146	0.546067	0.609658	0.584377
WNT_SIGNALING_PATHWAY_NETPATH	0.521776	0.537011	0.523289	0.529755	0.537496	0.54033	0.529951	0.525571	0.488588	0.529081	0.523525	0.512884	0.492913	0.495086	0.511584	0.508006	0.537044	0.544176	0.464126	0.514929	0.528132	0.511715	0.519185	0.533625	0.527053	0.493497	0.507013	0.480369	0.491879	0.531183	0.502548	0.510682	0.490414	0.505079	0.51875	0.51408	0.51536	0.501184	0.492028	0.538315	0.542951
IL3_SIGNALING_PATHWAY	0.547473	0.549331	0.553652	0.546006	0.557951	0.55404	0.544219	0.547281	0.514697	0.551609	0.519985	0.502562	0.487284	0.508809	0.518222	0.506076	0.547813	0.552876	0.433138	0.532919	0.517952	0.51701	0.520213	0.540033	0.533685	0.480455	0.504103	0.465383	0.513019	0.555466	0.49137	0.519466	0.497273	0.528443	0.530695	0.544334	0.56655	0.486957	0.505999	0.571579	0.549401
CELL_DIFFERENTIATION_INDEX_EXPANDED	0.139662	0.0580194	0.148748	0.043303	0.128443	0.00545941	0.0533235	0.0369623	0.00826174	-0.0157791	-0.0567335	0.014613	-0.0360886	-0.146873	-0.0912156	-0.153861	-0.00803854	0.00297859	-0.0788277	-0.145732	-0.0950352	-0.0272618	-0.0265665	0.053161	0.00640795	-0.064961	-0.0338299	-0.102698	-0.144578	-0.0133439	-0.0371122	-0.0826949	-0.0931875	-0.004933	0.0610891	-0.02255	-0.0258851	-0.0974811	-0.0722674	-0.0774895	-0.00962842
MONOAMINE_TRANSPORT	0.244445	0.286882	0.300012	0.293707	0.306009	0.3199	0.31236	0.281416	0.194757	0.364372	0.358068	0.332432	0.326986	0.333386	0.315696	0.344151	0.329795	0.352383	0.288109	0.282777	0.295405	0.337798	0.350759	0.363785	0.380099	0.327279	0.326351	0.263304	0.329149	0.39501	0.358155	0.328862	0.305247	0.319487	0.38312	0.33147	0.302478	0.23387	0.355634	0.372042	0.385943
TCELL_ANTIGEN_RECEPTOR_TCR_SIGNALING_PATHWAY	0.51775	0.522802	0.522966	0.492672	0.522807	0.51671	0.490619	0.497187	0.493439	0.515706	0.482533	0.471443	0.446188	0.445753	0.494948	0.475692	0.525084	0.530807	0.402994	0.527587	0.499352	0.47159	0.471597	0.504394	0.491514	0.439614	0.469372	0.410282	0.468101	0.509834	0.437148	0.473173	0.442653	0.49456	0.482585	0.510147	0.540134	0.460331	0.456153	0.521851	0.512623
GASTRIC_ACID_PRODUCTION	-0.00678963	-0.0965776	0.0415695	0.0142638	0.0819822	0.0469759	0.0343742	-0.0432551	0.0557924	-0.00565574	-0.215552	-0.143005	0.00818938	-0.113049	-0.167501	-0.229144	-0.105105	-0.231361	-0.0774563	-0.239541	-0.241911	-0.0406412	-0.0162266	-0.136451	0.206567	-0.287438	-0.151397	-0.098689	-0.135056	0.0409537	-0.272694	-0.0102357	-0.147154	-0.224667	-0.128852	-0.157392	-0.192741	-0.171063	-0.126318	-0.0306443	-0.0131189
ONE_CARBON_METABOLISM_AND_RELATED_PATHWAYS	0.350078	0.357237	0.373277	0.384471	0.378879	0.384431	0.38896	0.382026	0.28032	0.418575	0.538735	0.53753	0.521007	0.527747	0.538767	0.523466	0.413723	0.435238	0.486617	0.422194	0.443265	0.540822	0.546921	0.504368	0.519349	0.52011	0.518595	0.536238	0.524806	0.479244	0.524299	0.532779	0.534293	0.540992	0.527858	0.539542	0.381655	0.343192	0.525982	0.39181	0.419794
SMALL_LIGAND_GPCRS	0.263517	0.293145	0.338309	0.282953	0.344393	0.322757	0.303455	0.26324	0.132132	0.275131	0.248012	0.198986	0.174838	0.0829623	0.226022	0.205216	0.265729	0.258245	0.0854945	0.209075	0.230878	0.242181	0.195245	0.300612	0.299333	0.128014	0.243954	0.152965	0.202294	0.303552	0.172872	0.259087	0.173	0.23769	0.251687	0.273378	0.267672	0.216356	0.138898	0.331355	0.338712
VEGFAVEGFR2_SIGNALING_PATHWAY	0.570841	0.584214	0.577348	0.573208	0.584146	0.587926	0.56915	0.566589	0.552383	0.589516	0.573159	0.553771	0.540325	0.556107	0.549547	0.568891	0.57274	0.581783	0.542153	0.545789	0.576406	0.562331	0.568143	0.583708	0.58409	0.56663	0.573793	0.528011	0.569948	0.58782	0.56751	0.571876	0.559316	0.557754	0.581463	0.568427	0.572487	0.524642	0.567295	0.570786	0.594721
GANGLIO_SPHINGOLIPID_METABOLISM	0.201199	0.246571	0.225825	0.295965	0.294627	0.310011	0.362172	0.295004	0.115021	0.267563	0.261518	0.240752	0.232915	0.236528	0.245353	0.208073	0.270441	0.246216	0.17519	0.220628	0.284332	0.269249	0.246003	0.300987	0.310033	0.247982	0.258268	0.205403	0.280698	0.306609	0.270133	0.261305	0.259918	0.263958	0.254631	0.227965	0.26183	0.1577	0.226967	0.299895	0.280191
LNCRNA_INVOLVEMENT_IN_CANONICAL_WNT_SIGNALING_AND_COLORECTAL_CANCER	0.356911	0.390668	0.398125	0.409146	0.435501	0.451741	0.45216	0.428402	0.321135	0.45382	0.385022	0.346659	0.295292	0.291032	0.334696	0.294822	0.387932	0.391663	0.272287	0.317536	0.360434	0.370051	0.361872	0.406193	0.398988	0.321486	0.359754	0.295926	0.330237	0.405611	0.322564	0.337832	0.291213	0.346619	0.377798	0.352856	0.368954	0.331562	0.317345	0.365723	0.407876
PANCREATIC_ADENOCARCINOMA_PATHWAY	0.518805	0.527374	0.518912	0.523783	0.532616	0.539916	0.522361	0.52862	0.458392	0.552375	0.524187	0.505977	0.488953	0.501107	0.494675	0.509945	0.538492	0.53395	0.484543	0.509621	0.521811	0.514786	0.519799	0.536834	0.538707	0.523017	0.522454	0.492813	0.523261	0.536921	0.522917	0.530993	0.506928	0.502945	0.52744	0.511437	0.5357	0.459836	0.508719	0.541499	0.547876
CELLS_AND_MOLECULES_INVOLVED_IN_LOCAL_ACUTE_INFLAMMATORY_RESPONSE	0.545157	0.53669	0.56737	0.545007	0.532961	0.510809	0.479762	0.487576	0.536122	0.513995	0.56464	0.532457	0.485981	0.546952	0.542524	0.562398	0.51496	0.548851	0.459846	0.538491	0.545188	0.523328	0.551328	0.596503	0.590103	0.511198	0.556588	0.420379	0.560622	0.611954	0.524194	0.533508	0.545225	0.55113	0.592189	0.59167	0.548112	0.459987	0.550959	0.528033	0.558111
CILIARY_LANDSCAPE	0.484658	0.501926	0.515238	0.521334	0.513048	0.512864	0.489981	0.520931	0.449531	0.52753	0.504032	0.496613	0.471482	0.502916	0.496222	0.503408	0.508856	0.489071	0.503798	0.499957	0.511334	0.497593	0.502512	0.499943	0.502663	0.510702	0.507654	0.487293	0.510286	0.500786	0.502903	0.520785	0.504709	0.487895	0.507142	0.488652	0.514426	0.496222	0.50741	0.492579	0.511264
EXTRACELLULAR_VESICLES_IN_THE_CROSSTALK_OF_CARDIAC_CELLS	0.509894	0.538788	0.556333	0.492002	0.51261	0.54254	0.487621	0.487778	0.490629	0.531691	0.504697	0.494144	0.5264	0.495716	0.507088	0.511207	0.480082	0.493328	0.51777	0.472213	0.510469	0.520302	0.531147	0.593127	0.572372	0.588094	0.602707	0.498793	0.519995	0.585964	0.594589	0.535711	0.532073	0.497184	0.600469	0.526433	0.528537	0.428382	0.543692	0.492137	0.560855
PI3KAKT_SIGNALING_PATHWAY	0.372076	0.398915	0.407545	0.401829	0.407896	0.41222	0.401605	0.392108	0.361986	0.424722	0.402203	0.391059	0.355497	0.379167	0.376235	0.387755	0.402587	0.414847	0.338942	0.369567	0.390897	0.399009	0.403963	0.413041	0.410739	0.373302	0.3946	0.340513	0.38953	0.418231	0.376359	0.396635	0.370016	0.387328	0.396658	0.39198	0.39518	0.35744	0.384692	0.399167	0.406628
INHIBITION_OF_EXOSOME_BIOGENESIS_AND_SECRETION_BY_MANUMYCIN_A_IN_CRPC_CELLS	0.611156	0.620607	0.615253	0.6039	0.62028	0.603606	0.571692	0.590663	0.563654	0.58718	0.588312	0.57991	0.566075	0.590888	0.580173	0.595903	0.609061	0.596691	0.568978	0.57974	0.617861	0.586207	0.590397	0.609557	0.605078	0.597667	0.601618	0.562981	0.595639	0.609229	0.597925	0.606019	0.585132	0.577653	0.599377	0.588606	0.602772	0.542296	0.594564	0.620871	0.61694
NONSMALL_CELL_LUNG_CANCER	0.512806	0.507573	0.521985	0.506545	0.521649	0.527903	0.508234	0.509574	0.455662	0.530291	0.51581	0.489529	0.494254	0.493112	0.502262	0.494364	0.535044	0.523334	0.450804	0.509127	0.502139	0.502567	0.508767	0.523725	0.529581	0.491344	0.500724	0.476282	0.497587	0.533401	0.499515	0.515071	0.496467	0.508487	0.513523	0.513669	0.52782	0.445511	0.494909	0.542611	0.532114
BREAST_CANCER_PATHWAY	0.367251	0.395375	0.400368	0.420793	0.425185	0.442508	0.434949	0.422007	0.34682	0.441252	0.393486	0.367286	0.341967	0.342802	0.354964	0.362843	0.400288	0.405773	0.347941	0.353341	0.378682	0.388009	0.397755	0.410392	0.40956	0.386604	0.397884	0.3449	0.385646	0.42344	0.38294	0.386818	0.360938	0.374144	0.405135	0.37996	0.402125	0.345246	0.371439	0.399172	0.424608
METABOLIC_REPROGRAMMING_IN_COLON_CANCER	0.565433	0.569464	0.582847	0.548044	0.557402	0.576256	0.555267	0.567981	0.49724	0.623484	0.622539	0.599209	0.580244	0.615882	0.595928	0.615969	0.58619	0.599122	0.550166	0.584379	0.573748	0.612074	0.617615	0.613975	0.629675	0.603486	0.609112	0.597555	0.627738	0.618987	0.611873	0.62981	0.619153	0.606597	0.619575	0.613877	0.601555	0.485651	0.621905	0.578939	0.617755
METHIONINE_METABOLISM_LEADING_TO_SULPHUR_AMINO_ACIDS_AND_RELATED_DISORDERS	0.338153	0.341085	0.372262	0.39896	0.372442	0.395882	0.376902	0.391495	0.256999	0.438384	0.627489	0.630325	0.609342	0.639457	0.634017	0.617445	0.374063	0.431408	0.610191	0.446233	0.477571	0.63644	0.637679	0.532127	0.5944	0.627942	0.608638	0.630619	0.636879	0.500535	0.638021	0.629868	0.638949	0.633186	0.623866	0.628972	0.361855	0.374165	0.644259	0.392153	0.40555
SOMATROPH_AXIS_GH_AND_ITS_RELATIONSHIP_TO_DIETARY_RESTRICTION_AND_AGING	0.591814	0.59817	0.585634	0.60056	0.614914	0.602668	0.590072	0.586593	0.601681	0.56024	0.593539	0.578849	0.566803	0.580808	0.595913	0.591742	0.599379	0.603597	0.58125	0.559565	0.610393	0.579067	0.583138	0.582262	0.592196	0.605132	0.597446	0.56774	0.597323	0.595168	0.599587	0.598105	0.587316	0.59418	0.602107	0.590732	0.584399	0.593806	0.585946	0.585237	0.607593
CALORIC_RESTRICTION_AND_AGING	0.499992	0.525261	0.53626	0.548141	0.538411	0.540364	0.510912	0.529664	0.496537	0.549768	0.633039	0.609592	0.607031	0.618016	0.621265	0.617916	0.579326	0.570425	0.600362	0.568851	0.580569	0.601227	0.620719	0.585547	0.608142	0.625245	0.621364	0.632659	0.63322	0.571616	0.61932	0.632565	0.628584	0.60695	0.617745	0.60233	0.564451	0.55297	0.624376	0.567353	0.576963
FIBRIN_COMPLEMENT_RECEPTOR_3_SIGNALING_PATHWAY	0.497557	0.501226	0.487859	0.443545	0.473235	0.47855	0.439499	0.411976	0.415333	0.468203	0.512341	0.499748	0.510874	0.523827	0.492725	0.52229	0.503625	0.51955	0.457715	0.486668	0.494057	0.509771	0.512157	0.555956	0.554005	0.482837	0.524412	0.442042	0.521662	0.567127	0.50491	0.518086	0.513963	0.507949	0.543774	0.537134	0.49207	0.416043	0.517355	0.524249	0.542042
RESISTIN_AS_A_REGULATOR_OF_INFLAMMATION	0.506116	0.499662	0.493878	0.498701	0.519302	0.51808	0.504144	0.501862	0.467993	0.513747	0.456432	0.437048	0.426084	0.427102	0.441432	0.455957	0.506728	0.508002	0.387419	0.428733	0.460328	0.45068	0.463558	0.483251	0.485602	0.439476	0.447282	0.368567	0.460937	0.499699	0.434827	0.465349	0.433244	0.461216	0.480252	0.482312	0.51793	0.407125	0.445894	0.559274	0.528682
THERMOGENESIS	0.425093	0.449274	0.452989	0.455956	0.464832	0.473113	0.469882	0.468055	0.393906	0.463333	0.476751	0.471527	0.457108	0.464661	0.451612	0.45323	0.46111	0.469085	0.421102	0.444491	0.459752	0.479728	0.481546	0.480165	0.492682	0.457243	0.45777	0.462118	0.478518	0.469119	0.462511	0.483712	0.470835	0.46039	0.45516	0.45895	0.448196	0.424202	0.469982	0.469142	0.47368
METABOLIC_PATHWAY_OF_LDL_HDL_AND_TG_INCLUDING_DISEASES	0.356496	0.362518	0.361878	0.371616	0.386394	0.405586	0.401476	0.384816	0.28668	0.392341	0.628439	0.642791	0.612819	0.599232	0.633119	0.609571	0.414162	0.547807	0.59326	0.516782	0.510032	0.645756	0.643215	0.604222	0.620437	0.630561	0.61547	0.609296	0.618089	0.582719	0.625301	0.615833	0.617283	0.640262	0.629817	0.637907	0.424489	0.36016	0.614611	0.388288	0.480046
THE_HUMAN_IMMUNE_RESPONSE_TO_TUBERCULOSIS	0.625425	0.61687	0.619458	0.60562	0.622085	0.582547	0.581671	0.590614	0.582718	0.576843	0.59262	0.59097	0.537755	0.568062	0.586989	0.591421	0.659377	0.583221	0.540094	0.591673	0.561609	0.587968	0.587399	0.61555	0.593261	0.564528	0.593329	0.547438	0.573827	0.604786	0.570138	0.56898	0.562984	0.593161	0.601959	0.611993	0.623687	0.554483	0.570946	0.623896	0.593119
THE_ALTERNATIVE_PATHWAY_OF_FETAL_ANDROGEN_SYNTHESIS	0.131225	0.118549	0.144356	0.211763	0.203332	0.185605	0.218159	0.20547	0.0881479	0.212294	0.370349	0.409756	0.44048	0.424307	0.40187	0.335202	0.182026	0.144611	0.400946	0.215182	0.243899	0.413659	0.387101	0.356682	0.374864	0.415277	0.42262	0.461753	0.368618	0.307174	0.429166	0.427749	0.385699	0.365436	0.392931	0.396479	0.0716479	0.118041	0.438863	0.134016	0.248651
MET_IN_TYPE_1_PAPILLARY_RENAL_CELL_CARCINOMA	0.525786	0.538571	0.534995	0.543884	0.552073	0.546802	0.524114	0.53855	0.502674	0.540458	0.527603	0.519566	0.508988	0.507883	0.51503	0.523358	0.549555	0.541515	0.477184	0.525163	0.539104	0.520778	0.51904	0.535288	0.542295	0.515091	0.515986	0.502508	0.511174	0.544744	0.513145	0.527688	0.501859	0.519338	0.522862	0.530058	0.542588	0.502647	0.51025	0.551293	0.548715
HEREDITARY_LEIOMYOMATOSIS_AND_RENAL_CELL_CARCINOMA_PATHWAY	0.535852	0.539722	0.539887	0.524311	0.531359	0.520538	0.507808	0.526549	0.464883	0.538411	0.59485	0.549653	0.515495	0.609318	0.553569	0.588765	0.523281	0.552439	0.563695	0.525635	0.530536	0.544226	0.569903	0.564061	0.573153	0.582635	0.580793	0.579423	0.591594	0.55925	0.582253	0.59431	0.585763	0.556418	0.580632	0.55584	0.550594	0.508059	0.592097	0.53793	0.538791
TRYPTOPHAN_CATABOLISM_LEADING_TO_NAD_PRODUCTION	0.370629	0.38765	0.42764	0.375387	0.387908	0.394214	0.370751	0.334088	0.304997	0.423624	0.469292	0.509653	0.464626	0.455099	0.473438	0.480108	0.420246	0.411595	0.462509	0.39427	0.374023	0.511603	0.517043	0.44219	0.438404	0.480393	0.495898	0.476762	0.472303	0.419693	0.511985	0.495696	0.49503	0.488708	0.502602	0.504519	0.376153	0.360684	0.498327	0.410747	0.414958
TRANSCRIPTIONAL_CASCADE_REGULATING_ADIPOGENESIS	0.595046	0.563916	0.583132	0.58905	0.58405	0.625719	0.619116	0.596525	0.574004	0.628004	0.522487	0.494357	0.519081	0.490825	0.514578	0.474437	0.504665	0.559422	0.473595	0.448847	0.53456	0.523423	0.540442	0.559194	0.558893	0.53917	0.537206	0.476457	0.53237	0.535057	0.547367	0.534864	0.505962	0.543208	0.56273	0.544572	0.499358	0.461527	0.527557	0.535258	0.569876
OXYSTEROLS_DERIVED_FROM_CHOLESTEROL	0.185662	0.220502	0.248701	0.229008	0.229533	0.24937	0.247109	0.242749	0.0976009	0.25164	0.426264	0.430574	0.394642	0.383152	0.434536	0.400284	0.205413	0.272235	0.35152	0.247458	0.292208	0.432674	0.448748	0.393283	0.39356	0.395545	0.399822	0.424823	0.428722	0.359684	0.403897	0.42014	0.40662	0.445174	0.403025	0.449545	0.192955	0.14216	0.396289	0.209359	0.270706
MTHFR_DEFICIENCY	0.379456	0.383404	0.400601	0.41574	0.404277	0.433299	0.438045	0.431455	0.329166	0.444225	0.463727	0.465534	0.4649	0.471048	0.46319	0.436835	0.409891	0.425591	0.427231	0.401753	0.412179	0.492732	0.484585	0.457955	0.463118	0.46913	0.460312	0.483077	0.474765	0.441339	0.474735	0.472488	0.47987	0.482714	0.467436	0.460178	0.41897	0.371109	0.468805	0.443817	0.426512
THE_EFFECT_OF_PROGERIN_ON_THE_INVOLVED_GENES_IN_HUTCHINSONGILFORD_PROGERIA_SYNDROME	0.446207	0.456936	0.489419	0.466056	0.474849	0.474566	0.447391	0.460661	0.351208	0.547182	0.434569	0.40924	0.375809	0.363963	0.407747	0.370215	0.458585	0.44901	0.354159	0.47451	0.369804	0.418802	0.426961	0.450106	0.439661	0.427874	0.450771	0.384839	0.397618	0.459294	0.451007	0.429161	0.381148	0.443494	0.454796	0.457321	0.503143	0.354279	0.406194	0.481624	0.509091
ROLE_OF_ALTERED_GLYCOLYSATION_OF_MUC1_IN_TUMOUR_MICROENVIRONMENT	0.587552	0.58039	0.566084	0.5399	0.564274	0.576774	0.569973	0.551727	0.51951	0.577989	0.53949	0.506942	0.463783	0.506093	0.495779	0.532626	0.57945	0.570966	0.449318	0.500302	0.548334	0.523036	0.534975	0.606105	0.612428	0.515786	0.585785	0.351613	0.542213	0.596127	0.522242	0.538992	0.522794	0.506348	0.595566	0.555367	0.616405	0.464645	0.543237	0.624649	0.636457
CHROMOSOMAL_AND_MICROSATELLITE_INSTABILITY_IN_COLORECTAL_CANCER	0.527257	0.537401	0.53823	0.534455	0.547349	0.540466	0.52985	0.536201	0.491605	0.549841	0.527918	0.497656	0.49112	0.508921	0.494531	0.518628	0.53022	0.529678	0.4965	0.516704	0.526217	0.507054	0.512531	0.538432	0.533857	0.523161	0.533377	0.481928	0.523644	0.537476	0.520597	0.522077	0.511217	0.503568	0.533403	0.512606	0.544633	0.474671	0.522465	0.532267	0.545758
RETT_SYNDROME_CAUSING_GENES	0.379926	0.405475	0.377331	0.421612	0.411734	0.434975	0.425804	0.42977	0.402951	0.447685	0.409866	0.429664	0.391733	0.407039	0.408234	0.403459	0.442394	0.45681	0.380736	0.422558	0.438437	0.43877	0.441271	0.422977	0.424835	0.392574	0.402428	0.39983	0.40163	0.42132	0.372775	0.421613	0.381725	0.411283	0.39584	0.409356	0.443262	0.438692	0.409267	0.431454	0.432273
GENOTOXICITY_PATHWAY	0.469983	0.488826	0.520849	0.489372	0.496224	0.475876	0.449897	0.469206	0.388106	0.510312	0.483117	0.460894	0.443215	0.427154	0.45984	0.465647	0.504747	0.447434	0.477099	0.483875	0.507592	0.459673	0.457445	0.468438	0.45632	0.481163	0.48537	0.410466	0.463472	0.486639	0.486411	0.471581	0.434913	0.454882	0.493492	0.460251	0.497996	0.452304	0.447762	0.468036	0.485598
NRF2ARE_REGULATION	0.540253	0.518869	0.531072	0.513675	0.541142	0.532271	0.492495	0.496971	0.438008	0.541008	0.558078	0.558921	0.508775	0.537058	0.538332	0.53566	0.526286	0.486518	0.502598	0.512435	0.557614	0.5565	0.560142	0.543444	0.552488	0.538217	0.545244	0.496664	0.569414	0.540727	0.539427	0.560205	0.537054	0.536685	0.55284	0.537675	0.511622	0.463787	0.544249	0.495149	0.551469
LIPID_METABOLISM_PATHWAY	0.449025	0.453895	0.480981	0.456595	0.472856	0.4543	0.461227	0.461084	0.425503	0.450751	0.489272	0.486108	0.446995	0.48905	0.46873	0.457856	0.453678	0.467846	0.455279	0.451947	0.480109	0.483879	0.487121	0.475736	0.490697	0.494008	0.47512	0.483882	0.498814	0.45933	0.483967	0.501389	0.499285	0.464217	0.474313	0.46551	0.453284	0.425319	0.495588	0.458442	0.456623
PHOSPHODIESTERASES_IN_NEURONAL_FUNCTION	0.208835	0.246211	0.255885	0.303965	0.301717	0.307413	0.306933	0.296707	0.208511	0.288892	0.232376	0.25258	0.203636	0.255252	0.247839	0.244671	0.271185	0.301143	0.217887	0.215099	0.287017	0.268877	0.260239	0.273465	0.271309	0.234087	0.25958	0.223025	0.246108	0.271761	0.218524	0.279152	0.22787	0.254343	0.238543	0.249777	0.28201	0.243059	0.247718	0.290617	0.268467
RAS_SIGNALING	0.422567	0.440036	0.446255	0.448401	0.455069	0.464937	0.448774	0.445258	0.384141	0.444641	0.421301	0.416408	0.394672	0.396193	0.41399	0.394293	0.443036	0.449097	0.354616	0.407492	0.426016	0.427216	0.428746	0.451838	0.446775	0.399482	0.418074	0.384279	0.406726	0.449743	0.397353	0.412399	0.390597	0.422699	0.421667	0.42455	0.436401	0.388021	0.413252	0.444492	0.446897
PYRIMIDINE_METABOLISM_AND_RELATED_DISEASES	0.330691	0.37161	0.375932	0.392405	0.397227	0.409553	0.365028	0.379907	0.274755	0.445493	0.592842	0.570117	0.516167	0.580804	0.544934	0.570256	0.46419	0.444347	0.569299	0.4489	0.475965	0.58028	0.588053	0.560045	0.543076	0.602879	0.593664	0.579163	0.593667	0.537434	0.612974	0.572066	0.600706	0.557092	0.594012	0.563944	0.431988	0.377705	0.599088	0.399142	0.45578
PURINE_METABOLISM_AND_RELATED_DISORDERS	0.447717	0.483369	0.515262	0.46713	0.465254	0.487479	0.457878	0.481947	0.375801	0.522351	0.535435	0.50641	0.465125	0.524341	0.502574	0.524348	0.483938	0.476865	0.497499	0.46737	0.488711	0.500094	0.508718	0.518021	0.52495	0.508767	0.523055	0.475132	0.525284	0.500633	0.510193	0.521482	0.525701	0.501987	0.523565	0.502073	0.484978	0.398611	0.512917	0.473046	0.508526
VITAMIN_B6DEPENDENT_AND_RESPONSIVE_DISORDERS	0.393633	0.410031	0.453329	0.432648	0.400136	0.405794	0.424402	0.436857	0.336759	0.440557	0.496608	0.501173	0.584928	0.508913	0.514298	0.477605	0.390405	0.423127	0.511265	0.465129	0.4283	0.498597	0.518274	0.423767	0.450658	0.534213	0.511634	0.518566	0.533707	0.414482	0.474391	0.540422	0.498091	0.512305	0.526499	0.500354	0.367286	0.380091	0.528015	0.364416	0.405469
FERROPTOSIS	0.559701	0.555861	0.581566	0.560305	0.568586	0.54939	0.531075	0.551236	0.510053	0.556862	0.594784	0.585217	0.566437	0.583426	0.576322	0.569235	0.555957	0.561707	0.556865	0.571749	0.585558	0.583853	0.583727	0.596175	0.606392	0.577265	0.586647	0.552661	0.601571	0.590071	0.575263	0.603146	0.577788	0.581713	0.597948	0.57976	0.554961	0.512584	0.589394	0.547649	0.555423
DISORDERS_OF_THE_KREBS_CYCLE	0.599914	0.59311	0.609688	0.60268	0.589967	0.559545	0.522794	0.568699	0.537147	0.604106	0.653029	0.653773	0.623038	0.661054	0.657453	0.655644	0.579545	0.549824	0.662592	0.617519	0.602483	0.645344	0.653828	0.60815	0.629694	0.664992	0.655953	0.654048	0.671025	0.613935	0.663366	0.672567	0.664491	0.650668	0.653837	0.644765	0.599163	0.571152	0.663105	0.532646	0.5787
EPITHELIAL_TO_MESENCHYMAL_TRANSITION_IN_COLORECTAL_CANCER	0.396292	0.422885	0.423788	0.448384	0.445144	0.46127	0.453405	0.444549	0.359449	0.474351	0.427814	0.403643	0.370692	0.373065	0.387703	0.392973	0.415671	0.421691	0.361267	0.366927	0.40109	0.422334	0.418191	0.441237	0.452689	0.399952	0.423211	0.365118	0.411896	0.462477	0.401067	0.417306	0.393566	0.396752	0.439066	0.410128	0.403282	0.346259	0.401051	0.401027	0.444145
TYPE_2_PAPILLARY_RENAL_CELL_CARCINOMA	0.536932	0.553713	0.540431	0.535488	0.5476	0.553642	0.544062	0.533407	0.507425	0.587543	0.523717	0.50773	0.47382	0.515014	0.482727	0.526672	0.536383	0.567212	0.498116	0.502188	0.514169	0.513747	0.523744	0.534947	0.533306	0.522613	0.528908	0.488257	0.520739	0.542423	0.522156	0.531412	0.507114	0.490599	0.528618	0.504462	0.543574	0.477734	0.524053	0.555577	0.547546
REGULATION_OF_SISTER_CHROMATID_SEPARATION_AT_THE_METAPHASEANAPHASE_TRANSITION	0.323626	0.354034	0.413903	0.361608	0.378173	0.413185	0.375487	0.385175	0.25459	0.555889	0.390233	0.407162	0.303293	0.332377	0.371866	0.359753	0.465559	0.401879	0.521677	0.486327	0.442115	0.417571	0.410773	0.438377	0.427051	0.531373	0.512298	0.311182	0.388512	0.431223	0.51191	0.383116	0.41159	0.377637	0.511691	0.392415	0.520988	0.32081	0.407039	0.424885	0.487759
VITAMIN_D_IN_INFLAMMATORY_DISEASES	0.580412	0.58245	0.567238	0.559136	0.576415	0.56758	0.559201	0.557564	0.542929	0.562236	0.556558	0.537317	0.528392	0.568784	0.538541	0.566844	0.56847	0.570204	0.517881	0.534367	0.552219	0.539922	0.548926	0.58982	0.593521	0.557447	0.577116	0.468003	0.577511	0.579868	0.563252	0.570914	0.562749	0.546613	0.581149	0.565358	0.593747	0.500911	0.573534	0.614776	0.601993
THIAMINE_METABOLIC_PATHWAYS	0.453143	0.463893	0.497461	0.490895	0.490177	0.494512	0.518985	0.50302	0.391083	0.49421	0.513962	0.512477	0.482445	0.528521	0.486244	0.499365	0.481123	0.54274	0.469698	0.446918	0.452531	0.52348	0.514398	0.515957	0.503141	0.518149	0.510922	0.526425	0.543141	0.509511	0.524073	0.552616	0.532567	0.495611	0.521293	0.49312	0.510475	0.423073	0.525029	0.521575	0.540157
OLIGODENDROCYTE_SPECIFICATION_AND_DIFFERENTIATION_LEADING_TO_MYELIN_COMPONENTS_FOR_CNS	0.176847	0.231243	0.293125	0.251893	0.267141	0.256084	0.275885	0.216118	0.176506	0.250698	0.245303	0.199892	0.252307	0.201197	0.172496	0.250736	0.23248	0.208269	0.190775	0.082771	0.18542	0.185463	0.224964	0.270568	0.281507	0.211694	0.267498	0.162633	0.200288	0.261466	0.216141	0.221726	0.257383	0.170815	0.269253	0.208354	0.218465	0.133483	0.255522	0.254988	0.303883
VIRAL_ACUTE_MYOCARDITIS	0.523986	0.523148	0.533148	0.519262	0.53805	0.522708	0.501774	0.512539	0.461844	0.526113	0.49727	0.490089	0.45017	0.465776	0.484924	0.478211	0.516968	0.510127	0.444296	0.498141	0.500898	0.4966	0.494239	0.501585	0.493422	0.465233	0.48479	0.418153	0.497763	0.509421	0.466277	0.50011	0.454994	0.498124	0.510367	0.507292	0.522612	0.464786	0.483138	0.534887	0.511632
DISORDERS_OF_FOLATE_METABOLISM_AND_TRANSPORT	0.376659	0.397992	0.460867	0.414081	0.421894	0.46819	0.438188	0.432592	0.243248	0.499939	0.566936	0.568376	0.511094	0.506189	0.565596	0.492705	0.449049	0.458076	0.524294	0.440791	0.464785	0.573157	0.572659	0.543028	0.552961	0.553374	0.559126	0.542355	0.541811	0.515558	0.551901	0.538711	0.518644	0.559411	0.549866	0.562159	0.431079	0.387745	0.532697	0.407502	0.480092
VITAMIN_B12_DISORDERS	0.361723	0.382334	0.402296	0.391846	0.390781	0.416915	0.384996	0.385963	0.275554	0.386547	0.463459	0.4281	0.422186	0.425147	0.443587	0.408179	0.405987	0.378911	0.398427	0.414457	0.409963	0.440093	0.435627	0.395096	0.506014	0.415177	0.399445	0.438317	0.457072	0.408529	0.376949	0.467095	0.441948	0.434525	0.427739	0.430797	0.382876	0.352301	0.443564	0.37264	0.395415
ULTRACONSERVED_REGION_339_MODULATION_OF_TUMOR_SUPPRESSOR_MICRORNAS_IN_CANCER	0.167909	0.22326	0.205803	0.207374	0.198021	0.23889	0.292737	0.26382	-0.0563927	0.271751	-0.0525038	-0.0989689	0.187022	-0.111311	0.0703259	-0.0588995	0.0812399	-0.0872008	-0.0453052	-0.0637488	0.164078	0.169712	0.0445798	0.115504	0.233974	0.115132	-0.0566601	0.0582196	-0.0537612	-0.0764062	-0.069427	0.108167	-0.0829284	0.0409563	0.207175	-0.0918818	0.116971	-0.126632	-0.0773516	0.0807008	0.10624
MITOCHONDRIAL_FATTY_ACID_SYNTHESIS_PATHWAY	0.424096	0.46001	0.475953	0.476138	0.463674	0.418891	0.428445	0.433881	0.153394	0.474386	0.53204	0.512191	0.506232	0.56505	0.512721	0.534426	0.458419	0.476177	0.501578	0.447906	0.469263	0.512401	0.520247	0.507679	0.527755	0.562573	0.549526	0.546123	0.564924	0.476699	0.572993	0.55752	0.570293	0.499277	0.559001	0.49967	0.452882	0.423657	0.565464	0.424133	0.48599
OMEGA9_FA_SYNTHESIS	0.503553	0.523483	0.528656	0.510047	0.517691	0.513864	0.487452	0.498627	0.376478	0.510284	0.578255	0.571594	0.499999	0.575615	0.560934	0.577545	0.555923	0.528724	0.538014	0.529015	0.542008	0.578734	0.573928	0.55044	0.53457	0.541436	0.561376	0.524717	0.560704	0.547022	0.57834	0.511065	0.557203	0.574096	0.563008	0.575983	0.519343	0.39418	0.582837	0.52182	0.560365
MITOCHONDRIAL_COMPLEX_I_ASSEMBLY_MODEL_OXPHOS_SYSTEM	0.543568	0.551241	0.581754	0.564372	0.551552	0.547367	0.532296	0.550041	0.465855	0.556583	0.573335	0.55743	0.548678	0.587077	0.548691	0.568996	0.520468	0.521204	0.573723	0.535782	0.542059	0.562266	0.572133	0.549474	0.56679	0.602036	0.589378	0.575106	0.602523	0.547192	0.607561	0.617524	0.602529	0.558477	0.592398	0.553703	0.540326	0.464098	0.606362	0.51099	0.540431
NETRINUNC5B_SIGNALING_PATHWAY	0.524776	0.533982	0.53741	0.523596	0.532587	0.536647	0.526598	0.5254	0.503421	0.544013	0.521468	0.506224	0.482794	0.501843	0.495573	0.497251	0.545068	0.541614	0.432804	0.486938	0.529693	0.518404	0.526054	0.542321	0.540852	0.492748	0.512265	0.457647	0.511192	0.54449	0.488481	0.50762	0.499263	0.512676	0.521349	0.523933	0.543131	0.450716	0.513389	0.546221	0.566876
CANONICAL_NFKB_PATHWAY	0.587661	0.581076	0.580518	0.527914	0.56522	0.558383	0.564759	0.545399	0.536059	0.565145	0.566676	0.538712	0.620923	0.60214	0.556948	0.609797	0.560591	0.582381	0.547583	0.502499	0.554276	0.549445	0.563785	0.618921	0.61602	0.590505	0.604961	0.552102	0.598993	0.612722	0.593279	0.594063	0.589399	0.568181	0.59821	0.575539	0.606925	0.4589	0.599642	0.615065	0.618431
SPHINGOLIPID_METABOLISM_INTEGRATED_PATHWAY	0.443306	0.465559	0.488239	0.476351	0.481899	0.477666	0.485805	0.455879	0.390005	0.481829	0.473621	0.449284	0.446778	0.449062	0.44323	0.470952	0.469911	0.462651	0.394459	0.432209	0.472224	0.460453	0.45462	0.491332	0.490215	0.426453	0.466003	0.433495	0.485253	0.49996	0.455707	0.477544	0.451186	0.441435	0.476208	0.456931	0.466539	0.393142	0.449237	0.468264	0.485495
OVERVIEW_OF_INTERFERONSMEDIATED_SIGNALING_PATHWAY	0.132081	0.138221	0.128191	0.118336	0.119945	0.121085	0.0814741	0.0825975	0.117229	0.105547	0.123859	0.1294	0.161095	0.142145	0.127154	0.129851	0.181989	0.120045	0.118406	0.14848	0.116793	0.101962	0.0981864	0.135144	0.109663	0.108854	0.0990627	0.0968279	0.124258	0.117296	0.0992157	0.0936277	0.0928155	0.131401	0.111986	0.13013	0.120552	0.17493	0.10272	0.109469	0.0977798
INTERACTIONS_BETWEEN_IMMUNE_CELLS_AND_MICRORNAS_IN_TUMOR_MICROENVIRONMENT	0.386524	0.406992	0.434042	0.371242	0.379311	0.343551	0.35652	0.373102	0.291904	0.352567	0.237878	0.284245	0.230771	0.203252	0.235611	0.227188	0.306065	0.290067	0.144998	0.271203	0.244503	0.288261	0.286604	0.344746	0.305279	0.19444	0.272948	0.205929	0.259168	0.347212	0.20704	0.272975	0.236385	0.278585	0.32554	0.300688	0.323264	0.242132	0.305025	0.314728	0.311437
22Q112_COPY_NUMBER_VARIATION_SYNDROME	0.308903	0.338986	0.372013	0.377194	0.371687	0.398962	0.408814	0.380131	0.25805	0.413327	0.353082	0.341876	0.330295	0.306154	0.349437	0.313505	0.347481	0.386008	0.297283	0.294671	0.313419	0.385871	0.382445	0.392678	0.407245	0.383975	0.382246	0.371095	0.350429	0.374826	0.369233	0.394898	0.379456	0.372695	0.389641	0.374965	0.34056	0.236226	0.361924	0.360312	0.401684
NEURAL_CREST_CELL_MIGRATION_IN_CANCER	0.41296	0.430252	0.441516	0.446145	0.43612	0.483461	0.456264	0.447174	0.392315	0.48035	0.45708	0.439102	0.388906	0.407563	0.441402	0.426854	0.456685	0.490968	0.368847	0.402985	0.46317	0.448684	0.453714	0.460991	0.476444	0.426715	0.426897	0.387549	0.441605	0.469464	0.426721	0.455097	0.406013	0.454008	0.447877	0.457241	0.440442	0.39838	0.413854	0.485512	0.461377
OMEGA3OMEGA6_FA_SYNTHESIS	0.446746	0.470183	0.476488	0.473031	0.480286	0.469168	0.462029	0.467634	0.354071	0.464332	0.5335	0.524202	0.497416	0.540941	0.528657	0.54163	0.496906	0.501808	0.517047	0.474102	0.467266	0.539706	0.543364	0.517106	0.511078	0.533821	0.542707	0.536516	0.514521	0.508043	0.520387	0.502015	0.558728	0.548265	0.538941	0.540343	0.474523	0.410076	0.551777	0.491208	0.509101
CYSTEINE_AND_METHIONINE_CATABOLISM	0.403651	0.3994	0.427471	0.425636	0.4104	0.447377	0.445024	0.439397	0.31766	0.495023	0.630708	0.631416	0.62873	0.647192	0.629856	0.606041	0.463028	0.486451	0.584378	0.491023	0.491361	0.64122	0.645901	0.566289	0.615198	0.615315	0.608002	0.644584	0.644285	0.540899	0.638136	0.6365	0.650367	0.629094	0.620071	0.630684	0.423815	0.386046	0.652502	0.436824	0.474066
THYROID_HORMONES_PRODUCTION_AND_THEIR_PERIPHERAL_DOWNSTREAM_SIGNALLING_EFFECTS	0.347915	0.375839	0.39266	0.385073	0.394034	0.404959	0.410904	0.395291	0.340021	0.403972	0.392835	0.390098	0.394568	0.387651	0.372945	0.392231	0.363019	0.402589	0.372301	0.356253	0.375951	0.396706	0.41841	0.403003	0.421595	0.426327	0.416468	0.387175	0.41477	0.398141	0.414989	0.418383	0.408261	0.374613	0.420224	0.400201	0.355341	0.334706	0.411493	0.36048	0.393672
CELL_MIGRATION_AND_INVASION_THROUGH_P75NTR	0.430762	0.439965	0.486744	0.471123	0.464898	0.501288	0.48793	0.466377	0.412199	0.506526	0.506891	0.476822	0.433107	0.487717	0.475574	0.500116	0.461576	0.525671	0.466824	0.40661	0.490717	0.491385	0.500387	0.506875	0.523112	0.494295	0.500928	0.440169	0.514039	0.512165	0.496191	0.518377	0.481857	0.486451	0.504425	0.489928	0.470533	0.429116	0.503496	0.500691	0.493606
CONTROL_OF_IMMUNE_TOLERANCE_BY_VASOACTIVE_INTESTINAL_PEPTIDE	0.225488	0.275376	0.249032	0.219363	0.265173	0.214056	0.105735	0.236173	0.164183	0.25515	0.231573	0.219627	0.151726	0.163677	0.23218	0.191241	0.260106	0.159591	0.119306	0.264989	0.192747	0.212717	0.158611	0.191845	0.137022	-0.00758011	0.143826	0.052604	0.154451	0.186818	-0.0280433	0.216999	0.0701457	0.246875	0.143933	0.220548	0.28444	0.27149	0.176404	0.265218	0.204363
RELATIONSHIP_BETWEEN_INFLAMMATION_COX2_AND_EGFR	0.487965	0.503162	0.501866	0.485478	0.506952	0.491892	0.471044	0.469457	0.414292	0.518158	0.489325	0.461223	0.417017	0.433135	0.440421	0.445278	0.497707	0.484004	0.383556	0.433974	0.47788	0.477074	0.473056	0.495616	0.496376	0.404357	0.460168	0.384865	0.450434	0.519791	0.442306	0.471809	0.450231	0.440479	0.473764	0.481599	0.489121	0.432571	0.438913	0.529067	0.529738
PKCGAMMA_CALCIUM_SIGNALING_PATHWAY_IN_ATAXIA	0.276341	0.304467	0.313037	0.292679	0.330751	0.344711	0.353759	0.321748	0.318361	0.318821	0.307362	0.27415	0.251136	0.293759	0.282434	0.305058	0.289507	0.326363	0.269074	0.298549	0.277513	0.285769	0.318144	0.309286	0.325132	0.243708	0.278313	0.243594	0.295441	0.33702	0.242279	0.305819	0.262789	0.278057	0.263514	0.269296	0.279249	0.299786	0.240562	0.299562	0.315063
IL10_ANTIINFLAMMATORY_SIGNALING_PATHWAY	0.601431	0.596358	0.616718	0.557705	0.592252	0.577886	0.544774	0.545488	0.562438	0.556766	0.550635	0.515563	0.456163	0.514799	0.517662	0.519715	0.580943	0.584855	0.452603	0.557257	0.589796	0.505117	0.517161	0.593604	0.581884	0.505759	0.565443	0.446563	0.542013	0.611653	0.483669	0.508672	0.517256	0.526089	0.573709	0.560324	0.602825	0.501645	0.52563	0.630154	0.636153
SELECTIVE_EXPRESSION_OF_CHEMOKINE_RECEPTORS_DURING_TCELL_POLARIZATION	0.304271	0.368167	0.371518	0.324583	0.375348	0.328201	0.286448	0.346304	0.284358	0.371384	0.337799	0.275809	0.204369	0.257785	0.315729	0.293673	0.372425	0.348475	0.198223	0.381255	0.28559	0.282863	0.280674	0.322122	0.28045	0.192516	0.25238	0.146669	0.29058	0.326398	0.198096	0.297958	0.218953	0.331927	0.312322	0.335492	0.387539	0.263768	0.23369	0.374562	0.35115
NEURAL_CREST_CELL_MIGRATION_DURING_DEVELOPMENT	0.401992	0.424632	0.431442	0.436299	0.425402	0.474825	0.450709	0.441194	0.375805	0.481653	0.453453	0.430521	0.392704	0.403092	0.435111	0.422745	0.451582	0.483751	0.358816	0.396342	0.451766	0.443365	0.447628	0.458021	0.475831	0.42285	0.423046	0.382183	0.438359	0.46701	0.422964	0.454282	0.401154	0.449811	0.445539	0.453548	0.437775	0.388257	0.409441	0.478593	0.462603
MOLYBDENUM_COFACTOR_MOCO_BIOSYNTHESIS	0.382257	0.416255	0.432997	0.423576	0.420412	0.426505	0.424271	0.447507	0.368841	0.460787	0.636031	0.634408	0.630183	0.625587	0.635866	0.603032	0.51085	0.518511	0.575564	0.454349	0.524491	0.631954	0.635782	0.552887	0.550057	0.597364	0.584054	0.642488	0.608547	0.520028	0.609155	0.583537	0.636761	0.634041	0.589548	0.626716	0.431507	0.448558	0.626064	0.430109	0.517111
FBXL10_ENHANCEMENT_OF_MAPERK_SIGNALING_IN_DIFFUSE_LARGE_BCELL_LYMPHOMA	0.413884	0.40992	0.449527	0.405444	0.422442	0.403122	0.372081	0.384334	0.314849	0.472471	0.360015	0.33756	0.317201	0.297016	0.33848	0.31424	0.385678	0.375524	0.322326	0.391728	0.295979	0.356303	0.362913	0.391487	0.387729	0.384067	0.403319	0.323474	0.345844	0.402371	0.401869	0.3832	0.324761	0.376935	0.404645	0.396867	0.471584	0.296983	0.346435	0.429708	0.446299
HEPATITIS_B_INFECTION	0.486209	0.491359	0.490877	0.478057	0.492149	0.490564	0.473954	0.478123	0.451778	0.487149	0.479152	0.464139	0.466774	0.47527	0.467699	0.481414	0.49597	0.494672	0.432804	0.469648	0.47418	0.467516	0.474441	0.498297	0.490435	0.461164	0.476048	0.436553	0.473637	0.503299	0.46518	0.477356	0.469558	0.47661	0.482329	0.482269	0.499637	0.444235	0.474713	0.510613	0.49973
BILE_ACIDS_SYNTHESIS_AND_ENTEROHEPATIC_CIRCULATION	0.192521	0.212827	0.187582	0.212316	0.24318	0.225193	0.161781	0.217064	0.193417	0.217342	0.433603	0.484023	0.439925	0.512359	0.4963	0.512308	0.222764	0.294297	0.501294	0.281806	0.310852	0.458079	0.517143	0.4511	0.361048	0.480085	0.474561	0.425681	0.511616	0.370563	0.490982	0.420387	0.514161	0.45945	0.492575	0.462027	0.155673	0.208891	0.481883	0.206742	0.161583
SIGNAL_TRANSDUCTION_THROUGH_IL1R	0.543089	0.540177	0.544706	0.504207	0.523318	0.513266	0.493034	0.481032	0.499566	0.499497	0.503082	0.466569	0.485916	0.531976	0.468507	0.52949	0.524907	0.522701	0.461821	0.446256	0.502427	0.468479	0.493528	0.539626	0.532247	0.504051	0.523952	0.434003	0.52512	0.546774	0.513609	0.507052	0.514512	0.483445	0.547907	0.511664	0.523876	0.421921	0.522711	0.56505	0.558077
FRAGILE_X_SYNDROME	0.418141	0.434927	0.43245	0.437092	0.443723	0.457682	0.45109	0.452298	0.389206	0.456443	0.441297	0.425088	0.419497	0.431613	0.419305	0.425926	0.444221	0.45549	0.395447	0.415087	0.43751	0.438998	0.447099	0.446085	0.459542	0.422015	0.435253	0.420194	0.444326	0.447658	0.422574	0.44689	0.433252	0.437157	0.438125	0.423526	0.440547	0.403601	0.42682	0.448391	0.449651
TRANSLATION_INHIBITORS_IN_CHRONICALLY_ACTIVATED_PDGFRA_CELLS	0.552945	0.55442	0.553758	0.550354	0.560197	0.562756	0.550395	0.556247	0.506197	0.547582	0.54912	0.528912	0.518604	0.53967	0.539196	0.543673	0.562501	0.558654	0.495531	0.544511	0.544098	0.534875	0.540231	0.559873	0.561922	0.539952	0.545695	0.53151	0.555616	0.56059	0.540067	0.557928	0.543053	0.545613	0.549333	0.550094	0.566656	0.500672	0.545541	0.57473	0.558778
NONALCOHOLIC_FATTY_LIVER_DISEASE	0.514021	0.520741	0.544795	0.521663	0.520962	0.51187	0.495991	0.504525	0.450532	0.520982	0.543196	0.526596	0.509192	0.552733	0.516208	0.542706	0.500824	0.516501	0.520541	0.491788	0.508636	0.533847	0.545028	0.544006	0.554566	0.563671	0.563357	0.520502	0.569264	0.536869	0.566489	0.569158	0.562	0.529299	0.571545	0.535512	0.511031	0.418117	0.571372	0.500731	0.52137
PLATELETMEDIATED_INTERACTIONS_WITH_VASCULAR_AND_CIRCULATING_CELLS	0.521915	0.581635	0.577387	0.540438	0.553578	0.525736	0.47295	0.472434	0.569925	0.553911	0.467487	0.458234	0.410735	0.434936	0.444038	0.488973	0.52568	0.539733	0.376145	0.423387	0.468076	0.459602	0.479956	0.54307	0.491628	0.382867	0.494892	0.334176	0.436841	0.563852	0.401968	0.452423	0.456353	0.446834	0.500916	0.517427	0.570873	0.480065	0.460863	0.520189	0.555136
MFAP5_EFFECT_ON_PERMEABILITY_AND_MOTILITY_OF_ENDOTHELIAL_CELLS_VIA_CYTOSKELETON_REARRANGEMENT	0.562974	0.57294	0.567884	0.556036	0.568882	0.54891	0.551127	0.540217	0.57286	0.563777	0.523879	0.567019	0.477629	0.5476	0.512927	0.530253	0.576412	0.597309	0.549845	0.561623	0.601395	0.567594	0.565941	0.566775	0.568452	0.563606	0.568624	0.484043	0.563401	0.574228	0.563871	0.561344	0.5414	0.529056	0.570055	0.546941	0.555335	0.544317	0.559126	0.544892	0.57977
CEREBRAL_ORGANIC_ACIDURIAS_INCLUDING_DISEASES	0.419346	0.428089	0.46639	0.481817	0.450322	0.500324	0.525366	0.529965	0.398848	0.541114	0.567701	0.579172	0.554325	0.578431	0.596221	0.534029	0.487802	0.511511	0.506531	0.467427	0.483011	0.594411	0.595791	0.51973	0.536918	0.538875	0.529677	0.618826	0.567788	0.477613	0.564591	0.563488	0.601684	0.602285	0.545318	0.597356	0.457784	0.423198	0.581571	0.470485	0.510942
GAMMAGLUTAMYL_CYCLE_FOR_THE_BIOSYNTHESIS_AND_DEGRADATION_OF_GLUTATHIONE_INCLUDING_DISEASES	0.26702	0.323673	0.3209	0.328738	0.333986	0.325146	0.420079	0.377382	0.143924	0.392595	0.287403	0.238912	0.123376	0.228299	0.285955	0.140132	0.195321	0.332244	0.122104	0.273277	0.197784	0.299492	0.31788	0.341885	0.365016	0.203299	0.343537	0.216245	0.304078	0.276369	0.262284	0.264186	0.264428	0.31547	0.31524	0.350722	0.270589	0.110602	0.313935	0.264305	0.321146
MELANOMA	0.501062	0.507186	0.511573	0.51189	0.51852	0.520605	0.494676	0.504318	0.451827	0.519966	0.50002	0.493327	0.467953	0.481493	0.483356	0.484336	0.522003	0.507271	0.459527	0.488212	0.501816	0.498861	0.503803	0.513801	0.509899	0.492022	0.500714	0.479371	0.501611	0.519425	0.500288	0.503635	0.492324	0.497535	0.509388	0.496774	0.524964	0.451391	0.503351	0.524003	0.5198
ASPIRIN_AND_MIRNAS	0.407599	0.431805	0.448081	0.345639	0.390259	0.425131	0.393744	0.394823	0.346126	0.30089	0.404802	0.369366	0.251284	0.326464	0.31695	0.252961	0.273008	0.462419	0.328097	0.254007	0.338956	0.343117	0.371838	0.434463	0.436646	0.41561	0.501605	0.302498	0.318249	0.400177	0.408873	0.315643	0.439146	0.381429	0.494421	0.394933	0.34887	0.197361	0.403962	0.401848	0.460098
PROXIMAL_TUBULE_TRANSPORT	0.289837	0.310844	0.330707	0.271389	0.302398	0.278306	0.31507	0.292036	0.231905	0.335243	0.336707	0.355944	0.314238	0.364568	0.318989	0.34819	0.232982	0.294971	0.245342	0.241646	0.243605	0.368133	0.379998	0.369597	0.369443	0.33986	0.334536	0.308384	0.398387	0.349262	0.362727	0.345532	0.372533	0.307537	0.338414	0.331294	0.225919	0.197542	0.397026	0.218724	0.261305
GLYCOSYLATION_AND_RELATED_CONGENITAL_DEFECTS	0.451519	0.473718	0.503309	0.478296	0.481836	0.49085	0.487316	0.47963	0.285041	0.504337	0.53956	0.506319	0.501419	0.518891	0.500095	0.529505	0.49023	0.485063	0.479146	0.504767	0.498704	0.516117	0.515705	0.505609	0.508626	0.499227	0.501934	0.528858	0.533113	0.493787	0.514042	0.538422	0.529721	0.500985	0.502986	0.499587	0.48399	0.420354	0.528671	0.474296	0.518361
GDNFRET_SIGNALLING_AXIS	0.145954	0.250889	0.258977	0.25213	0.258515	0.316728	0.293005	0.251051	0.264244	0.284547	0.282085	0.279836	0.226073	0.202385	0.22295	0.263171	0.283451	0.298044	0.256028	0.17885	0.299247	0.23825	0.281236	0.263232	0.232058	0.235922	0.252952	0.199358	0.27689	0.267023	0.1965	0.250657	0.264703	0.209214	0.224724	0.239428	0.187705	0.24997	0.216045	0.211157	0.230202
CLASSICAL_PATHWAY_OF_STEROIDOGENESIS_WITH_GLUCOCORTICOID_AND_MINERALOCORTICOID_METABOLISM	0.0350925	0.0666976	0.106453	0.122988	0.111604	0.10969	0.141221	0.130512	0.0595328	0.269597	0.235678	0.260323	0.28986	0.311209	0.241084	0.228047	0.216787	0.183157	0.295595	0.168913	0.185512	0.273456	0.262034	0.255266	0.287744	0.308285	0.330058	0.311997	0.288507	0.202283	0.316452	0.308309	0.29448	0.223602	0.304472	0.247022	0.119754	0.0286867	0.308784	0.152593	0.220447
COMPUTATIONAL_MODEL_OF_AEROBIC_GLYCOLYSIS	0.562431	0.573291	0.580944	0.554507	0.575197	0.600937	0.594391	0.594786	0.507045	0.632152	0.588573	0.573471	0.511414	0.554688	0.548541	0.578586	0.550468	0.592596	0.598857	0.556497	0.58939	0.584414	0.601948	0.59419	0.611349	0.629412	0.626485	0.555468	0.603368	0.604671	0.626975	0.620361	0.576689	0.557969	0.633017	0.570134	0.561008	0.465002	0.589512	0.564452	0.612637
THE_INFLUENCE_OF_LAMINOPATHIES_ON_WNT_SIGNALING	0.422099	0.452788	0.465399	0.46299	0.470189	0.480483	0.476248	0.470293	0.393561	0.471674	0.475759	0.447882	0.429986	0.44892	0.446459	0.429952	0.457603	0.466959	0.425624	0.415778	0.459556	0.466216	0.460624	0.480769	0.485925	0.465696	0.480776	0.434274	0.48647	0.484595	0.48327	0.477359	0.45839	0.464709	0.488486	0.469818	0.436703	0.397997	0.46752	0.467482	0.485685
IL18_SIGNALING_PATHWAY	0.483451	0.486916	0.50841	0.472144	0.486951	0.499036	0.48139	0.474323	0.455684	0.509142	0.488074	0.472432	0.460324	0.459227	0.46084	0.480619	0.493286	0.520665	0.432361	0.465608	0.486897	0.485288	0.495202	0.520901	0.520261	0.473504	0.505367	0.420942	0.492715	0.52228	0.48577	0.494361	0.480596	0.471611	0.514197	0.49703	0.49618	0.421253	0.489493	0.505292	0.521817
EICOSANOID_METABOLISM_VIA_CYTOCHROME_P450_MONOOXYGENASES_CYP_PATHWAY	0.0925978	0.201702	0.218429	0.24678	0.219736	0.243924	0.230619	0.250672	0.124125	0.215724	0.630888	0.66903	0.625787	0.633851	0.663236	0.628622	0.250185	0.298254	0.591348	0.313662	0.317005	0.662481	0.657671	0.521316	0.476311	0.587399	0.574901	0.653121	0.612803	0.458402	0.610216	0.549305	0.639051	0.658261	0.603059	0.649875	0.204993	0.195575	0.626983	0.162418	0.188724
AMINO_ACID_METABOLISM_PATHWAY_EXCERPT_HISTIDINE_CATABOLISM_EXTENSION	0.233583	0.212477	0.320891	0.247373	0.230308	0.26667	0.281566	0.289374	0.0524932	0.220217	0.681093	0.659737	0.681691	0.687498	0.67858	0.670762	0.242639	0.326439	0.618009	0.239976	0.228072	0.674158	0.690224	0.594857	0.60615	0.661922	0.647213	0.701814	0.689333	0.526813	0.687483	0.650407	0.697749	0.686754	0.679092	0.682145	0.122076	0.229699	0.689477	0.206615	0.300283
HIPPOYAP_SIGNALING_PATHWAY	0.540873	0.557644	0.547078	0.548498	0.566672	0.564519	0.556928	0.558917	0.552213	0.576049	0.55059	0.538231	0.562981	0.549069	0.538937	0.562909	0.586031	0.568129	0.501535	0.531099	0.543944	0.547765	0.550326	0.576169	0.5755	0.539461	0.545877	0.512874	0.549665	0.574379	0.543808	0.54697	0.543587	0.542979	0.548223	0.550285	0.580492	0.513314	0.549291	0.568207	0.567639
SYNAPTIC_SIGNALING_PATHWAYS_ASSOCIATED_WITH_AUTISM_SPECTRUM_DISORDER	0.373469	0.393985	0.401284	0.424846	0.425723	0.423682	0.41703	0.42057	0.363779	0.406317	0.392298	0.394695	0.383655	0.383814	0.402089	0.379301	0.418449	0.423455	0.37427	0.372815	0.419723	0.416535	0.412959	0.414984	0.425807	0.420994	0.407115	0.387284	0.426825	0.412563	0.412195	0.434837	0.412474	0.406413	0.414243	0.395781	0.428533	0.355867	0.403942	0.435353	0.414813
HIPPOMERLIN_SIGNALING_DYSREGULATION	0.435999	0.45663	0.448625	0.461093	0.468343	0.475319	0.460718	0.458392	0.446244	0.490933	0.446852	0.436743	0.387946	0.413692	0.423945	0.420875	0.461667	0.464178	0.367623	0.405358	0.444526	0.438893	0.44352	0.4566	0.456112	0.409663	0.425976	0.368978	0.425866	0.457323	0.408998	0.423724	0.410071	0.426138	0.427439	0.43465	0.444191	0.409212	0.415077	0.440645	0.459426
REGULATORY_CIRCUITS_OF_THE_STAT3_SIGNALING_PATHWAY	0.452658	0.475702	0.474053	0.466404	0.481019	0.488087	0.48198	0.47159	0.404216	0.46845	0.470262	0.447099	0.418727	0.42923	0.458264	0.442948	0.482497	0.479356	0.365442	0.446087	0.454039	0.457127	0.459785	0.483156	0.47452	0.410528	0.442494	0.415481	0.452125	0.481887	0.417203	0.460878	0.435771	0.463496	0.455425	0.473084	0.481983	0.423684	0.442597	0.473693	0.474423
TRANSCRIPTION_COFACTORS_SKI_AND_SKIL_PROTEIN_PARTNERS	0.530632	0.560735	0.54045	0.545462	0.562867	0.571499	0.542378	0.55597	0.554098	0.580113	0.558653	0.540273	0.573696	0.545254	0.52881	0.580938	0.588507	0.574515	0.546632	0.534748	0.585634	0.542397	0.544887	0.559615	0.55313	0.552284	0.549384	0.531508	0.544603	0.566489	0.539822	0.552815	0.539709	0.52269	0.546514	0.536236	0.564912	0.550484	0.5516	0.568194	0.582951
GENES_RELATED_TO_PRIMARY_CILIUM_DEVELOPMENT_BASED_ON_CRISPR	0.369932	0.414816	0.438185	0.481629	0.442738	0.432812	0.414606	0.470023	0.314386	0.41714	0.4088	0.416258	0.371919	0.397549	0.394065	0.400575	0.439494	0.390481	0.433381	0.427884	0.45819	0.407636	0.406341	0.401231	0.39983	0.413151	0.407234	0.412055	0.419489	0.406829	0.409653	0.4227	0.409589	0.390058	0.394352	0.381672	0.437342	0.467589	0.406431	0.410824	0.423388
INTRAFLAGELLAR_TRANSPORT_PROTEINS_BINDING_TO_DYNEIN	0.454984	0.468482	0.498335	0.533216	0.497983	0.479476	0.456047	0.513425	0.386059	0.465628	0.464024	0.451944	0.38303	0.438685	0.425292	0.454	0.472787	0.432223	0.489336	0.470259	0.490912	0.444581	0.450961	0.454609	0.448979	0.470743	0.467974	0.443104	0.482495	0.448948	0.453227	0.4888	0.466484	0.409794	0.453039	0.414974	0.45692	0.502764	0.463924	0.432278	0.459054
ENVELOPE_PROTEINS_AND_THEIR_POTENTIAL_ROLES_IN_EDMD_PHYSIOPATHOLOGY	0.516019	0.534941	0.523007	0.543063	0.54595	0.561557	0.554574	0.54992	0.504216	0.556226	0.531035	0.51983	0.522553	0.515252	0.508589	0.52084	0.536639	0.533809	0.478696	0.498033	0.520131	0.531743	0.536778	0.536724	0.537864	0.519078	0.518471	0.512237	0.522548	0.534888	0.528971	0.529167	0.523806	0.522235	0.53097	0.525769	0.530385	0.476508	0.522842	0.550372	0.547115
MECHANOREGULATION_AND_PATHOLOGY_OF_YAPTAZ_VIA_HIPPO_AND_NONHIPPO_MECHANISMS	0.479536	0.498844	0.487676	0.50987	0.514704	0.520215	0.516763	0.513881	0.463279	0.531078	0.507101	0.510777	0.45445	0.45727	0.457459	0.480555	0.532559	0.538544	0.446746	0.510677	0.523737	0.51183	0.514395	0.533214	0.54374	0.486357	0.504965	0.449868	0.489099	0.526385	0.490579	0.499097	0.465984	0.466797	0.505404	0.489813	0.494247	0.471199	0.4753	0.49446	0.533285
PATHWAYS_REGULATING_HIPPO_SIGNALING	0.41691	0.441073	0.434011	0.448625	0.456303	0.463951	0.457569	0.449313	0.42594	0.46529	0.43874	0.432077	0.389212	0.423476	0.425103	0.431118	0.438199	0.453743	0.377972	0.404239	0.44287	0.433407	0.444006	0.452565	0.447848	0.412024	0.423277	0.386291	0.424896	0.443859	0.401459	0.42488	0.415707	0.420755	0.41474	0.422494	0.426447	0.4148	0.421078	0.429446	0.443892
VITAMIN_DSENSITIVE_CALCIUM_SIGNALING_IN_DEPRESSION	0.295868	0.308086	0.316621	0.342006	0.346643	0.353744	0.37826	0.358575	0.250565	0.347175	0.312838	0.309799	0.270684	0.294454	0.302847	0.271465	0.309357	0.353723	0.26392	0.286391	0.335135	0.324	0.327111	0.343047	0.372988	0.305069	0.314501	0.256816	0.283414	0.336341	0.295795	0.313845	0.287858	0.319202	0.34604	0.327583	0.335368	0.277881	0.316467	0.340177	0.349866
GLYCOSAMINOGLYCAN_DEGRADATION	0.480172	0.493445	0.508843	0.478758	0.509121	0.490842	0.511111	0.490677	0.36435	0.489607	0.492175	0.479027	0.437244	0.469405	0.472038	0.437615	0.494361	0.527874	0.373275	0.45365	0.451315	0.509552	0.500273	0.491372	0.51424	0.435383	0.446789	0.475955	0.462787	0.49776	0.44387	0.488717	0.490893	0.482269	0.466	0.485589	0.45732	0.390768	0.467532	0.518129	0.51378
UREA_CYCLE_AND_RELATED_DISEASES	0.331173	0.385597	0.337655	0.358916	0.365837	0.411826	0.359683	0.344193	0.243421	0.366483	0.662759	0.678958	0.662138	0.688485	0.688044	0.655271	0.386864	0.469818	0.653958	0.457268	0.473154	0.691186	0.689774	0.618352	0.63218	0.682815	0.6715	0.689224	0.691077	0.590727	0.687517	0.671122	0.693901	0.696985	0.682618	0.694657	0.33037	0.287416	0.691736	0.346752	0.393913
SMALL_CELL_LUNG_CANCER	0.521935	0.52794	0.5244	0.523335	0.535603	0.537448	0.529882	0.513612	0.484667	0.564979	0.516419	0.481461	0.475359	0.482549	0.471386	0.495929	0.539388	0.529236	0.444823	0.498825	0.49797	0.498481	0.497847	0.537116	0.529638	0.483788	0.51621	0.447396	0.498434	0.549989	0.496205	0.505003	0.488198	0.488709	0.512666	0.503499	0.541458	0.458514	0.491787	0.536607	0.553729
JOUBERT_SYNDROME	0.389529	0.427374	0.447048	0.469691	0.450295	0.448129	0.44037	0.468159	0.337912	0.427804	0.423541	0.426867	0.395038	0.411299	0.409819	0.41711	0.443564	0.427466	0.425707	0.432337	0.469909	0.422995	0.422563	0.425606	0.424028	0.42579	0.423321	0.421014	0.423917	0.425729	0.41661	0.435774	0.414231	0.408673	0.410992	0.406448	0.447261	0.441548	0.41509	0.43325	0.43677
KETOGENESIS_AND_KETOLYSIS	0.46883	0.48044	0.510208	0.461637	0.474621	0.490971	0.454027	0.488175	0.401613	0.558337	0.611279	0.586589	0.459646	0.537962	0.58402	0.545546	0.498494	0.509996	0.511351	0.515258	0.504846	0.582189	0.594035	0.543275	0.559892	0.538878	0.546986	0.551525	0.561783	0.534384	0.554274	0.578998	0.555091	0.582897	0.572789	0.58403	0.516577	0.410212	0.558113	0.466281	0.501641
CYTOSOLIC_DNASENSING_PATHWAY	0.403907	0.40499	0.419882	0.381166	0.394428	0.389289	0.367593	0.371771	0.349034	0.393576	0.368861	0.359787	0.368951	0.381437	0.353443	0.376115	0.404597	0.381528	0.316218	0.372053	0.361024	0.354822	0.35972	0.385909	0.377195	0.342923	0.360325	0.309704	0.366629	0.387553	0.34933	0.372889	0.364377	0.370042	0.3749	0.382363	0.405841	0.341727	0.373827	0.393617	0.391583
FGFR3_SIGNALLING_IN_CHONDROCYTE_PROLIFERATION_AND_TERMINAL_DIFFERENTIATION	0.440934	0.465055	0.462763	0.472074	0.49482	0.537397	0.528656	0.50254	0.434209	0.527021	0.462222	0.430196	0.459379	0.425905	0.415748	0.430968	0.486281	0.499614	0.384854	0.375967	0.450807	0.450052	0.453998	0.490451	0.489199	0.436064	0.45408	0.435282	0.456186	0.498766	0.436323	0.449857	0.440548	0.416009	0.445019	0.449795	0.429665	0.394874	0.452929	0.492807	0.49375
EGFR_TYROSINE_KINASE_INHIBITOR_RESISTANCE	0.546798	0.554034	0.548212	0.556985	0.56312	0.564717	0.553359	0.551032	0.5033	0.544192	0.535557	0.522995	0.50564	0.518839	0.521842	0.535182	0.551859	0.5547	0.485113	0.523218	0.540963	0.532993	0.535546	0.555856	0.548985	0.517696	0.532901	0.503198	0.527828	0.559654	0.521221	0.53091	0.520224	0.52431	0.531089	0.535004	0.543673	0.504448	0.523414	0.552797	0.561399
CANCER_IMMUNOTHERAPY_BY_CTLA4_BLOCKADE	0.521241	0.518121	0.517369	0.510672	0.531362	0.49435	0.458671	0.493312	0.436847	0.476711	0.467131	0.474802	0.436642	0.436768	0.490009	0.445182	0.530589	0.497846	0.383159	0.523456	0.476924	0.465545	0.455139	0.48823	0.459052	0.412163	0.463732	0.399865	0.44926	0.503654	0.395505	0.47595	0.44183	0.493277	0.466395	0.498272	0.546484	0.451492	0.442616	0.496222	0.468741
BIOMARKERS_FOR_PYRIMIDINE_METABOLISM_DISORDERS	0.420108	0.431071	0.464932	0.442199	0.452849	0.464415	0.430083	0.431034	0.318861	0.495501	0.546076	0.512394	0.459771	0.502074	0.486218	0.516563	0.503173	0.470332	0.517559	0.450776	0.491197	0.534197	0.543341	0.554016	0.545895	0.568538	0.569749	0.528131	0.552233	0.528963	0.582398	0.545545	0.549706	0.507166	0.565614	0.51793	0.494521	0.388135	0.553614	0.466677	0.521156
BIOMARKERS_FOR_UREA_CYCLE_DISORDERS	0.234497	0.304149	0.346043	0.310661	0.326627	0.369993	0.363129	0.322173	0.194455	0.300446	0.65883	0.661394	0.668088	0.678352	0.673071	0.653971	0.280513	0.366855	0.612341	0.346584	0.348617	0.686677	0.688453	0.620353	0.599216	0.673426	0.66065	0.689933	0.680231	0.563488	0.681207	0.660666	0.689641	0.690994	0.674336	0.688521	0.256476	0.21318	0.68564	0.287274	0.308268
CANCER_IMMUNOTHERAPY_BY_PD1_BLOCKADE	0.490621	0.521243	0.532421	0.472729	0.529511	0.516271	0.463554	0.483298	0.482617	0.519619	0.449143	0.447987	0.385336	0.378847	0.478757	0.432643	0.527719	0.540557	0.310793	0.547779	0.465008	0.464995	0.452874	0.486453	0.468816	0.339655	0.424504	0.371547	0.423025	0.471058	0.392494	0.445361	0.380152	0.485106	0.430925	0.496935	0.558544	0.464876	0.405293	0.508287	0.472633
METABOLISM_OF_ALPHALINOLENIC_ACID	0.454317	0.410973	0.456466	0.476862	0.44898	0.497574	0.447475	0.485485	0.334251	0.494039	0.444463	0.387805	0.332775	0.401046	0.380428	0.361933	0.47507	0.500475	0.294496	0.359313	0.475911	0.395021	0.415617	0.509416	0.51573	0.41704	0.405371	0.363234	0.456483	0.448245	0.409686	0.353455	0.46393	0.390397	0.481873	0.433243	0.427382	0.216598	0.460374	0.452613	0.474589
RENIN_ANGIOTENSIN_ALDOSTERONE_SYSTEM_RAAS	0.310722	0.337691	0.360239	0.33172	0.348002	0.368367	0.337704	0.345882	0.28513	0.364573	0.382863	0.400146	0.337695	0.351894	0.372836	0.337262	0.353561	0.365756	0.333649	0.332785	0.336778	0.411115	0.401828	0.387206	0.390899	0.351063	0.3917	0.357282	0.370074	0.378324	0.37995	0.380831	0.364452	0.36826	0.387623	0.378709	0.33069	0.302185	0.390867	0.333718	0.357365
PATHWAYS_OF_NUCLEIC_ACID_METABOLISM_AND_INNATE_IMMUNE_SENSING	0.448107	0.422999	0.46064	0.442199	0.433764	0.434868	0.441529	0.424543	0.425112	0.429321	0.38717	0.416467	0.370001	0.365273	0.404755	0.401504	0.499871	0.436722	0.324979	0.433241	0.389321	0.399073	0.383208	0.407913	0.402544	0.346612	0.332445	0.355939	0.344633	0.391342	0.339795	0.345747	0.339446	0.438002	0.391578	0.410323	0.45021	0.4515	0.332008	0.472478	0.398969
NEPHROGENESIS	0.0960873	0.185511	0.229258	0.24948	0.232494	0.297591	0.289371	0.229922	0.176777	0.322629	0.189752	0.200125	0.0754292	0.0967798	0.140359	0.12879	0.266734	0.222479	0.191816	0.112147	0.243171	0.191485	0.233156	0.214141	0.271834	0.137616	0.223105	0.103208	0.179949	0.236285	0.123323	0.21801	0.11048	0.139278	0.240171	0.144151	0.186121	0.147721	0.17958	0.233866	0.254595
NUCLEOTIDE_EXCISION_REPAIR	0.432232	0.452152	0.47985	0.483512	0.466572	0.47757	0.454842	0.473071	0.37478	0.50378	0.478049	0.473112	0.436066	0.491121	0.470783	0.472045	0.477437	0.444477	0.504385	0.48751	0.487745	0.471865	0.473841	0.470716	0.465758	0.509933	0.501023	0.467672	0.511164	0.470348	0.511913	0.511429	0.496838	0.460028	0.497917	0.460955	0.503209	0.454765	0.509824	0.45783	0.497626
CHOLESTEROL_BIOSYNTHESIS_WITH_SKELETAL_DYSPLASIAS	0.569793	0.547922	0.544764	0.530837	0.530882	0.566392	0.529693	0.53018	0.365563	0.549708	0.617597	0.585059	0.52984	0.630855	0.605116	0.627184	0.48172	0.492792	0.608958	0.540276	0.517319	0.608126	0.622688	0.576154	0.579243	0.655023	0.651667	0.613477	0.649425	0.55705	0.664932	0.625392	0.651166	0.629236	0.660952	0.630284	0.536285	0.388282	0.658978	0.507231	0.567839
MAJOR_RECEPTORS_TARGETED_BY_EPINEPHRINE_AND_NOREPINEPHRINE	0.232352	0.296045	0.285718	0.349332	0.374433	0.424446	0.432665	0.364688	0.237663	0.410751	0.334239	0.324818	0.308165	0.255229	0.309598	0.280588	0.336458	0.372578	0.239739	0.223299	0.28699	0.356055	0.348959	0.359043	0.36811	0.312586	0.317179	0.317231	0.306693	0.333984	0.335851	0.328475	0.327585	0.345573	0.330529	0.350502	0.290124	0.220804	0.284923	0.385361	0.37152
PHOSPHOINOSITIDES_METABOLISM	0.476685	0.476607	0.482272	0.502022	0.500904	0.483388	0.459474	0.485005	0.433974	0.484918	0.485915	0.479789	0.450385	0.468509	0.482958	0.469882	0.506769	0.488947	0.445246	0.491236	0.492772	0.485393	0.480852	0.475792	0.474175	0.45751	0.465503	0.455283	0.472178	0.487735	0.452771	0.473121	0.462239	0.47839	0.462844	0.476067	0.482999	0.478306	0.465827	0.499526	0.492225
UREA_CYCLE_AND_ASSOCIATED_PATHWAYS	0.388979	0.434845	0.418483	0.420935	0.430096	0.441028	0.421818	0.409258	0.300599	0.454373	0.585301	0.574199	0.544895	0.58253	0.578411	0.554405	0.432478	0.46542	0.530455	0.449805	0.433788	0.586463	0.583648	0.580055	0.584776	0.583433	0.607593	0.562998	0.601832	0.556455	0.591747	0.590209	0.581399	0.592007	0.599993	0.600579	0.420894	0.323538	0.59041	0.410669	0.462216
CAMKK2_PATHWAY	0.551383	0.572595	0.547928	0.566927	0.577984	0.581445	0.564646	0.568149	0.557761	0.570752	0.555448	0.558025	0.543516	0.543473	0.553864	0.550723	0.572097	0.562638	0.495172	0.531959	0.552621	0.565497	0.565472	0.56574	0.559567	0.531842	0.543207	0.536048	0.555794	0.560078	0.537339	0.56009	0.539011	0.561309	0.54545	0.564604	0.572163	0.513902	0.550787	0.577717	0.573967
EICOSANOID_METABOLISM_VIA_CYCLO_OXYGENASES_COX	0.311827	0.369538	0.382919	0.391986	0.403046	0.410252	0.402918	0.376508	0.267291	0.389031	0.472484	0.48143	0.434272	0.459078	0.470878	0.471909	0.39529	0.441387	0.393255	0.318577	0.36987	0.492598	0.492974	0.46914	0.443167	0.441834	0.4617	0.459489	0.441192	0.441408	0.431218	0.452056	0.465626	0.480976	0.461238	0.483382	0.360567	0.307305	0.471616	0.400429	0.392502
OSTEOBLAST_DIFFERENTIATION	0.335638	0.367646	0.365467	0.406446	0.401222	0.416602	0.416533	0.397192	0.30838	0.419266	0.341331	0.321445	0.291119	0.281257	0.304014	0.303015	0.348487	0.352727	0.276982	0.278213	0.32058	0.342557	0.341216	0.361933	0.359962	0.300852	0.332798	0.274495	0.314943	0.381677	0.302822	0.322585	0.287887	0.310221	0.345311	0.321704	0.337303	0.311857	0.306219	0.349102	0.379802
CHOLESTEROL_METABOLISM_INCLUDES_BOTH_BLOCH_AND_KANDUTSCHRUSSELL_PATHWAYS	0.527381	0.518179	0.530545	0.516246	0.523297	0.522061	0.509406	0.524239	0.41839	0.513261	0.581093	0.574006	0.543732	0.563955	0.56082	0.57466	0.510791	0.517803	0.54526	0.523314	0.508812	0.589454	0.584511	0.569821	0.560422	0.583136	0.588331	0.533861	0.578311	0.557044	0.592753	0.541447	0.586434	0.584566	0.597019	0.586609	0.526028	0.405494	0.593089	0.514883	0.557206
MBDNF_AND_PROBDNF_REGULATION_OF_GABA_NEUROTRANSMISSION	0.246985	0.259543	0.270511	0.295075	0.284422	0.280871	0.274478	0.280675	0.298637	0.304809	0.290131	0.285182	0.262271	0.305889	0.277706	0.325163	0.330649	0.324627	0.316738	0.321636	0.29971	0.261078	0.274223	0.273847	0.274833	0.282628	0.282103	0.270383	0.28927	0.282194	0.27118	0.291316	0.280594	0.255905	0.275404	0.245231	0.293312	0.315841	0.306022	0.301909	0.252017
PURINERGIC_SIGNALING	0.238101	0.2618	0.307941	0.262712	0.296085	0.289766	0.275567	0.271183	0.149427	0.288885	0.239816	0.258914	0.212724	0.22976	0.26519	0.208452	0.277545	0.308532	0.182717	0.194955	0.238543	0.270271	0.269046	0.256781	0.26822	0.226566	0.251448	0.189131	0.252363	0.259961	0.220701	0.260921	0.215373	0.290855	0.270364	0.283753	0.280801	0.196859	0.239546	0.29331	0.310658
GENES_INVOLVED_IN_MALE_INFERTILITY	0.252466	0.284305	0.297346	0.292668	0.284698	0.291876	0.28173	0.28484	0.231844	0.305525	0.334615	0.333849	0.325912	0.3331	0.337013	0.334828	0.322703	0.29108	0.316904	0.30155	0.307969	0.333343	0.337514	0.324048	0.333751	0.330971	0.337734	0.326833	0.32741	0.316221	0.341815	0.319788	0.320387	0.32712	0.337685	0.337981	0.294025	0.283122	0.338204	0.291843	0.30115
HEAD_AND_NECK_SQUAMOUS_CELL_CARCINOMA	0.53383	0.536341	0.532547	0.542396	0.543651	0.553313	0.542897	0.549006	0.477428	0.545381	0.535828	0.52643	0.53006	0.516974	0.522477	0.526103	0.53547	0.534616	0.489291	0.526307	0.525642	0.531325	0.532065	0.549951	0.544945	0.521841	0.531355	0.517064	0.534323	0.558851	0.528243	0.536443	0.521375	0.52733	0.541726	0.529027	0.535819	0.479766	0.525599	0.527868	0.544742
EICOSANOID_METABOLISM_VIA_LIPO_OXYGENASES_LOX	0.308315	0.351542	0.376192	0.372035	0.373644	0.379221	0.381524	0.381268	0.222002	0.365714	0.473236	0.466497	0.441367	0.439571	0.486146	0.409443	0.369665	0.401155	0.363003	0.335432	0.371442	0.481451	0.474759	0.451106	0.44238	0.380879	0.430288	0.478315	0.466589	0.421631	0.421914	0.413536	0.455617	0.49096	0.469311	0.48996	0.344145	0.289248	0.461965	0.369351	0.355706
TYPE_I_INTERFERON_INDUCTION_AND_SIGNALING_DURING_SARSCOV2_INFECTION	0.574023	0.565637	0.564662	0.542387	0.554684	0.535966	0.54811	0.539285	0.496287	0.546873	0.560745	0.558112	0.543965	0.550739	0.548567	0.541577	0.589419	0.550168	0.501259	0.543173	0.538256	0.557695	0.559904	0.568703	0.563175	0.516745	0.536568	0.524874	0.553758	0.560157	0.525261	0.545798	0.531564	0.539296	0.554583	0.56622	0.586205	0.528244	0.549145	0.595756	0.564508
3Q29_COPY_NUMBER_VARIATION_SYNDROME	0.401818	0.423381	0.44698	0.43828	0.425845	0.428784	0.42407	0.439108	0.35493	0.435963	0.445516	0.441725	0.39783	0.423203	0.436659	0.432641	0.433736	0.44812	0.416766	0.426187	0.429652	0.43105	0.451875	0.4477	0.441883	0.433157	0.448404	0.432801	0.434594	0.430479	0.408044	0.447501	0.431938	0.43533	0.458454	0.433071	0.415377	0.411754	0.436991	0.425538	0.436121
BASE_EXCISION_REPAIR	0.433204	0.44507	0.479315	0.45517	0.454381	0.500503	0.500446	0.489026	0.390163	0.555873	0.478006	0.454096	0.456235	0.472448	0.454453	0.458401	0.480792	0.492258	0.449073	0.469371	0.45723	0.477601	0.483313	0.484859	0.495135	0.489782	0.482787	0.487402	0.479934	0.466371	0.49527	0.509995	0.495854	0.462041	0.488838	0.467454	0.489891	0.404718	0.500748	0.471344	0.52023
FGF23_SIGNALLING_IN_HYPOPHOSPHATEMIC_RICKETS_AND_RELATED_DISORDERS	0.358706	0.350046	0.363063	0.334446	0.315866	0.336114	0.338138	0.322212	0.277348	0.368521	0.378914	0.333998	0.279919	0.343711	0.313279	0.354223	0.292323	0.365006	0.295378	0.312779	0.344103	0.337369	0.400622	0.404062	0.422707	0.306802	0.362444	0.303717	0.368674	0.416125	0.335258	0.337651	0.35422	0.327281	0.36196	0.330086	0.289835	0.279277	0.371534	0.295076	0.322681
SPHINGOLIPID_METABOLISM_GENERAL_OVERVIEW	0.441141	0.464513	0.488243	0.476967	0.482109	0.475999	0.482684	0.454624	0.388765	0.480372	0.474909	0.449364	0.456132	0.450159	0.443992	0.47347	0.465801	0.46021	0.395	0.430122	0.470975	0.462318	0.457316	0.492073	0.49042	0.426566	0.467095	0.434932	0.486511	0.501283	0.458525	0.478338	0.453775	0.442622	0.478074	0.458679	0.465133	0.390554	0.450963	0.464925	0.48315
NEPHROTIC_SYNDROME	0.453146	0.474721	0.467084	0.470605	0.472143	0.468921	0.472476	0.487325	0.427816	0.498017	0.441768	0.447942	0.387686	0.41425	0.426445	0.424465	0.471224	0.470186	0.377831	0.465821	0.460662	0.443256	0.460313	0.450408	0.448883	0.400324	0.431035	0.371261	0.441321	0.458368	0.386917	0.421497	0.408167	0.440521	0.432463	0.44689	0.454235	0.44298	0.42507	0.448589	0.460723
PROTEOGLYCAN_BIOSYNTHESIS	0.509279	0.511761	0.522432	0.512785	0.534009	0.558024	0.561051	0.515407	0.439812	0.571036	0.511678	0.483106	0.46752	0.479196	0.470309	0.483647	0.532922	0.563464	0.416217	0.459136	0.506407	0.506722	0.507548	0.539319	0.549255	0.482664	0.500521	0.494811	0.51026	0.539509	0.495778	0.524538	0.502749	0.494635	0.499261	0.502606	0.489363	0.40678	0.495904	0.549622	0.568635
GASTRIN_SIGNALING_PATHWAY	0.553091	0.565386	0.561487	0.566133	0.569038	0.555399	0.546269	0.55195	0.535963	0.557132	0.537553	0.516126	0.506196	0.533107	0.50966	0.535877	0.564964	0.545857	0.502201	0.515947	0.546318	0.519122	0.536103	0.565771	0.579878	0.525911	0.554085	0.49132	0.544821	0.562196	0.53598	0.536693	0.525061	0.515681	0.544388	0.528251	0.550346	0.494191	0.531845	0.548166	0.568703
DEVELOPMENT_OF_URETERIC_COLLECTION_SYSTEM	0.217721	0.307595	0.308306	0.343907	0.308407	0.353348	0.367865	0.351512	0.294007	0.398575	0.328976	0.348793	0.268634	0.243876	0.301088	0.271596	0.335579	0.30582	0.238272	0.271781	0.339781	0.339413	0.348372	0.303831	0.316165	0.249465	0.269555	0.237156	0.305674	0.316857	0.251689	0.285237	0.271433	0.285715	0.28045	0.288219	0.272869	0.294672	0.279465	0.292394	0.304487
SARSCOV2_AND_ANGIOTENSINCONVERTING_ENZYME_2_RECEPTOR_MOLECULAR_MECHANISMS	0.197404	0.247143	0.32226	0.266743	0.307592	0.34369	0.287644	0.228382	0.276005	0.228851	0.376684	0.389613	0.313638	0.320994	0.35499	0.374699	0.274172	0.337004	0.340378	0.267902	0.287073	0.404716	0.41072	0.387524	0.401108	0.311635	0.407196	0.384953	0.401895	0.391105	0.344811	0.355641	0.417332	0.360655	0.318246	0.36677	0.175741	0.148614	0.399731	0.21401	0.347156
COVID19_THROMBOSIS_AND_ANTICOAGULATION	0.26996	0.268705	0.136074	-0.0510933	0.0342754	0.248854	0.0900957	-0.0516294	0.0912274	0.0983287	0.677574	0.692661	0.60857	0.636515	0.676384	0.662438	0.235312	0.551946	0.647116	0.567189	0.56139	0.68861	0.685322	0.64554	0.639519	0.662068	0.666129	0.667104	0.675488	0.645507	0.647035	0.680279	0.669735	0.671222	0.64755	0.672396	0.120334	0.364824	0.649895	0.183589	0.342646
SOMITOGENESIS_IN_THE_CONTEXT_OF_SPONDYLOCOSTAL_DYSOSTOSIS	0.250946	0.225039	0.226207	0.244687	0.238379	0.298526	0.240218	0.210949	0.256905	0.233872	0.201189	0.142052	0.195163	0.102258	0.100144	0.166221	0.212579	0.334054	0.0226255	0.199663	0.164028	0.137191	0.170308	0.197627	0.271695	0.0652065	0.107355	0.111234	0.0771654	0.271956	0.0748102	0.121863	0.0718181	0.0953635	0.107359	0.175452	0.232094	0.122152	0.125353	0.275812	0.276022
TYPE_I_COLLAGEN_SYNTHESIS_IN_THE_CONTEXT_OF_OSTEOGENESIS_IMPERFECTA	0.443192	0.488736	0.493017	0.472186	0.472703	0.485651	0.480789	0.486426	0.448019	0.486323	0.510211	0.488745	0.44531	0.49117	0.438207	0.478725	0.491513	0.541346	0.450532	0.450426	0.491995	0.481823	0.499467	0.522497	0.499224	0.488995	0.509667	0.430976	0.484385	0.504629	0.476719	0.481117	0.464863	0.448341	0.496116	0.461701	0.470748	0.473323	0.494901	0.455284	0.507637
AUTOSOMAL_RECESSIVE_OSTEOPETROSIS_PATHWAYS	0.515947	0.521683	0.520678	0.513586	0.527381	0.517466	0.522667	0.515585	0.441397	0.486618	0.505634	0.48606	0.498633	0.541783	0.503903	0.528256	0.523761	0.525218	0.504959	0.457535	0.492374	0.510585	0.52216	0.545379	0.548924	0.543219	0.541457	0.508503	0.550134	0.549228	0.556241	0.552224	0.542195	0.525581	0.547538	0.522256	0.477952	0.433372	0.540728	0.515756	0.507381
MED_AND_PSEUDOACHONDROPLASIA_GENES	0.144936	0.0781603	0.140937	0.149879	0.145704	0.284033	0.28624	0.200823	0.104692	0.283107	0.11759	0.0526689	0.0436502	-0.0716708	0.128469	0.0112709	0.140799	0.191284	-0.116215	0.0965073	0.145717	0.134295	0.107134	0.147835	0.205739	0.00394063	0.0055272	-0.095196	0.0490327	0.0763169	-0.182151	0.143131	-0.17708	0.151634	0.0563513	0.148708	0.105031	0.102713	0.0823329	0.0524865	0.126461
PURINE_METABOLISM	0.478872	0.498059	0.530476	0.476628	0.471476	0.486491	0.478458	0.490508	0.421836	0.530367	0.543632	0.502303	0.479203	0.516166	0.508563	0.516774	0.492353	0.497783	0.472091	0.464824	0.481253	0.50745	0.51799	0.544237	0.534839	0.511591	0.520641	0.480975	0.53092	0.520875	0.51072	0.533609	0.520665	0.512286	0.528382	0.515701	0.505082	0.3815	0.512083	0.493305	0.54328
ACTIVATION_OF_NLRP3_INFLAMMASOME_BY_SARSCOV2	0.625949	0.604725	0.608497	0.515801	0.568338	0.570384	0.546633	0.529746	0.559046	0.545885	0.484834	0.437843	0.502362	0.504898	0.445116	0.553836	0.511673	0.601488	0.302236	0.423559	0.476509	0.446418	0.462502	0.556663	0.516958	0.420636	0.496669	0.373333	0.497328	0.609253	0.450361	0.497327	0.473721	0.466118	0.53219	0.544378	0.556808	0.409941	0.49684	0.631716	0.61501
DISRUPTION_OF_POSTSYNAPTIC_SIGNALLING_BY_CNV	0.177665	0.263046	0.256681	0.289103	0.293074	0.324689	0.310116	0.286246	0.207215	0.311078	0.271433	0.247382	0.230474	0.226762	0.246787	0.219612	0.308406	0.316847	0.263458	0.217921	0.283077	0.281555	0.272124	0.276066	0.295043	0.266413	0.266564	0.242919	0.270249	0.289431	0.267967	0.293164	0.262388	0.265886	0.269634	0.252808	0.303645	0.26036	0.243962	0.317527	0.297729
PATHOGENESIS_OF_SARSCOV2_MEDIATED_BY_NSP9NSP10_COMPLEX	0.419132	0.439195	0.456956	0.374674	0.432378	0.459203	0.382127	0.388122	0.398773	0.459175	0.412179	0.406222	0.383414	0.320865	0.466111	0.413432	0.440675	0.532099	0.297814	0.508477	0.443692	0.423238	0.431476	0.456442	0.457048	0.319504	0.420671	0.307858	0.407462	0.451594	0.359045	0.41077	0.348363	0.454735	0.438788	0.492762	0.47876	0.378059	0.352983	0.43779	0.419851
THE_OVERLAP_BETWEEN_SIGNAL_TRANSDUCTION_PATHWAYS_THAT_CONTRIBUTE_TO_A_RANGE_OF_LMNA_LAMINOPATHIES	0.471636	0.501402	0.485543	0.502743	0.505354	0.508674	0.508228	0.50628	0.43084	0.504794	0.488143	0.475247	0.455468	0.466543	0.46077	0.468759	0.490273	0.484855	0.444164	0.465067	0.480932	0.491512	0.487026	0.508153	0.500245	0.474658	0.497852	0.448988	0.493261	0.516604	0.497212	0.491916	0.47305	0.478576	0.507696	0.484194	0.482945	0.436505	0.491136	0.501283	0.520115
UNFOLDED_PROTEIN_RESPONSE	0.591717	0.585574	0.601785	0.562471	0.583278	0.566614	0.552838	0.556334	0.532858	0.580363	0.589509	0.551727	0.577369	0.57376	0.561676	0.599023	0.570309	0.578309	0.564771	0.553351	0.588023	0.546123	0.557083	0.599999	0.585942	0.576438	0.593262	0.524614	0.587891	0.601312	0.575101	0.590313	0.566703	0.560069	0.593981	0.579451	0.597233	0.542192	0.586795	0.579941	0.604388
15Q112_COPY_NUMBER_VARIATION_SYNDROME	0.196683	0.216601	0.199568	0.221923	0.208125	0.213347	0.204306	0.210978	0.165273	0.235259	0.250406	0.217113	0.164107	0.22223	0.218963	0.243189	0.225474	0.241422	0.235641	0.222285	0.221472	0.215479	0.214381	0.221397	0.210766	0.240851	0.226783	0.23811	0.260239	0.20425	0.244597	0.245781	0.237211	0.22972	0.219987	0.230192	0.215548	0.230008	0.241651	0.216451	0.21685
CILIOPATHIES	0.302288	0.332337	0.383084	0.431938	0.385675	0.400598	0.389239	0.442115	0.258388	0.389161	0.348517	0.349064	0.301402	0.319815	0.328971	0.325754	0.379289	0.337476	0.357159	0.342501	0.397289	0.34828	0.351796	0.361837	0.363953	0.344235	0.338888	0.334073	0.344746	0.355847	0.339935	0.354262	0.333289	0.324958	0.348112	0.317651	0.353226	0.391905	0.326358	0.347051	0.359046
MITOCHONDRIAL_CIV_ASSEMBLY	0.514544	0.524175	0.55776	0.543464	0.536683	0.516083	0.498942	0.504031	0.374815	0.520705	0.549294	0.539927	0.502044	0.582131	0.529679	0.559956	0.490066	0.477142	0.568456	0.511946	0.505229	0.528922	0.548011	0.523989	0.547166	0.582022	0.56796	0.541592	0.59783	0.505035	0.591791	0.598316	0.580203	0.541534	0.572784	0.54195	0.488104	0.405064	0.59112	0.458558	0.499062
MAPK_PATHWAY_IN_CONGENITAL_THYROID_CANCER	0.528624	0.544392	0.558171	0.537599	0.558947	0.561192	0.546236	0.541141	0.527378	0.568434	0.54383	0.507232	0.534864	0.523091	0.519597	0.545351	0.578649	0.564968	0.497857	0.501097	0.55473	0.523226	0.527387	0.560324	0.556922	0.542149	0.535313	0.510822	0.532817	0.559719	0.53886	0.535858	0.525896	0.536755	0.539396	0.540891	0.55475	0.483358	0.519108	0.58077	0.577353
15Q133_COPY_NUMBER_VARIATION_SYNDROME	0.241626	0.282654	0.278118	0.287098	0.278454	0.279815	0.260392	0.303466	0.221182	0.22189	0.271151	0.256648	0.179942	0.224368	0.278324	0.223732	0.320156	0.272821	0.231385	0.274265	0.251155	0.25553	0.225562	0.23864	0.199381	0.170543	0.205929	0.254125	0.257283	0.22986	0.2458	0.224719	0.235278	0.280314	0.244038	0.275913	0.268748	0.253314	0.217225	0.317922	0.273281
ENDOCHONDRAL_OSSIFICATION_WITH_SKELETAL_DYSPLASIAS	0.385287	0.418164	0.425709	0.409786	0.429436	0.435752	0.426524	0.412501	0.388889	0.483221	0.426648	0.405682	0.34699	0.379072	0.372062	0.385111	0.414968	0.43181	0.363039	0.351562	0.434189	0.40015	0.417486	0.424439	0.436953	0.374578	0.401106	0.338812	0.403065	0.457802	0.368392	0.38299	0.370931	0.372445	0.406638	0.396353	0.390258	0.387631	0.378998	0.396599	0.417558
CELLULAR_PROTEOSTASIS	0.529757	0.538064	0.552724	0.535784	0.511669	0.545337	0.50686	0.533339	0.493487	0.57784	0.492873	0.437675	0.448665	0.51015	0.429792	0.513039	0.480599	0.442238	0.541063	0.482631	0.52788	0.41813	0.460429	0.44214	0.466042	0.507064	0.489656	0.420373	0.507832	0.444052	0.49163	0.519957	0.482161	0.407628	0.491044	0.440699	0.515887	0.480956	0.527554	0.442092	0.480422
TGFBETA_RECEPTOR_SIGNALLING_IN_SKELETAL_DYSPLASIAS	0.484019	0.498402	0.494781	0.490081	0.507056	0.518517	0.499644	0.482412	0.477989	0.511236	0.483809	0.455422	0.425448	0.445994	0.42297	0.472097	0.499871	0.516678	0.429741	0.437597	0.485203	0.459542	0.475009	0.513305	0.485621	0.454664	0.488992	0.403064	0.46066	0.494259	0.460144	0.466693	0.441045	0.440346	0.477156	0.462473	0.49001	0.465497	0.45616	0.485151	0.523946
SOMATIC_SEX_DETERMINATION	-0.125598	-0.00623917	0.0304441	0.0756313	0.0774384	0.134648	0.163278	0.0985716	-0.0672422	0.147324	0.00851148	0.0611907	-0.0171801	0.0186216	0.0590746	0.0117265	0.0607409	0.016073	-0.0211437	-0.159081	0.0204902	0.0799586	0.0912867	0.126611	0.115064	0.0169516	0.0829697	-0.0135569	0.0717171	0.0866088	0.0202207	0.0495954	0.0161083	0.105523	0.123655	0.108539	0.0388868	-0.0323226	0.0164957	-0.0335185	0.0851443
COVID19_ADVERSE_OUTCOME_PATHWAY	0.432153	0.467149	0.483676	0.382455	0.452585	0.392256	0.336038	0.319127	0.437178	0.429804	0.423811	0.34685	0.315212	0.425213	0.314857	0.473478	0.434839	0.450944	0.352824	0.396507	0.460475	0.334131	0.375744	0.493142	0.457159	0.373745	0.484035	0.123198	0.428933	0.504153	0.380647	0.397845	0.423761	0.328534	0.474616	0.442452	0.487578	0.257146	0.444766	0.468094	0.499215
LDLRAD4_AND_WHAT_WE_KNOW_ABOUT_IT	0.477775	0.485044	0.481802	0.502621	0.508289	0.495282	0.4759	0.478746	0.475635	0.493062	0.510627	0.475227	0.469762	0.459183	0.497571	0.497855	0.448367	0.472693	0.523208	0.479335	0.463298	0.496541	0.48812	0.477894	0.426254	0.48219	0.518577	0.51704	0.45998	0.486031	0.480009	0.500685	0.510841	0.460964	0.50137	0.487222	0.442901	0.482558	0.500028	0.458237	0.455713
1Q211_COPY_NUMBER_VARIATION_SYNDROME	0.352269	0.401739	0.388237	0.398635	0.404193	0.400228	0.376545	0.388161	0.312391	0.385494	0.442514	0.446485	0.369834	0.434107	0.414811	0.415708	0.39143	0.401571	0.431173	0.415559	0.435591	0.433756	0.422856	0.413209	0.414423	0.417493	0.418664	0.377743	0.408666	0.424308	0.410641	0.419413	0.382595	0.408696	0.420252	0.416545	0.395378	0.433477	0.414168	0.379233	0.410078
GENES_CONTROLLING_NEPHROGENESIS	0.27529	0.328761	0.342876	0.357927	0.35072	0.366752	0.377486	0.354181	0.347827	0.380811	0.320718	0.32112	0.248394	0.266497	0.285829	0.282038	0.336988	0.359855	0.251518	0.291624	0.358266	0.310217	0.343027	0.324887	0.337932	0.268455	0.293169	0.215887	0.315729	0.354301	0.24603	0.285643	0.26724	0.28173	0.294406	0.302258	0.310213	0.327942	0.284894	0.31601	0.33166
MITOCHONDRIAL_CIII_ASSEMBLY	0.550521	0.551367	0.589344	0.563946	0.558506	0.560165	0.549461	0.557963	0.482386	0.584339	0.583446	0.571624	0.577997	0.606165	0.568182	0.585949	0.519114	0.51629	0.567093	0.501718	0.525614	0.571537	0.584577	0.555386	0.581875	0.596892	0.586821	0.607194	0.608319	0.552194	0.607168	0.616287	0.6155	0.571455	0.590803	0.562672	0.554292	0.43864	0.609416	0.512508	0.551757
DNA_REPAIR_PATHWAYS_FULL_NETWORK	0.40164	0.428013	0.457428	0.458705	0.450488	0.455203	0.431809	0.450858	0.341318	0.496178	0.457643	0.456403	0.422633	0.454624	0.455973	0.447023	0.472167	0.428659	0.486108	0.47472	0.463356	0.454744	0.456273	0.448844	0.45052	0.490139	0.476104	0.451099	0.477402	0.452546	0.484213	0.479621	0.472911	0.451832	0.472616	0.450423	0.500185	0.433696	0.476604	0.445008	0.485853
REGUCALCIN_IN_PROXIMAL_TUBULE_EPITHELIAL_KIDNEY_CELLS	0.438039	0.455987	0.45357	0.453931	0.46429	0.457329	0.425803	0.457983	0.399443	0.459718	0.47798	0.463088	0.438092	0.461659	0.445746	0.470194	0.453286	0.436801	0.435075	0.427531	0.450365	0.456581	0.459031	0.481458	0.47035	0.453106	0.480372	0.431529	0.489537	0.480496	0.466285	0.481501	0.435328	0.463281	0.476863	0.470257	0.44619	0.423132	0.475504	0.461844	0.452925
NO_METABOLISM_IN_CYSTIC_FIBROSIS	0.386132	0.436812	0.421989	0.451826	0.453338	0.485327	0.495481	0.468008	0.35938	0.48082	0.417749	0.394102	0.380804	0.41404	0.358592	0.352459	0.411816	0.430569	0.317505	0.357714	0.386011	0.426643	0.422666	0.471281	0.463018	0.35591	0.410379	0.369267	0.396529	0.439916	0.366079	0.403665	0.367175	0.411369	0.417583	0.409958	0.428944	0.368742	0.425042	0.458077	0.477861
NEUROINFLAMMATION	0.592318	0.598941	0.589727	0.586839	0.599045	0.586222	0.561551	0.570592	0.56373	0.563127	0.596992	0.575055	0.592893	0.607814	0.594303	0.600023	0.584597	0.576368	0.603036	0.566641	0.571603	0.569917	0.580065	0.63397	0.617105	0.615581	0.641717	0.581252	0.616956	0.630311	0.614208	0.615567	0.605021	0.591783	0.617653	0.607495	0.608651	0.585381	0.602348	0.605707	0.598795
MAMMALIAN_DISORDER_OF_SEXUAL_DEVELOPMENT	0.0356384	0.131378	0.174047	0.200063	0.205194	0.251179	0.261487	0.209181	0.110266	0.261905	0.165158	0.18537	0.157117	0.152614	0.201386	0.167283	0.178613	0.181271	0.1177	0.0309463	0.182737	0.205752	0.209967	0.22405	0.245879	0.161655	0.197934	0.163853	0.201051	0.219574	0.160232	0.205287	0.185879	0.218459	0.235553	0.215469	0.163163	0.137848	0.174689	0.150377	0.200428
SARSCOV2_AND_COVID19_PATHWAY	0.404633	0.383337	0.445403	0.421673	0.450655	0.387966	0.408948	0.395901	0.348325	0.454423	0.509005	0.482094	0.442782	0.443728	0.439694	0.461622	0.403163	0.415694	0.454287	0.420101	0.477921	0.485019	0.495798	0.48888	0.500313	0.465144	0.487882	0.395432	0.482248	0.476404	0.429571	0.479092	0.486781	0.454693	0.472996	0.446831	0.378549	0.422373	0.476235	0.34735	0.407979
SARS_CORONAVIRUS_AND_INNATE_IMMUNITY	0.217497	0.218101	0.213946	0.205412	0.212261	0.218085	0.200592	0.199767	0.188511	0.219594	0.210516	0.231808	0.252743	0.244561	0.212922	0.239273	0.253717	0.239458	0.19462	0.236144	0.211971	0.200906	0.204735	0.229104	0.215439	0.186656	0.198254	0.184621	0.194263	0.225607	0.183802	0.190511	0.213519	0.232906	0.191024	0.216091	0.23656	0.256002	0.210481	0.225959	0.213809
MITOCHONDRIAL_CII_ASSEMBLY	0.43848	0.448489	0.492275	0.460535	0.454702	0.454263	0.457311	0.455223	0.226531	0.477087	0.493768	0.464974	0.438623	0.534063	0.476764	0.511234	0.416349	0.408167	0.500853	0.415617	0.448966	0.449964	0.47527	0.4404	0.482203	0.530524	0.487767	0.512041	0.542549	0.441836	0.536392	0.572493	0.538209	0.470367	0.486897	0.476519	0.425726	0.306511	0.551256	0.420559	0.425725
INTRACELLULAR_TRAFFICKING_PROTEINS_INVOLVED_IN_CMT_NEUROPATHY	0.523623	0.493155	0.504559	0.521583	0.511688	0.519966	0.509843	0.503039	0.486258	0.508325	0.500328	0.47948	0.458007	0.496811	0.476231	0.486237	0.508619	0.502306	0.482257	0.478844	0.513682	0.492682	0.496163	0.514077	0.512476	0.491216	0.500127	0.458049	0.504957	0.53572	0.473767	0.500063	0.489851	0.488916	0.503521	0.47821	0.499968	0.484131	0.504051	0.516515	0.513875
HIJACK_OF_UBIQUITINATION_BY_SARSCOV2	0.581948	0.593628	0.602254	0.591346	0.583493	0.528878	0.488319	0.521885	0.475899	0.544561	0.5515	0.544158	0.505389	0.577338	0.551858	0.57364	0.550026	0.491715	0.595701	0.570252	0.586539	0.529513	0.527806	0.528895	0.523184	0.594665	0.587966	0.505056	0.589342	0.548107	0.579902	0.581483	0.564222	0.531369	0.568822	0.524322	0.5836	0.532877	0.581077	0.54315	0.544176
ENDOPLASMIC_RETICULUM_STRESS_RESPONSE_IN_CORONAVIRUS_INFECTION	0.497251	0.505263	0.525865	0.518196	0.53093	0.532073	0.516445	0.528142	0.451481	0.517915	0.511054	0.499496	0.482115	0.466595	0.489875	0.489629	0.496295	0.499105	0.503228	0.504393	0.522384	0.514786	0.505602	0.510394	0.518749	0.528678	0.534867	0.469659	0.504234	0.50458	0.515047	0.51445	0.488638	0.504771	0.528643	0.512027	0.511178	0.458385	0.501772	0.482081	0.497018
HOSTPATHOGEN_INTERACTION_OF_HUMAN_CORONA_VIRUSES_APOPTOSIS	0.522557	0.501285	0.522565	0.502361	0.515987	0.528114	0.524918	0.505722	0.418249	0.532888	0.484488	0.465842	0.503593	0.456473	0.469196	0.485995	0.520583	0.517028	0.414816	0.491954	0.463579	0.493535	0.491297	0.531514	0.532413	0.474115	0.501295	0.448097	0.481675	0.53244	0.504869	0.50383	0.482957	0.494039	0.514851	0.500924	0.537648	0.433889	0.499958	0.55775	0.547586
HOSTPATHOGEN_INTERACTION_OF_HUMAN_CORONA_VIRUSES_AUTOPHAGY	0.529397	0.523072	0.541553	0.539718	0.539571	0.529407	0.511779	0.532078	0.432305	0.514035	0.532417	0.541752	0.525219	0.537729	0.538222	0.544993	0.534201	0.529736	0.520717	0.523158	0.536687	0.539503	0.537503	0.529722	0.542152	0.54215	0.53548	0.538831	0.557157	0.546273	0.542929	0.569184	0.541075	0.547928	0.541775	0.536545	0.551449	0.513186	0.540407	0.548725	0.539758
AUTOPHAGY	0.496283	0.502451	0.519421	0.504807	0.516561	0.506677	0.495169	0.515778	0.431407	0.509578	0.528024	0.523833	0.533023	0.535086	0.521316	0.53075	0.494767	0.521976	0.505436	0.497087	0.532357	0.528516	0.530318	0.516807	0.543399	0.542438	0.520868	0.522063	0.553473	0.496976	0.53163	0.570907	0.529607	0.51846	0.527262	0.514772	0.497506	0.464413	0.541104	0.506776	0.509806
RAS_AND_BRADYKININ_PATHWAYS_IN_COVID19	0.336452	0.355055	0.353914	0.332202	0.342799	0.363418	0.324002	0.276492	0.289283	0.331147	0.462274	0.427309	0.347388	0.4138	0.403685	0.425545	0.341231	0.412808	0.352599	0.339348	0.358671	0.428496	0.443074	0.48265	0.488839	0.384529	0.456478	0.332627	0.44619	0.486488	0.418423	0.425864	0.419102	0.418191	0.447604	0.436374	0.296043	0.23134	0.446535	0.34088	0.430928
KISSPEPTINKISSPEPTIN_RECEPTOR_SYSTEM_IN_THE_OVARY	0.427752	0.42171	0.432953	0.409896	0.43444	0.452174	0.439216	0.432858	0.370338	0.473277	0.401354	0.376257	0.390513	0.394704	0.407678	0.378132	0.401694	0.42666	0.318703	0.403861	0.384312	0.384541	0.405895	0.412817	0.434715	0.379485	0.392915	0.369643	0.398693	0.43693	0.388685	0.405051	0.382884	0.395977	0.403409	0.413522	0.419126	0.373912	0.405688	0.451867	0.434438
PEROXIREDOXIN_2_INDUCED_OVARIAN_FAILURE	0.33428	0.315437	0.327305	0.323356	0.335426	0.326156	0.31846	0.37849	0.2883	0.442044	0.379126	0.373332	0.345084	0.397491	0.35846	0.356754	0.405505	0.37738	0.333315	0.389038	0.389301	0.37352	0.33913	0.386142	0.378524	0.345938	0.411073	0.398379	0.290325	0.355359	0.420475	0.368956	0.336749	0.318898	0.340089	0.36772	0.342625	0.256394	0.406001	0.341532	0.394675
MAP3K1_ROLE_IN_PROMOTING_AND_BLOCKING_GONADAL_DETERMINATION	0.404103	0.413782	0.424593	0.428775	0.443455	0.466412	0.461752	0.44762	0.38125	0.474044	0.404232	0.381487	0.371247	0.439428	0.372883	0.414725	0.371087	0.393627	0.390053	0.361463	0.397877	0.410985	0.442428	0.434165	0.427402	0.413946	0.427972	0.416583	0.420713	0.436538	0.434904	0.415594	0.432129	0.397474	0.422471	0.413995	0.389585	0.374004	0.432754	0.392538	0.404473
HOSTPATHOGEN_INTERACTION_OF_HUMAN_CORONA_VIRUSES_MAPK_SIGNALING	0.574229	0.580125	0.575612	0.575281	0.583107	0.576567	0.566951	0.569748	0.524129	0.563329	0.548167	0.533309	0.54457	0.553592	0.538251	0.545783	0.572978	0.567271	0.494497	0.54335	0.54623	0.555104	0.552624	0.572123	0.579053	0.545596	0.550873	0.539518	0.564157	0.578582	0.551198	0.568386	0.55209	0.554229	0.556937	0.559408	0.569481	0.514514	0.558596	0.5867	0.58458
HOSTPATHOGEN_INTERACTION_OF_HUMAN_CORONA_VIRUSES_INTERFERON_INDUCTION	0.590541	0.584731	0.588065	0.573339	0.588605	0.571846	0.568857	0.573449	0.531965	0.572569	0.579186	0.575577	0.572094	0.568509	0.569759	0.577772	0.616338	0.566322	0.531896	0.562073	0.552721	0.579575	0.578398	0.59155	0.582969	0.547447	0.56765	0.561061	0.567423	0.580103	0.538477	0.56107	0.567629	0.573403	0.571408	0.584645	0.601489	0.551487	0.566844	0.610096	0.582451
7Q1123_COPY_NUMBER_VARIATION_SYNDROME	0.475302	0.490419	0.507608	0.48083	0.498905	0.507771	0.497682	0.5015	0.420653	0.508307	0.474122	0.464828	0.476875	0.47271	0.46048	0.458728	0.473543	0.494054	0.422706	0.446417	0.459	0.491083	0.485291	0.507903	0.515436	0.483538	0.479965	0.470655	0.480473	0.485888	0.481687	0.493522	0.48962	0.474225	0.500045	0.490728	0.450623	0.401538	0.483531	0.471326	0.495112
GLYCOLYSIS_IN_SENESCENCE	0.625857	0.625458	0.619771	0.609423	0.621224	0.632753	0.608785	0.623067	0.595471	0.633037	0.655708	0.628677	0.577997	0.636159	0.628289	0.640936	0.635488	0.652981	0.600189	0.632657	0.633574	0.635301	0.646453	0.650325	0.648557	0.620448	0.633107	0.597366	0.634751	0.643885	0.621145	0.642582	0.619457	0.63089	0.636104	0.641117	0.657737	0.570276	0.630714	0.654914	0.652888
7OXOC_AND_7BETAHC_PATHWAYS	0.291346	0.323995	0.357154	0.358581	0.337879	0.359837	0.381579	0.352308	0.161862	0.373934	0.479205	0.482132	0.432361	0.469166	0.503561	0.443448	0.31677	0.372323	0.403954	0.315007	0.368364	0.498544	0.510257	0.442409	0.454363	0.46662	0.461096	0.492024	0.505604	0.416904	0.474832	0.487217	0.488752	0.50238	0.471035	0.514332	0.297118	0.209949	0.480909	0.308528	0.3331
KYNURENINE_PATHWAY_AND_LINKS_TO_CELLULAR_SENESCENCE	0.415866	0.433439	0.423101	0.383754	0.411439	0.407545	0.377766	0.346429	0.311069	0.404714	0.498611	0.489096	0.463284	0.474145	0.491846	0.487177	0.458149	0.389018	0.424253	0.416305	0.427047	0.484276	0.485684	0.471485	0.45592	0.433294	0.457391	0.414607	0.474279	0.44172	0.450156	0.468155	0.430475	0.489482	0.487821	0.490269	0.436009	0.415352	0.465646	0.413936	0.435097
16P112_DISTAL_DELETION_SYNDROME	0.394837	0.410154	0.469166	0.456366	0.434782	0.445541	0.445288	0.464732	0.405855	0.43966	0.43418	0.4525	0.39907	0.384951	0.441004	0.385146	0.46606	0.430183	0.424291	0.45429	0.442564	0.47081	0.454248	0.455832	0.475226	0.464033	0.457299	0.418987	0.414989	0.440514	0.432065	0.440754	0.42621	0.446605	0.445432	0.445828	0.457618	0.356955	0.443575	0.442282	0.471024
16P112_PROXIMAL_DELETION_SYNDROME	0.487941	0.503927	0.5175	0.493987	0.503889	0.512897	0.516634	0.523303	0.454086	0.517118	0.488418	0.480691	0.479566	0.465259	0.48318	0.484883	0.508689	0.497286	0.426912	0.481911	0.479931	0.502951	0.503654	0.513932	0.5146	0.48551	0.480183	0.464231	0.506978	0.506282	0.490559	0.497331	0.489175	0.493817	0.50336	0.503244	0.515774	0.43563	0.488337	0.504406	0.51897
TCA_CYCLE_IN_SENESCENCE	0.530314	0.531283	0.540291	0.51449	0.522686	0.524877	0.49254	0.527169	0.427193	0.540854	0.61159	0.600024	0.544259	0.610619	0.58372	0.608316	0.529497	0.525589	0.609069	0.608604	0.561627	0.576234	0.605215	0.555542	0.580112	0.603007	0.592355	0.59398	0.610692	0.556911	0.596086	0.607995	0.602264	0.567876	0.584203	0.560716	0.562101	0.518019	0.613039	0.498431	0.53989
NAD_METABOLISM_IN_ONCOGENEINDUCED_SENESCENCE_AND_MITOCHONDRIAL_DYSFUNCTIONASSOCIATED_SENESCENCE	0.489279	0.494801	0.509455	0.476038	0.496868	0.511336	0.481515	0.479795	0.453885	0.525893	0.534104	0.482966	0.459253	0.519884	0.480442	0.528359	0.511305	0.547773	0.479423	0.442161	0.512687	0.487845	0.50768	0.536738	0.540509	0.497906	0.532073	0.460883	0.52375	0.534908	0.51814	0.541009	0.521315	0.483137	0.540964	0.527247	0.514522	0.392615	0.530324	0.517861	0.540248
AIRWAY_SMOOTH_MUSCLE_CELL_CONTRACTION	0.520817	0.5272	0.535971	0.52127	0.534919	0.540421	0.541846	0.534628	0.522664	0.511835	0.462539	0.527876	0.419008	0.474899	0.451181	0.445347	0.509345	0.460015	0.417245	0.483152	0.512809	0.524219	0.524468	0.527081	0.526159	0.501728	0.505584	0.433511	0.497514	0.514283	0.446664	0.518216	0.439277	0.456351	0.457613	0.464854	0.502802	0.505223	0.471695	0.485282	0.517556
STING_PATHWAY_IN_KAWASAKILIKE_DISEASE_AND_COVID19	0.554104	0.542913	0.544976	0.508132	0.532652	0.533969	0.537637	0.511062	0.509077	0.52707	0.50262	0.473452	0.504409	0.509038	0.481786	0.513062	0.538635	0.569168	0.411088	0.469678	0.485293	0.491969	0.493265	0.556355	0.539806	0.467844	0.514486	0.433776	0.503763	0.559723	0.473638	0.50109	0.484118	0.500841	0.535984	0.530082	0.546861	0.464164	0.497558	0.590044	0.571548
P53_TRANSCRIPTIONAL_GENE_NETWORK	0.465111	0.441327	0.471013	0.448114	0.4625	0.459036	0.442629	0.448455	0.362656	0.467858	0.464585	0.450455	0.425297	0.429164	0.420791	0.436694	0.465285	0.457396	0.393644	0.404687	0.438549	0.446348	0.46537	0.47803	0.488448	0.423688	0.454634	0.41471	0.44743	0.49006	0.4411	0.457093	0.443101	0.427967	0.473829	0.436678	0.443672	0.370819	0.447838	0.445803	0.482739
FLUOROACETIC_ACID_TOXICITY	0.646486	0.638644	0.635862	0.648149	0.640317	0.642157	0.629842	0.643444	0.601312	0.611925	0.683714	0.683112	0.625933	0.678063	0.676601	0.664907	0.621947	0.628709	0.6556	0.643452	0.644621	0.681	0.679124	0.651306	0.66463	0.674095	0.667321	0.66983	0.677705	0.646836	0.674049	0.670344	0.676597	0.67512	0.67046	0.674205	0.612517	0.573361	0.674147	0.603921	0.634038
BIOTIN_METABOLISM_INCLUDING_IEMS	0.526517	0.503732	0.528836	0.519021	0.507894	0.509387	0.521193	0.541615	0.407154	0.507926	0.65671	0.660283	0.611269	0.647594	0.653279	0.6415	0.502731	0.532801	0.602054	0.533278	0.532982	0.653486	0.654545	0.5899	0.610098	0.625929	0.613603	0.657421	0.646604	0.549035	0.634591	0.640975	0.652797	0.655298	0.617084	0.646382	0.488865	0.479046	0.645448	0.455446	0.511241
RIBOFLAVIN_AND_COQ_DISORDERS	0.36595	0.375753	0.421377	0.418628	0.409539	0.424403	0.408712	0.427096	0.207511	0.477997	0.474997	0.459381	0.43748	0.469564	0.438451	0.441985	0.416222	0.406824	0.440237	0.396708	0.410901	0.474109	0.469416	0.457847	0.469274	0.492725	0.474944	0.493758	0.470289	0.430007	0.469861	0.481157	0.463257	0.440841	0.481061	0.437403	0.424158	0.336195	0.462506	0.410248	0.453535
SARSCOV2_MITOCHONDRIAL_INTERACTIONS	0.517242	0.508827	0.534895	0.509301	0.526646	0.528626	0.511763	0.495274	0.478689	0.511995	0.503426	0.493775	0.507177	0.496132	0.495848	0.499232	0.525839	0.498871	0.42556	0.470965	0.481406	0.516835	0.524114	0.532523	0.529889	0.471512	0.50253	0.500243	0.500503	0.515524	0.466794	0.499055	0.518562	0.499157	0.499195	0.505652	0.508944	0.454524	0.494839	0.520118	0.51436
SARSCOV2_INNATE_IMMUNITY_EVASION_AND_CELLSPECIFIC_IMMUNE_RESPONSE	0.525116	0.514479	0.543191	0.506094	0.520931	0.499898	0.482231	0.48893	0.495686	0.531731	0.49559	0.471646	0.445655	0.485894	0.47483	0.475168	0.561496	0.507945	0.423879	0.499219	0.492213	0.477987	0.496345	0.527397	0.519931	0.437536	0.501257	0.392019	0.485026	0.537505	0.460923	0.478179	0.486301	0.485699	0.506126	0.516792	0.546112	0.475839	0.497629	0.5247	0.537183

## Sheet: GSE89632
kegg	liver_NASH_CL87	liver_NASH_CL97	liver_NASH_CL98	liver_NASH_CL103	liver_NASH_CL106	liver_NASH_CL111	liver_NASH_CL112	liver_NASH_CL113	liver_NASH_CL116	liver_NASH_CL118	liver_NASH_CL128	liver_NASH_CL132	liver_NASH_CL144	liver_NASH_CL147	liver_NASH_CL152	liver_NASH_CL155	liver_NASH_CL157	liver_NASH_CL160	liver_NASH_CL167	liver_HC_HLD1	liver_HC_HLD2	liver_HC_HLD3	liver_HC_HLD4	liver_HC_HLD5	liver_HC_HLD7	liver_HC_HLD8	liver_HC_HLD10	liver_HC_HLD11	liver_HC_HLD13	liver_HC_HLD14	liver_HC_HLD21	liver_HC_HLD23	liver_HC_HLD26	liver_HC_HLD35	liver_HC_HLD36	liver_HC_HLD41	liver_HC_HLD43	liver_HC_HLD47	liver_HC_HLD51	liver_HC_HLD53	liver_HC_HLD55	liver_HC_HLD56	liver_HC_HLD6
N_GLYCAN_BIOSYNTHESIS	0.270733	0.277483	0.282515	0.241287	0.27885	0.268049	0.29999	0.260188	0.276933	0.278128	0.279318	0.289074	0.285481	0.283453	0.266707	0.270987	0.268963	0.288756	0.277673	0.263839	0.229515	0.277651	0.244638	0.257941	0.2547	0.273063	0.275401	0.266569	0.229623	0.100878	0.262456	0.245156	0.271539	0.254619	0.259475	0.271965	0.261934	0.243242	0.239255	0.275466	0.287009	0.258618	0.207437
OTHER_GLYCAN_DEGRADATION	0.257348	0.303968	0.288691	0.315159	0.316929	0.328468	0.307696	0.31267	0.330104	0.309441	0.306133	0.306582	0.320266	0.330222	0.26784	0.32626	0.294562	0.313127	0.307249	0.262011	0.271567	0.302637	0.309634	0.25612	0.269125	0.264963	0.292345	0.255804	0.279303	0.131201	0.276234	0.268236	0.282954	0.275215	0.307686	0.294112	0.235026	0.296326	0.239288	0.268139	0.254691	0.270056	0.255545
O_GLYCAN_BIOSYNTHESIS	-0.0252592	-0.0189431	-0.0461644	0.00237985	-0.0319749	-0.0257951	-0.039099	0.00380577	-0.0340623	-0.0285377	-0.040233	-0.0165329	-0.0261051	-0.0376893	-0.00702166	-0.0255243	-0.0206592	-0.0308757	-0.0219533	-0.0135401	-0.0262998	-0.0273436	-0.0112984	-0.0230169	-0.0180303	-0.0338064	-0.0312735	-0.0282748	-0.00564459	0.0288056	-0.0518566	-0.0347393	-0.0318397	-0.0345562	-0.0208724	-0.0219553	-0.0275969	-0.0328114	-0.017637	-0.0187523	-0.0326054	-0.0286723	0.0218793
GLYCOSAMINOGLYCAN_DEGRADATION	0.0912798	0.145652	0.134815	0.132496	0.139974	0.123886	0.152585	0.0902886	0.1566	0.139495	0.144166	0.145073	0.132036	0.144027	0.101964	0.114574	0.104779	0.143435	0.127299	0.112455	0.0821156	0.141812	0.0942881	0.0948743	0.08891	0.149347	0.146835	0.0937803	0.109703	0.0260254	0.125772	0.109347	0.137297	0.107406	0.10268	0.124556	0.0823807	0.126129	0.083583	0.126949	0.151539	0.126587	0.0730921
GLYCOSAMINOGLYCAN_BIOSYNTHESIS_KERATAN_SULFATE	0.0621567	0.104347	0.0858888	0.0808887	0.109068	0.0977648	0.087064	0.0840262	0.0862403	0.104459	0.0944352	0.0897247	0.0895265	0.104686	0.088196	0.0901585	0.108169	0.0877411	0.0990862	0.0810107	0.0690551	0.0875513	0.0846878	0.0710075	0.0676724	0.0718412	0.098685	0.0539703	0.113535	0.0342215	0.0810138	0.0595861	0.0830623	0.100943	0.118437	0.104362	0.0433824	0.0744438	0.0615772	0.0821003	0.0740777	0.0902783	0.0792798
GLYCEROLIPID_METABOLISM	0.105478	0.141306	0.145901	0.157254	0.129578	0.147919	0.143077	0.149563	0.156743	0.139182	0.147329	0.141277	0.139029	0.139557	0.117493	0.146894	0.144763	0.145655	0.146416	0.124687	0.10677	0.130337	0.131894	0.125089	0.126028	0.134045	0.128431	0.123031	0.116888	0.0676675	0.124635	0.131293	0.146158	0.135078	0.142809	0.129331	0.105831	0.134657	0.12618	0.136044	0.131172	0.146075	0.132276
GLYCOSYLPHOSPHATIDYLINOSITOL_GPI_ANCHOR_BIOSYNTHESIS	0.216637	0.242927	0.227652	0.21439	0.245449	0.244132	0.262306	0.224692	0.25954	0.24435	0.246481	0.246826	0.241206	0.260153	0.226828	0.235428	0.23138	0.256363	0.238713	0.228183	0.198949	0.246452	0.215199	0.202714	0.210681	0.227467	0.236172	0.186755	0.164748	0.0397979	0.228128	0.195165	0.220969	0.229099	0.238495	0.237032	0.18311	0.197993	0.158455	0.216181	0.226091	0.217896	0.127543
GLYCEROPHOSPHOLIPID_METABOLISM	0.107966	0.122802	0.121474	0.120425	0.124379	0.123938	0.126033	0.115797	0.127204	0.125719	0.122513	0.131404	0.125006	0.123581	0.116092	0.126025	0.127387	0.125126	0.122583	0.116871	0.110294	0.124125	0.119839	0.118215	0.120968	0.130318	0.13409	0.108619	0.112471	0.0806744	0.129634	0.116805	0.129734	0.121846	0.121154	0.120304	0.101183	0.12617	0.121924	0.130993	0.127598	0.127604	0.11753
ETHER_LIPID_METABOLISM	0.141347	0.149604	0.127891	0.145623	0.140133	0.147082	0.152167	0.149925	0.139277	0.158174	0.143978	0.152298	0.135127	0.127685	0.16044	0.145691	0.152472	0.131553	0.147656	0.119375	0.137952	0.128487	0.147673	0.131365	0.140808	0.132966	0.137712	0.122825	0.139468	0.135769	0.131313	0.133705	0.139901	0.128572	0.144935	0.137048	0.133215	0.139106	0.141363	0.137184	0.131275	0.137958	0.137194
ARACHIDONIC_ACID_METABOLISM	0.160657	0.17105	0.148849	0.159404	0.168925	0.171674	0.159673	0.164261	0.170553	0.177621	0.164706	0.16435	0.159533	0.160632	0.151338	0.161535	0.168922	0.15351	0.166034	0.152969	0.168496	0.15435	0.169273	0.154821	0.155815	0.156057	0.170713	0.146985	0.173617	0.17766	0.155154	0.167689	0.161628	0.154586	0.169188	0.157838	0.15214	0.172068	0.160774	0.169561	0.149725	0.155189	0.201624
LINOLEIC_ACID_METABOLISM	0.257653	0.25522	0.229751	0.273591	0.252636	0.28171	0.270133	0.275901	0.253976	0.275484	0.260945	0.275826	0.25428	0.253511	0.27339	0.248232	0.280079	0.252958	0.266933	0.24556	0.253793	0.254831	0.264351	0.264588	0.251394	0.249474	0.240223	0.24512	0.254181	0.257929	0.244914	0.25104	0.247519	0.255116	0.256634	0.259482	0.252285	0.258221	0.267499	0.248253	0.252583	0.242559	0.268432
ALPHA_LINOLENIC_ACID_METABOLISM	0.015893	0.0438206	0.00691677	0.0860661	0.0760327	0.0793761	0.0359529	0.0790827	0.0611282	0.0671467	0.0649334	0.0599802	0.063107	0.0572595	0.0707745	0.0708344	0.0745853	0.0541831	0.0608737	0.0290462	0.0320068	0.0435426	0.0612428	0.0357118	0.0496009	0.0278236	0.0384624	0.0237884	0.0534427	0.0976631	0.0459292	0.0396766	0.042256	0.0386173	0.0754382	0.0605541	0.0459688	0.0822756	0.0722866	0.0570017	0.0388457	0.0523822	0.105626
SPHINGOLIPID_METABOLISM	0.0811741	0.115688	0.114988	0.0975151	0.115219	0.108005	0.127908	0.124696	0.125077	0.121162	0.122587	0.122717	0.119447	0.127239	0.0951107	0.124835	0.128566	0.141318	0.123492	0.0972013	0.0413237	0.11141	0.0708365	0.097193	0.0940939	0.109176	0.115221	0.107687	0.0927619	0.0449227	0.108538	0.107099	0.121185	0.104889	0.120601	0.105268	0.0868866	0.109024	0.0871518	0.11862	0.129134	0.129677	0.0633733
GLYCOSPHINGOLIPID_BIOSYNTHESIS_LACTO_AND_NEOLACTO_SERIES	0.0105118	-0.0249399	-0.0277856	-0.0150143	-0.0391251	-0.0214668	-0.0334779	-0.0110496	-0.0284094	-0.0219333	-0.0461379	-0.0286378	-0.0550899	-0.0384131	-0.0290518	-0.0177914	-0.0132715	-0.0616799	-0.0384331	-0.0234518	-0.0424045	-0.0378823	-0.0429357	-0.0151783	-0.05283	-0.0224586	-0.0209106	-0.031566	-0.00445177	0.0136115	-0.0161081	-0.000746464	-0.010282	-0.011805	0.00363801	-0.018012	-0.0218724	-0.0160483	-0.00282277	-0.0459756	-0.0470472	-0.010775	0.0405658
GLYCOSPHINGOLIPID_BIOSYNTHESIS_GLOBO_SERIES	0.0804383	0.0883511	0.0523759	0.104243	0.0666999	0.0896343	0.0602789	0.0535113	0.0959509	0.0563246	0.0473479	0.0499178	0.0478175	0.0815027	0.0464428	0.0448422	0.0280526	0.0598272	0.0506457	0.0439387	0.118722	0.0637358	0.0841094	0.02869	0.0454429	0.0527336	0.0481491	0.047188	0.0833941	0.0994503	0.0620824	0.0561937	0.0789262	0.0301294	0.0622296	0.0609393	0.0226632	0.0590725	0.0254892	0.0438416	0.0288318	0.0355462	0.0717702
GLYCOSPHINGOLIPID_BIOSYNTHESIS_GANGLIO_SERIES	0.101517	0.124128	0.102102	0.160303	0.108582	0.11925	0.107099	0.130758	0.106849	0.104242	0.0895026	0.0995318	0.110442	0.102341	0.113472	0.114408	0.104417	0.0940623	0.111541	0.0887579	0.14625	0.0960582	0.144353	0.0984467	0.105413	0.0845738	0.0875403	0.109149	0.107614	0.174887	0.0876866	0.102096	0.0818088	0.125437	0.116277	0.10726	0.106546	0.106102	0.138707	0.0923472	0.0918075	0.102076	0.148214
RIBOFLAVIN_METABOLISM	0.103708	0.146321	0.154403	0.154275	0.144102	0.137984	0.168123	0.146913	0.13794	0.128958	0.150378	0.163625	0.150403	0.143731	0.143524	0.151476	0.135051	0.153432	0.13725	0.145151	0.120693	0.138501	0.116406	0.142047	0.125743	0.146267	0.182433	0.107373	0.0940706	-0.00865533	0.12471	0.10423	0.114875	0.131551	0.139923	0.168939	0.104439	0.110372	0.120251	0.109553	0.120686	0.124423	0.104622
NICOTINATE_AND_NICOTINAMIDE_METABOLISM	0.248558	0.267289	0.275271	0.183655	0.265543	0.230225	0.272901	0.233674	0.254272	0.246781	0.251514	0.279	0.271284	0.254445	0.258982	0.246525	0.245822	0.264563	0.24539	0.236453	0.235905	0.26096	0.208622	0.248164	0.245358	0.262069	0.291368	0.227657	0.21342	0.0793001	0.26483	0.225656	0.245558	0.244852	0.227324	0.254212	0.234553	0.239712	0.225892	0.269219	0.266239	0.238168	0.190284
PANTOTHENATE_AND_COA_BIOSYNTHESIS	0.28641	0.318193	0.333729	0.282004	0.313229	0.307988	0.331181	0.299375	0.30746	0.301961	0.30796	0.342438	0.317604	0.303928	0.327048	0.332141	0.322687	0.326869	0.313299	0.325848	0.293715	0.323499	0.266554	0.314985	0.302102	0.320118	0.336776	0.301882	0.276181	0.165606	0.311058	0.300078	0.312391	0.322755	0.314962	0.333649	0.311827	0.303183	0.304594	0.313059	0.305116	0.326829	0.321867
AMINOACYL_TRNA_BIOSYNTHESIS	0.355433	0.354672	0.340115	0.342228	0.343799	0.346365	0.355166	0.325468	0.353167	0.354536	0.346119	0.347376	0.351861	0.347526	0.330848	0.340409	0.335395	0.355484	0.352368	0.333204	0.309153	0.34593	0.336835	0.351928	0.338346	0.363554	0.344441	0.353641	0.334065	0.200099	0.36176	0.351783	0.359127	0.338101	0.331377	0.336005	0.36495	0.347682	0.331879	0.329362	0.364812	0.332204	0.252684
BASAL_TRANSCRIPTION_FACTORS	0.223491	0.246778	0.244865	0.216335	0.25145	0.236162	0.23813	0.227257	0.241738	0.233058	0.24223	0.232873	0.242878	0.246161	0.219993	0.226133	0.216922	0.243454	0.232296	0.229034	0.223123	0.233665	0.228219	0.239637	0.221374	0.240775	0.236832	0.241	0.224001	0.110006	0.247825	0.230592	0.248665	0.224244	0.214794	0.233895	0.235928	0.238805	0.234473	0.241265	0.260601	0.238489	0.170488
NON_HOMOLOGOUS_END_JOINING	0.139072	0.155175	0.165955	0.089824	0.171146	0.119125	0.159022	0.119995	0.150452	0.153986	0.14563	0.161562	0.160159	0.160041	0.152737	0.150893	0.135864	0.169207	0.151824	0.108705	0.119721	0.143775	0.088573	0.0925565	0.0751304	0.113171	0.135335	0.0927949	0.0580615	0.0294405	0.116956	0.0726738	0.0998519	0.105633	0.100681	0.140714	0.0902756	0.088831	0.08927	0.114495	0.146248	0.0844227	0.111617
SNARE_INTERACTIONS_IN_VESICULAR_TRANSPORT	0.205695	0.222119	0.214585	0.203319	0.211767	0.215405	0.220473	0.200013	0.210922	0.215929	0.212332	0.213669	0.21587	0.211105	0.176856	0.204263	0.196895	0.218044	0.21573	0.187613	0.161948	0.209223	0.171287	0.192289	0.169267	0.189006	0.211556	0.192749	0.181199	0.0758663	0.202217	0.185902	0.198555	0.201286	0.194509	0.189471	0.193724	0.189001	0.185487	0.181077	0.208487	0.191867	0.152329
LYSOSOME	0.253198	0.268564	0.263618	0.249	0.263703	0.264037	0.267383	0.259824	0.279517	0.268998	0.259194	0.263825	0.264199	0.273776	0.234908	0.258356	0.249429	0.273169	0.264926	0.241242	0.218764	0.259476	0.245124	0.23767	0.23838	0.251644	0.25794	0.232683	0.246161	0.149881	0.244643	0.236012	0.250786	0.236988	0.252238	0.252573	0.232509	0.258283	0.21807	0.244918	0.255522	0.248077	0.231832
CARDIAC_MUSCLE_CONTRACTION	0.109285	0.123463	0.090284	0.102785	0.101271	0.107706	0.0713882	0.10277	0.0810122	0.0928975	0.0997936	0.0892146	0.096261	0.0769532	0.162651	0.0864268	0.107304	0.0780625	0.090251	0.105484	0.10096	0.0769898	0.0962983	0.0973632	0.0932575	0.0737721	0.0897708	0.0887513	0.128641	0.164686	0.088784	0.111549	0.0920233	0.103972	0.111002	0.0994255	0.099617	0.102466	0.114425	0.0878756	0.0691311	0.098197	0.142567
RENIN_ANGIOTENSIN_SYSTEM	0.158341	0.161684	0.157191	0.204876	0.210582	0.197628	0.151536	0.210204	0.219541	0.204391	0.214168	0.198788	0.198346	0.175606	0.193385	0.203602	0.227246	0.208667	0.205521	0.197215	0.171569	0.174326	0.20754	0.175327	0.160822	0.154023	0.174546	0.176331	0.141538	0.179018	0.185377	0.150877	0.196413	0.170167	0.189347	0.172097	0.167165	0.190203	0.164242	0.136074	0.174276	0.193773	0.215682
CIRCADIAN_RHYTHM_MAMMAL	0.147069	0.116894	0.16494	0.119197	0.130209	0.125547	0.147112	0.124314	0.15911	0.122443	0.118859	0.128513	0.130042	0.134148	0.111389	0.130506	0.110033	0.194677	0.115173	0.162952	0.162106	0.18208	0.168392	0.169185	0.129288	0.203809	0.185079	0.157954	0.159544	0.128495	0.154575	0.182726	0.185417	0.189192	0.163246	0.108752	0.175018	0.173143	0.16864	0.179529	0.19792	0.154709	0.0836422
TASTE_TRANSDUCTION	-0.187767	-0.223352	-0.21693	-0.110937	-0.196513	-0.186366	-0.220082	-0.161382	-0.190458	-0.192811	-0.20807	-0.20664	-0.208871	-0.201391	-0.160393	-0.167276	-0.149981	-0.189138	-0.192217	-0.164087	-0.159628	-0.205965	-0.157206	-0.164396	-0.158701	-0.225713	-0.225631	-0.164014	-0.160789	0.0137652	-0.203116	-0.149441	-0.18855	-0.172398	-0.156867	-0.184261	-0.178689	-0.180444	-0.123578	-0.183086	-0.225935	-0.186229	-0.134876
PROXIMAL_TUBULE_BICARBONATE_RECLAMATION	0.221662	0.261574	0.227285	0.175999	0.230348	0.185711	0.208055	0.175134	0.215783	0.239069	0.215629	0.246525	0.204286	0.199209	0.227221	0.198394	0.230481	0.212501	0.203698	0.233669	0.233372	0.225306	0.209747	0.207165	0.21569	0.226762	0.253032	0.188453	0.198485	0.123234	0.223363	0.182852	0.208503	0.202842	0.213275	0.230767	0.191053	0.19517	0.175899	0.241317	0.221355	0.208413	0.187513
PATHOGENIC_ESCHERICHIA_COLI_INFECTION	0.280035	0.25992	0.254237	0.231905	0.251161	0.256454	0.25601	0.246437	0.244421	0.276948	0.249089	0.268058	0.262833	0.253497	0.255702	0.247715	0.265711	0.264636	0.268255	0.263132	0.254031	0.255263	0.245604	0.275661	0.267895	0.259512	0.271424	0.264356	0.278969	0.21498	0.266538	0.274599	0.26374	0.252421	0.25751	0.253779	0.270376	0.277795	0.274353	0.265126	0.271014	0.272651	0.217949
SYSTEMIC_LUPUS_ERYTHEMATOSUS	0.0985511	0.112971	0.10925	0.0535527	0.0915795	0.0726566	0.115493	0.089058	0.0964558	0.101877	0.0822649	0.0847489	0.0882031	0.0878763	0.0845142	0.0596455	0.0621462	0.0915422	0.101429	0.0462599	0.0527879	0.0941725	0.05985	0.0712125	0.0593938	0.0919659	0.0847485	0.0758119	0.0518202	0.0555097	0.0521856	0.0663885	0.0532931	0.0507634	0.036158	0.0584078	0.0617486	0.0648427	0.0421474	0.0602926	0.0801553	0.0596336	0.0715
PRIMARY_IMMUNODEFICIENCY	-0.0184057	-0.0103006	-0.0413639	-0.0706094	-0.0451583	-0.0661817	-0.04441	-0.0464909	-0.0168683	-0.0143849	-0.0378422	-0.0370154	-0.0601768	-0.0502152	-0.0516785	-0.0522495	-0.0430766	-0.035892	-0.0438393	-0.0922921	-0.0281334	-0.0319495	-0.0456176	-0.0682299	-0.0698764	-0.0614745	-0.0356584	-0.0506545	-0.0313644	-0.00674096	-0.0516211	-0.0197193	-0.0416809	-0.0808427	-0.0911847	-0.0575003	-0.0512971	-0.0420259	-0.036989	-0.04728	-0.0715736	-0.0608206	-0.0692882
HYPERTROPHIC_CARDIOMYOPATHY_HCM	0.0178474	-0.00384353	-0.0373895	-0.00672718	-0.0162596	-0.0226317	-0.047223	-0.0106389	-0.0321881	-0.0165878	-0.0246434	-0.0365488	-0.0441333	-0.0407682	0.0332548	-0.0306545	-0.0121336	-0.0429623	-0.0355388	-0.00209803	0.010045	-0.0369521	-0.0107646	-0.00602367	-0.0160314	-0.0310776	-0.0284471	-0.0185747	0.0329474	0.0933553	-0.0260316	0.0129324	-0.0210315	-0.0203918	-0.00896645	-0.0216924	-0.0001942	-0.00465991	0.0150397	-0.013027	-0.037199	-0.0146369	0.00213841
ARRHYTHMOGENIC_RIGHT_VENTRICULAR_CARDIOMYOPATHY_ARVC	0.0611714	0.024836	0.0155631	0.0178206	0.0278307	0.0177497	0.0108433	0.0388586	0.0149219	0.0398429	0.026798	0.0220045	0.007267	0.0122354	0.0438992	0.0274799	0.0439143	0.0193545	0.0222715	0.0543194	0.0536463	0.0231815	0.0417024	0.0409878	0.0425987	0.0231988	0.0270193	0.0326556	0.0620605	0.114298	0.0215598	0.0568091	0.0294737	0.0397215	0.0360572	0.0353438	0.0527348	0.0374097	0.058484	0.0438575	0.0236634	0.0417889	0.0596372
DILATED_CARDIOMYOPATHY	-0.0126005	-0.0322888	-0.0667724	-0.0527364	-0.0431934	-0.0554094	-0.0728164	-0.0440535	-0.0580072	-0.0476595	-0.0534981	-0.0651203	-0.0670243	-0.0644401	0.00485155	-0.0563713	-0.0497415	-0.0643824	-0.0628307	-0.0477372	-0.0192616	-0.0587582	-0.0417411	-0.0528292	-0.050853	-0.0665204	-0.0632492	-0.066189	-0.010076	0.0521109	-0.0661475	-0.0346197	-0.0580105	-0.0586697	-0.0482957	-0.0495364	-0.0409167	-0.0396843	-0.0354709	-0.0368562	-0.066321	-0.0545263	-0.0303424
GLYCOLYSIS_GLUCONEOGENESIS	0.286095	0.304367	0.297512	0.300325	0.295306	0.301083	0.292312	0.28656	0.295948	0.308017	0.297998	0.307743	0.29308	0.279387	0.29439	0.285203	0.294353	0.308209	0.290353	0.289487	0.271156	0.289876	0.261146	0.288443	0.287116	0.287991	0.308103	0.287178	0.285231	0.230434	0.285424	0.290552	0.282535	0.284754	0.290588	0.289975	0.282394	0.29075	0.286344	0.292917	0.29201	0.292188	0.286631
CITRATE_CYCLE_TCA_CYCLE	0.424021	0.445372	0.438523	0.416581	0.429121	0.433452	0.428955	0.409363	0.432777	0.43646	0.439538	0.450485	0.437695	0.415692	0.432564	0.425104	0.436996	0.442448	0.428343	0.42714	0.405889	0.430672	0.400147	0.430421	0.432232	0.431484	0.445715	0.428149	0.413644	0.253046	0.423071	0.431688	0.430129	0.429661	0.436353	0.425873	0.416297	0.436026	0.40732	0.425309	0.4365	0.429112	0.391481
PENTOSE_PHOSPHATE_PATHWAY	0.266548	0.264812	0.268656	0.258055	0.255783	0.267502	0.273914	0.250548	0.259883	0.261177	0.246956	0.254477	0.258787	0.244574	0.249443	0.241475	0.235569	0.278898	0.253564	0.254384	0.243857	0.265754	0.221183	0.264032	0.253865	0.273643	0.274511	0.25268	0.263592	0.188505	0.265766	0.262922	0.261979	0.238844	0.246545	0.259055	0.259863	0.270363	0.247072	0.287982	0.26738	0.258197	0.255397
PENTOSE_AND_GLUCURONATE_INTERCONVERSIONS	0.344184	0.399931	0.387852	0.378415	0.387825	0.399195	0.381405	0.397196	0.396296	0.403972	0.404193	0.397764	0.402171	0.399256	0.348986	0.387312	0.400165	0.396188	0.401556	0.37167	0.343221	0.383424	0.35895	0.362009	0.355289	0.361756	0.382703	0.38404	0.351336	0.235103	0.358439	0.355663	0.375426	0.38885	0.383014	0.40202	0.353535	0.362953	0.353478	0.334825	0.374517	0.388944	0.370507
FRUCTOSE_AND_MANNOSE_METABOLISM	0.247552	0.242603	0.243325	0.248889	0.220225	0.241144	0.248897	0.233913	0.250445	0.250258	0.221551	0.237288	0.228615	0.238366	0.246717	0.213495	0.222541	0.246615	0.243508	0.221203	0.203532	0.230638	0.218062	0.245487	0.205118	0.228235	0.229503	0.210355	0.210877	0.182799	0.222055	0.217817	0.227995	0.205214	0.20569	0.215178	0.21319	0.218059	0.21888	0.220508	0.219187	0.212915	0.224628
GALACTOSE_METABOLISM	0.117367	0.138791	0.132269	0.133616	0.134114	0.139911	0.13546	0.140597	0.145249	0.141216	0.120033	0.133165	0.135843	0.134983	0.125826	0.124882	0.122032	0.151574	0.125801	0.120759	0.103288	0.134349	0.122743	0.131889	0.101002	0.131473	0.138276	0.121401	0.137251	0.108676	0.130664	0.1291	0.131334	0.10419	0.137147	0.120564	0.115127	0.133764	0.118677	0.10813	0.113379	0.132621	0.147305
ASCORBATE_AND_ALDARATE_METABOLISM	0.377692	0.414833	0.408845	0.414372	0.408898	0.430607	0.40174	0.430454	0.413516	0.423285	0.426508	0.423509	0.42698	0.420374	0.399479	0.422568	0.44318	0.422331	0.430294	0.403251	0.373062	0.396451	0.385261	0.390805	0.39031	0.382979	0.408039	0.414165	0.381783	0.28462	0.380827	0.388294	0.401005	0.427405	0.421411	0.433881	0.383122	0.401682	0.399394	0.36221	0.394173	0.422637	0.415298
FATTY_ACID_METABOLISM	0.436243	0.470924	0.460908	0.462486	0.462454	0.473018	0.466419	0.455526	0.463769	0.466723	0.475026	0.476597	0.474361	0.467261	0.469524	0.466432	0.469861	0.468793	0.464426	0.458239	0.43852	0.462364	0.447	0.444807	0.458677	0.456251	0.472082	0.457372	0.436082	0.28889	0.463851	0.451736	0.468215	0.461729	0.473902	0.468029	0.435634	0.448639	0.44393	0.451723	0.45745	0.462356	0.447836
STEROID_BIOSYNTHESIS	0.275152	0.319996	0.307446	0.3492	0.326499	0.357256	0.342895	0.30816	0.304772	0.314573	0.364063	0.339329	0.345701	0.308413	0.310987	0.301401	0.300873	0.362628	0.296049	0.283445	0.259572	0.320221	0.245339	0.301005	0.322622	0.324161	0.310246	0.285375	0.278141	0.130924	0.316316	0.298986	0.309848	0.301811	0.277458	0.310628	0.274565	0.355678	0.284577	0.309705	0.294552	0.292657	0.225585
PRIMARY_BILE_ACID_BIOSYNTHESIS	0.398353	0.442681	0.420828	0.433373	0.430934	0.439491	0.426153	0.433825	0.422339	0.441962	0.440125	0.439877	0.439067	0.425801	0.442695	0.43605	0.448028	0.429222	0.42296	0.41844	0.432884	0.429238	0.38511	0.381316	0.398311	0.424465	0.430339	0.378718	0.377469	0.298816	0.400851	0.386169	0.397615	0.395542	0.434962	0.429497	0.378694	0.374633	0.353762	0.423335	0.369826	0.38743	0.42368
STEROID_HORMONE_BIOSYNTHESIS	0.259107	0.306509	0.298419	0.299625	0.307275	0.309555	0.309162	0.297551	0.30512	0.312352	0.313684	0.318507	0.311645	0.315482	0.28661	0.300105	0.307068	0.310623	0.295317	0.273405	0.266611	0.304874	0.268707	0.271293	0.262598	0.287113	0.303805	0.28062	0.260748	0.162978	0.27274	0.268619	0.287638	0.289389	0.293176	0.304747	0.267914	0.276137	0.270903	0.27246	0.294827	0.282465	0.280734
OXIDATIVE_PHOSPHORYLATION	0.386161	0.407009	0.403545	0.382809	0.389387	0.395113	0.403761	0.38939	0.391286	0.395471	0.395438	0.397988	0.405639	0.390508	0.386015	0.389056	0.3878	0.400754	0.39603	0.387006	0.349755	0.387323	0.362284	0.382787	0.379726	0.386151	0.39479	0.375291	0.367754	0.287842	0.386681	0.378109	0.385648	0.390242	0.387763	0.38722	0.371145	0.377071	0.36548	0.384767	0.388338	0.388346	0.390814
PURINE_METABOLISM	0.155957	0.174445	0.174808	0.144424	0.168715	0.158208	0.176149	0.147183	0.16994	0.167882	0.160796	0.165182	0.166897	0.173121	0.145713	0.16049	0.148251	0.178483	0.163995	0.147452	0.124879	0.161357	0.122321	0.139171	0.125762	0.155133	0.168338	0.139393	0.137792	0.083391	0.162256	0.135222	0.156882	0.141751	0.146064	0.154491	0.136115	0.143999	0.125904	0.154541	0.162299	0.15043	0.125624
PYRIMIDINE_METABOLISM	0.234454	0.246191	0.25274	0.20312	0.238719	0.234167	0.260655	0.224876	0.242946	0.243165	0.226551	0.239247	0.249916	0.249298	0.227895	0.224947	0.21582	0.24765	0.2464	0.214979	0.174214	0.229059	0.184678	0.221545	0.199176	0.231223	0.238071	0.216364	0.212409	0.121282	0.242871	0.212375	0.226358	0.216538	0.21264	0.224134	0.215373	0.22556	0.204715	0.234958	0.246686	0.220133	0.20833
ALANINE_ASPARTATE_AND_GLUTAMATE_METABOLISM	0.259506	0.287275	0.285521	0.282108	0.292376	0.293634	0.289759	0.275443	0.295526	0.289781	0.290818	0.298858	0.288425	0.290123	0.288853	0.29333	0.281787	0.291741	0.282913	0.288259	0.269384	0.286712	0.280044	0.291096	0.280144	0.288823	0.297216	0.286915	0.270795	0.219668	0.299029	0.282107	0.29471	0.284021	0.292144	0.293503	0.280476	0.284901	0.27952	0.284983	0.293464	0.288688	0.266428
GLYCINE_SERINE_AND_THREONINE_METABOLISM	0.369384	0.454359	0.446219	0.425016	0.451244	0.436082	0.447318	0.423118	0.443238	0.43686	0.449809	0.454535	0.445216	0.446444	0.437654	0.439778	0.436767	0.445286	0.429756	0.431319	0.403135	0.442798	0.41051	0.411831	0.42112	0.433169	0.453877	0.411585	0.406202	0.305073	0.432375	0.411801	0.434925	0.438561	0.439679	0.453873	0.404159	0.419637	0.396123	0.441886	0.435317	0.431016	0.423538
CYSTEINE_AND_METHIONINE_METABOLISM	0.321106	0.360005	0.35108	0.34678	0.358556	0.345624	0.357613	0.342494	0.353852	0.357865	0.360312	0.35801	0.352352	0.355893	0.344423	0.353943	0.353344	0.35861	0.350154	0.363155	0.333438	0.35623	0.340801	0.358858	0.359219	0.354659	0.365269	0.354522	0.345128	0.296952	0.36003	0.350661	0.360149	0.357024	0.363105	0.358449	0.348013	0.3498	0.35229	0.367294	0.365241	0.361852	0.352028
VALINE_LEUCINE_AND_ISOLEUCINE_DEGRADATION	0.482788	0.496931	0.499064	0.490778	0.493713	0.498231	0.497888	0.49016	0.489173	0.495215	0.493842	0.500297	0.492661	0.480308	0.499133	0.488959	0.501077	0.491167	0.49082	0.49049	0.472293	0.48148	0.462312	0.477605	0.486801	0.478355	0.496456	0.480978	0.464733	0.35026	0.478752	0.483974	0.48129	0.496625	0.500144	0.489317	0.468876	0.479657	0.46928	0.481803	0.478968	0.487528	0.484905
VALINE_LEUCINE_AND_ISOLEUCINE_BIOSYNTHESIS	0.24345	0.235671	0.232597	0.201461	0.215894	0.223509	0.253878	0.208653	0.252386	0.248322	0.223902	0.254905	0.229844	0.236102	0.233457	0.225136	0.237127	0.26231	0.242125	0.224795	0.217127	0.222263	0.202227	0.236972	0.225861	0.238341	0.212182	0.227031	0.19857	0.13808	0.229328	0.221608	0.234587	0.219074	0.203921	0.225462	0.246096	0.254505	0.216499	0.233208	0.232081	0.228924	0.202753
LYSINE_DEGRADATION	0.310259	0.341442	0.340345	0.331061	0.344773	0.335811	0.349238	0.329954	0.341478	0.337918	0.338603	0.340483	0.348946	0.349432	0.325223	0.343741	0.335694	0.348785	0.3338	0.328332	0.334844	0.341446	0.336684	0.317724	0.336797	0.337266	0.340108	0.306478	0.306891	0.20621	0.334318	0.312193	0.333503	0.332071	0.336084	0.345147	0.309953	0.333658	0.300437	0.326101	0.338385	0.329951	0.29981
ARGININE_AND_PROLINE_METABOLISM	0.273088	0.319328	0.298725	0.298791	0.304404	0.308812	0.303619	0.300021	0.297602	0.299027	0.302389	0.315212	0.309151	0.301875	0.31747	0.309379	0.307716	0.31206	0.302264	0.30436	0.293569	0.294852	0.298571	0.3083	0.311662	0.310076	0.313069	0.307996	0.298366	0.212795	0.30571	0.310629	0.310173	0.321103	0.309664	0.311811	0.29935	0.309546	0.302289	0.302147	0.322729	0.314375	0.289514
HISTIDINE_METABOLISM	0.308983	0.327314	0.335735	0.328341	0.343971	0.345042	0.337688	0.332881	0.347355	0.327508	0.342799	0.350779	0.343138	0.339782	0.325898	0.336187	0.329653	0.337794	0.336915	0.345013	0.361764	0.348197	0.361009	0.338046	0.36157	0.355638	0.363712	0.341478	0.330096	0.256937	0.353689	0.338078	0.364088	0.336479	0.348346	0.347578	0.334647	0.347032	0.324531	0.355379	0.342305	0.33795	0.331646
TYROSINE_METABOLISM	0.260467	0.276225	0.286862	0.288591	0.277407	0.290711	0.296656	0.260645	0.289192	0.26907	0.278973	0.279447	0.279765	0.29378	0.260659	0.277726	0.265907	0.288499	0.283265	0.282669	0.270222	0.281013	0.274997	0.264821	0.282341	0.279119	0.29076	0.273866	0.277611	0.237614	0.286237	0.278286	0.282107	0.27443	0.285002	0.274542	0.271352	0.279275	0.262236	0.279208	0.269701	0.273893	0.296203
PHENYLALANINE_METABOLISM	0.319602	0.314895	0.317802	0.324189	0.304608	0.326108	0.333128	0.291205	0.309811	0.308523	0.308901	0.314266	0.30506	0.310936	0.291228	0.301178	0.299617	0.317288	0.315732	0.319165	0.303163	0.31068	0.294998	0.299521	0.317101	0.312207	0.320267	0.313451	0.320029	0.228525	0.317106	0.317311	0.320696	0.30766	0.318825	0.307393	0.315954	0.320785	0.317612	0.331072	0.308131	0.310888	0.33631
TRYPTOPHAN_METABOLISM	0.344028	0.397916	0.381091	0.375957	0.39097	0.379035	0.366617	0.385092	0.381607	0.382207	0.396558	0.392428	0.383653	0.376782	0.380454	0.378639	0.387645	0.377914	0.382469	0.376258	0.37544	0.378019	0.376844	0.370682	0.378315	0.386427	0.394099	0.372701	0.368502	0.292091	0.370074	0.372249	0.383422	0.380566	0.386033	0.379487	0.363449	0.365159	0.353552	0.374188	0.373529	0.370273	0.380476
BETA_ALANINE_METABOLISM	0.397991	0.416296	0.413412	0.433507	0.41538	0.429026	0.415821	0.429775	0.417961	0.410878	0.422277	0.422983	0.420748	0.4103	0.426218	0.426063	0.430351	0.423569	0.421614	0.428593	0.400578	0.415392	0.412176	0.416607	0.426465	0.419055	0.417538	0.431449	0.417543	0.335968	0.415573	0.43282	0.420684	0.433164	0.437343	0.427418	0.416498	0.422725	0.41114	0.412297	0.41799	0.43073	0.434739
TAURINE_AND_HYPOTAURINE_METABOLISM	0.194654	0.206892	0.191831	0.207343	0.211915	0.206592	0.149371	0.246269	0.200358	0.232083	0.205355	0.20407	0.18635	0.194199	0.177231	0.209735	0.24228	0.214778	0.199102	0.20329	0.136312	0.177409	0.195978	0.194028	0.174088	0.172169	0.183446	0.180173	0.21313	0.249089	0.149714	0.204985	0.194209	0.229898	0.213276	0.184556	0.194769	0.189492	0.219825	0.17048	0.168391	0.195846	0.2821
SELENOAMINO_ACID_METABOLISM	0.346972	0.367502	0.361926	0.337149	0.366316	0.347244	0.358264	0.348762	0.363727	0.371446	0.360277	0.362945	0.351716	0.367146	0.340728	0.360041	0.35774	0.367055	0.349695	0.359122	0.332079	0.356745	0.353177	0.345737	0.343962	0.359347	0.362474	0.343199	0.345967	0.271604	0.35647	0.341439	0.362525	0.363661	0.348375	0.364669	0.354388	0.343169	0.32732	0.357137	0.355292	0.351483	0.320384
GLUTATHIONE_METABOLISM	0.326398	0.35114	0.333483	0.303553	0.333377	0.335447	0.297084	0.281982	0.335732	0.356333	0.302382	0.34191	0.33353	0.294211	0.27944	0.279208	0.338359	0.302663	0.295867	0.284254	0.299644	0.326145	0.277799	0.270508	0.272269	0.285324	0.343802	0.304376	0.325802	0.21635	0.291343	0.316031	0.275803	0.291649	0.289748	0.318481	0.301943	0.297653	0.300274	0.289168	0.330243	0.28752	0.296258
STARCH_AND_SUCROSE_METABOLISM	0.181456	0.226286	0.224104	0.213747	0.227949	0.221178	0.226544	0.21666	0.216802	0.235272	0.233239	0.240892	0.236716	0.223761	0.215833	0.222255	0.237832	0.246008	0.217608	0.218881	0.200705	0.221161	0.195142	0.210334	0.204871	0.220054	0.244097	0.22123	0.185778	0.109304	0.196704	0.194239	0.209786	0.226616	0.211618	0.240799	0.196087	0.204573	0.199034	0.200429	0.223387	0.229132	0.197406
AMINO_SUGAR_AND_NUCLEOTIDE_SUGAR_METABOLISM	0.255611	0.257955	0.265336	0.245213	0.255398	0.256146	0.278208	0.231475	0.253361	0.262574	0.249506	0.253999	0.257759	0.249729	0.245042	0.242128	0.236756	0.264708	0.260039	0.243874	0.223165	0.252905	0.240558	0.249406	0.242911	0.259956	0.270577	0.25643	0.22016	0.145733	0.260041	0.246587	0.260243	0.237012	0.229957	0.244998	0.254958	0.245472	0.233385	0.252647	0.259972	0.241184	0.219642
GLYCOSAMINOGLYCAN_BIOSYNTHESIS_CHONDROITIN_SULFATE	0.169581	0.151939	0.127772	0.105086	0.150349	0.114768	0.149885	0.108638	0.135782	0.130222	0.133403	0.10371	0.11765	0.14346	0.0338027	0.107993	0.0839878	0.111257	0.132961	0.160752	0.145095	0.153221	0.162506	0.147405	0.161409	0.154731	0.134618	0.16643	0.175072	0.0941756	0.1537	0.156477	0.166251	0.116758	0.120833	0.133078	0.169294	0.157438	0.138142	0.170352	0.152508	0.137761	0.11459
GLYCOSAMINOGLYCAN_BIOSYNTHESIS_HEPARAN_SULFATE	0.0367194	0.0843592	0.0493967	0.0638312	0.0597335	0.0677283	0.0920337	0.0418	0.0566455	0.0334789	0.0674152	0.0585988	0.0617052	0.0748709	0.0391721	0.050193	0.0301824	0.064812	0.0587917	0.0492278	0.0462162	0.0850021	0.0606395	0.0488312	0.0718684	0.0736403	0.048923	0.0809718	0.0576566	-0.00887642	0.0759077	0.0608865	0.0738096	0.0419822	0.0516267	0.0553067	0.0646239	0.0593789	0.0556837	0.0744212	0.0600318	0.0582201	0.0348262
INOSITOL_PHOSPHATE_METABOLISM	0.16359	0.150795	0.153367	0.141639	0.160194	0.1525	0.141722	0.156844	0.161972	0.16167	0.15912	0.163208	0.161161	0.15372	0.166061	0.167033	0.166788	0.170304	0.166215	0.133992	0.175852	0.159193	0.168537	0.144236	0.147235	0.152866	0.156196	0.136434	0.151185	0.114573	0.149823	0.14311	0.152302	0.163731	0.159746	0.157906	0.149659	0.170877	0.162411	0.15148	0.152952	0.151559	0.134474
PYRUVATE_METABOLISM	0.347201	0.373873	0.362435	0.365499	0.367588	0.372853	0.351348	0.352342	0.36542	0.380598	0.377936	0.380014	0.366876	0.348149	0.353448	0.358211	0.375184	0.377677	0.362409	0.352926	0.32548	0.351832	0.32685	0.347664	0.353332	0.354688	0.368559	0.349104	0.327384	0.244124	0.349116	0.357936	0.348824	0.354128	0.362005	0.355938	0.33874	0.355617	0.333795	0.34611	0.356713	0.354203	0.331395
GLYOXYLATE_AND_DICARBOXYLATE_METABOLISM	0.383272	0.397017	0.385509	0.387921	0.375564	0.393065	0.395565	0.386796	0.398419	0.382476	0.382285	0.385888	0.386587	0.387445	0.377542	0.383015	0.3749	0.39204	0.389864	0.396358	0.378725	0.37281	0.392717	0.394788	0.406756	0.384704	0.394343	0.40534	0.386828	0.267342	0.400734	0.398086	0.389242	0.359175	0.385357	0.379484	0.389385	0.389208	0.358483	0.404577	0.39057	0.37955	0.35169
PROPANOATE_METABOLISM	0.430891	0.45342	0.447943	0.449029	0.456325	0.445582	0.439085	0.439545	0.440073	0.460214	0.463213	0.459124	0.448335	0.431949	0.445173	0.438542	0.463558	0.454382	0.440335	0.447217	0.419402	0.43755	0.410833	0.431899	0.444972	0.441845	0.455047	0.439844	0.420185	0.331615	0.438363	0.445528	0.434227	0.450749	0.451119	0.448875	0.423451	0.435804	0.421215	0.438592	0.446283	0.436368	0.413772
BUTANOATE_METABOLISM	0.376776	0.39008	0.378066	0.413621	0.381281	0.40186	0.392121	0.392771	0.383268	0.407584	0.395631	0.416121	0.385336	0.380558	0.399987	0.371562	0.415728	0.402069	0.397628	0.380643	0.364458	0.375735	0.362305	0.370456	0.376298	0.362105	0.372159	0.357067	0.346093	0.317121	0.366249	0.367793	0.361272	0.385188	0.384408	0.378434	0.34652	0.364824	0.341094	0.349031	0.351967	0.370049	0.366225
ONE_CARBON_POOL_BY_FOLATE	0.39053	0.403062	0.375609	0.391677	0.402683	0.39893	0.38901	0.376271	0.403077	0.404369	0.402257	0.404644	0.391665	0.407428	0.394512	0.396458	0.399016	0.39851	0.408107	0.409334	0.381879	0.391327	0.404951	0.411952	0.407178	0.407198	0.382463	0.412586	0.406015	0.321946	0.419322	0.412781	0.420892	0.389264	0.396052	0.387413	0.424092	0.416978	0.393674	0.411777	0.421877	0.411387	0.355964
FOLATE_BIOSYNTHESIS	0.181826	0.236452	0.229644	0.208459	0.222816	0.232425	0.243014	0.212847	0.220217	0.229177	0.233531	0.240124	0.234188	0.227593	0.193944	0.227717	0.224857	0.223508	0.242621	0.219009	0.148777	0.212353	0.194397	0.217736	0.206396	0.239208	0.241353	0.250133	0.181719	0.0937714	0.237006	0.241175	0.251699	0.254467	0.234421	0.230036	0.231217	0.226489	0.215676	0.23372	0.257776	0.248189	0.201881
RETINOL_METABOLISM	0.319052	0.384947	0.353929	0.366691	0.359207	0.387472	0.372086	0.369971	0.3704	0.389178	0.38404	0.388712	0.391217	0.370143	0.369995	0.376986	0.383483	0.370904	0.366515	0.358593	0.347022	0.380551	0.337909	0.340336	0.339273	0.342354	0.374464	0.345463	0.322198	0.257324	0.353209	0.331234	0.355058	0.366831	0.367701	0.392585	0.327564	0.35307	0.339552	0.345052	0.356	0.366984	0.360823
PORPHYRIN_AND_CHLOROPHYLL_METABOLISM	0.301054	0.350311	0.330859	0.309622	0.329396	0.331176	0.329467	0.325558	0.331296	0.33915	0.346173	0.340587	0.342064	0.337648	0.311949	0.324679	0.330037	0.341396	0.337641	0.314844	0.2827	0.32255	0.301058	0.305086	0.302973	0.322372	0.337081	0.317159	0.277339	0.159652	0.307197	0.301389	0.31835	0.331191	0.317022	0.336026	0.294297	0.308627	0.285497	0.286544	0.330249	0.321455	0.274513
TERPENOID_BACKBONE_BIOSYNTHESIS	0.389478	0.413887	0.410797	0.469496	0.405404	0.46361	0.425884	0.441981	0.421143	0.420326	0.45101	0.417371	0.437312	0.400874	0.406414	0.404508	0.420484	0.452479	0.425545	0.380886	0.331273	0.378288	0.359746	0.387187	0.395879	0.398003	0.388837	0.403537	0.388656	0.298626	0.379483	0.397914	0.41218	0.415934	0.403072	0.38934	0.38536	0.420694	0.381394	0.37274	0.3833	0.390232	0.379434
LIMONENE_AND_PINENE_DEGRADATION	0.555829	0.562808	0.549977	0.558861	0.558	0.556085	0.566431	0.548731	0.554045	0.558638	0.561421	0.563121	0.554564	0.55361	0.553128	0.553165	0.563365	0.56198	0.554771	0.558018	0.546444	0.552205	0.546606	0.534259	0.55683	0.551786	0.558781	0.540043	0.531459	0.481179	0.553505	0.549095	0.549833	0.560066	0.5549	0.564649	0.528169	0.541999	0.519265	0.551833	0.537157	0.553132	0.532454
NITROGEN_METABOLISM	0.134409	0.196962	0.167809	0.150736	0.169324	0.159697	0.181386	0.139823	0.17365	0.180204	0.161806	0.174465	0.172977	0.148578	0.184008	0.169391	0.175326	0.167434	0.147962	0.180854	0.163535	0.168042	0.142604	0.182265	0.168793	0.188806	0.181688	0.174926	0.155181	0.127402	0.162677	0.164646	0.169815	0.160569	0.172574	0.176149	0.15513	0.156108	0.187367	0.169062	0.185418	0.172918	0.12251
SULFUR_METABOLISM	0.169327	0.20444	0.2125	0.244282	0.237354	0.25487	0.232158	0.222839	0.227181	0.220978	0.232712	0.210284	0.250872	0.243352	0.200318	0.290721	0.248069	0.236228	0.239078	0.170363	0.203269	0.175093	0.220199	0.161292	0.168073	0.155004	0.188619	0.181039	0.190791	0.209543	0.196662	0.185658	0.213077	0.246591	0.217982	0.226235	0.206288	0.217944	0.174097	0.147219	0.160927	0.205641	0.20719
METABOLISM_OF_XENOBIOTICS_BY_CYTOCHROME_P450	0.360228	0.393131	0.379299	0.358802	0.378795	0.396272	0.35678	0.35961	0.382292	0.399223	0.371038	0.401136	0.392922	0.363531	0.356739	0.357418	0.39845	0.359591	0.359973	0.355939	0.367154	0.387854	0.342741	0.34292	0.34527	0.343696	0.399357	0.381115	0.374211	0.301578	0.356257	0.372985	0.352061	0.363374	0.364925	0.391369	0.36986	0.35628	0.373124	0.341466	0.382222	0.364638	0.373638
DRUG_METABOLISM_CYTOCHROME_P450	0.38448	0.417545	0.401391	0.39159	0.399193	0.421452	0.382363	0.379144	0.405693	0.425527	0.39139	0.425497	0.412013	0.385893	0.378345	0.382167	0.422821	0.388325	0.375048	0.375998	0.393891	0.405819	0.360321	0.357986	0.360589	0.355352	0.416084	0.388518	0.383479	0.303126	0.37577	0.379586	0.365201	0.383283	0.381327	0.413499	0.376581	0.364867	0.38391	0.363152	0.395744	0.378957	0.378937
DRUG_METABOLISM_OTHER_ENZYMES	0.320915	0.367734	0.355561	0.340232	0.352589	0.363099	0.370063	0.354509	0.366189	0.376017	0.363072	0.376969	0.373015	0.361044	0.352311	0.357666	0.366511	0.365096	0.357809	0.340992	0.315211	0.356649	0.324498	0.337785	0.322898	0.334307	0.355115	0.331151	0.320059	0.198979	0.35163	0.319864	0.348865	0.356093	0.350483	0.369778	0.314765	0.348075	0.329168	0.335355	0.358443	0.356371	0.331137
BIOSYNTHESIS_OF_UNSATURATED_FATTY_ACIDS	0.367387	0.37098	0.406258	0.412905	0.421576	0.433546	0.376021	0.43428	0.434424	0.434936	0.424975	0.4117	0.448104	0.388761	0.403314	0.394421	0.42555	0.417932	0.39988	0.374318	0.331344	0.419293	0.355663	0.357143	0.387529	0.368776	0.390653	0.357049	0.348965	0.285859	0.36717	0.369691	0.384103	0.393708	0.384787	0.399732	0.34629	0.392443	0.377575	0.39364	0.365142	0.405005	0.40074
ABC_TRANSPORTERS	0.125495	0.135654	0.124861	0.104858	0.14004	0.128845	0.137049	0.12595	0.139905	0.134813	0.131095	0.144728	0.140263	0.143781	0.140632	0.144375	0.142606	0.145095	0.134316	0.104117	0.115483	0.131748	0.123723	0.0994165	0.111403	0.111791	0.124652	0.0867978	0.0965152	0.0649664	0.101269	0.0951713	0.118603	0.116985	0.12136	0.125703	0.095571	0.121696	0.101116	0.127609	0.111939	0.120242	0.11847
RIBOSOME	0.454505	0.431988	0.460794	0.406081	0.431707	0.435384	0.452923	0.42259	0.424365	0.421779	0.429813	0.427449	0.442168	0.42362	0.414205	0.42066	0.413668	0.431456	0.41915	0.450852	0.44007	0.426495	0.400882	0.449471	0.425195	0.448352	0.453358	0.457986	0.445886	0.402301	0.43455	0.434784	0.434633	0.431588	0.434683	0.427709	0.447941	0.428827	0.428206	0.432961	0.45565	0.430064	0.405742
RNA_DEGRADATION	0.304733	0.31232	0.307266	0.278495	0.302922	0.297391	0.319035	0.28833	0.30028	0.3107	0.309786	0.312651	0.303375	0.306406	0.300939	0.295038	0.290677	0.308887	0.30292	0.302032	0.293472	0.30471	0.288002	0.313798	0.313	0.313572	0.30972	0.323466	0.28431	0.171456	0.317399	0.299795	0.315547	0.298077	0.296291	0.317122	0.315781	0.303081	0.309722	0.322809	0.329711	0.299776	0.25622
RNA_POLYMERASE	0.22269	0.256901	0.259782	0.197038	0.242356	0.233389	0.261529	0.193037	0.229037	0.240451	0.235511	0.241291	0.249312	0.23929	0.209276	0.222446	0.210508	0.256373	0.234788	0.2229	0.162697	0.235841	0.161288	0.251374	0.195076	0.252707	0.253877	0.245933	0.218212	0.0785174	0.26268	0.238305	0.25033	0.240841	0.210351	0.228379	0.244068	0.239875	0.212062	0.255293	0.281291	0.240232	0.207308
DNA_REPLICATION	0.186964	0.183261	0.174271	0.149326	0.196541	0.170164	0.194162	0.134918	0.202239	0.208866	0.173651	0.171018	0.189099	0.20736	0.138144	0.152893	0.145641	0.195969	0.218095	0.14296	0.115732	0.16812	0.124441	0.130069	0.118016	0.174834	0.169636	0.135472	0.11943	0.0533494	0.162137	0.118864	0.153329	0.121438	0.133273	0.147919	0.1249	0.150144	0.136047	0.16718	0.171856	0.123258	0.123658
SPLICEOSOME	0.317104	0.316391	0.324019	0.283161	0.319779	0.298439	0.318829	0.282901	0.309344	0.320241	0.320003	0.318754	0.318238	0.314726	0.30282	0.298235	0.294446	0.322104	0.311434	0.329167	0.307383	0.315597	0.28705	0.331014	0.314032	0.345069	0.326981	0.339486	0.304251	0.187788	0.332709	0.321332	0.32904	0.312509	0.299892	0.317158	0.336057	0.312917	0.311151	0.338825	0.353216	0.317912	0.241046
PROTEASOME	0.396903	0.410641	0.412762	0.389566	0.40013	0.406067	0.413447	0.390224	0.412478	0.403584	0.4014	0.401895	0.412559	0.400751	0.385205	0.39285	0.386696	0.412686	0.413701	0.386258	0.340826	0.398229	0.363379	0.397157	0.384692	0.402789	0.404175	0.403379	0.373415	0.265978	0.399551	0.38967	0.392906	0.395609	0.382234	0.386123	0.391617	0.390979	0.381573	0.39643	0.408617	0.391358	0.370283
PROTEIN_EXPORT	0.447192	0.455521	0.47241	0.411076	0.446885	0.441175	0.469554	0.435184	0.441552	0.452756	0.452961	0.461442	0.45738	0.439951	0.457335	0.442542	0.442193	0.462928	0.450267	0.455052	0.417758	0.451531	0.420598	0.446416	0.445994	0.453668	0.456438	0.463223	0.396703	0.282249	0.453876	0.440067	0.455284	0.449218	0.427352	0.445326	0.463794	0.421629	0.43971	0.428915	0.468965	0.42986	0.376508
PPAR_SIGNALING_PATHWAY	0.250852	0.27773	0.287595	0.301614	0.281777	0.295601	0.271694	0.290078	0.293272	0.291132	0.285444	0.293315	0.281825	0.276581	0.291953	0.279386	0.290741	0.288733	0.293829	0.257745	0.257586	0.27133	0.272593	0.265492	0.264638	0.267368	0.277878	0.260562	0.246183	0.186429	0.255933	0.262083	0.275315	0.265783	0.289887	0.267444	0.256565	0.283296	0.277006	0.265633	0.266754	0.282537	0.285717
BASE_EXCISION_REPAIR	0.177107	0.217324	0.225125	0.178845	0.227487	0.205361	0.232799	0.178864	0.214388	0.207626	0.203184	0.20782	0.229869	0.228848	0.158333	0.204723	0.173573	0.219841	0.215146	0.163178	0.153299	0.2015	0.164693	0.142014	0.15317	0.182883	0.205709	0.137617	0.128347	0.0582128	0.201526	0.138698	0.186945	0.169015	0.16074	0.189573	0.1517	0.169331	0.142073	0.181523	0.190447	0.155895	0.155419
NUCLEOTIDE_EXCISION_REPAIR	0.265113	0.285166	0.284738	0.256054	0.293008	0.278838	0.288963	0.253601	0.280841	0.289099	0.284494	0.286832	0.292701	0.285619	0.251066	0.266273	0.258318	0.286097	0.282907	0.260363	0.235386	0.274667	0.24014	0.251668	0.235849	0.273981	0.279585	0.24587	0.231197	0.132999	0.270171	0.240751	0.265563	0.254118	0.250735	0.268844	0.242218	0.256265	0.245232	0.267417	0.283023	0.250074	0.224396
MISMATCH_REPAIR	0.224948	0.229838	0.243413	0.195327	0.245282	0.227325	0.239674	0.209928	0.247169	0.251231	0.235793	0.235872	0.243486	0.249919	0.227594	0.227061	0.222542	0.241847	0.258724	0.198377	0.156167	0.218643	0.192246	0.191022	0.18103	0.207137	0.212415	0.204552	0.176922	0.105933	0.217397	0.189174	0.214532	0.194687	0.205499	0.214463	0.183952	0.202394	0.2034	0.205934	0.210783	0.198038	0.205622
HOMOLOGOUS_RECOMBINATION	0.0879455	0.0856803	0.103355	0.0553534	0.106769	0.0776268	0.115571	0.0697503	0.0985328	0.105594	0.0827436	0.0999417	0.102383	0.107732	0.0883842	0.0840093	0.0700844	0.109668	0.0975088	0.0555671	0.0532211	0.0876503	0.062092	0.0652035	0.0547594	0.0721015	0.0893802	0.0747357	0.0431239	0.00510702	0.0763765	0.0598606	0.0755174	0.0529553	0.049833	0.0789937	0.0556078	0.0714027	0.0607835	0.0816832	0.0892373	0.0530505	0.045753
MAPK_SIGNALING_PATHWAY	0.0827069	0.0773108	0.0730015	0.0649685	0.0777427	0.0711625	0.0710407	0.0712691	0.0788812	0.0831758	0.0728572	0.0762919	0.0749962	0.0806922	0.0697654	0.0747606	0.0692368	0.0782115	0.0730501	0.0823895	0.0936573	0.0872172	0.0813897	0.0864507	0.0847873	0.0915911	0.0986497	0.0837578	0.100275	0.0808646	0.0915608	0.0943406	0.0922609	0.0794819	0.0836878	0.0835852	0.0867335	0.0940069	0.09382	0.0946739	0.0968158	0.0936325	0.0648391
ERBB_SIGNALING_PATHWAY	0.134484	0.149798	0.143999	0.132448	0.151506	0.140745	0.161718	0.131389	0.156017	0.157112	0.153339	0.158687	0.151693	0.159233	0.133367	0.151635	0.140477	0.162001	0.145736	0.14418	0.158405	0.164775	0.14577	0.140419	0.141268	0.156899	0.169718	0.125514	0.13606	0.0794153	0.152435	0.13491	0.158583	0.14203	0.151175	0.150193	0.128951	0.149156	0.124815	0.145013	0.159836	0.151778	0.104967
CALCIUM_SIGNALING_PATHWAY	-0.0364191	-0.024018	-0.0339395	-0.0270937	-0.0313702	-0.0318411	-0.0328644	-0.0334651	-0.0336712	-0.0361354	-0.0331024	-0.0344245	-0.0279678	-0.0358273	-0.0106531	-0.0300926	-0.0276908	-0.0268925	-0.0289898	-0.0387838	-0.0205012	-0.0307611	-0.0316001	-0.0420334	-0.0337811	-0.0351948	-0.022102	-0.0401945	-0.0205666	0.00736809	-0.0372855	-0.0284231	-0.0337671	-0.0304297	-0.0300137	-0.0308961	-0.0345378	-0.0236438	-0.0333603	-0.015146	-0.0309048	-0.0298372	-0.0283382
CYTOKINE_CYTOKINE_RECEPTOR_INTERACTION	-0.00331018	-0.000979604	-0.0189827	-0.015758	-0.0245956	-0.0308625	-0.029345	-0.00753694	-0.00782811	-0.00645254	-0.0263879	-0.0170416	-0.0393328	-0.0216243	-0.0097789	-0.0237762	-0.0153987	-0.024818	-0.0212723	0.00542855	-0.00549555	-0.00773613	-0.011216	0.0255445	0.0154015	0.0240949	0.0407571	0.0118715	0.0410538	0.04598	0.0237416	0.0475279	0.0182379	-0.00742191	0.00354558	-0.0167403	0.0223475	0.0156488	0.023688	0.0203317	0.00493982	0.0250765	0.0145085
CHEMOKINE_SIGNALING_PATHWAY	0.110625	0.126803	0.105889	0.076565	0.104757	0.0876421	0.101872	0.104501	0.122953	0.112777	0.0979162	0.109693	0.0930381	0.110728	0.0952221	0.0973818	0.0910212	0.115179	0.104725	0.103638	0.103525	0.116123	0.100012	0.110759	0.112926	0.122017	0.142134	0.0923033	0.128578	0.0816108	0.12473	0.120087	0.115345	0.0785853	0.0995626	0.0993704	0.103368	0.114791	0.0981014	0.128976	0.112103	0.11961	0.100523
PHOSPHATIDYLINOSITOL_SIGNALING_SYSTEM	0.140492	0.135193	0.131994	0.128409	0.145929	0.134425	0.126467	0.131575	0.144586	0.141865	0.142173	0.146259	0.138213	0.13955	0.14123	0.145662	0.142642	0.151494	0.139835	0.1134	0.157107	0.142169	0.147956	0.118743	0.126139	0.132521	0.142564	0.110829	0.12122	0.108846	0.127439	0.114078	0.128223	0.130954	0.133792	0.134886	0.114558	0.145136	0.124847	0.12755	0.128324	0.127972	0.120956
NEUROACTIVE_LIGAND_RECEPTOR_INTERACTION	-0.185674	-0.187738	-0.190477	-0.12528	-0.186604	-0.164508	-0.19594	-0.15213	-0.171499	-0.185247	-0.181778	-0.186726	-0.18957	-0.193635	-0.152155	-0.167175	-0.160055	-0.199486	-0.17537	-0.169584	-0.175712	-0.185678	-0.153878	-0.164555	-0.172589	-0.188469	-0.181438	-0.158693	-0.144766	-0.0415922	-0.192751	-0.151886	-0.178506	-0.16704	-0.149892	-0.179738	-0.171583	-0.166383	-0.148518	-0.19357	-0.199832	-0.160828	-0.119199
CELL_CYCLE	0.179206	0.162105	0.161961	0.153075	0.164647	0.155184	0.16948	0.156704	0.179661	0.186755	0.159794	0.165635	0.160347	0.179564	0.159022	0.157367	0.162796	0.183301	0.189575	0.161831	0.146145	0.163882	0.144084	0.165232	0.160715	0.167269	0.15807	0.165801	0.16338	0.135176	0.157977	0.166679	0.156941	0.158064	0.16067	0.150492	0.167958	0.158445	0.165707	0.158968	0.174612	0.162015	0.131963
OOCYTE_MEIOSIS	0.136642	0.14117	0.147501	0.119862	0.140129	0.133656	0.153335	0.126691	0.149884	0.143124	0.139351	0.13929	0.143836	0.147828	0.129704	0.135545	0.120987	0.154208	0.144464	0.119676	0.118937	0.142815	0.107342	0.110552	0.11678	0.133201	0.139034	0.113536	0.116388	0.0612558	0.121446	0.113066	0.124356	0.116852	0.121494	0.128907	0.109306	0.116094	0.102957	0.131578	0.140746	0.116213	0.0995287
P53_SIGNALING_PATHWAY	0.179013	0.168816	0.170595	0.160101	0.173095	0.166225	0.167323	0.182023	0.177634	0.18681	0.176994	0.183367	0.172832	0.182538	0.166863	0.163054	0.186337	0.193222	0.182695	0.181225	0.158724	0.17491	0.151274	0.173215	0.168046	0.182861	0.187733	0.180657	0.171151	0.138776	0.174951	0.1759	0.169439	0.176311	0.168346	0.16907	0.177209	0.179256	0.18112	0.187569	0.194846	0.186671	0.168997
UBIQUITIN_MEDIATED_PROTEOLYSIS	0.222526	0.228447	0.232636	0.198632	0.227683	0.209766	0.238301	0.203523	0.228876	0.22886	0.228162	0.23294	0.227668	0.235526	0.216548	0.216428	0.212768	0.240394	0.221319	0.21323	0.205377	0.230958	0.198417	0.212663	0.21649	0.231962	0.231007	0.209607	0.188498	0.101848	0.225049	0.202147	0.221866	0.212243	0.203469	0.221299	0.210188	0.206854	0.196237	0.239113	0.248431	0.21416	0.145206
REGULATION_OF_AUTOPHAGY	0.0368425	0.0390167	0.0586717	0.0575502	0.044461	0.0280404	0.0454853	0.0382514	0.0650282	0.0536447	0.0653802	0.0600437	0.0463861	0.0230502	0.057264	0.0334902	0.0602167	0.0356207	0.0386097	0.0435037	0.0321879	0.0405017	0.0205548	0.0358704	0.0373323	0.0600421	0.0466214	0.0373082	-0.00491093	-0.0126122	0.0407318	0.035034	0.0215589	0.0507493	0.0404757	0.0378241	0.0101118	0.0119986	0.0270782	0.030402	0.0669355	0.031562	0.00302834
ENDOCYTOSIS	0.191195	0.186328	0.190995	0.151735	0.193285	0.172515	0.191152	0.168451	0.18257	0.186325	0.184262	0.184251	0.19067	0.194689	0.171084	0.184065	0.166569	0.196319	0.180636	0.177057	0.185118	0.194193	0.182063	0.176769	0.179268	0.193164	0.196483	0.162468	0.17772	0.135683	0.183112	0.165903	0.187047	0.171956	0.167481	0.181516	0.167572	0.182765	0.167774	0.193611	0.190639	0.176133	0.152422
PEROXISOME	0.346947	0.377851	0.381147	0.350843	0.372136	0.374525	0.382071	0.358944	0.370211	0.376708	0.379673	0.378598	0.38574	0.371107	0.366818	0.370474	0.371162	0.384747	0.372181	0.342835	0.327076	0.369533	0.3344	0.336393	0.347606	0.356055	0.377181	0.339165	0.314788	0.175131	0.35199	0.33364	0.353319	0.364427	0.351254	0.36111	0.318716	0.340072	0.319499	0.346982	0.343668	0.346668	0.32745
MTOR_SIGNALING_PATHWAY	0.168492	0.168332	0.181169	0.120244	0.176715	0.14806	0.176892	0.149218	0.172589	0.174046	0.170203	0.180581	0.179294	0.177456	0.15423	0.166565	0.15507	0.184383	0.164955	0.15389	0.176132	0.173896	0.163083	0.146135	0.161481	0.174116	0.185908	0.131305	0.13405	0.0757136	0.166074	0.13812	0.163693	0.142428	0.144129	0.164844	0.135007	0.157891	0.130368	0.17514	0.183513	0.152047	0.124597
APOPTOSIS	0.149215	0.16365	0.16588	0.138253	0.157881	0.142635	0.168951	0.141019	0.167277	0.168506	0.153968	0.169641	0.157693	0.167806	0.133196	0.14566	0.142481	0.171094	0.153763	0.148472	0.119104	0.163943	0.123922	0.174253	0.150766	0.186494	0.191933	0.164507	0.164383	0.0526354	0.184593	0.168618	0.180931	0.151052	0.150753	0.149092	0.156698	0.179531	0.159116	0.18946	0.199405	0.18208	0.102922
VASCULAR_SMOOTH_MUSCLE_CONTRACTION	0.123439	0.123962	0.105837	0.098054	0.121282	0.1117	0.107359	0.104886	0.112991	0.107753	0.11204	0.108996	0.118995	0.117725	0.111914	0.113867	0.110206	0.11407	0.113868	0.119093	0.146049	0.125044	0.122245	0.0976625	0.119385	0.109698	0.122545	0.0984014	0.120906	0.103708	0.115701	0.101055	0.123151	0.091924	0.114849	0.136219	0.104522	0.111212	0.108784	0.139777	0.122533	0.110291	0.109876
WNT_SIGNALING_PATHWAY	0.0981838	0.0946549	0.0844791	0.0593683	0.0913255	0.0673772	0.0895198	0.0658046	0.0842112	0.105831	0.090621	0.0910475	0.0782617	0.0967412	0.062237	0.0809713	0.0773784	0.0981779	0.0805009	0.090249	0.0912512	0.0996392	0.0690513	0.079125	0.0766771	0.100932	0.107864	0.0834885	0.0871346	0.0510236	0.0960103	0.0856642	0.0935609	0.0813756	0.0753761	0.0900421	0.078283	0.0793174	0.0817462	0.104341	0.111423	0.0886369	0.0436493
DORSO_VENTRAL_AXIS_FORMATION	0.108725	0.112083	0.0920805	0.0791379	0.118831	0.0875668	0.101369	0.0898764	0.116812	0.108725	0.0994978	0.10348	0.0925265	0.128199	0.0833414	0.0971644	0.0785539	0.109928	0.0923118	0.103897	0.124338	0.113881	0.129399	0.101706	0.120071	0.134457	0.125499	0.102694	0.117615	0.0487322	0.111479	0.119437	0.130204	0.0922619	0.0855439	0.108333	0.107806	0.125654	0.0959917	0.133448	0.135577	0.116939	0.0348027
NOTCH_SIGNALING_PATHWAY	0.136361	0.139606	0.128532	0.0895559	0.146283	0.0995306	0.128471	0.0938567	0.127766	0.144488	0.118591	0.132022	0.118174	0.137658	0.114197	0.113475	0.100634	0.140106	0.12011	0.109951	0.147287	0.143105	0.109878	0.105209	0.118242	0.142635	0.153837	0.10923	0.0982882	0.0123656	0.134362	0.100634	0.135889	0.11932	0.0905784	0.121807	0.11218	0.117054	0.0788655	0.151652	0.153899	0.124743	0.0367461
HEDGEHOG_SIGNALING_PATHWAY	-0.0676255	-0.0733373	-0.0793849	-0.0851352	-0.0707379	-0.0820053	-0.0689707	-0.0918551	-0.0847006	-0.0563161	-0.076168	-0.0741265	-0.0804501	-0.0639569	-0.084172	-0.0705009	-0.0686988	-0.061533	-0.0731869	-0.0987525	-0.0719274	-0.077136	-0.106154	-0.0948227	-0.103967	-0.0844806	-0.075228	-0.0994716	-0.0757767	-0.0280842	-0.0791517	-0.0759445	-0.0851277	-0.0781141	-0.0901647	-0.0765268	-0.0921781	-0.0836922	-0.0826732	-0.0791054	-0.0647952	-0.0842725	-0.105809
TGF_BETA_SIGNALING_PATHWAY	0.16384	0.148357	0.153157	0.0840782	0.148033	0.104701	0.144636	0.12167	0.134768	0.156209	0.135146	0.151701	0.128183	0.145394	0.132795	0.13662	0.127491	0.144549	0.131645	0.159861	0.174625	0.159637	0.141403	0.147054	0.159292	0.170894	0.177743	0.13974	0.134129	0.103653	0.158488	0.145146	0.147524	0.145868	0.125862	0.159144	0.155764	0.13868	0.131096	0.175677	0.178313	0.147952	0.0956283
AXON_GUIDANCE	0.0437627	0.031987	0.0333256	0.0170618	0.0370232	0.0201462	0.037575	0.0318566	0.0396633	0.042912	0.0245883	0.0269595	0.021667	0.0425533	0.0173849	0.0261935	0.0245936	0.0391375	0.0278775	0.0382575	0.0509955	0.0375395	0.0440385	0.0399461	0.0371469	0.049698	0.0497238	0.0401104	0.0586008	0.0541061	0.0423153	0.0525096	0.0461566	0.0183141	0.0363161	0.0297097	0.0324683	0.0365732	0.0467119	0.0607441	0.0472591	0.043459	0.0437505
VEGF_SIGNALING_PATHWAY	0.112499	0.122291	0.116326	0.112905	0.124355	0.121937	0.128537	0.120731	0.126396	0.130703	0.121047	0.128839	0.12206	0.125828	0.112348	0.133313	0.124475	0.130553	0.119859	0.103359	0.131464	0.121243	0.133795	0.116297	0.128984	0.125375	0.142393	0.104105	0.133451	0.104796	0.121212	0.12202	0.130516	0.11656	0.124194	0.122498	0.12029	0.13217	0.104677	0.122524	0.121738	0.133804	0.107236
FOCAL_ADHESION	0.190641	0.172056	0.161768	0.150514	0.171652	0.151466	0.157013	0.157627	0.165444	0.184316	0.160914	0.160846	0.145183	0.16368	0.166434	0.155069	0.163742	0.17234	0.157141	0.168574	0.188344	0.166236	0.172402	0.159133	0.171787	0.156057	0.165482	0.155156	0.185443	0.160437	0.159302	0.166246	0.165274	0.147553	0.154409	0.166526	0.164296	0.159594	0.166315	0.183292	0.163532	0.167844	0.128795
ECM_RECEPTOR_INTERACTION	0.157914	0.10251	0.0931032	0.110238	0.115593	0.0914814	0.0761662	0.114586	0.105855	0.138905	0.0982735	0.0928389	0.0664409	0.0960766	0.0903539	0.0830341	0.112995	0.107078	0.0956609	0.115764	0.13061	0.0974988	0.122441	0.0962782	0.11465	0.0893719	0.0830437	0.0874726	0.142304	0.158406	0.0793669	0.108205	0.0924737	0.077219	0.0963185	0.107438	0.106946	0.0916996	0.109081	0.127557	0.082713	0.102154	0.0831484
CELL_ADHESION_MOLECULES_CAMS	0.146581	0.143575	0.13343	0.106686	0.138796	0.115014	0.119682	0.132464	0.144747	0.153723	0.133129	0.123492	0.120513	0.139009	0.143478	0.124257	0.133884	0.127602	0.133085	0.113691	0.146369	0.147426	0.139981	0.123889	0.130088	0.145556	0.154912	0.1255	0.14227	0.138453	0.111945	0.134446	0.126339	0.111169	0.123347	0.133702	0.121178	0.138944	0.1146	0.131276	0.11025	0.142153	0.11406
ADHERENS_JUNCTION	0.198484	0.209507	0.205727	0.188351	0.214031	0.201115	0.204961	0.200918	0.209067	0.205288	0.213771	0.213787	0.211357	0.213169	0.210704	0.217024	0.203404	0.228063	0.207662	0.210545	0.204139	0.215138	0.204815	0.207453	0.208053	0.212948	0.219411	0.200029	0.208657	0.149489	0.213024	0.205242	0.218455	0.204307	0.205428	0.209812	0.205784	0.21699	0.212247	0.217039	0.22442	0.213978	0.186868
TIGHT_JUNCTION	0.161508	0.179639	0.157547	0.151701	0.160017	0.157389	0.152017	0.144917	0.149124	0.151002	0.16116	0.157656	0.153353	0.166069	0.170091	0.151948	0.143696	0.16064	0.150917	0.149464	0.167802	0.157632	0.162494	0.135837	0.160584	0.152814	0.159406	0.140698	0.156289	0.131818	0.152048	0.142578	0.157377	0.14285	0.14932	0.163946	0.139139	0.149526	0.132804	0.154922	0.153417	0.146911	0.13456
GAP_JUNCTION	0.10147	0.07837	0.0740778	0.0451935	0.0788229	0.0578186	0.0685858	0.0562861	0.0736818	0.0915863	0.0708807	0.0744092	0.0736949	0.0791583	0.0541991	0.0652952	0.0692616	0.0816658	0.0798429	0.0738983	0.0990042	0.0765562	0.0621513	0.0563878	0.0774822	0.0651299	0.0747089	0.0489416	0.0758304	0.0613394	0.0707278	0.0567734	0.0634461	0.0526899	0.0530466	0.0762478	0.0601927	0.0616749	0.0566598	0.0936394	0.0737668	0.0631718	0.0207731
COMPLEMENT_AND_COAGULATION_CASCADES	0.422178	0.43549	0.426612	0.414737	0.431978	0.425991	0.41832	0.427677	0.434436	0.435106	0.419189	0.436095	0.421837	0.427873	0.43477	0.421449	0.423966	0.427289	0.427926	0.440816	0.427298	0.443032	0.431257	0.452939	0.441357	0.447546	0.458441	0.450803	0.447847	0.361543	0.443354	0.45752	0.457831	0.432106	0.447209	0.430317	0.445689	0.446647	0.444369	0.451813	0.446056	0.45423	0.414836
ANTIGEN_PROCESSING_AND_PRESENTATION	0.156059	0.163195	0.161058	0.157942	0.160462	0.15001	0.144483	0.16263	0.168871	0.181611	0.162391	0.14742	0.150134	0.146575	0.18068	0.152337	0.15927	0.141957	0.168412	0.136647	0.147837	0.175259	0.165268	0.170378	0.14462	0.172535	0.158702	0.185094	0.163957	0.18444	0.139887	0.168613	0.141861	0.160248	0.148989	0.154287	0.1709	0.169756	0.154096	0.136402	0.153149	0.167918	0.171987
TOLL_LIKE_RECEPTOR_SIGNALING_PATHWAY	0.12462	0.131438	0.130495	0.124639	0.114011	0.111654	0.12335	0.131747	0.15082	0.139651	0.117177	0.127977	0.11304	0.13266	0.116807	0.110646	0.112949	0.129756	0.121732	0.121306	0.109558	0.132279	0.118166	0.147018	0.134211	0.153594	0.157475	0.139799	0.150054	0.0915927	0.150182	0.148832	0.141082	0.104508	0.134519	0.119941	0.130893	0.136508	0.14319	0.140779	0.145357	0.147642	0.0993272
NOD_LIKE_RECEPTOR_SIGNALING_PATHWAY	0.154808	0.140799	0.134789	0.0948042	0.114372	0.0951458	0.120561	0.12778	0.154572	0.139544	0.116297	0.126592	0.109153	0.136653	0.114045	0.109836	0.0985006	0.128002	0.121245	0.139299	0.151026	0.142689	0.128898	0.169046	0.166157	0.184024	0.193265	0.157652	0.168329	0.100886	0.193941	0.184836	0.176957	0.0979494	0.138352	0.128375	0.167187	0.161702	0.153252	0.175508	0.169585	0.181361	0.0863999
RIG_I_LIKE_RECEPTOR_SIGNALING_PATHWAY	0.0838494	0.0929554	0.0950006	0.105033	0.0862188	0.08333	0.0911074	0.091286	0.114341	0.105377	0.0897158	0.0940747	0.0852643	0.10617	0.0854698	0.0811663	0.0758212	0.095868	0.0874332	0.0706089	0.0648529	0.0912904	0.0627312	0.0841307	0.0785701	0.0968032	0.0924734	0.101634	0.0807214	0.0138438	0.102308	0.0916376	0.0957628	0.0699594	0.0872479	0.0776197	0.0770551	0.0830501	0.0854469	0.0977779	0.121876	0.102086	0.0474303
CYTOSOLIC_DNA_SENSING_PATHWAY	0.103594	0.112851	0.109934	0.115649	0.0990763	0.0872359	0.106138	0.103837	0.135605	0.117092	0.10047	0.102603	0.0905095	0.102273	0.108743	0.085464	0.086812	0.0971272	0.100653	0.103095	0.107501	0.110523	0.0957101	0.14022	0.116408	0.148957	0.134412	0.150162	0.124468	0.103019	0.151511	0.147791	0.127116	0.0918049	0.099676	0.094131	0.133283	0.116001	0.12018	0.129697	0.134924	0.122742	0.0709803
JAK_STAT_SIGNALING_PATHWAY	0.0414691	0.0392823	0.034091	0.0515893	0.0401731	0.0386548	0.0337038	0.0473066	0.0515303	0.0418672	0.0358891	0.0412897	0.0336823	0.0403934	0.0540822	0.0507761	0.0537703	0.0421183	0.0399711	0.0794738	0.0717174	0.0583992	0.0715266	0.0942233	0.0821263	0.0866064	0.0911867	0.0787253	0.0975379	0.109942	0.083586	0.101968	0.0840466	0.0723171	0.076787	0.0552054	0.0866426	0.0873087	0.0884547	0.0750481	0.0837457	0.0882489	0.0600558
HEMATOPOIETIC_CELL_LINEAGE	0.0222733	0.0250712	0.00207238	0.00790444	0.0156294	-0.000102654	-0.0098488	0.024198	0.0335613	0.029513	0.0106162	0.00151843	-0.00835242	0.00212757	0.0223718	0.00700807	0.00850819	0.00712947	0.0237176	0.00946176	0.0428514	0.0269164	0.0348352	0.0649072	0.0247799	0.0522239	0.0518877	0.0462274	0.0663531	0.0948419	0.0396397	0.0714887	0.0443939	0.00789972	0.0206099	0.0151253	0.0463821	0.0739107	0.032271	0.0324234	0.0310128	0.0548043	0.0121025
NATURAL_KILLER_CELL_MEDIATED_CYTOTOXICITY	0.056972	0.0687581	0.0705563	0.0706891	0.0675911	0.0632707	0.0610866	0.0682827	0.082066	0.0864003	0.070025	0.0655644	0.0621196	0.0676722	0.0723859	0.0720904	0.0709464	0.070149	0.0623552	0.0338054	0.0537882	0.0685574	0.0692494	0.0563459	0.0567912	0.06092	0.0794424	0.0522004	0.0561845	0.0478189	0.0588525	0.0617924	0.0540592	0.0495089	0.0686616	0.0511804	0.0514122	0.0656945	0.0457511	0.0470385	0.0500129	0.0678625	0.0507502
T_CELL_RECEPTOR_SIGNALING_PATHWAY	0.112959	0.121735	0.110266	0.082246	0.108642	0.0950011	0.117627	0.0930104	0.127152	0.131372	0.110162	0.11744	0.104764	0.119052	0.0955304	0.111522	0.102273	0.124233	0.101849	0.0897317	0.118249	0.127428	0.103146	0.104923	0.0993122	0.121772	0.141854	0.0935308	0.11015	0.0386086	0.116672	0.109806	0.117623	0.0968045	0.0949718	0.10584	0.092595	0.115684	0.0951817	0.10526	0.127021	0.116896	0.0425987
B_CELL_RECEPTOR_SIGNALING_PATHWAY	0.184653	0.191898	0.193715	0.157177	0.191741	0.16449	0.198114	0.17601	0.194982	0.201017	0.18405	0.197755	0.178119	0.199242	0.201765	0.181657	0.183017	0.201202	0.188339	0.175304	0.187284	0.20611	0.193137	0.191734	0.192938	0.203854	0.224221	0.176638	0.179353	0.103852	0.192873	0.188666	0.188633	0.174993	0.171079	0.184776	0.182679	0.19633	0.170047	0.194286	0.206326	0.203273	0.115304
FC_EPSILON_RI_SIGNALING_PATHWAY	0.0779722	0.102813	0.0940849	0.0737209	0.107378	0.0823636	0.0923787	0.0795515	0.109702	0.112784	0.101121	0.11212	0.0968921	0.10442	0.0854277	0.095771	0.0981954	0.109906	0.0934162	0.0637994	0.0908633	0.093904	0.0943278	0.0755644	0.0816308	0.0871902	0.112803	0.0559968	0.0729735	0.0270026	0.080964	0.0708405	0.0895885	0.0692662	0.0793363	0.0862595	0.066044	0.0927829	0.062552	0.0784717	0.0972818	0.0928453	0.0409956
FC_GAMMA_R_MEDIATED_PHAGOCYTOSIS	0.168484	0.184652	0.188053	0.14127	0.178762	0.163213	0.169881	0.169314	0.197471	0.185243	0.16811	0.176671	0.174282	0.181338	0.169987	0.18013	0.166989	0.188904	0.173	0.153629	0.169532	0.182371	0.176983	0.172529	0.161316	0.171826	0.190653	0.142843	0.171693	0.116495	0.162668	0.159889	0.173516	0.145257	0.162955	0.159275	0.146443	0.185204	0.15372	0.174718	0.173694	0.178997	0.137334
LEUKOCYTE_TRANSENDOTHELIAL_MIGRATION	0.151628	0.165601	0.150883	0.121592	0.147554	0.133573	0.1391	0.134517	0.152579	0.152501	0.143325	0.150792	0.140178	0.144094	0.15204	0.136939	0.13717	0.156365	0.13779	0.131979	0.155291	0.147789	0.14314	0.129116	0.147696	0.139386	0.171833	0.113809	0.141068	0.116903	0.135881	0.127889	0.138898	0.109349	0.13217	0.138833	0.119636	0.135472	0.107997	0.152541	0.140033	0.145623	0.121117
INTESTINAL_IMMUNE_NETWORK_FOR_IGA_PRODUCTION	0.0357423	0.0551684	0.0156586	0.00175556	0.0207343	0.000341384	0.0204091	0.0208965	0.0468301	0.054971	0.018351	0.00836601	-0.00360056	0.0179477	0.0298911	-0.0137221	0.00622069	0.025155	0.0428183	0.0177521	0.0492696	0.0762563	0.0361988	0.0562797	0.0171769	0.0740603	0.0782245	0.0517719	0.0673885	0.114725	0.0178497	0.0641811	0.0264486	0.0198656	0.00172348	0.0201901	0.027395	0.071418	0.0204305	0.0272015	0.0412659	0.0604469	-0.00439748
LONG_TERM_POTENTIATION	0.0823927	0.0967353	0.107088	0.0745418	0.101181	0.0881627	0.101515	0.0784772	0.093343	0.0887517	0.103045	0.103621	0.104891	0.0936278	0.0930614	0.0993191	0.0881573	0.107217	0.0920588	0.0839213	0.09796	0.102999	0.0653334	0.0696978	0.0789408	0.0910679	0.115002	0.0709785	0.0656644	0.00759483	0.0801685	0.0697129	0.0845006	0.0800003	0.0802212	0.0981196	0.0677827	0.0734828	0.0562012	0.107984	0.107095	0.0865623	0.0556321
NEUROTROPHIN_SIGNALING_PATHWAY	0.158178	0.168561	0.171813	0.151128	0.172183	0.160587	0.174295	0.151196	0.1774	0.178869	0.170028	0.175734	0.173396	0.178684	0.159053	0.169068	0.165403	0.190301	0.169946	0.164685	0.166996	0.170967	0.157095	0.165233	0.159897	0.170622	0.187114	0.158869	0.160611	0.106258	0.170944	0.166871	0.175569	0.159551	0.169092	0.170435	0.154685	0.175333	0.15576	0.173479	0.197719	0.181323	0.114685
LONG_TERM_DEPRESSION	0.0698092	0.0728203	0.0690499	0.0645692	0.074045	0.0650978	0.0746174	0.0745206	0.0700642	0.0653202	0.0767493	0.0756981	0.0711336	0.070672	0.077733	0.0769272	0.0730524	0.0734886	0.0801228	0.064792	0.092181	0.0732726	0.083666	0.0566019	0.0811913	0.0671019	0.078905	0.0530943	0.0636724	0.065719	0.0587596	0.0558254	0.0663674	0.0555982	0.0661006	0.07774	0.060488	0.0636432	0.0605872	0.080704	0.0790354	0.0670474	0.0606689
OLFACTORY_TRANSDUCTION	-0.373733	-0.43176	-0.426462	-0.0900872	-0.376012	-0.247143	-0.430261	-0.196779	-0.30387	-0.396934	-0.31156	-0.352974	-0.360905	-0.377436	-0.245678	-0.251191	-0.26493	-0.433569	-0.315984	-0.237871	-0.273961	-0.3572	-0.189349	-0.223477	-0.255217	-0.366046	-0.423121	-0.211745	-0.252552	0.0749223	-0.322419	-0.229357	-0.319918	-0.260045	-0.181737	-0.291714	-0.279423	-0.340113	-0.198864	-0.421471	-0.423581	-0.255277	-0.105163
REGULATION_OF_ACTIN_CYTOSKELETON	0.142753	0.136773	0.128234	0.119621	0.134463	0.122037	0.119873	0.127867	0.140231	0.140454	0.132239	0.130625	0.127569	0.139173	0.13832	0.133644	0.133612	0.140457	0.12929	0.125857	0.138904	0.130355	0.129661	0.125782	0.127034	0.120974	0.132911	0.118144	0.136905	0.127441	0.121614	0.125276	0.127931	0.115922	0.127121	0.124259	0.120769	0.133495	0.130407	0.131897	0.126903	0.132207	0.127466
INSULIN_SIGNALING_PATHWAY	0.173928	0.191965	0.192242	0.161402	0.190632	0.178483	0.196303	0.163802	0.198476	0.192802	0.1905	0.197458	0.192432	0.190996	0.169665	0.181845	0.175993	0.199364	0.185105	0.183057	0.176114	0.195156	0.172189	0.178786	0.175933	0.200752	0.208539	0.167644	0.168531	0.0831026	0.190055	0.170978	0.193291	0.183409	0.181704	0.185507	0.171046	0.188449	0.159962	0.200617	0.207642	0.183889	0.14602
GNRH_SIGNALING_PATHWAY	0.0491648	0.0643882	0.0552105	0.0533987	0.0672528	0.0631413	0.0613541	0.0514095	0.0697215	0.0617318	0.0658348	0.0590885	0.0631202	0.0696185	0.0408072	0.065235	0.0534935	0.0676647	0.0572206	0.0457143	0.0642364	0.0623284	0.0574394	0.0416742	0.0497495	0.0591224	0.0692072	0.0351424	0.0651898	0.0362401	0.0544116	0.0500046	0.0631858	0.0489735	0.0596817	0.0589886	0.0508177	0.0752659	0.0435108	0.0710284	0.0715477	0.0553116	0.0456346
PROGESTERONE_MEDIATED_OOCYTE_MATURATION	0.105123	0.10986	0.117343	0.094415	0.113159	0.0998333	0.119505	0.104024	0.12808	0.118493	0.112392	0.106474	0.113824	0.127195	0.0899875	0.110529	0.0940507	0.127781	0.118547	0.0850455	0.0936263	0.109034	0.0890376	0.0747735	0.0844999	0.0908467	0.0947674	0.0726056	0.0813632	0.0569567	0.0893788	0.0758605	0.0882613	0.078507	0.0886776	0.0985872	0.0702576	0.0826763	0.0729644	0.0918649	0.0998731	0.0866462	0.0623752
MELANOGENESIS	0.0320594	0.0264944	0.0212746	0.00216501	0.0323162	0.0137162	0.0258127	0.0109395	0.0253307	0.031691	0.034587	0.028534	0.0220827	0.0284593	0.0322315	0.0283518	0.0271736	0.0331259	0.0301762	0.011826	0.0347905	0.03367	0.0115363	-0.00377387	0.0138393	0.0181835	0.0309711	-0.00549426	0.00164368	0.0197789	0.0135799	0.00208058	0.0181849	0.0118493	0.00271156	0.0302692	0.00403635	0.0080799	0.000805534	0.0368817	0.0283027	0.0108884	0.00235704
ADIPOCYTOKINE_SIGNALING_PATHWAY	0.183583	0.195038	0.187195	0.184642	0.189339	0.178744	0.189156	0.171043	0.204517	0.186285	0.190351	0.194375	0.183769	0.18662	0.186624	0.184258	0.185121	0.180908	0.189765	0.197686	0.185907	0.199465	0.195898	0.198858	0.192441	0.208613	0.205235	0.195512	0.193299	0.128988	0.208947	0.201664	0.2089	0.195215	0.200097	0.191493	0.190121	0.209662	0.204426	0.205443	0.208999	0.211935	0.172083
TYPE_II_DIABETES_MELLITUS	-0.0292751	-0.0118925	-0.0218012	-0.0652585	-0.019915	-0.0435197	-0.0205076	-0.0538045	-0.00549522	-0.01415	-0.0436402	-0.0202295	-0.0332592	-0.0245	-0.0542349	-0.0455778	-0.047956	-0.00786803	-0.033368	-0.0329903	-0.035182	-0.0104954	-0.0175075	-0.0215063	-0.0286245	0.00105339	0.0140958	-0.0314081	-0.0130773	-0.0150342	-0.0142629	-0.0147906	-0.0123569	-0.0314926	-0.0309378	-0.029143	-0.0300694	-0.00218368	-0.0399832	-0.00674912	-0.00410054	-0.0057711	-0.0557638
TYPE_I_DIABETES_MELLITUS	0.154765	0.151732	0.141739	0.122777	0.132745	0.113167	0.106319	0.145626	0.148365	0.172187	0.130831	0.107832	0.119133	0.130901	0.176053	0.121952	0.127023	0.0831673	0.155818	0.107601	0.151936	0.169441	0.153201	0.163158	0.131413	0.195579	0.184354	0.16129	0.145882	0.208597	0.135213	0.158869	0.125872	0.132934	0.122071	0.138996	0.15933	0.16258	0.123405	0.132146	0.106873	0.173675	0.123637
MATURITY_ONSET_DIABETES_OF_THE_YOUNG	0.029597	0.0363887	0.0316024	0.0676898	0.059088	0.068493	0.0301446	0.0595199	0.0456488	0.0574677	0.0497635	0.0578247	0.0693988	0.0516557	0.053157	0.0699212	0.0753744	0.0434828	0.0604942	0.0029901	0.00232488	0.0397591	0.0483848	0.0392746	0.0115197	0.0190159	0.0264306	0.000640178	0.0268225	0.0535118	0.0501951	0.0110394	0.0293773	0.0794111	0.0796121	0.0716155	0.0476346	0.0631998	0.0645393	0.00799445	0.033465	0.033223	0.0268827
ALDOSTERONE_REGULATED_SODIUM_REABSORPTION	0.105698	0.118357	0.10279	0.0825787	0.117051	0.0966314	0.0973583	0.109625	0.109947	0.112373	0.11593	0.125395	0.109907	0.111838	0.117364	0.111435	0.129511	0.117298	0.111507	0.126243	0.123807	0.121632	0.108531	0.104701	0.109001	0.120407	0.132616	0.0872082	0.10246	0.0962318	0.110628	0.0965653	0.116113	0.110688	0.115532	0.129449	0.0954949	0.122186	0.09174	0.118703	0.11012	0.115541	0.113767
VASOPRESSIN_REGULATED_WATER_REABSORPTION	0.165468	0.170865	0.168212	0.131103	0.170785	0.155021	0.16731	0.148194	0.178792	0.170986	0.168442	0.169486	0.167965	0.168374	0.151429	0.152447	0.147497	0.169411	0.169365	0.154727	0.160141	0.166721	0.14731	0.154935	0.149852	0.1651	0.160095	0.149716	0.158125	0.0559793	0.165733	0.143932	0.16791	0.144178	0.149289	0.161386	0.14947	0.147899	0.145529	0.170624	0.174656	0.151284	0.103817
ALZHEIMERS_DISEASE	0.285821	0.303938	0.301211	0.276563	0.288047	0.287543	0.302957	0.28179	0.292969	0.29279	0.290932	0.296988	0.298711	0.289241	0.286215	0.2826	0.277048	0.297966	0.291358	0.282164	0.260354	0.288666	0.259662	0.284966	0.278604	0.290512	0.30347	0.277911	0.272752	0.187469	0.288971	0.279127	0.285913	0.281516	0.283142	0.282011	0.2746	0.281151	0.267787	0.292097	0.295987	0.290535	0.279416
PARKINSONS_DISEASE	0.364134	0.385102	0.380785	0.367451	0.3645	0.375173	0.380329	0.361851	0.368397	0.369031	0.368883	0.372225	0.376998	0.365624	0.356533	0.361173	0.355094	0.373712	0.366723	0.36532	0.332528	0.364259	0.33904	0.359601	0.354776	0.361776	0.379122	0.353361	0.350738	0.265885	0.364378	0.356938	0.36286	0.363707	0.36844	0.361595	0.345174	0.350559	0.342162	0.363167	0.367667	0.362992	0.36499
AMYOTROPHIC_LATERAL_SCLEROSIS_ALS	0.0872876	0.104091	0.118671	0.0796399	0.0953134	0.0927233	0.113851	0.0882708	0.105819	0.102944	0.0953279	0.106504	0.103308	0.103646	0.0937632	0.0972558	0.0932133	0.111768	0.101837	0.0900614	0.0611272	0.0970717	0.078149	0.116631	0.08702	0.11253	0.125436	0.116828	0.107268	0.054051	0.108282	0.114456	0.11658	0.104532	0.0954406	0.0960828	0.114645	0.124195	0.119204	0.106326	0.13463	0.12053	0.074897
HUNTINGTONS_DISEASE	0.301779	0.314994	0.313391	0.288272	0.304039	0.300742	0.308531	0.292508	0.299297	0.302311	0.304588	0.309621	0.310557	0.302734	0.294347	0.297113	0.292755	0.311994	0.302503	0.296199	0.273505	0.301177	0.281395	0.297774	0.295432	0.304147	0.310679	0.288002	0.288639	0.211133	0.30116	0.290206	0.301892	0.301469	0.29842	0.297576	0.288762	0.293612	0.282102	0.306974	0.31045	0.302882	0.29343
PRION_DISEASES	0.333732	0.348876	0.331127	0.321813	0.351594	0.340679	0.322276	0.33095	0.351476	0.350672	0.33766	0.331629	0.345308	0.35073	0.330248	0.326695	0.316934	0.331936	0.341897	0.346573	0.366208	0.349009	0.34329	0.351791	0.356542	0.373898	0.381142	0.360777	0.358224	0.297406	0.380725	0.366585	0.382429	0.319183	0.349176	0.349729	0.354483	0.358968	0.334956	0.36565	0.355229	0.353413	0.341939
VIBRIO_CHOLERAE_INFECTION	0.260043	0.257864	0.257566	0.229774	0.252099	0.243049	0.25737	0.249033	0.260896	0.260221	0.253014	0.259393	0.25556	0.254779	0.249859	0.248853	0.24641	0.262263	0.259487	0.244266	0.223229	0.249859	0.234578	0.243247	0.248882	0.248102	0.241004	0.234039	0.225231	0.150905	0.247141	0.232163	0.250868	0.237072	0.231441	0.244565	0.235297	0.236221	0.22516	0.262464	0.256154	0.236151	0.213684
EPITHELIAL_CELL_SIGNALING_IN_HELICOBACTER_PYLORI_INFECTION	0.228512	0.230632	0.223826	0.194352	0.214328	0.204579	0.223924	0.210372	0.229559	0.230766	0.213648	0.221528	0.214424	0.229014	0.190157	0.214707	0.199217	0.230061	0.215896	0.228399	0.219857	0.226155	0.222115	0.242034	0.232186	0.247064	0.244453	0.226492	0.24824	0.180789	0.245612	0.234986	0.245033	0.213692	0.22516	0.221603	0.226399	0.242954	0.229018	0.252197	0.245689	0.243737	0.195555
LEISHMANIA_INFECTION	0.1914	0.211675	0.190654	0.167089	0.184642	0.161855	0.176125	0.185186	0.216252	0.210622	0.171802	0.177917	0.170066	0.189228	0.181607	0.160081	0.168475	0.182622	0.199493	0.19166	0.18725	0.22438	0.20006	0.244084	0.199899	0.241892	0.243614	0.222946	0.230443	0.168813	0.220675	0.24379	0.217553	0.175538	0.191993	0.182974	0.209291	0.235909	0.198944	0.213315	0.227275	0.245563	0.163737
PATHWAYS_IN_CANCER	0.13602	0.119203	0.115226	0.104789	0.121011	0.104221	0.114617	0.11116	0.119538	0.131863	0.114859	0.120847	0.108237	0.122517	0.116014	0.115422	0.120108	0.126434	0.116402	0.122889	0.129575	0.124485	0.113168	0.126811	0.1237	0.12987	0.135562	0.119255	0.133589	0.124652	0.129042	0.12951	0.127318	0.115495	0.116417	0.119422	0.123951	0.126233	0.128741	0.134321	0.134723	0.131489	0.097677
COLORECTAL_CANCER	0.195928	0.188181	0.184509	0.147111	0.179202	0.161352	0.184013	0.169647	0.185552	0.193941	0.179999	0.187802	0.17637	0.190034	0.169556	0.179926	0.180703	0.195768	0.178552	0.193847	0.190318	0.203806	0.195004	0.194415	0.194412	0.198385	0.212738	0.181995	0.187904	0.173327	0.195105	0.182412	0.201469	0.191209	0.185117	0.197471	0.18313	0.189586	0.192237	0.198153	0.203885	0.205601	0.148465
RENAL_CELL_CARCINOMA	0.224577	0.221757	0.217191	0.199276	0.221758	0.209323	0.225145	0.214417	0.22055	0.232933	0.22279	0.224092	0.216351	0.22808	0.213192	0.225822	0.214945	0.223077	0.215731	0.217482	0.23093	0.227498	0.223591	0.224873	0.2208	0.220481	0.234043	0.214898	0.225537	0.176962	0.224674	0.220388	0.2281	0.217226	0.217033	0.223552	0.218222	0.22821	0.218608	0.211677	0.230657	0.229581	0.18027
PANCREATIC_CANCER	0.216639	0.212211	0.209544	0.184292	0.216159	0.193961	0.210205	0.209411	0.210537	0.2252	0.208662	0.216776	0.20739	0.219577	0.210027	0.211214	0.214758	0.223234	0.216062	0.208389	0.209281	0.217695	0.213182	0.21986	0.219795	0.220337	0.227564	0.211501	0.218317	0.17471	0.216262	0.212867	0.221783	0.203564	0.205489	0.206666	0.215027	0.222466	0.22217	0.220276	0.226217	0.229993	0.165774
ENDOMETRIAL_CANCER	0.189906	0.209174	0.203148	0.186433	0.211047	0.197065	0.210652	0.194076	0.214277	0.213005	0.214042	0.215749	0.2113	0.219844	0.188458	0.212207	0.206144	0.227803	0.207744	0.203941	0.203954	0.223463	0.210448	0.190945	0.203156	0.198469	0.220513	0.180645	0.194743	0.126272	0.207912	0.19026	0.216077	0.201883	0.204058	0.217214	0.183206	0.201895	0.183876	0.196232	0.216402	0.211883	0.167579
GLIOMA	0.177891	0.184429	0.18383	0.173013	0.194035	0.178113	0.198204	0.178614	0.185932	0.193821	0.194872	0.195568	0.185475	0.195341	0.186686	0.182296	0.189772	0.208165	0.185718	0.173682	0.187061	0.183905	0.175316	0.167754	0.175175	0.176649	0.191448	0.156745	0.16949	0.123323	0.170529	0.165118	0.180225	0.164556	0.169165	0.178536	0.164242	0.176851	0.162339	0.181055	0.184366	0.178102	0.143879
PROSTATE_CANCER	0.199375	0.200486	0.198442	0.177033	0.207	0.186423	0.195437	0.190662	0.201233	0.210973	0.205156	0.208996	0.192656	0.207987	0.198196	0.195461	0.204583	0.214179	0.199657	0.203285	0.207756	0.20267	0.199213	0.200432	0.197577	0.204337	0.211152	0.193695	0.203606	0.138881	0.199905	0.1999	0.203612	0.194966	0.193213	0.199484	0.198968	0.203334	0.200561	0.204102	0.215174	0.212091	0.162358
[truncated: 629 more rows]

## Sheet: GSE150316
kegg	case1-lung1	case1-lung2	case1-lung3	case1-lung4	case2-lung1	case2-lung2	case2-lung3	case3-lung1	case3-lung2	case4-lung1	case4-lung2	case5-lung1	case5-lung2	case5-lung3	case5-lung4	case5-lung5	NegControl1	NegControl2	NegControl3	NegControl4	NegControl5	case6-lung1	case6-lung2	case6-lung3	case6-lung4	case6-lung5	case7-lung1	case7-lung2	case7-lung3	case7-lung4	case7-lung5	case8-lung1	case8-lung2	case8-lung3	case8-lung4	case8-lung5	case9-lung1	case9-lung2	case9-lung3	case9-lung4	case9-lung5	case10-lung1	case10-lung2	case10-lung3	case11-lung1	case11-lung2	case11-lung3
[truncated: 802 more rows]

[truncated: 1 more sheets: GSE180882]
