# Supplementary material for: Bioinformatic and systems biology approach revealing the shared genes and molecular mechanisms between COVID-19 and non-alcoholic hepatitis
Source: Front Mol Biosci. 2023 Jun 19;10:1164220. doi: 10.3389/fmolb.2023.1164220 (PMC10315682; doi:10.3389/fmolb.2023.1164220)
Supplement: Supplementary file 13 [file Table7.XLSX]

## Sheet: GSE150316_DeseqNormCounts_final
	case1-lung1	case1-lung2	case1-lung3	case1-lung4	case2-lung1	case2-lung2	case2-lung3	case3-lung1	case3-lung2	case4-lung1	case4-lung2	case5-lung1	case5-lung2	case5-lung3	case5-lung4	case5-lung5	case6-lung1	case6-lung2	case6-lung3	case6-lung4	case6-lung5	case7-lung1	case7-lung2	case7-lung3	case7-lung4	case7-lung5	case8-lung1	case8-lung2	case8-lung3	case8-lung4	case8-lung5	case9-lung1	case9-lung2	case9-lung3	case9-lung4	case9-lung5	case10-lung1	case10-lung2	case10-lung3	case11-lung1	case11-lung2	case11-lung3	NegControl1	NegControl2	NegControl3	NegControl4	NegControl5
5S_rRNA	7.96319	4.57133	7.60711	39.4615	3.74346	7.19786	2.19527	5.15008	26.2463	84.874	53.1142	17.8302	204.146	5.21507	6.53105	4.78566	80.5831	129.257	60.0512	0	87.3164	51.1876	16.8836	5.45909	96.9768	20.3623	60.2562	250.999	23.7255	16.2111	11.4958	30.4508	26.1531	10.9643	6.55723	42.6335	226.249	69.3219	27.6902	14.1541	18.8911	64.7299	1.07909	108.314	4.06673	14.1234	26.5186
5_8S_rRNA	1.01658	0	1.08673	10.9615	1.4038	1.69361	2.92703	3.51713	8.07578	6.78992	0	9.5674	47.6341	2.82483	3.48323	1.59522	24.7948	33.1427	10.9184	30.5154	11.7132	13.65	4.10682	2.72954	11.409	3.05435	24.1025	59.4471	5.93138	0.853215	2.87394	10.7847	3.53421	1.76843	2.09831	8.19875	47.4393	22.2186	15.0318	6.29072	13.2937	13.9758	0.89924	56.0914	1.35558	4.46002	4.14353
7SK	0.423574	0	0	2.1923	0	0.423403	0	1.13051	0.504736	2.54622	0	0.869763	0	0.217295	0	0	0	0	21.8368	42.7215	2.12967	5.11876	0.456313	13.6477	0	0	0.927018	0	0.659042	0	0.410563	3.17196	2.12053	0.707373	0	3.2795	0	0	0	0.524227	1.39934	1.47113	0	0	1.58151	0.991116	0.828706
A1BG	0.16943	0	0.543365	0	0	0.846806	0	0.125612	0	0	0	0	0	0.651884	0.435403	0.199403	0	3.31427	8.1888	48.8246	0	8.53127	0.456313	2.72954	5.70452	0	0	0	0	0	0	0	0.706842	0	0.262289	0	0	0	0	0	1.39934	0.735567	0	0	0.225929	0.247779	0
A1BG-AS1	0.16943	0.914267	0.543365	8.76921	0.467933	0.846806	1.8294	0.628059	2.01894	0	0	3.47905	0	1.08647	0.870807	0.199403	0	0	5.4592	18.3092	0	1.70625	0.456313	0	0	1.01812	0	3.30262	0.659042	0.426607	0.410563	0	0.706842	0.353687	0.524578	0.819875	0	0	0.791149	0.524227	1.39934	2.2067	1.07909	2.90128	1.12965	1.48667	0
A1CF	0.0847148	0	0.543365	0	0	0	0	0	0	0.84874	0	0	0	0	0	0	0.885528	36.457	27.296	109.855	0	34.1251	2.28157	9.5534	5.70452	0.509059	0	0	0	0	0	0.634392	0.706842	0	0	2.45962	3.64918	1.77748	0	0.524227	0.699671	0	0	0	0	0.247779	0
A2M	1682.78	1330.26	1862.65	2444.42	2250.29	1537.8	1491.32	1489.25	1568.72	1531.13	212.457	1953.49	626.048	1654.48	2132.61	1594.82	2203.19	1342.28	859.824	42.7215	2616.3	2086.75	3742.68	2838.73	4027.39	2258.18	893.645	789.326	2495.79	3763.1	4283.81	4067.09	1391.06	3010.23	2386.57	2508.82	2642	2870.64	6051.5	4506.25	1873.02	3353.45	1946.5	2609.22	1372.52	1789.71	1896.91
A2M-AS1	1.77901	0.457133	0	4.38461	0.467933	0.846806	1.46352	0.879282	1.51421	0.84874	0	0.434882	6.80487	0.651884	0.435403	0.199403	0	3.31427	5.4592	12.2062	2.12967	10.2375	2.28157	6.82386	5.70452	0.509059	0	0	0	0.426607	0.410563	1.26878	2.12053	0	1.31145	1.63975	0	5.33245	2.37345	0.524227	0.699671	0.735567	0.179848	1.93419	1.12965	0.247779	4.14353
A2ML1	0	0	0	0	0	0.846806	0.731758	0	0.504736	0	0	1.73953	6.80487	0	0	0.997013	0	9.94281	16.3776	30.5154	0	8.53127	1.36894	12.2829	11.409	0	0.927018	0	0	0	0	0	0.706842	0	0	0	0	0.888742	3.1646	0	0	0	0	0	0	0	0
A2ML1-AS1	0	0	0	0	0	0	0	0	0	0	0	0	0	0	0	0	0	0	2.7296	36.6185	0	1.70625	0.456313	0	0	0	0	0	0	0	0	0	0	0	0	0	0	0	0	0	0	0	0	0	0	0	0
A2ML1-AS2	0	0	0	0	0	0	0	0	0	0	0	0	0	0	0	0	0	0	2.7296	6.10308	0	0	0	5.45909	0	0	0	0	0	0	0	0	0.706842	0	0	0	0	0	0	0	0	0	0	0	0	0	0
A2MP1	0	0	0	0	0	0	0	0.251224	0	0	0	0	0	0.217295	0	0	0	9.94281	13.648	30.5154	0	20.475	0	4.09432	5.70452	0	0.927018	0	0	0	0	0	0	0.353687	0	2.45962	0	0	0	0	0	0	0	0	0	0	0
A3GALT2	0	0	0	0	0	0	0	0	0	0	0	0	0	0	0	0	0	0	0	0	0	0	0	0	0	0	0	0	0	0	0	0	0	0	0	0	0	0	0	0	0	0	0.179848	0	0	0	0
A4GALT	8.89506	4.57133	6.52038	6.57691	9.82659	0.846806	3.65879	2.51224	6.05683	4.2437	0	7.82787	6.80487	9.12638	13.4975	9.97013	7.96976	19.8856	21.8368	12.2062	7.45384	13.65	5.01945	19.1068	0	12.2174	6.48913	3.30262	17.1351	5.11929	4.10563	7.61271	6.36158	1.41475	6.55723	9.8385	3.64918	3.55497	0	11.533	12.5941	6.6201	10.7909	1.93419	20.3337	6.19448	1.65741
A4GNT	0	0	0	0	0	0	0	0	0	0	0	0	0	0.217295	0	0	0.885528	0	5.4592	6.10308	0	5.11876	0.456313	0	0	0	0.927018	0	0	0	0	0	0.706842	0	0	0.819875	0	0	0	0	0	0	0	0.967093	0	0	0.828706
AA06	0	0	0	0	0	0	0	0	0	0	0	0	0	0	0	0	0	0	2.7296	6.10308	0	0	0.912627	0	0	0	0	0	0	0	0	0	0	0	0	0.819875	0	0	0	0	0	0	0	0	0	0	0
AAAS	9.40335	6.39987	2.17346	15.3461	6.55106	16.9361	17.1963	12.938	12.1137	14.4286	0	12.6116	47.6341	13.4723	16.1099	18.5444	1.77106	9.94281	35.4848	30.5154	5.32417	32.4188	3.19419	15.0125	5.70452	10.1812	5.56211	6.60523	10.5447	5.9725	4.10563	5.07514	21.9121	9.19585	12.0653	3.2795	0	5.33245	5.53804	3.66959	2.79868	5.88454	12.9491	5.80256	6.55195	3.71669	16.5741
AACS	11.6059	7.77127	8.15047	8.76921	13.1021	10.1617	9.51286	14.571	13.1231	12.7311	0	9.13252	20.4146	10.8647	13.9329	9.77073	23.9093	19.8856	70.9696	360.082	7.45384	59.7189	9.58258	42.3079	45.6362	14.2536	13.9053	0	10.5447	8.10554	2.46338	8.88149	14.8437	7.7811	10.2293	6.559	21.8951	5.33245	8.70264	12.5814	13.9934	8.8268	11.6901	5.80256	11.7483	16.1056	5.80095
AACSP1	0	0	0	0	0	0	0	0	0	0	0	0	0	0	0	0	0	9.94281	19.1072	48.8246	0	6.82502	0	2.72954	5.70452	0	0	0	0	0	0	0	0	0	0	0	3.64918	0	0	0	0	0	0	0	0	0	0
AADAC	0.847148	0	0	0	0	0	0	0.753671	0	0.84874	0	5.21858	0	1.08647	0.435403	0.997013	0	3.31427	5.4592	12.2062	0	1.70625	1.36894	1.36477	0	0	0	0	0.659042	0.426607	0	0.634392	1.41368	2.47581	1.04916	0.819875	0	0	0	0	0	0.735567	0	0	0	0.247779	0
AADACL2	0.16943	0	0	0	0	0	0	0	0	0	0	0	0	0	0.435403	0	0	13.2571	8.1888	24.4123	0	18.7688	0.456313	4.09432	5.70452	0.509059	0	0	1.31808	1.70643	0.410563	0	0.706842	0.353687	0.262289	0	3.64918	0.888742	0	0	0	0	0	1.93419	1.35558	0	0
AADACL2-AS1	0	0	0	0	0	0	0	0	0	0	0	0	0	0	0.435403	0	0	0	0	0	0	0	0	0	0	0	0	0	0	0	0	0	0	0	0	0	0	0	0	0	0	0	0	0	0	0	0
AADACL3	0	0	0	0	0	0	0	0	0	0	0	0	6.80487	0	0	0	0	19.8856	32.7552	103.752	0	17.0625	0.912627	20.4716	5.70452	0	0	0	0	0	0	0	0	0	0	0.819875	3.64918	0	0	0	0	0	0	0	0	0	0
AADACL4	0	0	0	0	0.467933	0	0	0	0	0	0	0	0	0	0	0	0	3.31427	5.4592	36.6185	0	1.70625	0	2.72954	5.70452	0	0	0	0	0	0	0	0	0.353687	0	0	0	0	0	0	0	0	0	0	0	0	0
AADACP1	0	0	0	0	0	0	0	0	0	0	0	0.869763	0	0	0	0.199403	0	0	0	12.2062	0	3.41251	0.456313	0	0	0	0	0	0.659042	1.70643	0	0	0	0.353687	0.262289	0	0	0	0	0	0	0	0	0	0	0.247779	0
AADAT	1.6943	0.457133	0	0	2.8076	1.69361	1.8294	1.63295	3.02842	0	0	0.869763	0	2.82483	0.870807	1.59522	0	6.62854	2.7296	6.10308	1.06483	1.70625	3.65051	8.18863	0	0.509059	0.927018	3.30262	0	0.853215	0.410563	1.26878	2.12053	2.47581	0.786867	0.819875	0	3.55497	0.791149	0	0.699671	1.47113	2.15818	5.80256	0.677788	1.98223	0.828706
AAED1	3.89688	5.02847	7.06374	0	4.21139	0.846806	5.48819	4.89886	1.00947	2.54622	79.6713	6.95811	6.80487	9.99556	11.7559	3.38984	7.96976	0	32.7552	42.7215	5.32417	3.41251	3.65051	4.09432	11.409	2.54529	5.56211	0	8.56755	9.81197	4.10563	9.51588	9.18894	15.2085	13.9013	9.8385	0	0	0.791149	5.76649	9.09572	5.88454	6.83423	22.2431	7.22974	5.9467	10.7732
AAGAB	21.3481	16.4568	21.1912	19.7307	14.5059	13.1255	17.9281	18.3393	17.161	7.63866	0	17.8302	0	19.7738	9.57888	15.9522	23.0237	9.94281	21.8368	42.7215	13.8428	11.9438	10.9515	13.6477	0	12.7265	32.4456	16.5131	27.6798	15.7845	33.6661	32.9884	24.7395	35.7223	27.5404	22.9565	18.2459	18.6636	33.2283	27.784	29.3862	13.2402	15.8266	29.9799	17.6225	14.1234	22.3751
AAK1	81.4957	103.312	84.2216	76.7306	74.8692	63.9339	75.737	90.5661	75.7104	47.5294	53.1142	85.6717	68.0487	85.8314	83.5975	87.5377	57.5593	96.1138	177.424	268.535	83.0571	107.494	88.5248	125.559	91.2723	79.9222	63.9642	89.1707	71.8356	91.7206	73.4907	78.6646	89.7689	77.811	72.3918	86.9067	80.2819	90.6517	73.5769	59.7618	61.571	74.2923	72.4788	96.7093	105.057	88.2093	106.903
AAMDC	2.79559	1.82853	1.63009	0	1.87173	1.69361	1.46352	3.51713	2.52368	1.69748	0	0	0	3.69401	2.61242	3.38984	2.65659	0	0	18.3092	3.1945	0	0.456313	0	0	3.56341	0	0	1.97713	0.853215	3.2845	2.53757	4.24105	4.95161	4.19663	0.819875	0	7.99868	0.791149	3.66959	4.19803	5.14897	1.97833	0.967093	2.25929	1.2389	7.45836
AAMP	23.0424	27.8851	17.931	15.3461	34.1591	16.0893	35.1244	30.6493	28.77	59.4118	26.5571	19.5697	47.6341	24.1197	33.5261	23.1307	28.3369	23.1999	27.296	73.2369	21.2967	47.7751	28.2914	32.7545	11.409	20.3623	31.5186	9.90785	30.3159	30.2891	34.4873	27.2789	20.4984	20.1601	24.6552	25.4161	7.29835	17.7748	28.4814	20.4448	31.4852	25.0093	19.2437	24.1773	19.6559	18.0879	19.0602
AANAT	0	0	0	0	0	0.423403	0	0.125612	0	0	0	0.434882	0	0	0	0	0	3.31427	10.9184	18.3092	0	1.70625	0	0	5.70452	0	0	0	0	0.426607	0	0	0.706842	0	0	3.2795	0	0	0	0	0	0	0	0	0	0.247779	0
AAR2	4.15103	10.9712	4.89028	2.1923	4.21139	5.92765	5.48819	6.78304	4.03789	10.1849	0	6.95811	0	3.91131	7.40186	9.57132	1.77106	13.2571	19.1072	24.4123	5.32417	11.9438	4.56313	5.45909	5.70452	1.52718	0.927018	6.60523	8.56755	5.11929	4.51619	11.4191	2.82737	5.3053	4.7212	4.09937	14.5967	10.6649	4.7469	3.66959	10.4951	11.0335	9.17225	3.86837	3.8408	9.4156	2.48612
AARD	0.0847148	0	0	0	0	0	0	0.125612	0.504736	0	0	0	0	0	0	0	0	6.62854	0	18.3092	0	1.70625	1.82525	10.9182	0	0	0	0	1.97713	0	0	0	3.53421	0.353687	0	0	0	0	0	0	0	0	0	0	0	0	0
AARS	136.137	111.998	136.928	135.923	64.5747	42.3403	48.296	56.5253	61.5778	53.4706	0	76.5392	27.2195	64.5365	63.5689	68.1957	75.2699	46.3998	76.4288	36.6185	55.3714	49.4814	61.6023	39.5784	22.8181	54.4693	47.2779	102.381	92.2659	64.8443	88.6816	42.5043	60.7884	52.3456	62.9494	50.8322	156.915	199.967	127.375	79.1582	97.9539	110.335	88.4853	22.2431	33.2116	76.5637	72.9262
AARS2	5.59118	3.65707	1.63009	8.76921	1.87173	10.1617	2.56115	5.02447	4.03789	7.63866	0	8.26275	6.80487	6.08425	8.27267	7.5773	1.77106	3.31427	21.8368	79.34	3.1945	10.2375	4.56313	1.36477	11.409	1.01812	2.78105	0	7.24946	8.95875	4.51619	3.17196	5.65473	9.54954	4.7212	0.819875	0	1.77748	1.5823	4.19381	2.79868	1.47113	10.2513	3.86837	5.87417	4.46002	0
AARSD1	1.27072	1.3714	2.17346	0	0.935865	1.69361	4.75643	0.753671	2.52368	3.39496	0	2.60929	6.80487	3.91131	4.35403	2.39283	0	6.62854	30.0256	12.2062	1.06483	6.82502	1.82525	5.45909	0	2.03623	2.78105	3.30262	1.97713	0.853215	2.05281	0.634392	2.82737	0.353687	1.31145	0	3.64918	1.77748	0	1.04845	0.699671	3.67783	1.43878	0.967093	1.35558	2.97335	0.828706
AARSP1	0	0	0	0	0	0	0	0	0	0	0	0	0	0	0	0	0	0	5.4592	6.10308	0	0	0	1.36477	0	0	0	0	0	0	0	0	0	0	0	0	0	0	0	0	0.699671	0	0	0	0	0	0
AASDH	4.32046	4.57133	7.06374	6.57691	2.33966	5.50424	3.65879	4.64764	7.57104	0.84874	0	2.17441	0	4.1286	3.91863	4.98506	1.77106	0	24.5664	24.4123	3.1945	22.1813	9.12627	6.82386	17.1136	1.52718	1.85404	0	5.27234	2.13304	2.87394	7.61271	6.36158	11.318	8.13096	5.73912	3.64918	0	6.32919	1.04845	1.39934	5.88454	4.8559	1.93419	4.06673	5.45114	6.62965
AASDHPPT	10.9282	3.65707	8.69384	6.57691	14.038	11.8553	15.001	15.0734	14.6373	3.39496	0	6.95811	20.4146	10.2129	8.27267	11.7648	5.31317	16.5713	35.4848	36.6185	9.58351	44.3626	6.38839	12.2829	5.70452	3.56341	4.63509	9.90785	22.4074	9.81197	17.6542	13.3222	8.4821	14.8548	11.0161	19.677	0	18.6636	10.2849	9.43608	11.1947	5.14897	2.69772	9.67093	5.87417	6.69003	9.94448
AASS	9.82692	13.714	26.6249	0	15.4418	9.73827	12.8058	9.67211	14.6373	2.54622	0	13.4813	13.6097	9.34368	9.14347	12.363	20.3672	9.94281	19.1072	6.10308	7.45384	5.11876	15.971	5.45909	0	15.2718	19.4674	46.2366	13.1808	19.1973	17.6542	14.591	23.3258	10.9643	12.5899	21.3167	3.64918	16.8861	12.6584	13.1057	4.8977	11.0335	17.4453	3.86837	12.878	8.17671	14.088
AATBC	2.2873	1.82853	2.17346	0	1.4038	0.423403	0.365879	3.64274	2.52368	5.09244	0	1.30465	0	1.30377	0	1.59522	1.77106	6.62854	30.0256	85.4431	4.25934	8.53127	2.73788	13.6477	5.70452	1.01812	10.1972	0	1.31808	2.55964	1.64225	0	0.706842	0.353687	1.31145	0.819875	18.2459	1.77748	4.7469	1.57268	0.699671	3.67783	2.51787	2.90128	2.48522	0.743337	0
AATF	49.2193	38.8563	59.7701	28.4999	44.9215	33.8723	41.3443	41.9543	47.4452	39.8908	26.5571	55.23	61.2439	47.3703	51.3776	46.062	33.6501	13.2571	30.0256	91.5462	35.1395	39.2438	41.0682	50.4966	39.9316	52.433	31.5186	16.5131	36.9064	34.5552	33.6661	20.9349	32.5147	30.7707	35.409	40.9937	43.7901	50.6583	33.2283	47.7046	46.1783	22.067	42.9837	30.947	39.0858	34.9368	32.3196
AATK	3.81217	6.39987	2.17346	2.1923	1.4038	2.54042	8.04934	6.90865	5.5521	27.1597	53.1142	6.52323	13.6097	2.17295	1.74161	5.58327	4.42764	0	24.5664	42.7215	4.25934	18.7688	0.912627	5.45909	28.5226	3.56341	6.48913	16.5131	1.31808	2.13304	4.92675	3.17196	6.36158	3.18318	4.19663	5.73912	10.9475	7.10994	3.95575	2.62113	3.49835	3.67783	4.8559	2.90128	2.25929	4.95558	2.48612
AATK-AS1	0	0	0	0	0	0	0	0	0	0	0	0	0	0	0	0	0	3.31427	0	12.2062	0	0	0	9.5534	0	0	0	0	0	0	0	0	0	0	0	0	0	0	0	0	0.699671	0	0	0	0	0	0
AB015752.3	0	0	0.543365	0	0	0	0	0	0	0	0	0	0	0	0	0	0	0	8.1888	0	0	3.41251	0	5.45909	0	0	0	0	0	0	0	0	0	0	0	0	0	0	0.791149	0	0	0	0	0	0	0	0
AB019438.66	0	0	0	0	0	0	0	0	0	0	0	0	0	0	0	0	0	0	0	6.10308	0	0	0	0	0	0	0.927018	0	0	0	0	0	0	0	0	0	0	0	0	0	0	0	0	0	0	0	0
AB019440.50	0	0	0	0	0	0	0	0	0	0	0	0	0	0	0	0	0	0	2.7296	0	0	0	0	0	0	0	0	0	0	0	0	0	0	0	0	0	0	0	0	0	0	0	0	0	0	0	0
AB019441.29	0.16943	0.457133	0	2.1923	0.467933	0.423403	0	1.38173	0.504736	1.69748	0	0	6.80487	0	3.48323	0.199403	0	0	0	0	0	0	0.456313	1.36477	0	0	0.927018	0	0	0	0	0	0	0	0	0	0	0	0.791149	0	0	0.735567	0	0	0	0	3.31483
ABALON	0.931863	0.457133	0	0	0	0	0	1.00489	0.504736	1.69748	0	0.434882	0	0.651884	0.870807	0	0	0	10.9184	18.3092	0	0	0.456313	0	5.70452	0	0.927018	3.30262	0	0.853215	0.410563	0.634392	0.706842	0.353687	0.524578	0	3.64918	1.77748	0	0	0.699671	0.735567	1.25894	0	1.80744	1.98223	0
ABAT	3.55802	2.7428	1.08673	2.1923	1.87173	5.50424	2.56115	8.41599	6.05683	5.09244	0	0.434882	6.80487	3.04213	0.870807	1.79462	3.54211	16.5713	84.6176	164.783	2.12967	34.1251	8.21364	24.5659	45.6362	0.509059	2.78105	3.30262	3.29521	3.41286	4.10563	0.634392	8.4821	5.3053	2.88518	4.09937	0	11.5536	5.53804	1.57268	6.29704	6.6201	4.31635	1.93419	1.12965	3.46891	2.48612
ABBA01017803.1	0.16943	0.914267	0	0	0	0.423403	0	0.125612	0	0	0	0.434882	0	0.217295	0.435403	0.199403	0	3.31427	24.5664	61.0308	0	8.53127	0	1.36477	0	1.01812	0	0	0.659042	0	0	1.90318	0	0.353687	0.262289	0	0	0	0	0	0	0.735567	0.179848	0.967093	0	0.247779	0
ABBA01037345.1	0	0	0	0	0	0	0	0	0	0	0	0	0	0	0	0	0	0	0	0	0	0	0	0	0	0	0	0	0	0	0	0	0	0	0	0	0	0	0	0	0	0	0	0	0	0	0
ABBA01037346.1	0	0	0	0	0	0	0	0	0	0	0	0	0	0	0	0	0	0	0	0	0	0	0	0	0	0	0	0	0	0	0	0	0	0	0	0	0	0	0	0	0	0	0	0	0	0	0
ABBA01037349.1	0	0	0	0	0	0	0	0	0	0	0	0	0	0	0	0	0	0	0	0	0	0	0	0	0	0	0	0	0	0	0	0	0	0	0	0	0	0	0	0	0	0	0	0	0	0	0
ABC12-47043100G14.2	0	0	0	0	0	0	0	0	0	0	0	0	0	0	0	0	0	0	0	0	0	0	0	0	0	0	0	0	0	0	0	0	0	0	0	0	0	0	0	0	0	0	0	0	0	0	0
ABC12-47964100C23.1	0	0	0	0	0	0	0	0	0	0	0	0	0	0	0	0	0	0	0	0	0	0	0	0	0	0	0	0	0	0	0	0	0	0	0	0	0	0	0	0	0	0	0	0	0	0	0
ABC12-49244600F4.4	0	0	0	0	0	0	0	0	0	0	0	0	0	0	0	0	0	0	0	0	0	0	0	0	0	0	0	0	0	0	0	0	0	0	0	0	0	0	0	0	0	0	0	0	0	0	0
ABC13-48559800H2.1	0	0	0	0	0	0	0	0	0	0	0	0	0	0	0	0	0	0	0	0	0	0	0	0	0	0	0	0	0	0	0	0	0	0	0	0	0	0	0	0	0	0	0	0	0	0	0
ABC13-48559800H2.2	0	0	0	0	0	0	0	0	0	0	0	0	0	0	0	0	0	0	0	0	0	0	0	0	0	0	0	0	0	0	0	0	0	0	0	0	0	0	0	0	0	0	0	0	0	0	0
ABC14-1080714F14.1	0	0	0	0	1.87173	0	0	0	0	0	0	0	0	0	0	0	1.77106	0	0	0	0	0	0	0	0	0	0	0	0	0	0	0	0	0	0	0	0	0	0	0	0	0	0	0	0	0	0
ABC14-864958H18.1	0	0	0	0	0	0	0	0	0	0	0	0	0	0	0	0	0	0	0	0	0	0	0	0	0	0	0	0	0	0	0	0	0	0	0	0	0	0	0	0	0	0	0	0	0	0	0
ABC14-864958H18.2	0	0	0	0	0	0	0	0	0	0	0	0	0	0	0	0	0	0	0	0	0	0	0	0	0	0	0	0	0	0	0	0	0	0	0	0	0	0	0	0	0	0	0	0	0	0	0
ABC7-42391500H16.2	0	0	0	0	0	0	0	0	0	0	0	0	0	0	0	0	0	0	0	0	0	0	0	0	0	0	0	0	0	0	0	0	0	0	0	0	0	0	0	0	0	0	0	0	0	0	0
ABC7-42418200C9.1	0	0	0	0	0	0	0	0	0	0	0	0	6.80487	0	0	0	0	0	0	0	0	1.70625	0.456313	4.09432	0	0	0	0	0	0	0	0	0	0	0	0	0	0	0	0	0	0	0	0	0	0	0
ABC7-43041300I9.1	0.0847148	0	0	0	0	0	0	0	0	0	0	0	0	0	0	0	0	0	0	0	0	0	0	0	0	0	0	0	0	0	0	0	0	0	0	0	0	0	0	0	0	0	0	0	0	0	0
ABC7-43046200P7.1	0	0	0	0	0	0	0	0	0	0	0	0	0	0	0	0	0	0	0	0	0	0	0	0	0	0	0	0	0	0	0	0	0	0	0	0	0	0	0	0	0	0	0	0	0	0	0
ABC7-481722F1.1	0.0847148	0	0	0	0	0	0	0	0	0	0	0	0	0	0	0	0	0	0	0	0	0	0	1.36477	0	0	0	0	0	0	0	0	0.706842	0	0	0	0	0	0	0	0	0	0	0	0	0	0
ABC9-43961700F1.1	0	0	0	0	0	0	0	0	0	0	0	0	0	0	0	0	0	0	0	0	0	0	0	0	0	0	0	0	0	0	0	0	0	0	0	0	0	0	0	0	0	0	0	0	0	0	0
ABCA1	58.9615	47.5419	83.1348	43.8461	168.456	144.804	156.596	106.896	104.985	75.5378	79.6713	82.1926	74.8536	56.7139	57.4733	75.9724	84.1252	122.628	60.0512	48.8246	102.224	100.669	132.787	96.8988	142.613	119.629	148.323	135.407	79.085	102.812	107.567	73.5895	74.9252	89.4827	88.6537	96.7452	116.774	69.3219	60.9185	113.757	82.5612	208.901	66.1841	299.799	66.8751	157.587	85.3568
ABCA10	7.28548	4.57133	4.34692	2.1923	6.08312	2.11702	6.9517	7.28548	12.6184	3.39496	53.1142	6.08834	0	16.0798	30.4782	11.7648	8.85528	9.94281	27.296	48.8246	7.45384	5.11876	8.66995	10.9182	11.409	3.56341	5.56211	13.2105	3.95425	4.69268	1.64225	6.97831	14.8437	17.3306	10.4916	10.6584	7.29835	1.77748	1.5823	7.8634	9.09572	8.09124	5.75514	0.967093	3.61487	2.23001	5.80095
ABCA11P	0.0847148	0	0	0	0	0.423403	0	0.125612	0.504736	0	0	0.434882	0	0.43459	0.435403	0.199403	0	3.31427	2.7296	18.3092	1.06483	1.70625	0	0	0	3.05435	0	0	0.659042	0	0.410563	0	0	0	0.262289	0	0	0	0	0	0	0	0	0	0.677788	0.247779	0
ABCA12	0	0	0	0	1.4038	1.69361	1.46352	0.125612	0.504736	0	0	3.47905	0	0.869179	0.870807	0.997013	0.885528	19.8856	21.8368	79.34	0	29.0063	1.36894	13.6477	17.1136	0	0	0	1.31808	0	0	0	0.706842	0.353687	0.262289	0.819875	10.9475	2.66623	0	0	0	0	0.359696	0.967093	0	0.743337	1.65741
ABCA13	1.77901	0.914267	3.26019	6.57691	20.1211	8.89147	8.04934	25.876	48.4547	1.69748	0	2.17441	13.6097	17.8182	11.7559	13.7588	9.74081	53.0283	84.6176	134.268	2.12967	35.8313	7.75733	17.742	28.5226	7.63588	5.56211	13.2105	95.5611	11.0918	19.707	2.53757	7.06842	8.13479	4.7212	4.91925	7.29835	31.106	2.37345	4.19381	3.49835	2.94227	9.53195	2.90128	19.4299	9.4156	0.828706
ABCA17P	0.0847148	0	0	0	0	0	0.365879	0.502447	0.504736	0.84874	0	0.434882	0	0	0.435403	0.398805	0	26.5142	30.0256	79.34	2.12967	35.8313	0.912627	2.72954	5.70452	0	1.85404	0	0	0.426607	0.410563	0	0.706842	0.353687	0	0	0	4.44371	0	0.524227	0	0	0	0	0	0	0
ABCA2	10.5046	12.3426	6.52038	6.57691	10.2945	16.5127	23.4163	19.093	21.7036	33.9496	0	13.0465	20.4146	16.5144	24.818	13.9582	5.31317	29.8284	30.0256	54.9277	5.32417	29.0063	5.93207	5.45909	22.8181	14.2536	5.56211	29.7236	5.93138	5.5459	6.569	5.07514	7.06842	7.7811	8.91783	9.8385	7.29835	2.66623	3.1646	9.43608	6.29704	14.7113	21.4019	8.70384	15.1373	7.92893	2.48612
ABCA3	56.3354	51.1989	66.8339	65.7691	75.8051	137.183	111.227	152.618	189.276	196.059	79.6713	97.4135	95.2682	88.439	41.7987	82.5527	43.3909	56.3426	79.1584	152.577	59.6307	80.1939	80.3111	68.2386	28.5226	27.9982	247.514	317.051	71.1765	96.8399	110.852	26.6445	21.9121	36.7834	41.9663	20.4969	211.652	339.5	271.364	99.0788	41.9803	201.545	108.269	179.879	44.96	93.1649	75.4123
ABCA4	0.338859	0.457133	0	0	0	0	0.731758	0	0	0.84874	0	0	0	0.217295	0	0	0	6.62854	16.3776	91.5462	0	11.9438	1.36894	25.9307	11.409	0.509059	0.927018	0	0	0	0	0	2.12053	0.353687	0.262289	1.63975	10.9475	2.66623	0.791149	0	0	0.735567	0.359696	0	0.225929	0	0
ABCA5	6.35361	10.5141	7.06374	6.57691	7.95485	8.04466	9.51286	13.5661	15.1421	2.54622	0	22.6138	0	26.0754	28.7366	16.7498	3.54211	33.1427	27.296	85.4431	1.06483	20.475	23.272	34.1193	17.1136	16.7989	10.1972	9.90785	32.9521	12.7982	13.9591	16.4942	18.3779	17.6843	22.8191	13.118	7.29835	10.6649	11.8672	11.533	6.99671	14.7113	9.7118	9.67093	22.5929	26.5124	24.0325
ABCA6	58.1991	58.9702	36.9488	13.1538	29.9477	23.2872	14.6352	29.6444	48.4547	28.0084	0	33.051	61.2439	88.8736	106.674	67.5975	38.9633	39.7712	57.3216	219.711	11.7132	35.8313	52.476	46.4022	34.2271	39.7066	1.85404	82.5654	28.3388	9.38536	24.6338	108.481	151.971	155.268	152.915	136.919	14.5967	12.4424	19.7787	46.6562	46.8779	60.3165	49.9978	9.67093	38.8599	21.309	55.5233
ABCA7	10.5046	12.7997	3.80355	13.1538	13.57	19.4765	20.4892	16.832	31.2936	44.9832	79.6713	18.265	34.0244	23.2505	18.2869	19.342	9.74081	3.31427	32.7552	42.7215	4.25934	29.0063	9.58258	12.2829	17.1136	11.7083	16.6863	9.90785	4.61329	4.26607	9.85351	8.88149	11.3095	7.42742	2.88518	12.2981	3.64918	5.33245	3.95575	16.251	9.79539	19.8603	17.6251	0.967093	19.6559	14.1234	4.97224
ABCA8	36.5968	29.7137	38.0355	24.1153	17.3135	9.73827	9.87874	24.9967	11.1042	14.4286	0	15.2209	0	48.4567	73.5832	33.4996	35.4211	43.0855	49.1328	176.989	9.58351	27.3001	23.272	24.5659	22.8181	37.6703	7.41614	66.0523	67.2223	37.1148	43.5197	64.0736	70.6842	89.129	85.5062	39.354	14.5967	43.5484	25.3168	28.8325	30.0858	30.8938	45.8613	4.83546	16.041	9.66338	43.0927
ABCA9	24.3132	26.5137	23.9081	13.1538	9.35865	5.50424	4.75643	12.1843	19.6847	9.33613	0	16.0906	20.4146	34.7672	50.5068	24.9253	7.08423	29.8284	16.3776	48.8246	8.51868	37.5376	22.3594	19.1068	11.409	20.3623	5.56211	52.8419	8.56755	4.26607	1.64225	16.4942	35.3421	39.2592	29.3764	18.0372	3.64918	7.10994	5.53804	10.4845	12.5941	25.0093	15.1072	1.93419	11.7483	7.43337	19.0602
ABCA9-AS1	0.423574	0.457133	0.543365	0	0.467933	0	0	0.376835	0.504736	0.84874	0	0	0	1.30377	0	0.598208	0.885528	3.31427	5.4592	24.4123	0	5.11876	0.456313	5.45909	0	0.509059	0	0	0	0	0	1.90318	2.82737	3.18318	2.09831	0	0	0	0	0	0	0	0.539544	0.967093	0	0	0
ABCB1	5.93004	6.39987	3.26019	13.1538	2.33966	1.27021	2.19527	0.753671	1.00947	0	0	0.434882	0	3.25942	4.35403	1.19642	4.42764	36.457	35.4848	12.2062	1.06483	10.2375	0.912627	8.18863	5.70452	3.56341	2.78105	0	6.59042	5.11929	0.821126	0.634392	1.41368	5.3053	2.09831	4.91925	0	3.55497	8.70264	4.71804	4.8977	3.67783	0.89924	0	2.48522	0.247779	1.65741
ABCB10	3.9816	4.57133	4.89028	0	3.74346	2.96382	7.31758	7.78793	4.03789	5.09244	0	2.17441	6.80487	6.95343	3.91863	6.77969	5.31317	3.31427	8.1888	6.10308	1.06483	5.11876	7.30101	2.72954	0	4.07247	2.78105	13.2105	6.59042	11.945	5.74788	5.07514	16.2574	9.19585	7.86867	8.19875	10.9475	4.44371	1.5823	4.19381	1.39934	2.2067	5.39544	9.67093	6.1001	6.44225	1.65741
ABCB10P1	0	0	0	0	0	0	0	0	0	0	0	0	0	0	0	0	0.885528	3.31427	21.8368	36.6185	0	1.70625	0.912627	5.45909	22.8181	0	0	0	0	0	0	0	0	0	0	0	0	0	0	0	2.79868	0	0	0	0	0	0
ABCB10P3	0	0	0	0	0	0	0	0	0	0	0	0	0	0	0	0	0	0	0	0	0	0	0	0	0	0	0	0	0	0	0	0	0	0	0	0	0	0	0	0	0	0	0	0	0	0	0
ABCB10P4	0	0	0	0	0	0	0	0	0	0	0	0	0	0	0	0	0	3.31427	10.9184	0	0	1.70625	0	0	0	0	0	0	0	0	0	0	0	0	0	0	0	0	0	0	0	0	0	0	0	0	0
ABCB11	0	0	0	0	0	0	0.365879	0	0	0.84874	0	0	0	0.43459	0	0.398805	0	3.31427	16.3776	30.5154	0	10.2375	0	1.36477	5.70452	0	0	3.30262	0	0	0	0	0	0	0	0	0	0	0	0	0	0	0	0	0	0	0
ABCB4	0	0	0	2.1923	0	0	0.365879	0.251224	1.00947	0.84874	0	0.434882	0	2.39024	0	0.79761	1.77106	36.457	21.8368	42.7215	1.06483	15.3563	1.82525	17.742	11.409	0.509059	0	0	0.659042	0.426607	0	0	0.706842	0	0	1.63975	3.64918	5.33245	0	0	0	0	0	0	0	0	0
ABCB5	0.0847148	0	0	0	0	0	0	0	0	0	26.5571	0	0	0.43459	0	0.398805	0	0	24.5664	54.9277	0	23.8876	1.36894	23.2011	5.70452	0	0	0	0	0	0	0	1.41368	0	0	0.819875	18.2459	0	0	0	0.699671	0	0	3.86837	0	0	0
ABCB6	0.762434	2.28567	2.71682	2.1923	0.935865	0.846806	1.09764	0.753671	0.504736	0.84874	0	2.17441	0	1.08647	0	1.79462	1.77106	3.31427	13.648	48.8246	3.1945	6.82502	0.912627	8.18863	5.70452	1.01812	0.927018	6.60523	0.659042	0	1.23169	1.26878	0	0.353687	1.04916	1.63975	0	1.77748	0	1.04845	2.09901	1.47113	4.67605	0.967093	1.58151	2.72557	0.828706
ABCB7	10.8435	8.2284	12.4974	6.57691	11.6983	9.31487	11.7081	9.29527	8.58051	5.09244	0	11.3069	0	9.56097	12.1913	12.363	7.96976	0	5.4592	0	2.12967	5.11876	5.47576	8.18863	5.70452	12.7265	5.56211	0	3.29521	5.9725	11.4958	12.6878	13.43	10.6106	15.9996	9.01862	0	7.10994	7.12034	13.1057	6.99671	8.8268	4.67605	5.80256	6.77788	5.9467	4.97224
ABCB8	5.67589	10.9712	7.60711	4.38461	5.14726	8.46806	10.2446	7.66232	10.0947	8.4874	0	6.95811	0	5.64966	8.27267	4.58626	4.42764	16.5713	62.7808	85.4431	18.1022	32.4188	9.58258	23.2011	28.5226	4.07247	7.41614	16.5131	7.9085	1.70643	0.410563	8.2471	5.65473	6.01267	6.29494	9.8385	10.9475	6.2212	1.5823	9.43608	6.99671	15.4469	17.6251	6.76965	4.29266	8.42449	2.48612
ABCB9	0.677719	0	0	4.38461	4.21139	1.69361	1.46352	1.63295	1.51421	5.09244	0	2.17441	6.80487	0.651884	1.74161	1.79462	1.77106	6.62854	70.9696	115.958	2.12967	29.0063	6.38839	12.2829	17.1136	0.509059	0.927018	0	0.659042	1.70643	0.410563	2.53757	3.53421	0.353687	0.524578	3.2795	3.64918	1.77748	0.791149	0.524227	2.79868	5.88454	1.43878	2.90128	1.35558	1.48667	0
ABCC1	38.9688	27.8851	28.7983	28.4999	37.4346	38.5297	64.3947	39.4421	57.0352	39.042	0	46.0975	40.8292	38.6785	43.1049	41.6751	74.3844	69.5997	92.8064	85.4431	71.3439	47.7751	35.5924	47.767	51.3407	38.6885	53.767	59.4471	46.1329	29.4359	24.6338	32.9884	35.3421	38.9055	35.6713	30.3354	25.5442	34.6609	33.2283	50.3258	44.0793	41.9273	44.2426	32.8812	25.3041	34.9368	62.153
ABCC10	5.25232	3.65707	4.34692	4.38461	10.7625	19.4765	14.2693	12.31	13.6279	19.521	26.5571	18.265	6.80487	9.34368	7.40186	10.5683	11.5119	16.5713	51.8624	91.5462	3.1945	27.3001	5.47576	25.9307	5.70452	5.09059	12.9783	13.2105	7.24946	1.70643	3.69506	7.61271	24.0326	9.54954	7.0818	5.73912	10.9475	0.888742	1.5823	6.81495	14.6931	9.56237	17.805	1.93419	4.74452	12.8845	0
ABCC11	0.0847148	0.457133	0	0	0	0	0.365879	0	0.504736	0	53.1142	0	0	0	0	0.199403	0	9.94281	21.8368	79.34	2.12967	18.7688	1.82525	10.9182	0	0	0	0	0.659042	0	0	0	0.706842	0	0	0	0	0	0	0	0	0	0.179848	0	0	0	0
ABCC12	0	0	0	0	0	0.423403	0	0	0	0	0	0	0	0	0.435403	0	0	9.94281	30.0256	48.8246	2.12967	17.0625	1.36894	16.3773	5.70452	0	0.927018	3.30262	0	0	0	0	0.706842	0	0	0.819875	0	0.888742	0	0	0.699671	0	0	0	0	0	0
ABCC13	0.508289	0	0	0	0	0.423403	0.365879	0.502447	1.51421	0	0	0	0	0.217295	0	1.39582	0	13.2571	27.296	109.855	2.12967	18.7688	3.19419	10.9182	28.5226	0	0.927018	0	0	0	0.821126	0	0.706842	0.353687	0.262289	0	0	3.55497	6.32919	1.57268	0.699671	0	0.179848	2.90128	0	1.48667	0
ABCC2	2.11787	2.28567	0.543365	0	0.467933	0.423403	0.365879	0.376835	1.00947	2.54622	0	0	0	0.43459	0	0.199403	3.54211	3.31427	24.5664	85.4431	1.06483	13.65	0.912627	6.82386	22.8181	0.509059	0.927018	0	0	0	0.410563	0.634392	0	0.707373	0.524578	0.819875	0	0	0.791149	1.04845	1.39934	0	0.719392	0	0.225929	1.48667	0
ABCC3	8.5562	10.0569	6.52038	4.38461	23.8646	56.736	45.369	41.3263	23.2179	101.849	185.9	33.9208	61.2439	35.6363	31.349	42.6722	22.1382	19.8856	103.725	183.092	55.3714	52.8939	15.0583	27.2954	28.5226	5.09059	10.1972	3.30262	6.59042	3.41286	5.33732	26.6445	31.101	27.5875	14.4259	25.4161	25.5442	14.2199	11.0761	11.0088	6.29704	17.6536	44.7822	18.3748	13.3298	43.3613	23.2038
ABCC4	16.1805	12.7997	16.3009	35.0769	6.55106	15.6659	10.6105	14.9478	14.1326	5.09244	0	10.872	0	16.2971	8.70807	16.5504	15.054	13.2571	24.5664	48.8246	4.25934	20.475	15.971	10.9182	62.7497	18.3261	16.6863	16.5131	15.158	13.6514	18.0648	22.8381	19.0847	21.9286	18.3602	29.5155	58.3868	69.3219	42.7221	23.5902	13.2937	12.5046	14.3878	33.8483	17.6225	14.1234	20.7177
ABCC5	23.5507	20.571	26.6249	26.3076	18.7173	24.9808	40.2467	32.7847	43.4073	33.9496	79.6713	31.3115	6.80487	25.4235	27.4304	31.705	21.2527	46.3998	62.7808	103.752	35.1395	32.4188	27.8351	39.5784	91.2723	13.7446	18.5404	36.3288	15.158	4.26607	11.9063	31.0852	32.5147	20.8675	18.3602	38.5341	25.5442	28.4398	22.9433	10.4845	16.0924	21.3314	34.351	12.5722	9.48904	15.8579	17.4028
ABCC5-AS1	0.0847148	0	0	0	0	0	0	0	0	0	0	0	0	0	0	0	0	0	0	0	0	0	0	0	0	0	0	0	0	0	0	0	0	0	0	0	0	0	0	0	0	0	0	0	0.225929	0	0
ABCC6	1.35544	2.28567	2.17346	0	3.27553	7.19786	2.19527	9.54649	5.5521	2.54622	0	2.17441	6.80487	3.04213	2.17702	5.78267	0.885528	9.94281	54.592	103.752	0	15.3563	3.19419	16.3773	22.8181	2.03623	2.78105	0	0.659042	1.70643	2.46338	2.53757	1.41368	1.76843	1.31145	1.63975	14.5967	4.44371	6.32919	3.14536	2.79868	5.88454	3.77681	11.6051	3.8408	11.6456	0
ABCC6P1	0	0	1.63009	0	0	0.423403	0.365879	2.51224	1.00947	0	26.5571	0	0	0.217295	0	0.199403	0	9.94281	5.4592	24.4123	0	0	1.36894	5.45909	5.70452	0	0	0	0	0	0.821126	0	0.706842	0	0	0	0	0	0	0	0.699671	0.735567	0.359696	1.93419	0	0.495558	0
ABCC6P2	0.338859	0	0	0	0	0	0	0	0	0	0	0	0	0	0	0.199403	0	0	0	6.10308	0	1.70625	0	0	0	0	0	0	0	0	0	0	0.706842	0	0	0	0	0	0	0	0	0	0	0	0	0.247779	0
ABCC8	0.677719	0.914267	0.543365	0	0.935865	1.27021	0	0.251224	0	9.33613	26.5571	0.869763	0	0.651884	5.22484	2.39283	0	6.62854	62.7808	42.7215	1.06483	8.53127	1.82525	12.2829	17.1136	3.05435	0	0	1.31808	1.70643	4.51619	0.634392	6.36158	2.12212	2.3606	0.819875	0	0	0	1.04845	0.699671	0	1.25894	4.83546	0.903718	0.495558	4.97224
ABCC9	24.9062	10.9712	13.5841	2.1923	18.7173	13.1255	15.001	21.8564	24.2273	9.33613	0	15.2209	20.4146	32.5942	37.8801	32.702	20.3672	23.1999	51.8624	30.5154	29.8154	23.8876	34.2235	23.2011	17.1136	28.5073	18.5404	89.1707	24.3846	31.1423	40.6457	27.2789	26.1531	51.2845	30.9501	19.677	43.7901	31.9947	37.184	16.251	15.3928	16.918	13.6685	20.309	23.4967	20.8134	30.6621
ABCD1	3.64274	4.1142	2.71682	0	2.33966	12.7021	10.6105	10.3002	6.56157	16.9748	79.6713	5.21858	0	6.30155	10.0143	7.7767	1.77106	13.2571	5.4592	0	2.12967	5.11876	1.82525	5.45909	0	3.56341	6.48913	0	0	1.70643	1.64225	6.97831	6.36158	8.84216	7.0818	12.2981	7.29835	0.888742	0.791149	2.09691	4.19803	4.4134	4.4962	5.80256	3.61487	2.72557	0
ABCD1P2	0	0	0	0	0	0	0	0	0	0	0	0	0	0	0	0	0	0	21.8368	12.2062	0	0	0	0	0	0	0	0	0	0	0	0	0	0	0	0	0	0	0	0	0	0	0	0	0	0	0
ABCD1P3	0	0	0	0	0	0	0	0	0	0	0	0	0	0	0	0	0	0	0	0	0	0	0	0	0	0	0	0	0	0	0	0	0	0	0	0	0	0	0	0	0	0	0	0	0	0	0
ABCD1P4	0	0	0	0	0	0	0	0	0	0	0	0	0	0	0	0	0	0	0	0	0	0	0	0	0	0	0	0	0	0	0	0	0	0	0	0	0	0	0	0	0	0	0	0	0	0	0
ABCD1P5	0	0	0	0	0	0	0	0	0	0	0	0	0	0	0	0	0	0	2.7296	0	0	0	0	0	0	0	0	0	0	0	0	0	0	0	0	0	0	0	0	0	0	0	0	0	0	0	0
ABCD2	0.254145	1.3714	0	0	0.935865	2.96382	0.731758	1.75856	1.51421	0.84874	0	2.60929	6.80487	0.651884	0	0.598208	0	0	13.648	42.7215	0	1.70625	0.456313	4.09432	0	0	0	0	1.31808	0	0	0	0.706842	0.353687	0	0.819875	3.64918	0	0.791149	0	0.699671	0.735567	0	0.967093	0.225929	0.247779	0.828706
ABCD3	9.57278	10.9712	18.4744	6.57691	15.9097	24.5574	14.2693	20.3491	9.58998	11.0336	0	19.1348	0	18.2528	23.0764	14.5564	14.1685	19.8856	35.4848	61.0308	9.58351	46.0689	20.0778	16.3773	5.70452	7.12682	18.5404	66.0523	36.2473	14.5046	25.0443	20.3005	15.5505	25.8191	30.4255	25.4161	14.5967	13.3311	17.4053	14.6783	20.9901	17.6536	17.2654	29.0128	15.3632	22.5479	6.62965
ABCD4	15.5028	16.9139	14.6709	8.76921	16.8456	21.5936	21.221	11.6819	15.6468	19.521	0	14.786	0	18.0355	20.8994	16.9492	23.0237	33.1427	65.5104	122.062	23.4264	58.0126	19.1652	39.5784	22.8181	16.2899	14.8323	26.4209	19.7713	10.6652	13.138	10.7847	13.43	21.2212	16.5242	19.677	7.29835	20.4411	7.91149	18.3479	16.7921	18.3892	21.0422	5.80256	11.9743	19.8223	18.2315
ABCE1	17.2818	15.0854	19.0178	17.5384	37.9025	20.7468	22.3186	24.4943	12.1137	15.2773	0	22.6138	13.6097	24.9889	16.9807	18.345	31.879	26.5142	27.296	67.1339	18.1022	29.0063	39.6993	47.767	28.5226	42.2519	29.6646	6.60523	53.3824	44.7938	57.4788	33.6228	24.7395	35.7223	37.245	28.6956	10.9475	31.106	22.9433	44.035	46.8779	15.4469	27.8765	36.7495	20.3337	35.4324	38.9492
ABCF1	67.8566	64.9129	66.8339	109.615	69.254	44.0339	44.6373	59.1631	52.4925	32.2521	0	58.2741	27.2195	63.0155	69.2292	58.425	54.9028	43.0855	49.1328	85.4431	37.2692	30.7126	55.6702	39.5784	62.7497	37.1613	66.7453	49.5393	55.3595	83.615	65.2795	34.2572	55.8405	45.2719	64.2608	48.3726	51.0885	41.7709	52.2159	69.1979	83.9605	57.3742	49.6381	43.5192	51.7378	61.697	73.7549
ABCF2	19.3997	21.9424	13.0408	4.38461	21.5249	28.368	22.6845	15.9527	13.1231	8.4874	0	20.0046	6.80487	20.643	8.70807	15.354	20.3672	16.5713	24.5664	73.2369	25.556	23.8876	10.4952	24.5659	28.5226	29.0163	14.8323	6.60523	28.9978	23.4634	23.8126	11.4191	14.8437	21.2212	23.3437	12.2981	7.29835	20.4411	23.7345	28.3082	39.8812	16.918	24.819	10.638	14.2336	35.4324	9.11577
ABCF2P1	0	0	0	0	0	0	0	0	0.504736	0.84874	0	0	6.80487	0	0	0.199403	0	3.31427	21.8368	12.2062	0	1.70625	0.912627	12.2829	11.409	0	0.927018	0	0	0	0	0.634392	0	0	0	0	0	0	0	0	0	0	0	0	0	0	0
ABCF2P2	0	0	0	0	0	0	0	0	0	0	0	0	0	0	0	0	0	0	5.4592	0	0	0	0	0	0	0	0	0	0	0	0	0	0	0	0	0	0	0	0	0	0	0	0	0	0	0	0
ABCF3	13.3849	12.7997	11.4107	13.1538	18.7173	9.73827	15.001	15.8271	20.6942	19.521	53.1142	14.786	6.80487	15.2106	11.7559	14.5564	11.5119	6.62854	30.0256	48.8246	11.7132	27.3001	9.58258	16.3773	5.70452	13.7446	7.41614	0	11.8628	10.2386	6.569	12.0535	14.1368	13.4401	14.1636	13.9379	3.64918	3.55497	5.53804	8.38763	20.9901	16.1825	16.9057	3.86837	9.71497	20.0701	4.14353
ABCG1	19.315	10.5141	11.954	26.3076	30.4156	23.2872	23.4163	19.721	25.7415	22.916	26.5571	18.265	20.4146	18.2528	11.7559	20.5385	22.1382	16.5713	38.2144	73.2369	27.6857	23.8876	30.573	19.1068	5.70452	14.7627	8.34316	16.5131	19.7713	39.6745	25.8655	8.2471	9.89579	21.2212	13.3767	18.0372	14.5967	22.2186	33.2283	19.9206	17.4918	23.5381	17.6251	27.0786	36.3746	28.7424	7.45836
ABCG2	1.44015	0.457133	0.543365	0	2.33966	0	0	1.63295	1.00947	0	0	3.47905	0	1.95565	5.22484	0.79761	0.885528	3.31427	19.1072	48.8246	3.1945	25.5938	0.912627	1.36477	5.70452	0	0.927018	0	3.95425	1.27982	0.821126	1.26878	3.53421	3.18318	2.09831	9.01862	0	1.77748	0	0.524227	2.79868	0	0.719392	0	1.35558	0.495558	0.828706
ABCG4	0	0	0	0	0.467933	0	0	0.125612	0	0.84874	0	0.434882	0	0.217295	0	0.199403	0	13.2571	30.0256	61.0308	1.06483	15.3563	1.82525	10.9182	0	0	0.927018	6.60523	0	0.426607	0	0	1.41368	0	0	0.819875	0	0.888742	0	0	0	0	0.179848	0	0	0.247779	0
ABCG5	0	0	0	0	0	0	0	0	0	0	0	0	0	0	0	0	0.885528	3.31427	13.648	54.9277	0	22.1813	0	2.72954	5.70452	0	0	0	0	0	0	0	1.41368	0	0	0	0	0	0	0	0	0	0	0	0	0	0
ABCG8	0	0	0	0	0	0	0	0	0	0	0	0	0	0	0	0	0.885528	0	10.9184	12.2062	0	8.53127	0.912627	0	0	0	0	0	0	0	0	0	0.706842	0	0	0	0	0	0	0.524227	0	0	0	0.967093	0	0	0
ABHD1	0.0847148	0.457133	0	0	0	0	1.09764	0	1.00947	0.84874	0	0	0	0.217295	0.870807	0	0.885528	3.31427	35.4848	85.4431	1.06483	11.9438	2.73788	6.82386	5.70452	0	0	0	0	0.426607	0	0	0.706842	0.353687	0	0.819875	3.64918	0	0	0.524227	0.699671	0	0	1.93419	0	0	0
ABHD10	9.91164	7.31413	8.15047	4.38461	17.3135	7.19786	11.3423	10.3002	12.6184	3.39496	0	17.8302	0	16.7317	11.7559	11.9642	2.65659	0	54.592	18.3092	4.25934	34.1251	6.38839	15.0125	0	5.59964	3.70807	3.30262	8.56755	11.0918	6.15844	20.3005	12.7232	20.1601	20.1963	6.559	7.29835	6.2212	15.823	9.43608	20.2905	8.09124	8.9924	7.73674	3.38894	7.43337	12.4306
ABHD11	1.60958	2.7428	0	0	0	3.38723	0.731758	2.63785	3.02842	5.09244	0	1.30465	6.80487	2.60754	6.09565	1.59522	1.77106	3.31427	16.3776	24.4123	1.06483	10.2375	2.73788	2.72954	0	2.54529	8.34316	0	3.95425	0.426607	3.69506	0.634392	4.94789	1.41475	0.786867	1.63975	3.64918	6.2212	0	0.524227	4.19803	2.94227	3.23727	0	1.80744	2.97335	1.65741
ABHD11-AS1	0.0847148	0	0	0	0	0.423403	0	0.125612	0	0.84874	0	0.434882	0	0.217295	0	0	0	0	0	0	0	0	0	1.36477	0	0	0	0	0	0	0	0	0	0	0	0	0	0	0	0	0	0	0	0	0	0	0
ABHD12	7.03133	10.0569	6.52038	6.57691	8.89072	8.46806	12.074	13.0636	12.1137	18.6723	26.5571	12.1767	0	6.51884	13.0621	8.17551	5.31317	3.31427	8.1888	48.8246	7.45384	22.1813	4.10682	13.6477	11.409	1.01812	10.1972	6.60523	8.56755	7.67893	5.74788	3.80635	6.36158	9.90322	7.86867	5.73912	7.29835	2.66623	1.5823	2.09691	2.79868	8.8268	10.0715	11.6051	5.87417	8.92005	20.7177
ABHD12B	0.593004	0	0.543365	0	0	0.846806	0	0.376835	0	2.54622	0	0	0	0.217295	0	0.398805	0.885528	6.62854	21.8368	30.5154	0	11.9438	0.912627	8.18863	0	0.509059	0	3.30262	0.659042	0	0	0	0.706842	0.707373	0.262289	1.63975	3.64918	0.888742	0.791149	0	0	1.47113	0	0.967093	0.451859	0	0
ABHD13	16.8583	19.6567	15.2142	4.38461	10.7625	13.9723	13.5375	13.8173	10.0947	8.4874	26.5571	11.7418	13.6097	12.3858	7.83726	13.7588	16.825	19.8856	13.648	12.2062	4.25934	25.5938	22.8157	17.742	17.1136	20.8714	17.6133	9.90785	15.817	23.0368	35.719	27.2789	17.671	29.7097	21.77	16.3975	10.9475	16.8861	15.0318	12.5814	16.7921	20.5959	5.93499	13.5393	15.1373	13.6278	17.4028
ABHD14A	0.847148	1.3714	0	2.1923	1.4038	0.846806	1.46352	1.13051	0.504736	0	0	0.869763	0	1.30377	0	1.59522	0.885528	3.31427	2.7296	0	0	0	0.912627	4.09432	0	0	0	3.30262	0	0	1.64225	0.634392	0.706842	0.353687	1.04916	0	3.64918	0	1.5823	0	0	3.67783	1.61863	0.967093	0.677788	0.247779	1.65741
ABHD14A-ACY1	0	0	0	0	0	0	0	0	0	0	0	0	0	0	0	0	0	3.31427	0	0	0	1.70625	0	1.36477	0	0	0	0	0	0	0	0	0	0	0	0	0	0	0	0	0	0	0	0	0.225929	0	0
ABHD14B	8.81034	4.57133	2.17346	8.76921	10.7625	11.0085	8.04934	15.5759	16.6563	11.0336	0	12.6116	20.4146	10.6474	14.3683	8.77371	1.77106	3.31427	32.7552	115.958	2.12967	10.2375	10.4952	12.2829	5.70452	2.03623	3.70807	3.30262	11.2037	11.945	9.85351	18.3974	12.7232	14.5011	13.639	20.4969	3.64918	9.77616	7.91149	4.19381	8.39605	14.7113	8.27301	36.7495	3.38894	6.69003	29.0047
ABHD15	2.96502	5.02847	1.63009	2.1923	2.33966	4.23403	3.65879	5.40131	5.04736	5.09244	0	2.17441	27.2195	5.21507	3.48323	3.78865	1.77106	9.94281	21.8368	61.0308	8.51868	25.5938	1.36894	10.9182	5.70452	2.54529	3.70807	0	4.61329	3.41286	1.64225	3.80635	7.06842	2.82949	2.62289	2.45962	7.29835	0.888742	0	2.09691	2.09901	7.35567	0.89924	3.86837	5.87417	4.95558	0
ABHD15-AS1	0	0	0	0	0	0	0	0	0	0	0	0	0	0	0	0	0	0	0	0	0	0	0	0	0	0	0	0	0	0	0	0	0	0	0	0	0	0	0	0	0	0	0	0	0	0	0
ABHD16A	2.45673	2.28567	2.17346	4.38461	0	4.23403	1.09764	1.75856	1.00947	0	0	2.17441	6.80487	3.25942	0.435403	0.997013	5.31317	6.62854	21.8368	42.7215	2.12967	20.475	1.82525	9.5534	11.409	1.52718	0	3.30262	4.61329	0.426607	0	1.26878	4.24105	1.06106	2.3606	2.45962	0	0.888742	0.791149	0	3.49835	4.4134	1.43878	0	2.71115	1.2389	0.828706
ABHD16B	0	0	0	0	0	0	0	0	0	0	0	0	0	0	0	0	0	0	0	0	0	0	0	0	0	0	0	0	0	0	0	0	0	0	0	0	0	0	0	0	0	0	0	0	0	0	0
ABHD17A	10.1658	27.428	4.89028	0	3.27553	6.35105	12.074	14.3197	9.08525	17.8235	0	10.872	34.0244	9.77826	7.40186	10.7677	8.85528	16.5713	35.4848	91.5462	7.45384	29.0063	5.01945	8.18863	39.9316	5.59964	12.0512	23.1183	9.88563	7.67893	8.21126	13.9566	9.89579	3.89055	7.34409	10.6584	3.64918	2.66623	1.5823	7.8634	11.8944	20.5959	22.481	10.638	14.0076	8.67227	5.80095
ABHD17AP1	0.254145	0	0	0	0	0	0	0.125612	0	0	0	0	0	0	0	0	0	0	0	0	0	0	0	0	0	0	0	0	0	0	0	0	0.706842	0	0.262289	0	0	0	0	0	0	0	0	0	0	0	0
ABHD17AP3	0	0	0	0	0	0	0	0	0	0	0	0	0	0	0	0	0	0	5.4592	24.4123	0	1.70625	0	1.36477	0	0	0	0	0	0	0	0	0	0	0	0	0	0	0	0	0	0	0	0	0	0	0
ABHD17AP4	0.0847148	0	0	0	0	0	0	0.251224	0	0	0	0	0	0	0	0	0	0	0	12.2062	0	0	0	1.36477	5.70452	0	0.927018	0	0	0	0	0	0	0	0	0	0	0	0	0	0	0	0	0	0	0	0
ABHD17AP6	0	0	0	0	0	0	0	0	0	0	0	0	0	0	0	0	0	3.31427	2.7296	0	0	1.70625	0	0	0	0	0	0	0	0	0	0	0.706842	0	0	0	0	0	0	0	0	0	0	0	0	0	0
ABHD17AP9	0	0	0	0	0	0	0	0	0	0	0	0	0	0	0	0	0	0	0	0	0	0	0	0	0	0	0	0	0	0	0	0	0	0	0	0	0	0	0	0	0	0	0	0	0	0	0
ABHD17B	2.37202	1.82853	2.17346	2.1923	3.74346	0.846806	2.56115	2.88907	1.51421	2.54622	0	4.34882	6.80487	1.52106	2.61242	3.19044	0.885528	13.2571	30.0256	6.10308	0	3.41251	3.65051	8.18863	0	3.05435	7.41614	3.30262	4.61329	2.55964	5.33732	3.80635	2.12053	3.89055	1.57373	4.09937	3.64918	2.66623	3.95575	2.09691	0	4.4134	1.61863	1.93419	1.80744	1.98223	1.65741
ABHD17C	4.5746	5.02847	2.71682	4.38461	3.74346	12.2787	9.14698	5.77814	5.5521	2.54622	0	6.52323	0	6.08425	5.22484	8.17551	11.5119	3.31427	35.4848	67.1339	19.167	13.65	5.01945	4.09432	0	4.07247	7.41614	6.60523	13.8399	13.2248	19.707	2.53757	5.65473	5.65898	9.18012	6.559	3.64918	9.77616	9.49379	5.76649	6.29704	12.5046	4.67605	10.638	6.32602	10.4067	7.45836
ABHD2	50.4053	42.9705	70.0941	61.3845	71.1258	104.581	73.1758	88.8075	72.682	68.7479	53.1142	62.1881	68.0487	60.1907	56.6024	67.9963	87.6673	92.7995	111.914	91.5462	137.364	63.1314	69.8159	107.817	91.2723	70.7591	70.4534	89.1707	108.083	76.3627	89.5027	95.1588	74.9252	96.5564	74.7524	81.9875	72.9835	105.76	90.9822	65.0041	55.9737	67.6722	58.9902	136.36	70.49	94.8994	77.0697
ABHD3	34.1401	22.3995	25.5381	52.6153	15.9097	16.9361	24.148	16.0783	10.5995	5.94118	0	12.1767	6.80487	12.3858	11.3205	16.5504	11.5119	16.5713	13.648	48.8246	8.51868	13.65	48.8255	24.5659	51.3407	24.4348	15.7593	13.2105	16.4761	12.7982	17.2436	12.6878	18.3779	15.2085	15.7373	9.8385	21.8951	50.6583	49.0513	12.5814	13.2937	11.7691	8.81256	4.83546	9.71497	10.4067	14.088
ABHD4	19.5691	24.6852	29.8851	10.9615	8.42279	16.5127	10.6105	13.4405	15.6468	6.78992	106.228	12.6116	6.80487	12.3858	10.0143	14.1576	12.3974	16.5713	76.4288	85.4431	8.51868	30.7126	8.66995	23.2011	17.1136	12.2174	16.6863	9.90785	7.9085	8.53215	8.21126	5.07514	19.0847	9.54954	22.2946	9.01862	14.5967	15.9974	11.0761	9.96031	8.39605	11.0335	10.0715	11.6051	4.29266	15.1145	22.3751
ABHD5	11.9448	6.39987	8.15047	2.1923	8.42279	13.1255	15.7328	7.41109	6.05683	5.09244	0	5.21858	13.6097	13.4723	12.1913	11.3659	4.42764	13.2571	13.648	18.3092	20.2319	10.2375	12.3205	19.1068	11.409	7.12682	1.85404	0	11.2037	22.6102	15.6014	9.51588	9.89579	17.3306	7.86867	7.37887	21.8951	9.77616	9.49379	3.66959	4.8977	14.7113	9.17225	3.86837	11.7483	12.1412	9.94448
ABHD6	3.47331	3.19993	6.52038	2.1923	4.67933	5.50424	7.68346	3.89396	2.01894	1.69748	26.5571	4.34882	13.6097	3.04213	5.22484	2.19343	7.08423	0	10.9184	36.6185	5.32417	17.0625	5.01945	6.82386	0	1.01812	2.78105	3.30262	1.97713	5.11929	4.51619	0.634392	4.94789	6.36636	5.50807	2.45962	0	0	0.791149	1.04845	9.79539	4.4134	1.79848	0.967093	2.03337	1.73445	6.62965
ABHD8	3.81217	0.457133	2.17346	2.1923	1.87173	1.69361	1.46352	2.1354	0.504736	7.63866	26.5571	2.17441	6.80487	1.30377	1.74161	1.79462	1.77106	0	2.7296	12.2062	2.12967	0	1.36894	1.36477	5.70452	1.01812	0.927018	0	0	0.853215	2.46338	1.90318	2.82737	1.41475	2.62289	1.63975	0	0.888742	2.37345	0.524227	3.49835	0	5.75514	0.967093	1.12965	1.48667	0.828706
ABI1	27.8712	19.1996	38.0355	17.5384	28.5439	18.6297	30.368	35.6737	36.341	13.5798	132.785	33.9208	20.4146	30.6386	27.4304	37.2883	32.7646	46.3998	16.3776	6.10308	21.2967	23.8876	21.903	30.025	22.8181	21.3805	46.3509	39.6314	34.2702	39.2479	43.1091	41.2355	39.5831	38.1981	36.4582	18.8571	58.3868	26.6623	34.0194	29.3567	24.4885	33.1005	18.3445	35.7824	21.9152	29.9813	28.176
ABI2	34.9872	21.9424	22.278	37.2692	25.7363	17.3595	23.0504	26.7553	24.7321	16.9748	106.228	13.0465	27.2195	26.9446	23.9472	22.5325	28.3369	56.3426	117.373	170.886	29.8154	68.2502	32.3982	45.0375	28.5226	38.1794	28.7376	36.3288	48.1101	53.7525	60.3527	43.7731	41.7037	32.5392	28.5895	21.3167	36.4918	56.8795	37.184	37.2201	39.8812	26.4804	22.6609	23.2102	45.1859	36.9191	15.7454
ABI3	12.7072	9.5998	11.954	6.57691	10.2945	6.35105	3.29291	14.571	16.1516	14.4286	0	14.786	0	9.99556	14.8037	12.5624	0.885528	6.62854	30.0256	30.5154	8.51868	10.2375	7.75733	15.0125	0	7.12682	14.8323	3.30262	7.24946	8.95875	8.62182	1.26878	8.4821	7.42742	6.03265	9.8385	7.29835	4.44371	1.5823	3.14536	6.99671	8.09124	3.41711	2.90128	9.48904	1.2389	4.97224
ABI3BP	193.404	101.484	141.818	89.8844	78.6127	55.8892	50.1254	87.049	85.8051	19.521	0	115.244	13.6097	152.106	178.951	98.9037	78.812	59.6568	24.5664	97.6492	38.334	73.3689	96.7384	120.1	131.204	171.044	35.2267	188.249	131.149	149.739	141.234	154.157	96.8373	160.574	164.718	124.621	62.036	51.5471	59.3362	88.0701	97.9539	93.417	106.83	87.0384	110.028	45.3436	145.852
ABL1	30.4973	44.7991	30.4284	30.6922	28.076	24.5574	29.2703	35.925	26.751	34.7983	53.1142	28.2673	40.8292	31.5077	35.7031	30.1098	77.9265	33.1427	60.0512	42.7215	52.1769	56.3064	26.9225	28.6602	68.4542	70.7591	35.2267	16.5131	30.975	26.8763	21.3493	38.0635	34.6352	31.1244	31.9993	54.9316	43.7901	18.6636	20.5699	44.035	28.6865	28.6871	44.0628	13.5393	28.693	45.3436	19.889
ABL2	52.0149	54.3989	35.3187	35.0769	26.6722	33.4489	45.7349	25.1224	21.1989	20.3697	26.5571	22.6138	40.8292	32.1596	20.0286	22.7319	31.879	99.4281	98.2656	268.535	51.1121	81.9002	83.049	85.9806	68.4542	85.5218	25.9565	29.7236	27.6798	41.8075	31.6133	28.5476	42.4105	33.6002	28.8518	31.1552	36.4918	27.551	42.7221	38.7928	46.1783	29.4227	31.8331	55.1243	28.919	74.3337	49.7224
ABLIM1	97.1679	100.112	81.5047	127.154	84.2279	84.2572	68.0535	75.8695	72.682	86.5714	26.5571	71.7555	54.439	107.561	92.7409	75.1748	109.806	76.2282	87.3472	164.783	85.1868	69.9564	73.9228	72.3329	125.499	91.6306	56.5481	56.1445	79.7441	107.932	115.779	141.469	108.854	128.388	84.9817	95.9254	109.475	130.645	147.945	68.1495	107.749	89.0036	64.5655	98.6435	58.9676	76.0682	82.8706
ABLIM2	2.11787	0.457133	1.63009	2.1923	1.87173	0.423403	4.02467	0.251224	0	6.78992	0	0.434882	6.80487	3.25942	1.30621	1.59522	2.65659	0	21.8368	97.6492	0	29.0063	0	12.2829	17.1136	1.01812	0	0	2.63617	2.98625	1.64225	1.26878	3.53421	3.53687	0.524578	4.09937	7.29835	0.888742	0	3.66959	2.09901	1.47113	3.05742	0.967093	3.38894	2.23001	2.48612
ABLIM3	25.3297	15.0854	26.6249	19.7307	25.2684	33.8723	27.8068	19.721	16.1516	12.7311	26.5571	37.8347	40.8292	37.1574	34.3969	42.8716	33.6501	9.94281	60.0512	54.9277	14.9077	61.4251	26.4662	27.2954	28.5226	12.7265	17.6133	3.30262	19.1122	24.3166	18.8859	41.2355	25.4463	37.1371	42.2285	32.795	36.4918	23.1073	33.2283	34.0747	43.3796	13.2402	52.8753	28.0457	14.4595	57.237	29.8334
ABO	34.1401	30.6279	29.8851	32.8845	68.7861	42.7637	23.4163	65.5693	55.0162	0.84874	0	15.2209	13.6097	10.4301	16.5453	10.3689	1.77106	3.31427	16.3776	48.8246	2.12967	27.3001	26.0099	42.3079	0	8.14494	127.928	125.499	159.488	142.487	123.99	34.8916	14.8437	25.4654	22.2946	17.2174	32.8426	47.1033	29.2725	18.8722	45.4786	34.5716	13.8483	61.8939	13.3298	24.5301	22.3751
ABR	39.9007	47.0847	46.7294	28.4999	81.4203	76.2126	79.0299	77.7537	76.7199	118.824	79.6713	76.9741	81.6585	68.2306	82.7267	76.1718	38.0777	39.7712	62.7808	73.2369	55.3714	58.0126	51.1071	73.6977	57.0452	26.471	69.5263	52.8419	32.2931	49.9131	39.414	63.4392	74.2184	48.4551	56.6544	44.2732	36.4918	30.2172	25.3168	54.5196	45.4786	63.9943	82.7301	47.3876	73.653	54.7592	49.7224
ABRA	0.16943	0	0.543365	0	0	0.423403	0	0.125612	0	0	0	0	0	0.43459	0	0	0	3.31427	10.9184	12.2062	0	1.70625	0.456313	2.72954	0	0.509059	0	0	0	0	0	0	0	0	0.262289	0	0	0	0	0	0	0	0.179848	0	0	0.247779	0
ABRACL	13.3002	7.31413	8.15047	0	21.9928	15.2425	12.8058	16.3295	15.1421	0.84874	0	8.69763	0	11.9512	6.96646	11.5653	4.42764	0	0	24.4123	2.12967	6.82502	15.5147	2.72954	0	5.09059	12.9783	13.2105	22.4074	8.53215	9.03238	6.97831	10.6026	21.2212	15.7373	16.3975	0	1.77748	5.53804	6.29072	6.99671	11.7691	1.61863	25.1444	7.45567	5.45114	35.6344
ABT1	3.55802	2.28567	3.80355	4.38461	4.67933	4.23403	4.02467	4.77325	2.52368	4.2437	0	5.21858	0	6.08425	0.870807	2.59223	8.85528	6.62854	30.0256	6.10308	9.58351	8.53127	3.19419	2.72954	5.70452	1.01812	0.927018	0	5.93138	2.55964	1.64225	1.26878	5.65473	6.36636	8.39325	5.73912	0	6.2212	2.37345	2.62113	5.59737	5.88454	2.33803	4.83546	3.8408	2.97335	4.14353
ABT1P1	0	0	0	0	0	0	0	0	0.504736	0	0	0	0	0	0	0	0	0	2.7296	0	0	0	0	1.36477	0	0	0	0	0	0	0	0	0	0	0	0	0	0	0	0	0	0	0	0	0	0	0
ABTB1	10.7588	7.77127	4.34692	10.9615	11.6983	13.5489	18.6598	11.1794	9.58998	33.9496	0	5.65346	34.0244	15.8625	8.27267	12.5624	6.1987	19.8856	51.8624	140.371	7.45384	54.6001	5.01945	34.1193	5.70452	12.2174	7.41614	6.60523	6.59042	8.95875	4.10563	6.34392	16.9642	16.977	18.8848	16.3975	21.8951	13.3311	3.1646	5.76649	4.19803	8.8268	9.53195	1.93419	8.58532	5.45114	4.14353
ABTB2	2.45673	3.19993	1.08673	0	1.87173	2.11702	0.731758	1.38173	3.02842	6.78992	26.5571	4.34882	6.80487	3.69401	3.91863	2.39283	1.77106	0	40.944	6.10308	0	6.82502	2.73788	12.2829	22.8181	3.56341	0.927018	0	0.659042	1.70643	1.64225	0	2.12053	1.76843	1.57373	4.09937	0	6.2212	1.5823	5.76649	1.39934	5.88454	3.23727	0	1.12965	5.45114	0.828706
AC000003.1	0	0	0	0	0	0	0	0	0	0	0	0	0	0	0	0	0	0	0	0	0	0	0	0	0	0	0	0	0	0	0	0	0	0	0	0	0	0	0	0	0	0	0	0	0	0	0
AC000029.1	0	0	0	0	0	0	0	0	0	0	0	0	0	0	0	0	0	0	0	0	0	0	0	0	0	0	0	0	0	0	0	0	0	0	0	0	0	0	0	0	0	0	0	0	0	0	0
AC000032.2	0	0	0	0	0	0	0	0	0	0	0	0	0	0	0	0	0	0	0	0	0	0	0	0	0	0	0	0	0	0	0	0	0	0	0	0	0	0	0	0	0	0	0	0	0	0	0
AC000036.4	0	0	0	0	0	0	0	0	0	0	0	0	0	0.217295	0	0	0	6.62854	13.648	24.4123	0	3.41251	0	10.9182	0	0	0	3.30262	0	0	0	0	1.41368	0.353687	0	1.63975	0	0	0	0	1.39934	0	0.179848	0.967093	0.903718	0.247779	0
AC000041.10	0	0	0	0	0	0	0	0	0	0	0	0	0	0	0	0	0	0	0	0	0	0	0	0	0	0	0	0	0	0	0	0	0	0	0	0	0	0	0	0	0	0	0	0	0	0	0
AC000041.8	0	0	0	0	0	0	0	0	0	0	0	0	0	0	0	0	0	0	0	0	0	0	0	0	0	0	0	0	0	0	0	0	0	0	0	0	0	0	0	0.524227	0	0	0	0	0	0	0
AC000067.1	0	0	0	0	0	0	0	0	0	0	0	0	0	0	0	0	0	0	2.7296	0	0	1.70625	0	0	0	0	0	0	0	0	0	0	0	0	0	0	0	0	0	0	0.699671	0	0	0	0	0	0
AC000068.10	0.16943	0	0	0	0	0	0.365879	0.502447	0	0	0	0.434882	0	0.651884	0	0.199403	0	0	0	6.10308	0	0	0	1.36477	0	0	0	0	0	0	0	0	0	0	0.262289	0	0	0.888742	0	0	0.699671	0	0.359696	0	0.451859	0	0
AC000068.5	0.0847148	0	0	0	0.467933	0	0.365879	0.125612	0	0.84874	0	0.434882	0	0	0	0.199403	0	3.31427	35.4848	30.5154	0	15.3563	0.912627	16.3773	5.70452	0	0	0	0	0	0	0	0	1.06106	0.262289	0	0	1.77748	0.791149	0	1.39934	0	0	0	0.903718	0	0
AC000068.9	0	0	0	0	0	0	0	0	0	0	0	0	0	0	0	0	0	0	0	0	0	0	0	0	0	0	0	0	0	0	0	0	0	0	0	0	0	0	0	0	0	0	0	0	0	0	0
AC000077.2	0	0	0	0	0	0	0	0	0	0	0	0	0	0	0	0	0	0	5.4592	6.10308	0	1.70625	0	0	0	0	0	0	0	0	0	0	0	0	0	0	0	0	0	0	0	0	0	0	0	0	0
AC000078.5	0.0847148	0.457133	0	0	0	0	0.731758	0	0	0.84874	0	0	0	0.43459	0.435403	0	0.885528	0	2.7296	0	0	0	0	1.36477	0	0	0	0	0	0	0	0	0	0.353687	0	0	0	0	0.791149	0	0	0	1.43878	0	0	0	0.828706
AC000081.2	0	0	0	0	0	0	0	0	0	0	0	0	0	0	0	0	0	0	0	0	0	0	0	0	0	0	0	0	0	0	0	0	0	0	0	0	0	0	0	0	0	0	0	0	0	0	0
AC000089.3	0.0847148	0	0	0	0.467933	0	0	0.251224	0	0	0	0	0	0	0	0	0	0	0	12.2062	1.06483	6.82502	0.456313	1.36477	0	0	0.927018	0	0	0	0	0	0	0	0	0	0	0.888742	0	0	0.699671	0	0	0.967093	0	0	0.828706
AC000095.11	0	0	0	0	0	0	0	0	0	0	0	0	0	0	0	0	0	0	0	0	0	1.70625	0.456313	1.36477	0	0	0	0	0	0	0	0	0	0	0	0	0	0	0	0	0.699671	0	0	0	0	0	0
AC000095.9	0	0	0	0	0	0	0	0	0	0	0	0	0	0	0	0	0	0	0	0	0	0	0	0	0	0	0	0	0	0	0	0	0	0	0	0	0	0	0	0	0	0	0	0	0	0	0
AC000099.1	0	0	0	0	0	0	0	0.376835	0.504736	0	0	0	0	0	0.435403	0	0	3.31427	8.1888	6.10308	0	3.41251	0	1.36477	0	0	0	0	0	0	0	0	0.706842	0	0	0.819875	0	0	0	0	0	0	0	0	0	0	0
AC000110.1	0	0	0	0	0	0	0	0	0	0	0	0	0	0	0	0	0	0	2.7296	0	0	6.82502	0	0	0	0	0	0	0	0	0	0	0	0	0	0	0	0	0	0	0	0	0	0	0	0	0
AC000111.3	0	0	0	0	0	0	0	0	0	0	0	0	0	0	0	0	0	0	0	0	0	0	0	0	0	0	0	0	0	0	0	0	0	0	0	0	0	0	0	0	0	0	0	0	0	0	0
AC000111.4	0	0	0	0	0	0	0	0	0	0	0	0	0	0	0	0	0	0	0	0	0	0	0	0	0	0	0	0	0	0	0	0	0	0	0	0	0	0	0	0	0	0	0	0	0	0	0
AC000111.5	0	0	0	0	0	0	0	0	0	0	0	0	0	0	0	0	0	0	0	0	0	0	0	0	0	0	0	0	0	0	0	0	0	0	0	0	0	0	0	0	0	0	0	0	0	0	0
AC000111.6	0	0	0	0	0	0	0	0	0	0	0	0	0	0	0	0	0	0	0	0	0	0	0	0	0	0	0	0	0	0	0	0	0	0	0	0	0	0	0	0	0	0	0	0	0	0	0
AC000120.7	0.0847148	0	1.08673	0	0	0	0	0.502447	0.504736	0	0	0	0	1.52106	0	0.199403	0.885528	6.62854	5.4592	12.2062	1.06483	0	0	0	0	0	1.85404	0	1.31808	0.853215	0.410563	0	0	0	0.262289	0	0	0	0	0	0	0	0	2.90128	0.677788	0.495558	0
AC000123.2	6.52304	10.0569	7.60711	4.38461	0.935865	13.5489	2.56115	1.88418	0.504736	2.54622	0	0.869763	0	5.43237	1.74161	3.19044	8.85528	23.1999	24.5664	61.0308	10.6483	22.1813	8.21364	28.6602	34.2271	13.7446	3.70807	0	15.158	12.7982	7.80069	12.0535	4.94789	7.42742	8.13096	12.2981	0	7.99868	8.70264	8.38763	7.69638	2.2067	2.33803	6.76965	7.90753	7.68115	7.45836
AC000123.3	0.0847148	0.457133	0	0	0	0.423403	0	0	0	0	0	0	0	0.217295	0	0	0	6.62854	0	6.10308	0	0	0.456313	0	0	0	2.78105	0	0	0	0.410563	0.634392	0	0	0	2.45962	0	0	0	0	0	0	0	0	0	0.495558	0
AC000123.4	0.508289	0	0.543365	2.1923	0	0	0	0.879282	0	0	0	0.869763	0	0.217295	0	1.59522	0.885528	6.62854	0	0	1.06483	0	3.19419	0	5.70452	3.05435	0.927018	0	0.659042	0	0.410563	0	0.706842	1.06106	0	2.45962	0	0.888742	0	0.524227	0.699671	0	0.539544	0	2.25929	1.2389	0.828706
AC000124.1	0	0	0	0	0	0	0	0	0	0	0	0	0	0	0	0	0	3.31427	2.7296	12.2062	0	1.70625	0	1.36477	0	0	0	0	0	0	0	0	0	0	0	0	0	0	0	0	0	0	0	0	0	0	0
AC000354.1	0	0	0	0	0	0	0	0	0	0	0	0	0	0	0	0	0	0	0	0	0	0	0	0	0	0	0	0	0	0	0	0	0	0	0	0	0	0	0	0	0	0	0	0	0	0	0
AC000362.1	0	0	0	0	0	0	0	0	0	0	0	0	0	0	0	0	0	3.31427	2.7296	18.3092	0	0	0	0	0	0	0	0	0	0	0	0	0	0	0	0	0	0	0	0	0	0	0	0	0	0	0
AC000367.1	0	0	0	0	0	0	0	0	0.504736	0	0	0	0	0	0	0	0	6.62854	8.1888	12.2062	0	6.82502	0	4.09432	5.70452	0	0	0	0	0	0	0	0	0	0	0	0	0	0	0	0.699671	0	0	0	0	0	0
AC000370.2	0	0	0	0	0	0	0	0	0	0	0	0	0	0	0	0	0	3.31427	0	0	0	0	0	0	0	0	0	0	0	0	0	0	0	0	0	0	0	0	0	0	0	0	0	0	0	0	0
AC000374.1	0	0	0	0	0	0	0	0	0	0	0	0	0	0	0	0	0	0	5.4592	73.2369	0	3.41251	0.456313	0	0	0	0.927018	0	0	0	0	0	0	0.353687	0	0	0	0	0	0	1.39934	0	0	0	0	0	0
AC000403.1	0	0	0	0	0	0	0	0	0	0	0	0	0	0	0	0	0	0	0	0	0	0	0	0	0	0	0	0	0	0	0	0	0	0	0	0	0	0	0	0	0	0	0	0	0	0	0
AC000403.4	0.16943	0	0	0	0	0.423403	0	0.376835	0.504736	0	0	0	0	1.08647	0.435403	0	0	9.94281	19.1072	48.8246	2.12967	1.70625	4.10682	2.72954	0	0	0	0	0	0	0	0.634392	0.706842	0	0	0.819875	3.64918	0	0.791149	2.62113	0.699671	0	0	0.967093	0	0.247779	0
AC001226.7	0	0	0	0	0	0	0	0	1.00947	0	0	0	0	0	0	0	0	0	5.4592	30.5154	0	10.2375	0	4.09432	5.70452	0	0	0	0	0	0	0	0.706842	0	0	0.819875	3.64918	0	0	0	0	0	0	0	0	0	0
AC001228.1	0	0	0	0	0	0	0	0	0	0	0	0	0	0	0	0	0	0	0	0	0	0	0	0	0	0	0	0	0	0	0	0	0	0	0	0	0	0	0	0	0	0	0	0	0	0	0
AC001228.2	0	0	0	0	0	0	0	0	0	0	0	0	0	0	0	0	0	0	0	0	0	0	0	0	0	0	0	0	0	0	0	0	0	0	0	0	0	0	0	0	0	0	0	0	0	0	0
AC001228.3	0	0	0	0	0	0	0	0	0	0	0	0	0	0	0	0	0	0	0	0	0	0	0	0	0	0	0	0	0	0	0	0	0	0	0	0	0	0	0	0	0	0	0	0	0	0	0
AC002044.1	0.338859	0	0	0	0	1.27021	1.09764	0.628059	0	0	0	1.30465	0	0.869179	0.870807	0.199403	0	0	5.4592	0	1.06483	3.41251	0	1.36477	0	2.03623	0	0	0	0.426607	0	1.26878	1.41368	1.41475	0	3.2795	0	0	0	0.524227	0.699671	0.735567	1.43878	0.967093	0	1.2389	0
AC002044.3	0	0	0	0	0	0.423403	0	0.376835	0	0.84874	0	0	0	0.217295	0.435403	0	0	6.62854	0	0	0	0	0.456313	1.36477	0	0.509059	0.927018	3.30262	0.659042	1.70643	0.410563	0	0.706842	0	0	0	0	5.33245	0	0	0.699671	0	0	0	0.225929	0.247779	0.828706
AC002044.4	0	0	0	0	0	0	0	0	0	0	0	0	0	0	0	0	0	0	0	0	0	0	0	0	0	0	0	0	0	0	0	0	1.41368	0	0	0	0	0	0	0	0	0	0	0	0	0	0
AC002056.3	0	0	0	0	0.467933	0	0	0.125612	0.504736	0	0	0	0	0.43459	0	0	0	0	0	0	0	3.41251	1.36894	1.36477	0	0	0	0	0	0	0	0.634392	0.706842	0	0.262289	0	3.64918	0	0	0	1.39934	0	0.179848	0	0	0.247779	0
AC002056.5	0	0	0	0	0	0	0	0	0	0	0	0	0	0	0	0	0	0	0	6.10308	0	0	0	0	0	0	0	0	0	0	0	0	0	0	0	0	0	0	0	0	0	0	0	0	0	0.247779	0
AC002059.10	0	0	0	0	0	0	0	0	0	0	0	0	0	0	0.435403	0	0	0	24.5664	12.2062	0	0	0	0	11.409	0	0	0	0	0	0	0	0	0	0	0	3.64918	0	0	0	0	0	0	0	0	0	0.828706
AC002064.4	0.0847148	0	0	0	0	0	0	0	0	0	0	0	0	0	0	0	0	0	0	0	0	0	0	0	0	0	0	0	0.659042	0	0	0	0	0.353687	0.262289	0	0	0	0	0	0	0	0.179848	0	0.225929	0	1.65741
AC002064.5	0	0	0	0	0	0	0	0	0	0	0	0	0	0	0	0	0	3.31427	5.4592	12.2062	0	3.41251	0	1.36477	0	0	0	0	1.31808	0	0	0	0	0	0	0	0	0	0	0	0	0	0	0	0	0	0
AC002064.7	0	0	0	0	0	0	0	0	0.504736	0	0	0	0	0	0	0	0	0	0	0	0	0	0	0	0	0	0	0	0	0	0	0	0	0	0	0	0	0	0	0	0	0	0	0	0	0	0
AC002066.1	0.254145	0	1.08673	2.1923	0	0.846806	0	0	0	0	0	0.869763	0	0.217295	0	0	0	0	0	0	1.06483	0	0	0	0	0	0	0	0	0	0.821126	0	0	0	0.524578	0	0	0	0	0	0	0.735567	0	0	0	0	0
AC002069.5	0	0	0	0	0	0	0	0	0	0	0	0	0	0	0	0	0	6.62854	49.1328	18.3092	0	18.7688	0	12.2829	5.70452	0	0	0	0	0	0	0	0	0	0	0	0	0.888742	0	0.524227	0.699671	0	0	0	0	0	0
AC002069.6	0	0	0	0	0	0	0	0	0	0.84874	0	0	0	0	0	0	0	0	8.1888	0	0	3.41251	0	0	0	0	0	0	0	0	0	0	0	0	0	0	0	0	0	0	0	0	0	0	0	0	0
AC002070.1	0	0	0	0	0	0	0	0	0	0	0	0	0	0	0	0	0	0	0	0	0	0	0	0	0	0	0	0	0	0	0	0	0	0	0	0	0	0	0	0	0	0	0	0	0	0	0
AC002072.1	0	0	0	0	0	0	0	0	0	0	0	0	0	0	0	0	0	0	0	0	0	0	0	0	0	0	0	0	0	0	0	0	0	0	0	0	0	0	0	0	0	0	0	0	0	0	0
AC002075.3	0	0	0	0	0	0	0	0	0	0	0	0	0	0	0	0	0	0	16.3776	6.10308	0	0	0	0	0	0	0	0	0	0	0	0	0	0	0	0	0	0	0	0	0	0	0	0	0	0	0
AC002075.4	0.0847148	0	0	0	0	0	0	0	0	0	0	0	0	0	0	0	0	3.31427	10.9184	6.10308	0	0	0	0	0	0.509059	0	0	0.659042	0	0	0	0.706842	0.353687	0	0	0	0	0	0	0	0	0	0	0	0	0
AC002076.10	0	0	0	0	0	0	0	0	0	0	0	0	0	0	0	0	0	0	0	6.10308	0	1.70625	0	0	0	0	0	3.30262	0	0	0	0	0	0	0	0	0	0	0	0	0	0	0	0	0	0	0
AC002115.5	0	0	0	0	0	0	0	0	0	0	0	0	0	0	0	0	0	0	0	0	0	1.70625	0	0	0	0	0	0	0	0	0	0	0	0	0	0	0	0	0	0	0	0	0	0	0	0	0
AC002115.9	0	0	0	0	0	0	0	0	0	0	0	0	0	0	0.435403	0	0	0	8.1888	0	0	0	0	0	0	0	0	0	0	0	0	0	0	0	0	0	0	0	0	0	0	0	0	0	0	0	0
AC002116.7	0.16943	0	0	0	0	0	0	0	0.504736	0	0	0	0	0.217295	0	0	0	0	8.1888	6.10308	0	0	0	1.36477	0	0.509059	0	0	0	0	0	0	0	0.353687	0	2.45962	0	0	0	0	0	0	0.359696	0	0.451859	0.247779	0
AC002116.8	0	0	0	0	0	0	0	0	0	0	0	0	0	0	0	0	0	0	0	0	0	0	0	0	0	0	0	0	0	0	0	0	0	0	0	0	0	0	0	0	0	0	0	0	0	0	0
AC002117.1	0	0	0	0	0	0	0	0	0	0	0	0	0	0	0	0	0	0	0	0	0	0	0	0	0	0	0	0	0	0	0	0	0	0	0	0	0	0	0	0	0	0	0	0.967093	0	0.495558	0.828706
AC002127.2	0	0	0	0	0	0	0	0	0	0	0	0	0	0	0	0	0	0	0	0	0	1.70625	0	0	5.70452	0	0	0	0	0	0	0	0	0	0	0	0	0	0	0	0	0.735567	0	0	0	0	0
AC002127.4	0	0	0	0	0	0	0	0	0	0	0	0	0	0	0	0	0	3.31427	0	0	0	0	0	0	5.70452	0	0	0	0	0	0	0	0	0	0	0	0	0	0	0	0	0	0	0	0	0	0
AC002128.5	0.0847148	0	0	2.1923	0	0	0	0	0.504736	0	0	0.434882	0	0.217295	1.74161	0.199403	0	0	13.648	0	0	0	0	1.36477	0	0	0	0	0	0	0	0.634392	0	0	0	0	0	0.888742	0	0.524227	0	0	0	0	0	0	0
AC002306.1	0.0847148	1.3714	0	0	0	0.423403	0	0	0.504736	1.69748	0	0	0	0	0	0	0	3.31427	5.4592	0	0	3.41251	0	1.36477	0	0	0	0	0	0	0	0	0	0	0.262289	0	0	0	0	0.524227	0	0	0	0	0.225929	0	0
AC002310.10	0	0	0.543365	0	0	0	0	0.125612	0	0	0	0.434882	0	0	0	0	0	0	0	0	0	0	0	0	0	0.509059	0	0	0	0	0	1.26878	0	0	0	0	0	0	1.5823	0.524227	0	0	0	0	0	0	0
AC002310.12	0.593004	1.3714	0.543365	0	0.935865	0.423403	0.365879	0.879282	0.504736	0	0	0	0	0.43459	0.435403	0.79761	0	0	8.1888	36.6185	0	8.53127	0.456313	5.45909	0	0	0	3.30262	0.659042	0.426607	0	0	0	0.353687	0.524578	0	3.64918	0.888742	2.37345	0	1.39934	0	0	0	0.225929	0.743337	0
AC002310.13	0	0	0	0	0	0	0	0	0	0	0	0	0	0	0	0	0	0	0	0	0	0	0	0	0	0	0	0	0	0	0	0	0	0	0	0	0	0	0	0	0	0	0	0	0	0	0
AC002310.14	0.593004	0	0	0	0	0.423403	0.365879	0.125612	0.504736	0.84874	0	0.434882	0	0.217295	0	0	0	0	2.7296	24.4123	0	3.41251	0	0	5.70452	0	0	0	0	0	0	0	0	0	0.786867	0	0	0.888742	0	0	0	0	0	0	0.225929	0	0
AC002310.17	0	0	0	0	0	0	0	0	0.504736	0	0	0	0	0.217295	0	0	0	0	0	0	0	0	0	0	0	0	0	0	0.659042	0	0	0	0	0	0.524578	0	0	0	0.791149	0	0	0	0	0	0	0	0
AC002310.7	0	0	0	0	0	0	0	0	0	0	0	0	0	0	0	0	0	0	0	18.3092	0	3.41251	0	2.72954	5.70452	0	0	0	0	0	0	0	0	0	0.262289	0	0	0	0	0	1.39934	0	0	0	0	0	0
AC002314.4	0	0	0	0	0	0	0	0	0	0	0	0	0	0	0	0	0	0	0	0	0	0	0	0	0	0	0	0	0	0	0	0	0.706842	0	0	0	0	0	0	0	0	0	0	0	0	0	0
AC002331.1	0	0	0	0	0	0	0	0	0.504736	0	0	0	0	0	0	0	0	3.31427	0	0	0	0	0	0	0	0	0	0	0	0	0	0	0	0	0	0	0	0	0	0	0	0	0	0	0	0	0
AC002365.5	0	0	0	0	0.467933	0	0	0	0	0	0	0.434882	0	0.217295	0	0	0.885528	0	2.7296	6.10308	0	6.82502	0.456313	1.36477	0	0	0	0	0	0	0	0	0.706842	0.353687	0	0	0	0	0	0	0.699671	0	0	0	0	0	0
AC002366.1	0.762434	2.7428	0.543365	0	0.467933	0	0	0	0	0.84874	0	0	0	0	0	0.199403	1.77106	0	2.7296	18.3092	1.06483	0	0	2.72954	0	0.509059	0	0	0	1.27982	0	0	2.12053	0	1.04916	0	0	0	0	0	0	0	0.89924	0	0.903718	0.991116	0.828706
AC002366.3	0.593004	0.457133	0	0	0	0	0.365879	0	0	0.84874	0	1.30465	0	0.217295	0	0	0	0	8.1888	6.10308	2.12967	5.11876	1.82525	2.72954	0	1.01812	0	0	1.31808	0.426607	0.410563	3.17196	1.41368	1.41475	1.57373	0	3.64918	0.888742	0	0.524227	0	0	1.25894	0	2.93708	0.743337	0
AC002368.4	0	0	0	0	0	0	0	0	0	0	0	0	0	0	0	0	0	0	0	0	0	0	0	1.36477	0	0	0	0	0	0	0	0	0	0	0	0	0	0	0	0	0	0	0	0	0	0	0
AC002383.2	0	0	0	0	0	0	0	0	0	0	0	0	0	0	0	0	0	3.31427	2.7296	18.3092	0	0	0	0	0	0	0	0	0	0	0	0	0	0	0	0.819875	0	0	0	0	0	0	0	0	0	0	0
AC002386.1	0	0	0	0	0	0	0	0	0	0	0	0	0	0	0	0	0	0	0	18.3092	0	0	0	0	0	0	0	0	0	0	0	0	0	0	0	0	0	0	0	0	0	0	0	0	0	0	0
AC002389.1	0	0	0	0	0	0	0	0	0	0	0	0	0	0	0	0	0	0	0	0	0	0	0	0	0	0	0	0	0	0	0	0	0	0	0	0	0	0	0	0	0	0	0	0	0	0	0
AC002395.1	0	0	0	0	0	0	0	0	0	0	0	0	0	0	0	0	0	0	0	0	0	0	0	0	0	0	0	0	0	0	0	0	0	0	0	0	0	0	0	0	0	0	0	0	0	0	0
AC002398.11	0.254145	0	0	0	0	0	0	0.251224	0	0	0	0	0	0	0	0	0	0	0	6.10308	0	5.11876	0.456313	0	0	0	0	0	0	0	0	0	0	0	0	0	0	0.888742	0	0	0	0	0	0	0	0	0
AC002398.12	0	0	0	0	0	0	0	0	0	0	0	0	0	0	0.435403	0	0	0	0	0	0	0	0	0	0	0	0	0	0	0.426607	0	0	0	0	0	0	0	0	0.791149	0	0	0	0	0	0	0	0
AC002398.13	0.16943	0	0	0	0	0	0	0	0	0	0	0	0	0	0	0	0	0	0	0	0	0	0	0	0	0	0	0	0	0	0	0	0	0	0	0	0	0.888742	0	0	0	0	0	0	0	0	0
AC002398.9	0	0	0	0	0	0	0	0	0	0	0	0	0	0	0	0	0	0	0	0	0	0	0	0	0	0	0	0	0	0	0	0	0	0	0	0	0	0	0	0	0	0	0	0	0	0	0
AC002400.1	0.338859	1.3714	0	0	0.467933	0.423403	1.46352	1.50734	1.00947	0	0	0	0	1.95565	0.870807	0.79761	0.885528	0	5.4592	6.10308	1.06483	6.82502	3.19419	0	5.70452	2.03623	2.78105	0	0	2.13304	1.23169	0.634392	2.12053	1.41475	1.04916	2.45962	0	2.66623	0	3.14536	0	0.735567	0	0	4.51859	4.21224	4.97224
AC002401.1	0.0847148	0	0	0	0	0.423403	0	0	0	0	0	0	0	0	0	0	0	0	5.4592	0	0	0	0	0	0	0.509059	0	0	0	0	0	0	0	0	0	0	0	0	0	0	0	0.735567	0	0	0	0	0
AC002407.1	0	0	0	0	0	0	0	0	0	0	0	0	0	0	0	0	0	0	0	0	0	0	0	0	0	0	0	0	0	0	0	0	0	0	0	0	0	0	0	0	0	0	0	0	0	0	0
AC002429.1	0	0	0	0	0	0	0	0	0	0	0	0	0	0	0	0	0	0	0	0	0	0	0	0	0	0	0	0	0	0	0	0	0	0	0	0	0	0	0	0	0	0	0	0	0	0	0
AC002429.4	0	0	0	0	0	0	0	0	0	0	0	0	0	0	0	0	0	0	0	0	0	0	0	0	0	0	0	0	0	0	0	0	0	0	0	0.819875	0	0	0	0	0	0	0	0	0	0	0
AC002429.5	0	0	0	0	0	0	0	0.251224	0	0	0	0	0	0	0	0	0	0	13.648	12.2062	0	5.11876	0	5.45909	5.70452	0	0	0	4.61329	0	0	0	0.706842	0	0	0	0	0	0	0	0	0	0.179848	0	0	0	0
AC002451.3	0.0847148	0	2.17346	0	0.467933	0.423403	0	0	0	0	0	0.434882	0	0	0	0.598208	0.885528	0	10.9184	12.2062	0	1.70625	0	2.72954	0	0	0	0	0	0	0.410563	0	0.706842	0.707373	0.524578	0	7.29835	0	0	0	0	1.47113	0	0	0	0	0
AC002454.1	0	0	0	0	0	0	0.731758	0.125612	0	0	0	0	0	0	0	0	0	0	0	0	0	0	0	0	0	0	0	0	0	0	0	0	0	0	0	0	0	0	0	0	0	0	0.179848	0	0	0	0
AC002456.2	0.16943	0	0	0	0.467933	0	0	0	0	0	0	0	0	0	0	0	0	0	2.7296	0	0	0	0.456313	0	0	0	0	0	0	0	0	0	0	0	0	0	0	0	0	0	0	0	0.179848	0	0	0.495558	0
AC002463.3	0	0	0	0	0	0	0	0	0	0	0	0	0	0	0	0	0	0	8.1888	0	0	6.82502	0	0	0	0	0.927018	0	0	0	0	0	0	0	0	0	0	0	0	0	0	0	0	0	0	0	0
AC002464.1	0	0	0	0	0	0	0	0	0	0	0	0	0	0	0	0	0	0	0	0	0	0	0	0	0	0	0	0	0	0	0	0	0	0	0	0	0	0	0	0	0	0	0	0	0	0	0
AC002465.2	0	0	0	0	0	0	0	0	0	0	0	0	0	0	0	0	0	0	0	0	0	0	0	0	0	0	0	0	0	0	0	0	0	0	0	0	0	0	0	0	0	0	0	0	0	0	0
AC002467.7	0.677719	0	0	4.38461	0	0.423403	0.365879	1.00489	0	0	0	0	0	0	0	0	0	0	0	12.2062	3.1945	1.70625	0	2.72954	0	0	0	0	0	0	0	0	0.706842	0.707373	0	0.819875	0	0	0	0	0	0	0	0	0	0.495558	0.828706
AC002472.11	0	0	0	0	0	0	0	0	0	0	0	0	0	0	0	0	0	0	0	0	0	1.70625	0	0	5.70452	0	0	0	0	0	0	0	0	0	0	0	0	0	0	0	0.699671	0	0	0	0	0	0
AC002480.2	0.0847148	0.457133	0	0	0	0	0	0	1.00947	0	0	0	0	0	0	0	0	6.62854	30.0256	91.5462	0	8.53127	0	4.09432	5.70452	0	0	0	0	0.426607	0.410563	0	0.706842	0	0	0	0	0	0.791149	0	0.699671	0	0	0	0.225929	0	0
AC002480.3	0.254145	0	0.543365	0	0	0.423403	0.365879	0.502447	2.01894	0	0	1.73953	6.80487	1.30377	0.435403	0.199403	0	3.31427	8.1888	18.3092	1.06483	5.11876	1.82525	1.36477	0	0	0.927018	0	0.659042	0.853215	0.410563	0.634392	1.41368	0.707373	1.57373	3.2795	0	0.888742	3.95575	1.57268	0	2.94227	0.359696	0	1.12965	0	0
AC002480.4	0.508289	0	0	0	0	0	0	0	0	0	0	0	0	0	0	0	0	0	0	30.5154	0	1.70625	0	0	0	0	0.927018	3.30262	0	0	0	0	0.706842	0	0	0.819875	0	0.888742	0	0.524227	0.699671	0	0	0	0	0	0
AC002480.5	0	0	0.543365	0	0	0	0	0.125612	0	0	0	0	0	0.217295	0	0.199403	0	3.31427	5.4592	36.6185	2.12967	13.65	0	1.36477	0	0	0	0	0	0	0	0	0	0	0.524578	0.819875	3.64918	0	0	0	0	0	0	0	0	0	0
AC002486.2	0	0	0	0	0	0	0	0	0	0	0	0	0	0	0	0	0	0	5.4592	6.10308	0	0	0	0	0	0	0	0	0	0	0	0	0	0	0	0	0	0	0	0	0	0	0	0	0.225929	0	0
AC002486.3	0	0	0	0	0	0	0	0	0	0	0	0	0	0	0	0	0	0	0	0	0	0	0.456313	1.36477	0	0	0	0	0	0	0	0	0	0	0	0.819875	0	0	0	0	0	0	0	0	0	0	0
AC002511.2	0	0	0	0	0	0	0	0	0	0	0	0	0	0	0	0	0	0	5.4592	0	0	1.70625	0.912627	0	0	0	0	0	0	0	0	0	0	0	0	0	0	0	0	0	0	0	0	0	0	0	0
AC002511.3	0	0	0	0	0	0	0	0	0	0.84874	0	0	0	0	0.435403	0	0	0	16.3776	12.2062	0	3.41251	0.456313	0	0	0	0	0	0	0	0	0.634392	0	0	0	0	3.64918	0	0	0.524227	0	0	0	0	0	0	0
AC002519.6	0	0	0	0	0	0	0	0	0	0	0	0.434882	0	0	0	0	0	0	2.7296	48.8246	0	3.41251	0.456313	0	5.70452	0	0	0	0	0	0	0	0.706842	0	0	0	0	0	0	0	0	0	0	0	0	0	0
AC002519.8	0	0.914267	0.543365	0	0	0	0	0	0	0	0	0	0	0.217295	0	0	0	6.62854	0	36.6185	0	6.82502	0.912627	8.18863	0	0	0	0	0	0	0	0	0	0	0	0.819875	0	0	0	0	0.699671	0	0	0	0.225929	0	0
AC002523.1	0	0	0	0	0	0	0	0	0	0	0	0	0	0	0	0	0	3.31427	5.4592	0	0	13.65	0	1.36477	5.70452	0	0	0	0	0	0	0	0	0	0	0	0	0	0	0	0	0	0	0	0	0	0
AC002530.1	0	0	0	0	0	0	0	0	0	0	0	0	0	0	0	0	0	0	0	0	0	0	0	0	0	0	0	0	0	0	0	0	0	0	0	0	0	0	0	0	0	0	0	0	0	0	0
AC002539.1	0	0	0	0	0	0	0	0	0	0	0	0	0	0	0	0	0	0	10.9184	6.10308	0	3.41251	0.456313	0	0	0	0	0	0	0	0	0	0	0	0	0	0	0	0	0	0	0	0	0	0	0	0
AC002539.2	0	0	0	0	0	0	0	0	0	0	0	0	0	0	0	0	0	0	0	0	0	0	0	0	0	0	0	0	0	0	0	0	0	0	0	0	0	0	0	0	0	0	0	0	0	0	0
AC002542.2	0	0	0	0	0	0	0	0	0	0	0	0	0	0	0	0	0	0	0	0	0	0	0	0	0	0	0	0	0	0	0	0	0	0	0	0	0	0	0	0	0	0	0	0	0	0	0
AC002543.2	0.508289	0.457133	0	2.1923	0	0	0	0.125612	1.00947	0.84874	0	0	0	0.217295	0	0	1.77106	0	5.4592	42.7215	1.06483	10.2375	0	6.82386	11.409	0	0.927018	0	0	0	0	0	0	1.41475	1.57373	0	0	0.888742	0.791149	0.524227	0.699671	0	0	0	1.35558	0.743337	0.828706
AC002550.5	0	0	0	0	0	0	0	0	0	0	0	0	0	0	0	0	0	0	0	0	0	0	0.456313	0	0	0	0	0	0	0	0	0	0	0	0	0	0	0	0	0	0	0	0	0	0	0	0
AC002550.6	0.0847148	0	0.543365	0	0	0.423403	0	0	0	0	0	0.434882	0	0	0	0.199403	0	0	0	0	0	0	0	1.36477	0	0	0	0	0	0.426607	0	0	2.12053	0.353687	0	0	0	0	0.791149	0	0	0	0	0	0	0.247779	0
AC002551.1	0.0847148	0	0	0	0.467933	0	0	0	0	0	0	0	0	0	0	0	0	0	0	24.4123	0	0	0.456313	1.36477	0	0	0.927018	0	0	0	0	0	0	0.353687	0	0	0	0	0	0	0	0	0	0	0	0.247779	0
AC002553.4	0.16943	0.457133	0	0	0.467933	0	0	0	0	0	0	0	0	0	0	0	0	0	2.7296	6.10308	0	0	0	5.45909	5.70452	0	0.927018	0	0	0	0	0	0	0	0	0	0	0	0	0	0.699671	0	0	0	0	0	0
AC002558.1	0	0	0	0	0	0	0	0	0	0	0	0	0	0	0	0	0	0	0	0	0	0	0	0	0	0	0	0	0	0	0	0	0	0	0	0	0	0	0	0	0	0	0	0	0	0	0
AC002978.1	0	0	0	0	0	0	0	0	0	0	0	0	0	0	0	0	0	0	0	0	0	0	0	0	0	0	0	0	0	0	0	0	0	0	0	0	0	0	0	0	0	0	0	0	0	0	0
AC002979.1	0	0	0	0	0	0	0	0	0	0	0	0	0	0	0	0	0	0	0	0	0	0	0	0	0	0	0	0	0	0	0	0	0	0	0	0	0	0	0	0	0	0	0	0	0	0	0
AC002981.1	0	0	0	0	0	0	0	0	0	0	0	0	0	0	0	0	0	0	0	0	0	0	0	0	0	0	0	0	0	0	0	0	0	0	0	0	0	0	0	0	0	0	0	0	0	0	0
AC002984.2	0	0.457133	0	0	0.467933	0.423403	0	0	0.504736	0	0	0	0	0.217295	1.30621	0	0	3.31427	38.2144	18.3092	0	3.41251	0.456313	0	11.409	0	0	0	0.659042	0	0	0	0	0	0	0	0	0	0	0	0.699671	0	0	0	0.225929	0	0
AC002985.3	0	0	0	0	0	0	0	0	0	0	0	0	0	0	0	0	0	0	0	0	0	0	0	0	0	0	0	0	0	0	0	0	0	0	0	0	0	0	0	0	0	0	0	0	0	0	0
AC003001.1	0	0	0	0	0	0	0	0	0	0	0	0	0	0	0	0	0	0	0	0	0	0	0	0	0	0	0	0	0	0	0	0	0	0	0	0	0	0	0	0	0	0	0	0	0	0	0
AC003002.4	0	0	0	0	0	0	0	0	0	0	0	0	0	0	0	0	0	0	0	0	0	0	0	0	0	0	0	0	0	0	0	0	0	0	0	0	0	0	0	0	0	0	0	0	0	0	0
AC003002.6	0	0	0	0	0	0	0	0	0	0	26.5571	0.434882	0	0.217295	0	0	0.885528	0	0	0	0	6.82502	0	1.36477	0	0	0	0	0	0	0	0	0	0	0	0	0	0.888742	0	0	0	0	0	0	0	0	0.828706
AC003003.5	0.0847148	0	0	0	0	0	0	0	0.504736	0.84874	0	0	0	0	0	0	0.885528	6.62854	10.9184	48.8246	0	3.41251	2.28157	2.72954	17.1136	0.509059	0	0	0	0	0	0.634392	0.706842	0	1.31145	0	0	0	0	0.524227	0	0	0.179848	0	0	0	0
AC003005.2	0	0	0	0	0	0	0	0	0	0	0	0	0	0	0	0	0	0	0	0	0	0	0	0	0	0	0	0	0	0	0	0	0	0	0	0	0	0	0	0	0	0	0	0	0	0	0
AC003005.4	0	0	0	0	0	0	0	0	0	0	0	0	0	0	0	0	0	0	0	0	0	0	0	0	0	0	0	0	0	0	0	0	0	0	0	0	0	0	0	0	0	0	0	0	0.225929	0	0
AC003006.1	0	0	0	0	0	0	0	0	0	0	0	0	0	0	0	0	0	0	0	0	0	0	0	0	0	0	0	0	0	0	0	0	0	0	0	0	0	0	0	0	0	0	0	0	0	0	0
AC003006.7	0	0	0	0	0	0	0	0	0	0	0	0	0	0	0	0	0	0	0	0	0	0	0	0	0	0	0	0	0	0	0	0	0	0	0	0	0	0	0	0	0	0	0	0	0	0	0
AC003009.1	0	0	0	0	0	0	0	0	0	0	0	0	0	0	0	0	0	0	0	6.10308	0	1.70625	0.456313	1.36477	5.70452	0	0	0	0	0	0	0	0	0	0	0	0	0	0	0	0	0	0	0	0	0	0
AC003045.1	0	0	0	0	0	0	0	0	0	0	0	0	0	0	0	0	0	0	0	12.2062	0	0	0	0	0	0	0	0	0	0	0	0	0.706842	0	0	0	0	0	0	0	0	0	0	0	0	0	0
AC003075.4	0	0	0	0	0	0.423403	0	0	0	0	0	0.434882	0	0.217295	0	0.199403	0	0	0	0	0	1.70625	0	1.36477	0	0	0	0	0	0	0	0	0	0	0	0	0	0	0	0	0	0	0	0	0	0	0
AC003080.4	0.677719	2.7428	0.543365	0	0.467933	0	0.731758	0.753671	1.51421	0.84874	0	0	0	0	0.435403	0.79761	3.54211	3.31427	19.1072	24.4123	0	1.70625	3.65051	0	0	3.05435	0.927018	0	0.659042	0.853215	1.23169	0	0.706842	2.12212	0.524578	0	0	0	1.5823	0.524227	0	0.735567	1.25894	0	4.29266	0.495558	1.65741
AC003084.2	0	0	0	0	0	0	0	0	0	0	0	0	0	0	0	0	0	0	0	0	0	0	0	0	5.70452	0	0	0	0	0	0	0	0	0	0	0	0	0	0	0	0	0	0	0	0	0	0
AC003088.1	0	0	0	0	0	0	0	0.125612	0	0	0	0	0	0	0	0	0	0	0	0	0	0	0.456313	0	0	0	0	0	0	0	0	0	0	0	0	0	0	0	0	0	0	0	0	0	0	0	0
AC003090.1	0.423574	0	0	0	0	0	0.731758	0	0	0.84874	26.5571	0	0	0	0	0.79761	0.885528	3.31427	13.648	42.7215	2.12967	11.9438	0.912627	8.18863	5.70452	0	0.927018	0	0.659042	2.98625	2.87394	0.634392	2.12053	0.353687	0	0.819875	0	0	0	0	1.39934	0	0	0	0.225929	0.743337	0
AC003092.1	0	0	0	0	0	0	0	0	0	0	0	0	0	0	0	0	0	0	0	6.10308	0	1.70625	0	0	5.70452	0	0	0	0	0	0	0	0	0	0	0	0	0	0	0	0	0	0	0	0	0	0
AC003092.2	0	0	0	0	0	0	0	0	0	0	0	0	0	0	0	0	0	0	0	0	0	1.70625	0	0	0	0	0	0	0	0	0	0	0	0	0	0	0	0	0	0	0	0	0	0	0	0	0
AC003101.1	0	0	0	0	0	0	0	0	0	0	0	0.869763	0	0	0	0	0	0	10.9184	0	0	0	0	0	0	0	0	0	0	0	0	0	0	0	0	0	0	0	0	0	0	0	0	0	0	0	0
AC003104.1	1.94844	0.457133	1.63009	2.1923	0.467933	0.423403	0.731758	1.25612	1.00947	0	0	0	0	0.869179	0	0.199403	2.65659	0	8.1888	0	1.06483	0	2.73788	2.72954	0	2.03623	0.927018	0	1.97713	3.41286	2.05281	0	0.706842	1.76843	1.31145	1.63975	0	0	1.5823	2.09691	0	0.735567	0.89924	4.83546	2.03337	1.98223	0.828706
AC003658.1	0	0	0	0	0	0	0	0	0	0	0	0	0	0	0	0	0	0	0	0	0	0	0	0	0	0	0	0	0	0	0	0	0	0	0	0	0	0	0	0	0	0	0	0	0	0	0
AC003664.1	0	0	0	0	0	0	0	0	0	0	0	0	0	0	0	0	0	0	0	0	0	0	0	0	0	0	0	0	0	0	0	0	0	0	0	0	0	0	0	0	0	0	0	0	0	0	0
AC003666.1	0	0	0	0	0	0	0	0	0	0	0	0	0	0	0	0	0	0	0	0	0	0	0	0	0	0	0	0	0	0	0	0	0	0	0	0	0	0	0	0	0	0	0	0	0	0	0
AC003681.1	0	0	0	0	0	0	0	0	0	0	0	0	0	0	0	0	0	0	0	0	0	0	0	0	0	0	0	0	0	0	0	0	0	0	0	0	0	0	0	0	0	0	0	0	0	0	0
AC003682.16	0	0	0	0	0	0	0	0	0.504736	0	0	0	0	0.217295	0	0	0	0	0	6.10308	0	0	0.912627	0	0	0	0	0	0	0	0	0	1.41368	0	0	0	0	0	0.791149	0.524227	0	0	0	0	0	0	0
AC003682.17	0	0	0	0	0	0	0	0.125612	0.504736	0	0	0	0	0	0	0	0	0	2.7296	6.10308	1.06483	0	0	0	0	0	0	0	0	0	0	0	0	0	0	0	0	0	0	0	0	0	0	0	0	0	0
AC003688.1	0	0	0	0	0	0	0	0.125612	0.504736	0	0	0	0	0	0	0	0	0	0	0	0	0	0	0	0	0	0	0	0	0	0	1.26878	0	0	0	0	0	0	0	0	0	0	0	0	0	0	0
AC003956.1	0	0	0	0	0	0	0	0	0	0	0	0	0	0	0	0	0	3.31427	0	0	0	0	0	0	0	0	0	0	0	0	0	0	0	0	0	0	0	0	0	0	0	0	0	0	0	0	0
AC003958.1	0	0	0	0	0	0	0	0	0	0	0	0	0	0	0	0	0	0	0	0	0	0	0	0	0	0	0	0	0	0	0	0	0	0	0	0	0	0	0	0	0	0	0	0	0	0	0
AC003958.2	0	0	0	0	0	0	0	0.502447	0	0	0	0	0	0	0	0	0.885528	9.94281	38.2144	67.1339	0	20.475	1.82525	8.18863	0	0	0.927018	0	0	0	0	0	0	0	0	0.819875	3.64918	0	0.791149	0	0	0	0	0.967093	0	0	0
AC003958.6	0	0	0	0	0	0	0	0	0	0	0	0	0	0	0	0	0	6.62854	10.9184	6.10308	0	1.70625	0	0	0	0	0	0	0	0	0	0	0	0	0	0	0	0	0	0	0	0	0	0	0	0	0
AC003968.1	0	0	0	0	0	0	0	0	0	0	0	0	0	0	0	0	0	0	0	0	0	0	0	0	0	0	0	0	0	0	0	0	0	0	0	0	0	0	0	0	0	0	0	0	0	0	0
AC003973.1	0	0	0	0	0	0	0	0	0	0	0	0	0	0	0	0	0	0	2.7296	0	0	0	0	0	0	0	0	0	0	0	0	0	0	0	0	0	0	0	0	0	0	0	0	0	0	0	0
AC003973.3	0.593004	0.457133	0.543365	0	1.87173	0	0.365879	0.251224	0.504736	0	0	0.434882	0	0.43459	0.870807	0.997013	1.77106	6.62854	2.7296	6.10308	0	1.70625	0.456313	0	5.70452	1.01812	0	0	0.659042	0.426607	1.23169	0.634392	0	0.707373	2.3606	1.63975	0	2.66623	0	0	2.09901	0.735567	0.179848	0	1.35558	1.98223	0
AC003973.4	0	0	0	0	0	0	0	0	0	0	0	0	0	0	0	0	0	0	2.7296	0	0	0	0	1.36477	0	0	0	0	0	0	0	0	0	0	0	0	0	0	0	0	0	0	0	0	0	0	0
AC003973.5	0	0	0	0	0	0	0	0	0	0	0	0	0	0	0	0	0	0	0	0	0	1.70625	0	0	0	0	0	0	0	0	0	0	0	0	0	0	0	0	0	0	0	0	0	0	0	0	0
AC003976.1	0	0	0	0	0	0	0	0	0	0	0	0	0	0	0	0	0	0	0	0	0	0	0	0	0	0	0	0	0	0	0	0	0	0	0	0	0	0	0	0	0	0	0	0	0	0	0
AC003984.1	0	0	0	0	0	0	0	0	0	0	0	0	0	0	0	0	0	0	24.5664	18.3092	0	13.65	0	2.72954	0	0	0	0	0	0	0	0	2.82737	0	0	0	0	0	0	0	0	0	0	0	0	0	0
AC003985.1	0	0	0	0	0	0	0	0	0	0	0	0	0	0	0	0	0	0	0	0	0	0	0	0	0	0	0	0	0	0	0	0	0	0	0	0	0	0	0	0	0	0	0	0	0	0	0
AC003986.5	0	0	0	0	0	0	0.365879	0	0	0	0	0	0	0	0	0	0	0	13.648	6.10308	0	1.70625	0	1.36477	0	0	0	0	0	0	0	0	0	0	0	0	0	0	0	0	0	0	0	0	0	0	0
AC003986.6	0	0	0	0	0	0	0	0	0	0	0	0	0	0	0.435403	0	0	0	2.7296	18.3092	0	6.82502	0.456313	0	0	0	0	0	0	0	0	0	0.706842	0	0	0	0	0	0	0	0	0	0	0	0	0	0
AC003986.7	0	0	0	0	0	0	0	0	0	0	0	0	6.80487	0	0	0	0	0	13.648	6.10308	0	5.11876	0	0	0	0	0	0	0	0	0	0	0	0	0	0	0	0	0	0	0	0	0	0	0	0	0
AC003988.1	0	0	0	0	0	0	0	0	0	0	0	0	0	0	0	0	0	0	0	6.10308	0	0	0	0	0	0	0	0	0	0	0	0	0	0	0	0	0	0	0	0	0	0	0	0	0	0	0
AC003989.3	0	0	0	0	0.467933	0.423403	0	0.251224	0	0	0	0	0	0	0	0	0	0	0	0	0	0	0.912627	0	0	0	0	0	0	0.426607	0	0	0	0	0	0	0	0	0	0	0	0	0.539544	0	0	0	0
AC003989.4	0	0	0.543365	0	1.87173	1.27021	0	0.251224	1.00947	0	0	0	0	0	0	0	0	0	13.648	12.2062	1.06483	1.70625	0	0	0	0	0.927018	0	2.63617	0.853215	1.23169	0	0	0.353687	0.262289	0.819875	0	0	0.791149	0	0.699671	0.735567	0.179848	0	0	0.247779	0
AC003991.3	0.0847148	0	0	0	0	0	0	0.376835	0.504736	0	0	0	0	0	0.435403	0	2.65659	3.31427	2.7296	36.6185	0	1.70625	0.456313	4.09432	5.70452	0	0.927018	0	0	0.426607	0.410563	0	1.41368	1.06106	0.262289	0	0	1.77748	1.5823	0	0.699671	1.47113	0	1.93419	0.677788	1.48667	0
AC004000.1	0	0	0	0	0	0	0	0	0	0	0	0	0	0	0	0	0	0	0	0	0	0	0	0	0	0	0	0	0	0	0	0	0	0	0	0	0	0	0	0	0	0	0	0	0	0	0
AC004000.2	0	0	0	0	0	0	0	0	0	0	0	0	0	0	0	0	0	0	0	0	0	0	0	0	0	0	0	0	0	0	0	0	0	0	0	0	0	0	0	0	0	0	0	0	0	0	0
AC004004.2	0	0	0	0	0	0	0	0	0	0	0	0	0	0	0	0	0	0	0	0	0	0	0	0	0	0	0	0	0	0	0	0	0	0	0	0	0	0	0	0	0	0	0	0	0	0	0
AC004006.2	0	0	0	0	0	0	0	0	0	0	0	0	0	0	0	0	0	0	0	12.2062	0	1.70625	0	0	0	0	0	0	0	0	0	0	0	0	0	0	0	0.888742	0	0	0	0	0	0	0	0	0
AC004009.1	0	0	0	0	0	0	0	0	0	0	0	0	0	0	0	0	0	0	0	0	0	1.70625	1.36894	1.36477	0	0	0	0	0	0.426607	0	0	0	0	0	0	0	0	0	0	0	0	0	0	0	0	0
AC004009.2	0	0	0	0	0	0	0	0	0	0	0	0	0	0	0	0	0	0	2.7296	0	0	5.11876	0	1.36477	5.70452	0	0	0	0	0	0	0	0	0	0	0	0	0	0	0	0	0	0	0	0	0	0
AC004009.3	0	0	0	0	0	0	0	0	0	0	0	0	0	0	0	0	0	0	0	0	0	0	0	0	0	0	0	0	0	0	0	0	0	0	0	0	0	0	0	0	0	0	0	0	0	0	0
AC004012.1	0	0	0	0	0	0	0	0	0	0	0	0	0	0.217295	0	0	0	0	2.7296	0	0	0	0	0	0	0	0	0	0	0	0	0	0	0	0	0	0	0	0	0	0	0	0	0	0	0.247779	0
AC004014.3	0	0	0	0	0	0	0	0	0	0	0	0	0	0	0	0	0	0	0	0	0	0	0	0	0	0	0.927018	0	0	0	0	0	0	0	0	0	0	0	0	0	0	0	0	0	0	0	0
AC004014.4	0	0	0	0	0	0	0	0	0	0	0	0	0	0	0	0	0	0	0	6.10308	0	1.70625	1.36894	1.36477	0	0	0	0	0	0	0	0	0	0	0	0	0	0	0	0	0	0	0	0	0	0	0
AC004016.1	0	0	0	0	0	0	0	0	0	0	0	0	0	0	0	0	0	0	0	0	0	0	0	0	0	0	0	0	0	0	0	0	0	0	0	0	0	0	0	0	0	0	0	0	0	0	0
AC004019.10	0.508289	0	0.543365	2.1923	0.467933	2.54042	0	2.88907	1.00947	4.2437	26.5571	0.434882	0	0.217295	1.74161	1.19642	0.885528	0	5.4592	24.4123	0	3.41251	3.19419	8.18863	0	0.509059	0	0	0	0.853215	0	0.634392	0	0.353687	0.262289	0.819875	3.64918	0.888742	0	2.09691	0	0	0.89924	0	1.80744	0.247779	0
AC004019.13	0.762434	0	0	0	0	0	0	0.502447	0.504736	3.39496	26.5571	3.04417	6.80487	0.217295	0.435403	0.398805	0	9.94281	5.4592	0	5.32417	3.41251	0.456313	6.82386	5.70452	0	0.927018	0	0.659042	0.426607	0	0	0.706842	0.707373	0.524578	0.819875	3.64918	2.66623	0.791149	0.524227	0.699671	1.47113	0.179848	0	0	0	0
AC004022.7	0	0	0	0	0	0	0	0	0	0	0	0	0	0	0	0	0	0	0	0	0	1.70625	0	0	0	0	0	0	0	0	0	0	0	0	0	0	0	0	0	0	0	0	0	0	0	0.495558	0
AC004022.8	0	0	0	0	0	0.423403	0	0	2.01894	0	26.5571	0	0	0	0.435403	0	0	0	2.7296	12.2062	0	10.2375	2.28157	1.36477	0	0	0.927018	0	0	0	0	0	0	0	0.262289	0	0	0.888742	0	0	0	0	0	0	0	0.247779	0
AC004041.2	0.0847148	0	0	0	0	0	0	0	0	0	0	0	0	0.217295	0	0.199403	0	6.62854	5.4592	6.10308	0	0	0	2.72954	0	0	0	0	0.659042	0	0	0	0	0	0	0	0	0	0	0	0	1.47113	0.179848	0	0.225929	0	0
AC004051.2	0	0	0	0	0	0	0	0	0	2.54622	0	0	0	0	0	0	0	16.5713	8.1888	18.3092	0	3.41251	0	2.72954	5.70452	0	0	0	0	0	0	0	0	0.353687	0	0.819875	0	0	0	0	0	0	0	0	0	0	0
AC004052.1	0	0	0	0	0	0	0	0	0	0	0	0	0	0	0	0	0	0	0	0	0	0	0	0	0	0	0	0	0	0	0	0	0	0	0	0	0	0	0	0	0	0	0	0	0	0	0
AC004053.1	0	0	0	0	0	0	0	0.125612	0	0	0	0	0	0	0	0	0	6.62854	0	12.2062	0	3.41251	0.456313	1.36477	0	0	0	0	0	0	0	0	0.706842	0	0	0	0	0	0	0	0	0	0	0	0	0	0
AC004053.2	0	0	0	0	0	0	0	0	0	0	0	0	0	0	0	0	0	0	0	0	0	0	0	0	0	0	0	0	0	0	0	0	0	0	0	0	0	0	0	0	0	0	0	0	0	0	0
AC004054.1	0.0847148	0	0	0	0	0	0	0	0	0	0	0	0	0	0	0	0	0	0	0	0	0	0	0	0	0	0	0	0	0	0	0	0	0	0	0	7.29835	0	0	0	0	0	0	0	0	0	0
AC004057.1	0.338859	0	0.543365	0	0	0.423403	0.365879	0.753671	0	0	0	0.434882	0	0	0	0	0	0	0	0	0	0	0.456313	0	0	0	0	0	0	0	1.64225	0	0	0	0	0	0	0	0	0	0	0	0.89924	0	0.225929	0	0
AC004062.2	0	0	0	0	0	0	0	0	0	0	0	0	0	0	0	0	0	0	2.7296	6.10308	0	1.70625	0	1.36477	0	0	0	0	0	0	0	0	0.706842	0	0	0.819875	0	0	0	0	0	0	0	0	0	0	0
AC004063.1	0	0	0	0	0	0	0	0	0	0	0	0	0	0	0	0	0	0	0	0	0	0	0	0	0	0	0	0	0	0	0	0	0	0	0	0	0	0	0	0	0	0	0	0	0	0	0
AC004066.2	0	0	0	0	0	0	0	0	0	0.84874	0	0	0	0	0	0	0	0	21.8368	12.2062	1.06483	3.41251	0	1.36477	0	0	0	0	0	0	0	0	2.12053	0	0	0	0	0	0	0	0	0	0	0	0	0	0
AC004066.3	0	0	0	0	0	0	0	0	0	0	0	0	0	0	0	0	0	0	2.7296	0	0	0	0	2.72954	0	0	0	0	0	0	0	0	0	0	0	0	0	0	0	0	0	0	0	0	0	0	0
AC004067.5	0.254145	0	0	0	0	0	0	0.376835	0	0	0	0	0	0.869179	0.435403	0	0	0	2.7296	0	0	0	0.456313	0	0	0	0	0	0	0	0	0	0.706842	0.353687	0	0	0	0.888742	0	0	0	0	0.359696	0	1.80744	0.247779	0
AC004069.1	0	0	0	0	0	0	0	0	0	0	0	0	0	0	0	0	0	3.31427	5.4592	6.10308	0	1.70625	0.456313	0	5.70452	0	0	0	0	0	0	0	0.706842	0	0	0.819875	0	0	0	0	0.699671	0	0	0	0.225929	0	0
AC004069.2	0.0847148	0	0	0	0	0	0	0	0	0	0	0	0	0	0	0	0	3.31427	0	0	0	0	0	1.36477	0	0	0	0	0	0	0	0	2.12053	0	0	0	0	0	0	0	0	0	0	0	0	0	0
AC004070.1	0	0	0	0	0	0	0	0	0	0	0	0	0	0	0	0	0	0	0	0	0	5.11876	0	0	0	0	0	0	0	0	0	0	0.706842	0	0	0	0	0.888742	0	0	0	0	0	0	0	0	0
AC004074.4	0	0	0	0	0	0	0	0	0	0	0	0	0	0	0	0	0	3.31427	2.7296	6.10308	0	3.41251	0	5.45909	5.70452	0	0	0	0	0	0	0	0	0	0	0.819875	0	0	0	0	0	0	0	0	0	0	0
AC004076.5	0.338859	0	0	0	0	0	0.365879	0.502447	0.504736	0	0	0.434882	0	0.217295	0	0.398805	2.65659	6.62854	19.1072	42.7215	0	11.9438	0.912627	4.09432	0	0	0.927018	3.30262	1.31808	1.70643	0.410563	0	1.41368	0.353687	0	4.91925	0	0	0	2.09691	0	0	0.359696	0	0.451859	1.48667	0
AC004076.7	0	0	0	0	0	0	0	0	0	0	0	0	0	0	0	0	0	0	0	0	0	0	0	0	0	0	0	0	1.31808	0	0	0	0	0	0	0	0	0	0	0	0	0	0	0	0	0	0
AC004076.9	0.0847148	0	0	0	0	0	0	0	0	0	0	0	0	0	0	0	0	0	0	0	0	0	0	0	0	0	0	0	0	0	0	0	0	0	0	0	0	0	0	0	0.699671	0	0	0	0	0	0
AC004079.1	0	0	0	0	0	0	0	0	0	0	0	0	0	0	0	0	0	0	0	0	0	0	0	0	0	0	0	0	0	0	0	0	0	0	0	0	0	0	0	0	0	0	0	0	0	0	0
AC004108.1	0	0	0	0	0	0	0	0	0	0	0	0	0	0	0	0	0	0	0	0	0	0	0	0	0	0	0	0	0	0	0	0	0	0	0	0	0	0	0	0	0	0	0	0	0	0	0
AC004112.4	0.0847148	0	0	0	0	0	0	0	0	0	0	0	0	0	0	0	0	3.31427	0	0	0	5.11876	0	0	0	0	0	0	0	0	0	0	0	0	0	0	0	0	0	0	0	0	0	0	0	0	0
AC004112.5	0	0	0	0	0	0	0	0	0	0	0	0	0	0	0	0	0	0	0	0	0	3.41251	0.456313	1.36477	0	0	0	0	0	0	0	0	0	0	0	0	0	0	0	0	0	0	0	0	0	0	0
AC004112.7	0	0	0	0	0	0	0	0	0	0	0	0	6.80487	0	0	0.199403	0.885528	0	16.3776	6.10308	0	11.9438	0.456313	2.72954	0	0	0	0	0	0	0	0	0.706842	0	0	0	0	0.888742	0	0	0	0	0	0	0	0	0
AC004125.3	0	0	0	0	0	0	0	0	0	0	0	0	0	0	0	0	0	0	2.7296	12.2062	0	5.11876	0	0	0	0	0	0	0	0	0	0	0.706842	0	0	0	0	0	0	0	0	0	0	0	0	0	0
AC004129.7	0	0	0	0	0	0	0	0	0	0	0	0	0	0	0	0	0	0	0	0	0	0	0	0	0	0	0	0	0	0	0	0	0	0	0	0	0	0	0	0	0	0	0	0	0	0	0
AC004129.9	0	0	0	0	0	0	0	0	0	0	0	0	0	0	0	0	0	0	5.4592	0	0	1.70625	0	0	0	0	0	0	0	0	0	0	0.706842	0	0	0	0	0	0	0	0	0	0	0	0	0	0
AC004156.3	0	0	0	0	0	0.423403	0	0	0	0	0	0	0	0.217295	0	0	0	6.62854	30.0256	36.6185	0	3.41251	4.56313	4.09432	5.70452	0	0.927018	0	0	0	0	0	3.53421	0	0	0	3.64918	0	0	0	3.49835	0	0	0	0.225929	0	0
AC004158.1	0.0847148	0	0	0	0	0	0	0	0.504736	0	26.5571	0	0	0	0	0	0	0	0	0	0	0	0	0	0	0	0	0	0	0	0	0	0	0	0	0.819875	0	0	0	0	0	0	0	0	0.225929	0	0
AC004158.3	0	0	0	0	0.467933	0.423403	0	0	0	0	0	0	0	0	0	0	0	9.94281	21.8368	42.7215	0	20.475	0.912627	6.82386	0	0	0	0	0	0	0	0	1.41368	0.353687	0	0	7.29835	0	0	0	1.39934	0	0	0.967093	0.225929	0	0
AC004159.1	0	0	0	0	0	0	0	0	0	0	0	0	0	0	0	0	0	0	0	0	0	3.41251	0	0	0	0	0	0	0	0	0	0	0	0	0	0	0	0	0	0	0	0	0	0	0	0	0
AC004160.4	0	0	0	0	0.467933	0	0	0	0	0	0	0	0	0	0.435403	0	0	0	2.7296	0	0	6.82502	0	1.36477	0	0	0	0	0	0	0	0	0.706842	0	0	0	0	0	0	0	0	0	0	0	0	0	0
AC004166.6	0	0	0	0	0	0	0.731758	0.125612	0	0	0	0	0	0	0	0	0	0	0	0	0	6.82502	0	0	0	0	0	0	0	0.426607	0	0	0	0	0	0	0	0	0	0	0	0	0	0	0.225929	0.247779	0
AC004221.2	0	0	0	0	0	0	0	0	0	0	0	0	0	0	0	0	0	0	5.4592	18.3092	0	1.70625	0	0	0	0	0	0	0	0	0	0	0	0	0	0	0	0	0	0	0	0	0	0	0	0	0
AC004231.2	0	0	0	0	0	0	0	0	0	0	0	0	0	0	0	0	3.54211	3.31427	0	36.6185	0	0	0.912627	1.36477	0	0	0	0	0	0	0	0	0	0	0	0	3.64918	0	0	0	0	0	0	0	0	0	0
AC004231.7	0	0	0	0	0	0	0	0	0	0	0	0	0	0	0	0	0	0	0	0	0	0	0	0	0	0	0	0	0	0	0	0	0	0	0	0	0	0	0	0	0	0	0	0	0	0	0
AC004237.1	0	0	0	0	0	0	0	0.125612	0	0	0	0.434882	0	0.217295	0	0	0	3.31427	0	12.2062	0	3.41251	0	1.36477	0	0	0	0	1.31808	0	0	0	0	0	0	4.09937	0	0	0	0	0	0	0	0	0.225929	0.247779	0
AC004257.1	0	0	0	0	0	0	0	0.125612	0	0	0	0	0	0	0	0	0	3.31427	0	6.10308	0	0	0	4.09432	0	0	0	0	0	0	0	0	0	0	0	0	0	0	0	0	0	0	0.359696	0	0	0	0
AC004381.6	0.508289	0.457133	0	2.1923	0.935865	0.846806	0	2.00979	1.00947	0	0	0.434882	0	0.217295	3.91863	0.79761	0	3.31427	30.0256	54.9277	0	5.11876	1.36894	0	0	1.01812	0.927018	3.30262	0	0	0.410563	0.634392	1.41368	0.353687	0.524578	0.819875	0	0.888742	0	0	0	0	1.97833	0	0.225929	0.495558	2.48612
AC004381.7	0	0	0	0	0.467933	0	0.365879	0	0	0	0	0	0	0	0	0.199403	0	0	0	0	0	0	0	0	0	0	0	0	0	0	0	0	0	0	0	0	0	0	0	0	0	0	0	0	0	0	0
AC004383.3	0.0847148	0	0	0	0.467933	0	0	0	0	0	0	0	0	0	0	0	0	0	2.7296	0	1.06483	0	0	1.36477	0	0.509059	0	0	0	0	0.410563	0	0	0	0.786867	0	0	0.888742	3.1646	0	0	0	0.179848	0	0.225929	0	0
AC004386.3	0	0	0	0	0	0	0	0	0	0	0	0	0	0	0	0	0	0	0	0	0	1.70625	0	0	0	0	0	0	0	0	0	0	0	0	0	0	0	0	0	0	0	0	0	0	0	0	0
AC004386.4	0	0	0	0	0	0	0	0.125612	0	0	0	0	0	0	0	0	0	0	0	6.10308	0	0	0.456313	2.72954	5.70452	0	0	0	0	0	0	0	0	0	0	0	0	0	0	0	0	0	0	0	0	0	0
AC004447.2	1.01658	1.82853	1.08673	2.1923	1.4038	5.50424	2.92703	3.39152	2.01894	6.78992	53.1142	4.34882	6.80487	1.08647	3.48323	0.598208	6.1987	9.94281	5.4592	0	4.25934	0	0.912627	0	11.409	0.509059	1.85404	6.60523	2.63617	0.426607	1.64225	1.90318	1.41368	1.06106	1.31145	0	14.5967	1.77748	0	4.19381	2.79868	2.2067	1.97833	0.967093	1.80744	3.71669	0.828706
AC004448.2	0	0	0	0	0	0	0	0	0	0	0	0	0	0.217295	0	0	0	0	0	0	0	6.82502	0	2.72954	0	0	0	0	0	0	0	0	0	0	0	0	0	0	0	0	0	0	0	0	0	0	0
AC004448.5	0.0847148	0	0.543365	0	0	0	0	0	0.504736	0	0	0	0	0	0.435403	0	0.885528	3.31427	8.1888	122.062	0	39.2438	0.456313	5.45909	5.70452	0	0	0	0	0	0	0	0.706842	0	0	0.819875	0	0	0.791149	0	0	0	0	0	0	0.247779	0
AC004449.6	0	0	0.543365	0	0	0	0	0	0	0	0	0	0	0	0	0	0	3.31427	0	0	0	17.0625	0	6.82386	0	0	0	0	0	0	0	0	0	0	0.262289	0	0	0	0	0	0	0	0	0	0	0	0
AC004453.1	0	0	0	0	0	0	0	0	0	0	0	0	0	0	0	0	0	0	0	0	0	0	0	0	0	0	0	0	0	0	0	0	0	0	0	0	0	0	0	0	0	0	0	0	0	0	0
AC004453.8	1.94844	0	0	4.38461	1.87173	1.69361	1.46352	1.88418	1.51421	0.84874	0	1.30465	0	2.17295	4.35403	1.59522	0	0	10.9184	18.3092	1.06483	0	1.82525	0	0	3.05435	0.927018	3.30262	0.659042	2.13304	1.64225	2.53757	0.706842	0.707373	2.09831	2.45962	0	0.888742	3.1646	0	0	0	0.89924	3.86837	0.903718	0.247779	1.65741
AC004458.1	0	0	0	0	0	0	0	0	0	0	0	0	0	0	0	0	0	0	0	0	0	0	0	0	0	0	0	0	0	0	0	0	0	0	0	0	0	0	0	0	0	0	0	0	0	0	0
AC004460.1	0	0	0	0	0	0	0	0	0	0	0	0	0	0	0	0	0	0	0	0	0	0	0	0	0	0	0	0	0	0	0	0	0	0	0	0	0	0	0	0	0	0	0	0	0	0	0
AC004461.4	0	0	0	0	0	0	0	0	0	0	0	0.434882	0	0.217295	0	0	0	0	0	0	0	6.82502	0	0	0	0	0	0	0	0	0	0	0	0	0	0	0	0	0	0	0	0	0	0	0.451859	0	0
AC004470.1	0	0	0	0	0	0	0	0	0	0	0	0	0	0	0	0	0	0	0	0	0	0	0	0	0	0	0	0	0	0	0	0	0	0	0	0	0	0	0	0	0	0	0	0	0	0	0
AC004471.10	0	0	0.543365	0	0	0	0	0	0	0	0	0	0	0	0	0	0	3.31427	10.9184	6.10308	0	1.70625	1.36894	1.36477	0	0	0	0	0	0	0	0	0	0	0	0	0	0	0	0	0	0	0	0	0	0	0
AC004471.9	0.0847148	0.457133	0	0	0.467933	0	0	0	0	0	0	0	0	0	0	0.398805	0	0	0	30.5154	0	0	0.456313	0	0	0	0	0	0	0	0	0	0	0	0.262289	0	0	0	0	0	0	0.735567	0.719392	0	0	0	0
AC004477.1	0	0	0	0	0	0	0	0	0	0	0	0	0	0	0	0	0	0	0	0	0	0	0	0	0	0	0	0	0	0	0	0	0	0	0	0	0	0	0	0	0	0	0	0	0	0	0
AC004485.3	0	0	0	0	0	0	0	0	0	0	0	0	0	0	0	0	0	0	0	36.6185	0	1.70625	0	0	0	0	0	0	0	0	0	0	0.706842	0	0	0	0	0	0	0	0	0	0	0	0	0	0
AC004490.1	0.16943	0	0	0	0	0.846806	0	0.753671	0.504736	0.84874	0	0	0	0	0	0.199403	0.885528	3.31427	2.7296	24.4123	1.06483	8.53127	0.456313	6.82386	0	0	0	0	0	0	0.410563	0	1.41368	0	0.262289	0	0	0	0	1.04845	0	1.47113	0.179848	0	0.451859	0.247779	0
AC004492.1	0	0	0	0	0	0	0	0	0	0	0	0	0	0	0	0	0	0	0	0	0	0	0	0	0	0	0	0	0	0	0	0	0	0	0	0	0	0	0	0	0	0	0	0	0	0	0
AC004510.3	0	0	0	0	0	0	0	0	0	0	0	0	0	0	0	0	0	0	0	0	0	0	0	0	0	0	0	0	0	0	0	0	0	0	0	0	0	0	0	0	0	0	0	0	0	0	0
AC004520.1	0	0	0	0	0	0	0	0	0	0	0	0	0	0	0	0	0	0	0	0	0	0	0	0	0	0	0	0	0	0	0	0	0	0	0	0	0	0	0	0	0	0	0	0	0	0	0
AC004535.2	0	0	0	0	0	0	0	0	0	0	0	0	0	0	0	0	0	0	0	0	0	0	0	0	0	0	0	0	0	0	0	0	0	0	0	0	0	0	0	0	0	0	0	0	0	0	0
AC004538.3	0.16943	0.457133	0.543365	0	1.4038	0	0	0.251224	0	0	0	0.434882	0	0.869179	0.870807	0.997013	0	3.31427	19.1072	67.1339	0	20.475	0.456313	2.72954	5.70452	0	0	0	0	0	0	1.26878	0	0	0.262289	0.819875	0	1.77748	0.791149	0.524227	0	0	0.359696	0.967093	0	0.991116	0
AC004540.4	1.52487	0	0	0	1.4038	0	0.365879	1.13051	0	0.84874	0	0	0	0.217295	0	0.398805	0	0	2.7296	0	0	0	1.36894	0	0	0	0	0	0	0	1.23169	0.634392	0.706842	1.06106	0.262289	0	0	0	0	0	0.699671	0	0.179848	0	0	0	0.828706
AC004540.5	0.0847148	0.914267	0	0	0	1.27021	0.731758	0.502447	0	3.39496	26.5571	0.869763	0	0	0	0.398805	0	3.31427	27.296	24.4123	0	6.82502	0	10.9182	0	0.509059	0.927018	0	0	0.426607	0.410563	0.634392	0	0	0.262289	0	0	0	0	0	0.699671	0	0.539544	0	0.903718	0.247779	0
AC004541.1	0	0	0	0	0	0	0	0	0	0	0	0	0	0	0	0	0	0	0	0	0	0	0	0	0	0	0	0	0	0	0	0	0	0	0	0	0	0	0	0	0	0	0	0	0	0	0
AC004543.1	0	0	0	0	0	0	0	0	0	0	0	0	0	0	0	0	0	0	0	0	0	0	0	0	0	0	0	0	0	0	0	0	0	0	0	0	0	0	0	0	0	0	0	0	0	0	0
AC004543.2	0	0	0	0	0	0	0	0	0	0	0	0	0	0	0	0	0	0	2.7296	0	0	0	0	1.36477	0	0	0	0	0	0	0	0	0	0	0	0	0	0	0	0	0	0	0	0	0	0	0
AC004549.6	0.0847148	0	0	0	0.467933	0	0.365879	0.502447	1.00947	0	0	0	0	0	0	0	0	0	5.4592	6.10308	1.06483	1.70625	0.456313	0	0	0	0	0	0	0	0	0	0.706842	0	0	0	0	0	0	0	0	0	0	0	0	0	0
AC004552.1	0	0	0	0	0	0	0	0	0	0	0	0	0	0	0	0	0	0	0	0	0	0	0	0	0	0	0	0	0	0	0	0	0	0	0	0	0	0	0	0	0	0	0	0	0	0	0
AC004556.1	0	0	0	0	0	0	0	0	0	0	0	0	0	0	0	0	0	0	0	0	0	0	0	0	0	0	0	0	0	0	0	0	0	0	0	0	0	0	0	0	0	0	0	0	0	0	0
AC004593.3	0.0847148	0	0.543365	2.1923	0	2.11702	2.19527	0	0	0	0	0.434882	0	0	2.61242	0.199403	0	0	0	0	0	0	0.912627	0	0	0	0	0	0	0	0	0	0.706842	0	0.262289	0.819875	0	0.888742	0	0	0	0	0	0.967093	0.677788	0.247779	0
AC004595.1	0	0	0	0	0	0	0	0	0	0	0	0	0	0	0	0	0	0	0	0	0	0	0	0	0	0	0.927018	0	0	0	0	0	0	0	0	0	0	0	0	0	0	0	0	0	0	0	0
AC004603.4	0	0	0	0	0	0	0	0	0	0	0	0	0	0	0	0	0	3.31427	8.1888	6.10308	0	6.82502	0.912627	9.5534	0	0	0	0	0	0	0	0	0.706842	0	0	0	3.64918	0	0	0	0	0	0	0	0	0.247779	0
AC004623.2	0	0	0	0	0	0	0	0	0	0	0	0	0	0	0	0	0	0	0	0	0	0	0	0	0	0	0	0	0	0	0	0	0	0	0	0	0	0	0	0	0	0	0	0	0	0	0
AC004623.3	0.254145	0	1.08673	0	0	0	1.09764	0.376835	0	0.84874	0	0.869763	0	0	0	0	0	0	13.648	6.10308	0	0	0.456313	1.36477	0	0	1.85404	0	0	0	0	0	0.706842	0	0	0	0	0	0.791149	0	0	0	0.179848	0	0	0.991116	0
AC004637.1	0	0	0	0	0	0	0	0	0	0	0	0	0	0	0	0	0	0	0	0	0	0	0	0	0	0	0	0	0	0	0	0.634392	0.706842	0	0	0	0	0	0.791149	0	0	0	0	0	0.225929	0.991116	0
AC004655.1	0	0	0	0	0	0	0	0	0	0	0	0	0	0	0	0	0	0	0	0	0	0	0	0	0	0	0	0	0	0	0	0	0	0	0	0	0	0	0	0	0	0	0	0	0	0	0
AC004656.1	0	0	0	0	0	0	0	0	0	0	0	0	0	0	0	0	0	0	0	0	0	0	0	0	0	0	0	0	0	0	0	0	0	0	0	0	0	0	0	0	0	0	0	0	0	0	0
AC004673.1	0	0	0	0	0	0	0	0	0	0	0	0	0	0	0	0	0	0	0	0	0	0	0	0	0	0	0	0	0	0	0	0	0	0	0	0	0	0	0	0	0	0	0	0	0	0	0
AC004687.1	0	0	0	0	0	0	0	0	0	0	0	0	0	0	0	0	0	0	0	0	0	0	0	0	0	0	0	0	0	0	0	0	0	0	0	0	0	0	0	0	0	0	0	0	0	0	0
AC004691.1	0	0	0	0	0	0	0	0	0	0	0	0	0	0	0	0	0	0	0	0	0	0	0	1.36477	0	0	0	0	0	0	0	0	0	0	0	0	0	0	0	0	0	0	0	0	0	0	0
AC004691.5	0	0	0.543365	0	0	0	0	0	0	0	0	0	0	0	0	0	0.885528	0	0	24.4123	0	0	0	0	0	0.509059	0	0	0	0	0	0	0	0	0	3.2795	0	0.888742	0.791149	0	0.699671	0	0	0	0	0.743337	0
AC004692.4	0	0	0	0	0	0	0	0	0	0	0	0	0	0	0	0	0	3.31427	0	24.4123	0	1.70625	0.456313	1.36477	0	0	0	0	0	0	0	0	0	0	0	0	0	0	0	0	0	0	0	0	0	0	0
AC004692.5	0	0	0	0	0	0	0	0	0	0	0	0	0	0	0	0	0	0	0	0	0	3.41251	0	5.45909	0	0	0	0	0	0	0	0	0	0	0	0	0	0	0	0	0	0	0	0	0	0	0
AC004699.1	0	0	0	0	0	0	0	0	0	0	0	0	0	0	0	0	0	0	0	0	0	0	0	0	0	0	0	0	0	0	0	0	0	0	0	0	0	0	0	0	0	0	0	0	0	0	0
AC004702.2	0	0	0	0	0	0	0	0	0	0	0	0	0	0	0	0	0	0	0	0	0	0	0	0	0	0	0	0	0	0	0	0	0	0	0	0	0	0	0	0	0	0	0	0	0	0	0
AC004744.3	0	0	0	0	0	0	0	0	0	0	0	0	0	0	0	0	0	0	0	6.10308	0	0	0	0	0	0	0	0	0	0	0	0	0	0	0	0	0	0	0	0	0	0	0	0	0	0	0
AC004745.1	0	0	0	0	0	0	0	0	0	0	0	0	0	0	0	0	0	0	0	0	0	0	0	0	0	0	0	0	0	0	0	0	0	0	0	0	0	0	0	0	0	0	0	0	0	0	0
AC004754.3	0.0847148	0	0	0	0	0	0	0	0	0	0	0	0	0	0	0	0	0	0	0	0	0	0	0	0	0	0	0	0	0	0	0	0	0	0	0	0	0	0	0	0	0	0.179848	0	0	0	0
AC004769.1	0	0	0	0	0	0	0	0	0	0	0	0	0	0	0	0	0	0	0	0	0	0	0	0	0	0	0	0	0	0	0	0	0	0	0	0	0	0	0	0	0	0	0	0	0	0	0
AC004775.5	0	0	0	0	0	0	0	0	0	0	0	0	0	0	0	0	0	3.31427	5.4592	6.10308	0	3.41251	0	0	0	0	0	0	0	0	0	0	0	0	0	0	0	0	0.791149	0	0.699671	0	0	0	0	0	0
AC004791.2	0	0	0	0	0	0	0	0	0	0	0	0	0	0	0	0	0	0	0	0	0	0	0	1.36477	0	0	0	0	0	0	0	0	0	0	0	0	0	0	0	0	0	0	0	0	0	0	0
AC004812.1	0	0	0	0	0	0	0	0	0	0	0	0	0	0	0	0	0	0	0	0	0	0	0	0	0	0	0	0	0	0	0	0	0	0	0	0	0	0	0	0	0	0	0	0	0	0	0
AC004813.1	0	0	0	0	0	0	0	0	0	0	0	0	0	0	0	0	1.77106	0	0	0	0	0	0	0	0	0	0	0	0	0	0	0	0	0	0	0	0	0	0	0	0	0	0	0	0	0	0
AC004816.1	0	0	0	0	0	0	0	0	0	0	0	0	0	0	0	0	0	0	0	0	0	0	0	0	0	0	0	0	0	0	0	0	0	0	0	0	0	0	0	0	0	0	0	0	0	0	0
AC004819.1	0	0	0	0	0	0	0	0	0	0	0	0	0	0	0	0	0	0	0	0	0	0	0	0	0	0	0	0	0	0	0	0	0	0	0	0	0	0	0	0	0	0	0	0	0	0	0
AC004824.1	0	0	0	0	0	0	0	0	0	0	0	0	0	0	0	0	0	0	0	0	0	0	0	0	0	0	0	0	0	0	0	0	0	0	0	0	0	0	0	0	0	0	0	0	0	0	0
AC004824.2	0	0	0	0	0	0	0	0.251224	0	0	0	0	0	0	0	0	0	0	0	0	0	0	0.456313	0	0	0	0	0	0	0	0	0	0	0	0	0	0	0	0	0	0	0	0	0	0	0	0
AC004824.3	0	0	0	0	0	0	0	0	0	0	0	0	0	0	0	0	0	0	0	0	0	0	0	0	0	0	0	0	0	0	0	0	0	0	0	0	0	0	0	0	0	0	0	0	0	0	0
AC004824.4	0	0	0	0	0	0	0	0	0	0	0	0	0	0	0	0	0	0	0	0	0	0	0	0	0	0	0	0	0	0	0	0	0	0	0	0	0	0	0	0	0	0	0	0	0	0	0
AC004832.1	0	0	0	0	0	0	0	0	0	0	0	0	0	0	0	0	0	0	0	0	0	0	0	0	0	0	0	0	0	0	0	0	0	0	0	0	0	0	0	0	0	0	0	0	0	0	0
AC004837.1	0	0	0	0	0	0	0	0	0	0	0	0	0	0	0	0	0	0	2.7296	0	0	0	0	0	0	0	0	0	0	0	0.410563	0	0	0	0	0	0	0	0	0	0	0	0	0	0	0	0
AC004837.3	0	0	0	0	0	0	0	0	0	0	0	0	0	0	0	0	0	0	0	0	0	0	0	0	0	0	0	0	0	0	0	0	0	0	0	0	0	0	0	0	0	0	0	0	0	0	0
AC004837.4	0	0	0	0	0	0	0	0	0	0	0	0	0	0	0	0	0	0	0	0	0	0	0	0	0	0	0	0	0	0	0	0	0	0	0	0	0	0	0	0	0	0	0	0	0	0	0
AC004837.5	0.254145	0	0	0	0	0	0	0.376835	0	0	0	0	0	0.869179	0	0	0	3.31427	0	6.10308	4.25934	5.11876	0.456313	1.36477	0	1.01812	0.927018	0	0	0.426607	0	0	0.706842	0	0.786867	0	0	0	0.791149	0	0.699671	0	0.539544	0.967093	0.225929	2.23001	0.828706
AC004840.8	0	0	0.543365	0	0	0	0	0	0	0	0	0	0	0.217295	0.435403	0	0	0	5.4592	6.10308	0	0	0	1.36477	0	0	0	0	0	0	0	0	0	0	0	0	0	0	0	0	0	0	0	0	0	0	0
AC004846.1	0	0	0	0	0	0	0	0	0	0	0	0	0	0	0	0	0	0	0	0	0	0	0	0	0	0	0	0	0	0	0	0	0	0	0	0	0	0	0	0	0	0	0	0	0	0	0
AC004850.1	0	0	0	0	0	0	0	0	0	0	0	0	0	0	0	0	0	0	0	0	0	0	0	0	0	0	0	0	0	0	0	0	0	0	0	0	0	0	0	0	0	0	0	0	0	0	0
AC004854.4	0	0	0	0	0	0	0	0	0	0	0	0	0	0	0	0	0	3.31427	0	0	0	0	0	1.36477	0	0	0	0	0	0	0	0	0	0	0	0	0	0	0	0	0	0	0	0	0	0	0
AC004854.5	0	0	0	0	0	0	0	0	0	0	0	0	0	0	0	0	0	0	0	0	0	0	0	0	0	0	0	0	0	0	0	0	0	0	0	0	0	0	0	0	0	0	0	0	0	0	0
AC004862.6	0	0	0	0	0	0	0	0.251224	0	0	0	0	0	0	0	0	0	3.31427	0	12.2062	0	3.41251	0.456313	2.72954	0	0	0	0	0	0	0	0	1.41368	0	0	0	0	0	0	0	0	0	0	0	0	0	0
AC004866.1	0	0	0	0	0	0	0	0	0	0	0	0	0	0	0	0	0	0	0	0	0	0	0	0	0	0	0	0	0	0	0	0	0	0	0	0	0	0	0	0	0	0	0	0	0	0	0
AC004866.3	0	0	0	0	0	0	0	0	0	0	0	0	0	0	0	0	0	0	5.4592	0	0	0	0	0	0	0	0	0	0	0	0	0	0	0	0	0	0	0	0	0	0	0	0	0	0	0	0
AC004869.2	0	0	0	0	0	0	0	0	0	0	0	0	0	0	0	0	0	0	0	0	0	1.70625	0	0	0	0	0	0	0	0	0	0	0	0	0	0	0	0.888742	0	0	0	0	0	0	0	0	0
AC004869.3	0	0	0	0	0	0	0	0	0	0	0	0	0	0	0	0	0	0	0	0	0	5.11876	0	0	0	0	0	0	0	0	0	0	0	0	0	0	0	0	0	0	0	0	0	0	0	0	0
AC004870.3	0	0	0	0	0	0	0	0	0	0	0	0	0	0	0	0	0	0	0	0	0	0	0	2.72954	0	0	0	0	0	0	0	0	0	0	0	0	0	0	0	0	0	0	0	0	0	0	0
AC004870.4	0	0	0	0	0	0	0	0	0	0	0	0	0	0	0	0	0	3.31427	10.9184	6.10308	0	6.82502	0.456313	0	0	0	0	0	0	0	0	0	0	0	0	0	0	0	0	0	0	0	0	0	0	0	0
AC004870.5	0	0	0	0	0	0	0	0	0	0	0	0	0	0	0.435403	0.199403	0	19.8856	19.1072	115.958	0	0	1.36894	2.72954	5.70452	0	0	0	0	0	0	0	0	0	0	0	0	0	0	0	0	0	0	0	0	0	0
AC004875.1	0	0	0	0	0	0	0	0	0	0	0	0	0	0	0	0	0	0	0	0	0	0	0	0	0	0	0	0	0	0	0	0	0	0	0	0	0	0	0	0	0	0	0	0	0	0	0
AC004878.2	0	0	0	0	0	0	0	0	0	0	0	0	0	0	0	0	0	0	0	0	0	0	0	0	0	0	0	0	0	0	0	0	0	0	0	0	0	0	0	0	0	0	0	0	0	0.247779	0
AC004878.8	0	0	0	0	0	0	0	0	0	0	0	0	0	0	0	0	0	0	0	0	0	0	0	0	0	0	0	0	0	0	0	0	0	0	0	0	0	0	0	0	0	0	0	0	0	0	0
AC004893.10	0.0847148	0.914267	0	0	0	0	0	0.502447	1.00947	0	0	0.434882	0	0	0.435403	0.199403	0.885528	0	5.4592	6.10308	0	10.2375	0	4.09432	11.409	0	0.927018	0	0	0.426607	0	0	1.41368	0	0.262289	0	0	0	0	0	0	1.47113	0	0	0.451859	0.743337	0
AC004893.11	2.2873	5.94273	1.63009	2.1923	2.33966	2.96382	2.19527	2.26101	2.52368	3.39496	26.5571	0.869763	6.80487	0	1.74161	1.39582	1.77106	0	21.8368	36.6185	2.12967	11.9438	0.456313	12.2829	5.70452	4.07247	3.70807	3.30262	0	4.26607	2.05281	0	2.82737	1.41475	1.31145	0	0	1.77748	0	1.04845	0.699671	5.14897	0.539544	0	2.48522	1.48667	1.65741
AC004895.1	0	0	0	0	0	0	0	0	0	0	0	0	0	0	0	0	0	0	0	0	0	0	0	0	0	0	0	0	0	0	0	0	0	0	0	0	0	0	0	0	0	0	0	0	0	0	0
AC004895.4	0	0	0	0	0	0	0	0.125612	0	0	0	0	0	0	0	0	0	0	10.9184	6.10308	0	1.70625	0	1.36477	0	0	0	0	0	0	0	0	0	0	0	0	0	0	0	0	0	0	0	0	0	0	0
AC004899.3	0	0	0	0	0	0	0	0	0	0	0	0	0	0	0	0	0	3.31427	13.648	36.6185	0	1.70625	0	0	0	0	0	0	0	0	0	0	0	0	0	0	0	0	0	0	0	0	0	0	0	0	0
AC004901.1	0	0	0	0	0	0	0	0	0	0	0	0	0	0	0	0	0	0	2.7296	0	0	0	0	0	0	0	0	0	0	0	0	0	0	0	0	0	0	0	0	0	0	0	0	0	0	0	0
AC004906.3	0.16943	0	0	0	0	0	0.365879	0	0	0	0	0	0	0.217295	0	0	0	0	2.7296	6.10308	0	0	0	0	0	0	0	0	0	0	0	0	0	0	0	0	3.64918	0	0	0.524227	0.699671	0	0	0	0	0	0
AC004911.2	0	0	0	0	0	0	0	0	0	0	0	0	0	0	0	0	0	3.31427	0	6.10308	0	1.70625	0	1.36477	0	0	0	0	0	0	0	0	0.706842	0	0	0	3.64918	0	0	0	0	0	0	0	0	0	0
AC004915.1	0	0	0	0	0	0	0	0	0	0	0	0	0	0	0	0	0	0	0	0	0	0	0	0	0	0	0	0	0	0	0	0	0	0	0	0	0	0	0	0	0	0	0	0	0	0	0
AC004920.2	0	0	0	0	0	0	0	0	0	0	0	0	0	0	0	0	0	0	0	0	0	0	0.456313	0	0	0	0	0	0	0	0	0	0	0	0	0	0	0	0	0	0	0	0	0	0	0	0
AC004920.3	0	0	0	0	0	0	0	0	0	0	0	0	6.80487	0	0	0	0	0	10.9184	0	0	1.70625	0.912627	0	0	0	0	0	0	0	0	0	0	0	0	0	0	0	0	0	0	0	0	0	0	0	0
AC004924.1	0	0	0	0	0	0	0	0	0	0	0	0	0	0	0	0	0	0	0	0	0	0	0	0	0	0	0	0	0	0	0	0	0	0	0	0	0	0	0	0	0	0	0	0	0	0	0
AC004932.1	0	0	0	0	0	0	0	0	0	0	0	0	0	0	0	0	0	0	0	0	0	0	0	0	0	0	0	0	0	0	0	0	0	0	0	0	0	0	0	0	0	0	0	0	0	0	0
AC004938.5	0	0	0	0	0	0	0	0	0	0	0	0	0	0	0	0	0	0	2.7296	12.2062	0	1.70625	0	5.45909	0	0	0	0	0	0	0	0	0	0	0	0	0	0	0	0	0	0	0	0	0	0	0
AC004941.3	0	0	0	0	0	0.423403	0	0.125612	0	0	0	0	6.80487	0	0	0	0	6.62854	13.648	109.855	0	5.11876	1.82525	4.09432	0	0	0	0	0	0	0	0	0.706842	0	0	0	0	0	0	0.524227	0.699671	0	0	0	0	0.247779	0
AC004941.5	0	0	0	0	0	0	0	0	0	0	0	0	0	0	0	0	0.885528	0	5.4592	12.2062	0	1.70625	0.912627	1.36477	0	0	0	3.30262	0	0	0	0	0	0	0	0.819875	0	0	0.791149	0	0	0	0	0	0	0	0
AC004943.1	0	0	0	0	0	0	0	0	0	0	0	0	0	0	0	0	0	0	0	0	0	0	0	0	0	0	0	0	0	0	0	0	0	0	0	0	0	0	0	0	0	0	0	0	0	0	0
AC004945.1	0	0	0.543365	0	1.87173	0	0	0.125612	2.01894	0	0	0	0	0	3.48323	0	2.65659	9.94281	5.4592	42.7215	0	5.11876	0.456313	5.45909	0	0	0	0	0	0.853215	0.410563	0	0.706842	0.353687	0	0	0	0	0	0	0.699671	0	1.07909	0	0	0.743337	0.828706
AC004946.1	0	0	0	0	0	0	0	0	0	0	0	0	0	0	0	0	0	0	0	0	0	0	0	0	0	0	0	0	0	0	0	0	0	0	0	0	0	0	0	0	0	0	0	0	0	0	0
AC004947.2	0	0	0	0	0	0	0	0	0	0	26.5571	0	0	0.217295	0	0.199403	0	0	8.1888	12.2062	0	6.82502	0	2.72954	5.70452	0	0	0	0	0	0	0	0	0.353687	0	0	3.64918	0	0	0	0	0.735567	0	0	0	0	0
AC004951.5	0	0	0	0	0	0	0	0	0	0.84874	0	0	0	0	0	0.199403	0	0	0	0	0	0	0	0	0	0	0	0	0	0	0	0	0	0	0	0	0	0.888742	0	0	0	0	0	0	0	0.247779	0
AC004951.6	2.2873	4.1142	0.543365	2.1923	0	3.38723	3.29291	3.01468	1.51421	1.69748	0	4.7837	6.80487	3.04213	2.17702	3.19044	2.65659	0	16.3776	0	2.12967	8.53127	3.19419	15.0125	0	2.03623	4.63509	0	2.63617	0.426607	0.410563	0.634392	1.41368	1.76843	0.262289	0.819875	3.64918	0	0.791149	0	0.699671	0.735567	2.69772	0.967093	2.71115	2.47779	0
AC004953.1	0	0	0	0	0	0	0	0	0	0	0	0	0	0	0	0	0	0	0	0	0	0	0	0	0	0	0	0	0	0	0	0	0	0	0	0	0	0	0	0	0	0	0	0	0	0	0
AC004967.7	1.44015	0.457133	1.08673	0	1.87173	3.38723	1.46352	2.26101	1.00947	0	0	0.869763	0	1.73836	0	1.79462	0	0	0	0	0	0	0	0	0	2.03623	0	0	0	0.853215	0.410563	1.26878	0	0.707373	0.262289	0.819875	0	4.44371	0.791149	1.57268	1.39934	0.735567	0.179848	0	0.451859	1.98223	0
AC004969.1	0	0	0	0	0	0	0	0	0	0	0	0	0	0	0	0	0	0	0	0	0	0	0	0	0	0	0	0	0	0	0	0	0	0	0	0	0	0	0	0	0	0	0	0	0	0	0
AC004980.1	0	0	0	0	0	0	0	0	0	0	0	0	0	0	0	0	0	0	0	0	0	0	0	0	0	0	0	0	0	0	0	0	0	0	0	0	0	0	0	0	0	0	0	0	0	0	0
AC004980.10	0	0	0	0	0	0	0	0.125612	0	0	0	0	0	0	0	0	0	0	0	6.10308	0	0	0	0	0	0	0	0	0	0	0	0	0	0	0	0	0	0	0	0.524227	0	0	0.359696	0	0.225929	0.247779	0
AC004980.11	0	0	0	2.1923	0	0	0	0	0	0	0	0	0	0	0	0	0	0	0	0	0	0	0	0	0	0	0	0	0	0	0	0	0	0	0	0	0	0	0	0	0	0	0	0	0	0	0
AC004980.2	0	0	0	0	0	0	0	0	0	0	0	0	0	0	0	0	0	0	0	0	0	0	0	0	0	0	0	0	0	0	0	0	0	0	0	0	0	0	0	0	0	0	0	0	0	0	0
AC004980.7	1.44015	1.82853	0	2.1923	0.935865	1.27021	2.19527	3.14029	1.51421	2.54622	0	4.7837	6.80487	0.43459	1.74161	1.79462	3.54211	0	10.9184	0	1.06483	15.3563	0.456313	4.09432	5.70452	4.07247	0	6.60523	0.659042	2.55964	2.46338	0	2.82737	1.41475	0.524578	1.63975	3.64918	3.55497	1.5823	1.57268	7.69638	2.94227	3.05742	1.93419	0.903718	6.19448	0
AC004980.8	0	0	0	0	0	0	0	0	0	0	0	0	0	0	0	0	0	0	0	0	0	0	0	0	0	0	0	0	0	0	0	0	0	0	0	0	0	0	0	0	0	0	0	0	0	0	0
AC004980.9	0	0	0	0	0	0	0	0	0	0	0	0.434882	0	0	0	0	0	0	0	0	0	0	0	0	0	0	0	0	0	0	0	0	0	0	0	0	0	0	0	0	0	0	0	0.967093	0	0	0
AC004984.1	0	0	0	0	0	0	0	0	0	0	0	0	0	0	0	0	0	0	0	0	0	0	0	0	0	0	0	0	0	0	0	0	0	0	0	0	0	0	0	0	0	0	0	0	0	0	0
AC004985.12	0.0847148	0	0	0	0	0.423403	0.365879	0	0	0.84874	0	0	0	0	0	0	0	0	0	0	0	0	0	0	0	0	0	0	0	0	0	0	0	0.353687	0	0	0	0	0	0	0	0.735567	0.179848	0	0.225929	0	0
AC004987.10	0	0	0	0	0	0	0	0	0	0	0	0	0	0	0	0	0	0	2.7296	0	0	0	0	0	0	0	0	0	0	0	0	0	0	0	0	0	0	0	0	0	0	0	0	0	0	0	0
AC004987.9	0	0	0	0	0	0	0	0	0	0	0	0	0	0.217295	0	0.199403	0	0	2.7296	12.2062	0	0	0	1.36477	0	0	0	0	0	0	0.410563	1.90318	0.706842	0.353687	0	0.819875	0	0	0.791149	0	0	0	0.179848	0.967093	0.225929	0	0
AC004988.1	0.254145	0.457133	0	2.1923	0	0.423403	1.46352	0.125612	0	0.84874	0	0	0	0	0	0.398805	0	3.31427	2.7296	24.4123	1.06483	8.53127	0	0	0	0.509059	0	0	0.659042	0	0	0.634392	4.24105	0.707373	0	0	0	0.888742	2.37345	0.524227	0	0	0	0	0.225929	0	1.65741
AC005000.1	0	0	0	0	0	0	0	0	0	0	0	0	0	0	0	0	0	0	0	0	0	0	0	0	0	0	0	0	0	0	0	0	0	0	0	0	0	0	0	0	0	0	0	0	0	0	0
AC005007.3	0	0	0	0	0	0	0	0	0	0	0	0	0	0	0	0	0	0	0	0	0	0	0.456313	0	0	0	0	0	0	0	0	0	1.41368	0	0	0	3.64918	0	0	0	0	0	0	0	0	0	0
AC005008.2	0	0	0	0	0	0	0	0	0	0	0	0	0	0	0	0	0	3.31427	0	0	0	3.41251	0	0	0	0	0	0	0	0	0	0	0	0	0	0	0	0	0	0	0	0	0	0	0	0	0
AC005008.3	0	0	0	0	0	0	0	0	0	0	0	0	0	0	0	0	0	0	0	6.10308	0	0	0	0	0	0	0	0	0	0	0	0	0	0	0	0	0	0	0	0	0	0	0	0	0	0	0
AC005009.1	0	0	0	0	0	0	0	0	0	0	0	0	0	0	0	0	0	0	0	0	0	0	0	0	0	0	0	0	0	0	0	0	0	0	0	0	0	0	0	0	0	0	0	0	0	0	0
AC005009.2	0	0	0	0	0	0	0	0	0	0	0	0	0	0	0	0	0	3.31427	0	0	0	0	0	0	0	0	0	0	0	0	0	0	0	0	0	0	0	0	0	0	0	0	0	0	0	0	0
AC005013.5	0	0	0	0	0	0	0	0.125612	0	0	0	0	0	0	0	0	0	0	2.7296	0	0	0	0.456313	1.36477	0	0	0	0	0	0	0	0	0	0	0	0.819875	0	0	0	0	0	0	0	0	0	0	0
AC005014.5	0	0	0.543365	0	0	0	0	0	0	0	0	0	0	0	0	0	0	16.5713	19.1072	73.2369	0	13.65	1.36894	10.9182	0	0	0.927018	0	0	0	0	0	2.12053	0	0	0	0	0	0	0	0.699671	0	0	0	0	0	0
AC005017.2	0.0847148	0	0	0	0	0	0	0	0	0	0	0	0	0	0	0	0	3.31427	0	0	0	0	0	0	0	0	0	0	0	0	0	0	0.706842	0	0	0	0	0	0	0	0.699671	0	0	0	0	0	0
AC005019.2	0	0	0	0	0	0	0	0.125612	1.51421	0	0	0	0	0	0	0	0	0	0	6.10308	0	0	0	0	5.70452	0	0	0	0	0	0	0	0	0.353687	0	0	0	0.888742	0.791149	0.524227	0	0	0	0	0	0	0.828706
AC005019.3	0	0	0	0	0	0	0	0	0	0	0	0	0	0	0	0	0	0	0	0	0	0	0	0	0	0	0	0	0	0	0	0	0	0	0	0	0	0	0	0	0	0	0	0	0	0	0
AC005020.1	0	0	0	0	0	0	0	0	0	0	0	0	0	0	0	0	0	0	0	0	0	0	0	0	0	0	0	0	0	0	0	0	0	0	0	0	0	0	0	0	0	0	0	0	0	0	0
AC005024.1	0	0	0	0	0	0	0	0	0	0	0	0	0	0	0	0	0	0	0	0	0	0	0	0	0	0	0	0	0	0	0	0	0	0	0	0	0	0	0	0	0	0	0	0	0	0	0
AC005027.3	0	0	0	0	0	0	0	0	0	0	0	0	0	0	0	0	0	0	0	0	0	0	0	0	0	0	0	0	0	0	0	0	0	0	0	0	0	0	0	0	0	0	0	0	0	0	0
AC005033.6	0	0	0	0	0	0	0	0	0	0	0	0	0	0	0	0	0	6.62854	10.9184	6.10308	0	1.70625	0.456313	0	0	0	0	0	0	0	0	0	0	0	0	0	0	0	0	0	0	0	0	0	0	0.247779	0
AC005034.2	0	0	0	0	0	0	0	0	0	0	0	0	0	0	0	0	0	0	10.9184	0	0	0	0	0	5.70452	0	0	0	0	0	0	0	0	0	0	0	14.5967	0	0	0	0	0	0	0	0	0	0
AC005037.1	0	0	0	0	0	0	0	0	0	0	0	0	0	0	0	0	0	0	0	0	0	0	0	0	0	0	0	0	0	0	0	0	0	0	0	0	0	0	0	0	0	0	0	0	0	0	0
AC005037.3	0.0847148	0	0	0	0	0	0	0	0	0	0	0	0	0.217295	0	0	0	3.31427	2.7296	0	0	0	0	0	0	0	0	0	0	0	0	0	0	0.353687	0.262289	0	0	0	0	0	0	0.735567	0	0	0	0	0
AC005037.4	0.254145	0	0	0	0	0	0	0	0	0	0	0	6.80487	0	0	0	0	0	0	6.10308	0	8.53127	1.36894	1.36477	0	0	0	0	0	0.426607	0.410563	0.634392	0	0	0.262289	0	0	0	0	0	0	0	0	0	0.225929	0	0
AC005037.6	0.254145	0	0	0	0.467933	0	0	0	0	0	0	0	0	0	0	0	0.885528	0	0	0	0	0	0	1.36477	0	0	0	0	0	0	0	0	0	0	0	0.819875	0	0	0	0.524227	0	0	0	0	0	0	0
AC005040.3	0	0	0	0	0	0	0	0	0	0	0	0	0	0	0	0	0	0	2.7296	0	0	0	0	1.36477	0	0	0	0	0	0	0	0	0	0	0	0	3.64918	0.888742	0	0	0	0	0	0	0	0	0
AC005041.11	0	0	0	0	0	0	0	0	0	0	0	0	0	0	0	0	0	0	0	0	0	0	0	0	0	0	0	0	0	0	0	0	0	0	0	0	0	0	0	0	0	0	0	0	0	0	0
AC005042.1	0	0	0	0	0	0	0	0	0	0	0	0	0	0	0	0	0	0	0	0	0	0	0	0	0	0	0	0	0	0	0	0	0	0	0	0	0	0	0	0	0	0	0	0	0	0	0
AC005042.2	0	0	1.08673	0	0	0	0	0.502447	0	0.84874	0	0	0	0	0	0	0.885528	0	5.4592	0	0	1.70625	0	0	0	0	0	0	0	0	0	0	0	0	0	0	7.29835	0	0	0	0	0	0	0	0	0	0
AC005042.3	0	0	0	0	0	0	0	0	0	0	0	0	0	0	0	0	0	0	0	0	0	0	0	0	0	0	0	0	0	0	0	0	0	0	0	0	0	0	0	0	0	0	0	0	0	0	0
AC005042.4	1.86373	0.914267	0	4.38461	1.87173	0.423403	0.731758	3.51713	2.01894	1.69748	0	0.869763	0	1.30377	0	0.79761	0.885528	13.2571	27.296	67.1339	1.06483	13.65	4.10682	13.6477	22.8181	6.61776	1.85404	3.30262	4.61329	0.426607	1.23169	0	3.53421	0.353687	0	0.819875	3.64918	1.77748	0.791149	2.62113	2.09901	2.94227	0.89924	0.967093	3.38894	0.991116	0.828706
AC005042.5	0	0	0	0	0	0	0	0	0	0	0	0	0	0	0	0	0	0	2.7296	6.10308	0	0	0	0	0	0	0	0	0	0	0	0	0	0	0	0	0	0	0	0	0	0	0	0	0	0	0
AC005048.1	0	0	0	0	0	0	0	0	0	0	0	0	0	0	0	0	0	0	0	0	0	0	0	0	0	0	0	0	0	0	0	0	0	0	0	0	0	0	0	0	0	0	0	0	0	0	0
AC005052.1	0	0	0	0	0	0	0	0	0	0	0	0	0	0	0	0	0	0	0	0	0	0	0	0	0	0	0	0	0	0	0	0	0	0	0	0	0	0	0	0	0	0	0	0	0	0	0
AC005062.2	0.338859	0	0	0	0	0	0	0.502447	0	0	0	0.434882	0	0.217295	0.435403	0.398805	0	0	2.7296	12.2062	0	3.41251	0.456313	2.72954	0	0	1.85404	0	0	0	0.410563	0	0.706842	1.41475	0.262289	0	0	0	0	0	0	0	0	0	0	0.247779	0
AC005071.1	0	0	0	0	0	0	0	0	0	0	0	0.434882	0	0	0	0	0	0	0	0	0	0	0	0	0	0	0	0	0	0	0	0	0	0	0	0	0	0	0	0.524227	0	0	0	0	0	0	0
AC005071.2	0	0	0	0	0	0	0	0	0	0	0	0	0	0	0	0	0	0	0	0	0	0	0	0	0	0	0	0	0	0	0	0	0	0	0	0	0	0	0	0	0	0	0	0	0	0	0
AC005071.3	0	0	0	0	0	0	0	0	0	0	0	0	0	0	0	0	0	0	0	0	0	0	0	0	0	0	0	0	0	0	0	0	0	0	0	0	0	0	0	0	0	0	0	0	0	0	0.828706
AC005071.4	0	0	0	0	0	0	0	0	0	0	0	0	0	0	0	0	0	0	5.4592	0	0	0	0	0	0	0	0	0	0	0	0	0	0	0	0	0	0	0	0	0	0	0	0	0	0	0	0
AC005076.5	0	0	0	0	0	0	0	0	0	0	0	0	0	0	0	0	0	0	8.1888	6.10308	0	0	0	1.36477	0	0	0	0	0	0	0	0	0	0.353687	0	0	0	0	0	0	0	0	0	0.967093	0	0	0
AC005077.12	0	0	0	0	0	0	0	0.125612	0	0	0	0	0	0	0	0	0.885528	0	2.7296	24.4123	0	6.82502	0	8.18863	0	0	0	0	0.659042	0	0.410563	0	0	0	0	0.819875	0	0	0	0	0	0	0	0	0	0	0
AC005077.14	0.423574	0.457133	0	0	0	0	0.365879	0.502447	0	0.84874	0	0	0	0	0	0	0	0	13.648	24.4123	0	8.53127	1.36894	13.6477	0	0	0	0	0	0	0	0	0.706842	0	0.262289	0	0	0	0	0	0.699671	0	0	0	0	0	0
AC005077.5	0	0	0	0	0	0	0	0	0	0	0	0	0	0	0	0	0	0	0	0	0	0	0	0	0	0	0	0	0	0	0	0	0	0	0	0	0	0	0	0	0	0	0	0	0	0	0
AC005077.7	0	0	0	0	0	0	0	0	0	0	0	0	0	0	0	0	0	0	0	0	0	0	0	0	0	0	0	0	0	0	0	0	0	0	0	0	0	0	0	0	0	0	0	0	0	0	0
AC005077.8	0	0	0	0	0	0	0	0	0	0	0	0	0	0	0	0	0	0	2.7296	0	0	1.70625	0	1.36477	0	0	0	0	0	0	0	0	0	0	0	0	0	0	0	0	0	0	0	0	0	0	0
AC005077.9	0	0	0	0	0	0	0	0	0	0	0	0	0	0	0	0	0	0	0	0	0	0	0	0	0	0	0	0	0	0	0	0	0	0	0	0	0	0	0	0	0	0	0	0	0	0	0
AC005082.1	0	0	0	0	0	0	0	0	0	0	0	0	0	0	0	0	0	0	0	0	0	0	0	0	0	0	0	0	0	0	0	0	0	0	0	0	0	0	0	0	0	0	0	0	0	0	0
AC005082.12	0	0	0	0	0	0.423403	0.365879	0.125612	0	0	0	0	0	1.08647	0	0.398805	0	3.31427	2.7296	12.2062	0	1.70625	0.456313	12.2829	0	0	0	3.30262	0	0	0.410563	0	2.82737	0.707373	0	0	0	0	0	0	0	0	0	0	0.225929	0	0
AC005083.1	0.0847148	0	0	0	0	0	0	0.125612	0	0	0	0	0	0	0	0.199403	0	3.31427	2.7296	0	0	1.70625	0	1.36477	0	0	0	0	0	0	0	0	0	0	0	0	0	0	0	0	0.699671	0	0	0.967093	0	0	0
AC005086.1	0	0	0	0	0	0	0	0	0	0	0	0.434882	0	0	0	0	0	0	0	0	0	5.11876	0	0	0	0	0	0	0	0.426607	0	0	0	0	0	0	0	0	0	0	0	0	0	0	0	0	0
AC005086.2	0	0	0	0	0	0	0	0	0	0	0	0	0	0	0	0	0	0	0	0	0	0	0	0	0	0	0	0	0	0	0	0	0	0	0	0.819875	0	0	0	0	0	0	0	0	0	0	0
AC005086.3	0	0	0	0	0	0	0	0	0	0	0	0	0	0	0	0	0	0	0	0	0	0	0	0	0	0	0	0	0	0	0	0	0	0	0	0	0	0	0	0	0	0	0	0	0	0	0
AC005088.1	0	0	0	0	0	0	0	0	0	0	0	0	0	0	0	0	0	0	0	0	0	0	0	0	0	0	0	0	0	0	0	0	0	0	0	0	0	0	0	0	0	0	0	0	0	0	0
AC005094.2	0	0	0	0	0	0	0	0	0	0	0	0	0	0	0	0	0	0	0	0	0	0	0	0	0	0	0	0	0	0	0	0	0	0	0	0	0	0	0	0	0	0	0	0	0	0	0
AC005102.1	0.0847148	0	0	0	0	0	0	0	0	0	0	0	0	0	0	0	0	0	8.1888	0	0	0	0	1.36477	0	0	0	0	0	0	0	0	0	0	0	0	3.64918	0.888742	0	0.524227	0	0	0	0	0	0	0
AC005104.3	0	0.457133	0.543365	0	0	0	0.365879	0.125612	0	0	0	0	0	0.869179	0	0	0	0	2.7296	12.2062	0	0	0	1.36477	0	0	0	0	0	0	0	0	0	0	0	0	0	0	0	0.524227	0	0.735567	0	0	0	0.247779	0
AC005105.2	0	0	0	0	0	0	0	0	0	0	0	0	0	0	0	0.199403	0	0	0	6.10308	0	8.53127	0.456313	1.36477	0	0	0	0	0	0	0	0	0	0	0	0	0	0	0.791149	0	0	0	0	0	0	0.247779	0
AC005150.1	0	0	0	0	0	0	0	0	0	0	0	0	0	0	0	0	0	0	5.4592	0	0	1.70625	0	0	0	0	0	0	0	0	0	0	0	0	0	0	0	0	0	0	0	0	0	0	0	0	0
AC005150.2	0	0	0	0	0	0	0	0	0	0	0	0	0	0	0	0	0	0	0	0	0	0	0	0	0	0	0	0	0	0	0	0	0	0	0	0	0	0	0	0	0	0	0	0	0	0	0
AC005150.3	0	0	0	0	0	0	0	0	0	0	0	0	0	0	0	0	0	0	0	0	0	0	0	0	0	0	0	0	0	0	0	0	0	0	0	0	0	0	0	0	0	0	0	0	0	0	0
AC005152.3	0	0	0	0	0	0	0	0	0	0	0	0	0	0	0	0	0	0	10.9184	24.4123	0	3.41251	0	0	0	0	0	0	0	0	0	0	0	0	0	0	0	0	0	0	0	0	0	0	0	0	0
AC005154.6	35.6649	33.8279	39.1223	41.6538	42.5819	65.6275	62.1995	52.1289	58.0446	34.7983	26.5571	59.1439	27.2195	66.0576	48.3298	68.9933	30.108	112.685	171.965	323.463	31.945	97.2565	36.5051	77.792	62.7497	25.962	21.3214	39.6314	15.817	13.6514	16.8331	34.2572	55.1337	52.6993	36.1959	47.5527	69.3343	38.2159	41.1398	36.6959	44.7789	44.8696	55.5731	58.0256	51.0601	44.6002	32.3196
AC005154.7	0.762434	1.82853	0.543365	0	0.467933	1.27021	5.12231	2.00979	0.504736	0.84874	0	0.434882	6.80487	2.17295	0.870807	1.79462	0.885528	13.2571	13.648	73.2369	2.12967	3.41251	0	4.09432	0	0	0	0	0	0	0	1.90318	0.706842	0.353687	0.262289	4.91925	0	0.888742	0.791149	0.524227	1.39934	1.47113	1.43878	0.967093	1.35558	0	0
AC005154.8	0.16943	0.457133	0	0	0	0	1.09764	0.502447	0	0	0	0	0	0	0.435403	0	0	0	2.7296	0	0	5.11876	0.456313	1.36477	0	0	0	0	0	0	0	0.634392	0.706842	1.06106	0	0	0	0	0.791149	0	0.699671	1.47113	0.179848	0.967093	1.35558	0	0.828706
AC005158.1	0	0	0	0	0	0	0	0	0	0	0	0	0	0	0	0	0	0	0	0	0	0	0	0	0	0	0	0	0	0	0	0	0	0	0	0	0	0	0	0	0	0	0	0	0	0	0
AC005159.1	0	0	0	0	0	0	0	0	0	0	0	0	0	0	0	0	0	0	0	0	0	0	0	0	0	0	0	0	0	0	0	0	0	0	0	0	0	0	0	0	0	0	0	0	0	0	0
AC005160.3	0	0	0	0	0	0	0	0	0	0	0	0	0	0	0	0	0	0	0	0	0	0	0	0	0	0	0	0	0	0	0	0	0	0	0	0	0	0	0	0	0	0	0	0	0	0	0
AC005162.4	0	0	0	0	0	0.423403	0	0	0	0	0	0	0	0	0	0	0	0	0	0	0	0	0	0	0	0	0	0	0	0	0	0	0	0	0	0	0	0	0	0	0	0	0	0	0.225929	0	0
AC005162.5	0.0847148	0	0	0	0	0	0	0	0	0	0	0	0	0	0	0	0	3.31427	0	6.10308	0	1.70625	0	5.45909	5.70452	0	0	0	0	0	0	0	0	0	0	0	0	0	0.791149	0	0	0	0	0	0	0	0
AC005176.1	0	0	0	0	0	0	0	0	0	0	0	0	0	0	0	0	0	0	0	0	0	0	0	0	0	0	0	0	0	0	0	0	0	0	0	0	0	0	0	0	0	0	0	0	0	0	0
AC005176.2	0	0	0	0	0	0	0	0	0	0	0	0	0	0	0	0	0	3.31427	16.3776	6.10308	0	5.11876	0.456313	1.36477	0	0	0	0	0	0	0	0	0	0	0	0	0	0	0	0	0	0	0	0	0	0	0
AC005176.3	0	0	0	0	0	0	0	0	0	0	0	0	0	0	0	0	0	0	0	0	0	0	0	0	0	0	0	0	0	0	0	0	0	0	0	0	0	0	0	0	0	0	0	0	0	0	0
AC005178.1	0	0	0	0	0	0	0	0	0	0	0	0	0	0	0	0	0	3.31427	2.7296	0	0	0	0	0	5.70452	0	0	0	0	0	0	0	0	0	0	0	0	0	0	0	0	0	0	0	0	0	0
AC005187.1	0	0	0	0	0	0	0	0	0	0	0	0	0	0	0	0	0	0	0	0	0	0	0	0	0	0	0	0	0	0	0	0	0	0	0	0	0	0	0	0	0	0	0	0	0	0	0
AC005189.6	0	0	0	0	0	0	0	0	0	0	0	0	0	0	0	0	0	0	0	12.2062	0	1.70625	0	1.36477	0	0	0	0	0	0	0.410563	0	0	0	0	0	0	0	0	0	0	0	0	0	0	0	0
AC005197.2	0	0	0	0	0	0	0	0	0	0	0	0	0	0	0	0	0	0	0	0	0	1.70625	0	0	0	0	0	0	0	0	0	0	0.706842	0	0	0	0	0.888742	0.791149	0	0	0	0	0	0	0.247779	0
AC005204.1	0	0	0	0	0	0	0	0	0	0	0	0	0	0	0	0	0	0	0	0	0	0	0	0	0	0	0	0	0	0	0	0	0	0	0	0	0	0	0	0	0	0	0	0	0	0	0
AC005215.1	0	0	0	0	0	0	0	0	0	0	0	0	0	0	0	0	0	0	0	0	0	0	0	0	0	0	0	0	0	0	0	0	0	0	0	0	0	0	0	0	0	0	0	0	0	0	0
AC005220.3	0	0	0	0	0	0	0	0	0	0	0	0	0	0	0	0.199403	0	0	0	30.5154	0	1.70625	0	0	0	0	1.85404	0	0	0	0	0	0	0	0	0.819875	0	0	0	0	0	0	0	0	0	0	0
AC005224.2	0.0847148	0.457133	0	0	0	0	0	0.251224	0.504736	0.84874	0	0	0	0	0	0	0.885528	3.31427	5.4592	24.4123	0	11.9438	0.456313	9.5534	17.1136	0	0	0	0	0	0	0.634392	0	0	0	0	0	0	1.5823	0.524227	0.699671	0	0.539544	0	0	0.495558	0
AC005227.1	0	0	0	0	0	0	0	0	0	0	0	0	0	0	0	0	0	0	0	0	0	0	0	0	0	0	0	0	0	0	0	0	0	0	0	0	0	0	0	0	0	0	0	0	0	0	0
AC005229.1	0	0	0	0	0	0	0	0	0	0	0	0	0	0	0	0	0	0	0	0	0	0	0.456313	0	0	0	0	0	0	0	0	0	0	0	0	0	0	0	0	0.524227	0	0	0	0	0	0.247779	0
AC005229.5	0	0	0	0	0	0	0	0	0	0	0	0	0	0	0	0	0	0	0	6.10308	0	0	0	0	0	0	0	0	0	0	0	0	0	0	0	0	0	0	0	0	0	0	0	0	0	0	0
AC005229.7	0	0	0	0	0	0	0	0	0	0	0	0	0	0	0	0	0	0	13.648	24.4123	0	10.2375	0	6.82386	0	0	0	0	0	0	0	0	0	0	0	0.819875	0	0.888742	0	0	0	0	0	0	0	0	0
AC005235.1	0	0	0	0	0	0	0	0	0	0	0	0	0	0	0	0	0	3.31427	19.1072	48.8246	0	0	0.456313	2.72954	5.70452	0	0	0	0	0	0	0	0	0	0	0	0	0	0.791149	0	0.699671	0	0	0	0	0	0
AC005237.2	0	0	0	0	0	0	0	0	0	0	0	0	0	0	0	0	0	0	2.7296	0	0	0	0	0	0	0	0	0	0	0	0	0	0	0	0	0	0	0	0	0	0	0	0	0	0	0	0
AC005237.4	0.254145	0	0	0	0	0	1.46352	0	0.504736	0	0	0	0	0	0.435403	0.199403	0	13.2571	0	0	0	0	0.456313	1.36477	0	0	0	0	0	0	0	0	0.706842	0	0.786867	0	0	0	0	0.524227	0.699671	0	0	0	0.225929	0.495558	0
AC005251.3	0.0847148	0	0	0	0	0	0	0.251224	0	0.84874	0	0	0	0	0.435403	0.199403	0	19.8856	10.9184	24.4123	0	1.70625	0	4.09432	0	0	0	0	0	0.426607	0	0	0	0	0	0	0	0	0	0	0	0	0	0	0	0	0
AC005253.2	1.01658	0.457133	1.08673	0	0.935865	0.423403	1.46352	0.879282	1.51421	1.69748	0	1.73953	0	0	1.74161	1.79462	0.885528	0	19.1072	18.3092	1.06483	8.53127	0.912627	2.72954	0	0	0.927018	0	2.63617	0.426607	0	1.90318	2.12053	2.12212	0.262289	0.819875	0	0.888742	2.37345	0.524227	0	0	1.97833	0	3.8408	0.743337	0
AC005253.4	0	0	0	0	0	0	0	0	0	0	0	0	0	0	0	0	0	0	0	0	0	0	0	0	0	0	0	0	0	0	0	0	0	0	0	0	0	0	0	0	0	0	0	0	0	0	0
AC005255.3	0.0847148	0	0.543365	0	0	0	0	0.251224	0	0	0	0.434882	0	0	0	0	0.885528	0	0	0	0	0	0.456313	0	0	0	0	0	0	0.426607	0	0	0.706842	0.353687	0.262289	0	0	0	0	0	0	0	0	0	0	0	0
AC005255.5	0	0	0	0	0	0	0	0	0	0.84874	0	0	0	0	0	0	0	0	0	6.10308	0	1.70625	0.456313	5.45909	0	0	0	0	0	0	0	0	0	0	0	0	0	0	0	0	0	0	0	0	0	0	0
AC005255.6	0	0	0	0	0	0	0	0	0	0	0	0	0	0	0	0	0	0	8.1888	12.2062	0	0	0	0	5.70452	0	0	0	0	0	0	0	0	0	0	0	0	0	0	0	0	0	0	0	0	0	0
AC005256.1	0	0	0	0	0	0	0	0	0	0	0	0	0	0	0	0	0	6.62854	0	0	0	0	0	0	0	0	0	0	0	0	0	0	0	0	0	0	0	0	0	0	0	0	0	0	0	0	0
AC005262.2	0	0	0	0	0	0	0	0	0	0	0	0	0	0	0	0	0	0	0	0	0	0	0	0	0	0	0	0	0	0	0	0	0	0	0	0	0	0	0	0	0	0	0	0	0	0	0
AC005262.3	0	0	0	0	0	0	0	0	0	0	0	0	0	0	0	0	0	0	0	0	0	0	0	0	0	0	0	0	0	0	0	0	0	0	0	0	0	0	0	0	0	0	0	0	0	0	0
AC005262.4	0	0	0	0	0	0	0	0	0	0	0	0	0	0	0	0	0	0	0	0	0	3.41251	0	1.36477	0	0	0	0	0	0	0	0	0	0	0	0	0	0	0	0	0	0	0	0	0	0	0
AC005264.2	1.77901	1.82853	2.17346	0	0.935865	3.38723	1.09764	1.13051	1.00947	0.84874	0	2.17441	0	0.869179	0.435403	0.997013	0	0	13.648	30.5154	0	6.82502	0.456313	2.72954	5.70452	0	1.85404	0	0	0.426607	0.410563	0	0	0.353687	0.524578	0	3.64918	5.33245	3.95575	0	3.49835	1.47113	0.89924	0.967093	3.8408	0.991116	3.31483
AC005276.1	0	0	0	0	0	0	0	0	0	0	0	0	0	0	0	0	0	0	0	30.5154	0	8.53127	0.456313	0	0	0	0	0	0	0	0	0	0	0	0.262289	0.819875	0	0	0	0	0	0	0	0	0	0	0
AC005281.1	0	0	0	0	0	0	0	0	0	0	0	0	0	0	0	0	0	3.31427	2.7296	0	0	1.70625	0.456313	1.36477	0	0	0	0	0	0.426607	0	0	0.706842	0	0	0	3.64918	0.888742	0	1.04845	0	0.735567	0	0	0	0	0
AC005281.2	0	0.457133	0	0	0	0	0	0	0	0	0	0	0	0	0	0	0	3.31427	10.9184	24.4123	0	8.53127	0.456313	0	5.70452	0	0	0	0	0	0	0	0	0	0	0	0	0	0	0	0	0	0	0	0.225929	0	0
AC005284.1	0	0	0	0	0	0	0	0	0	0	0	0	0	0	0	0	0	0	0	0	0	0	0	0	0	0	0	0	0	0	0	0	0	0	0	0	0	0	0	0	0	0	0	0	0	0	0
AC005284.2	0	0	0	0	0	0	0	0	0	0	0	0	0	0	0	0	0	0	0	0	0	0	0	0	0	0	0	0	0	0	0	0	0	0	0	0	0	0	0	0	0	0	0	0	0	0	0
AC005288.1	0	0	0	0	0	0	0	0	0	0	0	0	0	0	0	0	0	0	0	0	0	0	0	0	0	0	0	0	0	0	0	0	0	0	0	0	0	0	0	0	0	0	0	0	0	0	0
AC005300.5	0	0	0	0	0	0	0	0	0	0	0	0	0	0	0	0	0	0	0	0	0	0	0	5.45909	0	0	0	0	0	0	0	0	0	0	0.262289	0	0	0	0	0	0	0	0	0	0	0	0
AC005301.8	0	0	0	0	0	0	0	0	0	0	0	0	0	0	0	0	0	0	2.7296	0	0	0	0	0	0	0	0	0	0	0	0	0	0	0	0	0	3.64918	0	0	0	0	0	0	0	0	0	0
AC005304.1	0	0	0	0	0	0	0	0	0	0	0	0	0	0	0	0	0	0	0	0	0	1.70625	0	0	0	0	0	0	0	0	0	0	0	0	0	0	0	0	0	0	0	0	0	0	0	0	0
AC005306.3	0	0	0	0	0	0	0	0	0	0.84874	0	0	0	0	0	0	0	0	0	0	0	0	0	0	0	0	0	0	0	0	0	0	0	0	0	0.819875	0	0	0	0	0	0	0	0	0	0	0
AC005307.1	0	0	0	0	0	0	0	0	0	0	0	0	6.80487	0	0	0	0	0	5.4592	18.3092	0	0	0	0	5.70452	0	0	0	0	0	0	0	0	0	0	0	0	0	0	0	0.699671	0	0	0	0	0	0
AC005307.3	0	0	0	0	0	0	0	0	0	0	0	0	0	0	0	0.199403	0.885528	9.94281	24.5664	54.9277	0	3.41251	0.456313	1.36477	0	0	0	0	0	0	0	0	0	0	0	0	0	0	0	0	0	0	0	0.967093	0	0	0
AC005324.6	0	0	0	0	0	0	0	0.125612	0	0	0	0	0	0	0	0	0	3.31427	0	0	0	1.70625	0	2.72954	0	0	0	0	0	0	0	0	0	0	0	0	0	0	0	0	0.699671	0	0	0	0	0	0
AC005324.7	0	0	0	0	0	0	0	0	0	0	0	0	0	0	0	0	0	0	0	0	0	0	0	0	0	0	0	0	0	0	0	0	0	0	0	0	0	0	0	0	0	0	0	0	0	0	0
AC005329.7	0	0	0	0	0.467933	0.423403	0	0	0	0	0	0	0	0	0	0	0	3.31427	2.7296	6.10308	0	6.82502	0.456313	1.36477	0	0	0	0	0	0	0	0	0	0	0	0	0	0.888742	0	0	0	0	0.179848	0	0	0.247779	0
AC005330.2	0	0	0	0	0	0	0	0	0	0	0	0	0	0	0	0.199403	0	9.94281	10.9184	12.2062	0	22.1813	0.912627	12.2829	0	0	0	3.30262	0	0	0	0	0	0	0	0	0	0	0	0	0	0	0	0	0	0	0
AC005336.4	0.0847148	0	0	0	0	0	0.365879	0	0	0	0	0	0	0	0	0	0.885528	9.94281	8.1888	0	0	0	0	5.45909	0	0	0.927018	0	0	0	0.410563	0	0	0	0	0	0	0	0	1.04845	0	0	0.179848	0	0	0.247779	0
AC005336.5	0	0	0	0	0	0	0	0	0	0	0	0	0	0	0	0	0	0	8.1888	6.10308	0	6.82502	1.82525	8.18863	0	0	0	0	0	0	0	0	0	0.353687	0	0	0	0	0	0	0.699671	0	0	0	0	0	0
AC005339.1	0	0	0	0	0	0	0	0	0	0	0	0	0	0	0	0	0	0	0	0	0	0	0	0	0	0	0	0	0	0	0	0	0	0	0	0	0	0	0	0	0	0	0	0	0	0	0
AC005339.2	0	0	0	0	0	0	0	0	0	0	0	0	0	0	0	0	0	0	0	0	0	0	0	0	0	0	0	0	0	0	0	0	0	0	0	0	0	0	0	0	0	0	0	0	0	0	0
AC005351.1	0	0	0	0	0	0	0	0	0	0	0	0	0	0	0	0.199403	0	6.62854	0	0	0	0	0	0	0	0	0	0	0	0	0	0	0	0	0	0	0	0	0	0	0	0	0	0	0	0	0
AC005355.1	0	0	0	0	0	0	0	0	0	0	0	0	0	0	0	0	0	0	0	0	0	0	0	0	0	0	0	0	0	0	0	0	0	0	0	0	0	0	0	0	0	0	0	0	0	0	0
AC005355.2	0.338859	0	0	0	0.467933	0	0	0	0	0	0	0.434882	0	0	0	0	0	0	2.7296	0	0	3.41251	0.456313	10.9182	0	0	0	0	0	0	0	0	0	0	0	0.819875	0	0.888742	0	0	0	0	0	0	0	0	0
AC005355.3	0.254145	0	0	0	0	0	0	0	0	0	0	0	0	0	0	0.199403	0	0	0	6.10308	0	1.70625	0	0	5.70452	0	0	0	0	0	0	0	0	0	0	0	0	0	0	0	0	0	0	0	0	0	0
AC005357.1	0	0	0	0	0	0	0	0	0	0	0	0	0	0	0	0	0	0	0	0	0	1.70625	0	0	0	0	0	0	0	0	0	0	0	0	0	0	0	0	0	0	0	0	0	0	0	0	0
AC005358.3	0	0	0	0	0	0	0	0	0.504736	0	0	0	0	0	0	0	0	0	5.4592	30.5154	0	0	0	0	0	0	0	0	0	0	0	0	0	0.353687	0	0	0	0	0	0	0	0	0	0	0	0	0
AC005363.11	0	0	0	0	0	0	0	0	0	0	0	0	0	0	0	0	0	0	0	0	0	0	0	0	0	0	0	0	0	0	0	0	0	0	0	0	0	0	0	0	0	0	0	0	0	0	0
AC005363.9	0	0	0	0	0	0	0	0	0	0	0	0	0	0	0	0	0	0	0	0	0	0	0	0	0	0	0	0	0	0	0	0	0	0	0	0	0	0	0	0	0	0	0	0	0	0	0
AC005371.1	0	0	0	0	0	0	0	0	0	0	0	0	0	0	0	0	0	0	0	0	0	0	0	0	0	0	0	0	0	0	0	0	0	0	0	0	0	0	0	0	0	0	0	0	0	0	0
AC005375.1	0	0	0	0	0	0	0	0	0	0	0	0	0	0	0	0	0	0	0	0	0	0	0	0	0	0	0	0	0	0	0	0	0	0	0	0	0	0	0	0	0	0	0	0	0	0	0
AC005387.2	0.0847148	0.457133	0	0	0	0	0	0	0	0.84874	0	0.434882	0	0.43459	0	0	0	6.62854	0	0	0	0	0	0	0	0	0	0	0	0	0	0	0	0.353687	0	0	0	0	0	0	0	0	0	0	0	0	0
AC005387.3	0	0	0	0	0	0	0	0	0	0	0	0	0	0	0	0	0	0	0	0	0	0	0	0	0	0	0	0	0	0	0	0	2.12053	0	0	0	0	0	0	0	0	0.735567	0	0	0	0.495558	0
AC005391.2	0	0	0	0	0	0	0	0	0	0	0	0	0	0	0	0	0	0	0	0	0	0	0	0	0	0	0	0	0	0	0	0	0	0	0	0	0	0	0	0	0	0	0	0	0	0	0
AC005392.13	0	0	0	0	0	0	0	0	0	0	0	0	0	0	0	0	0	0	2.7296	0	0	0	0.456313	0	5.70452	0	0	0	0	0	0	0	0	0	0	0	0	0	0	0	0	0	0	0	0	0	0
AC005394.1	0	0	0	0	0	0	0	0	0	0	0	0	0	0	0	0	0	0	0	0	0	0	0	0	0	0	0	0	0	0	0	0	0	0	0	0	0	0	0	0	0	0	0	0	0	0	0
AC005412.1	0	0	0	0	0	0	0	0	0	0	0	0	0	0	0	0	0	0	0	0	0	0	0	0	0	0	0	0	0	0	0	0	0	0	0	0	0	0	0	0	0	0	0	0	0	0	0
AC005477.1	0	0.457133	0	0	1.87173	0	0.731758	0.753671	0.504736	0	0	0	0	0	0.435403	0	0	0	5.4592	30.5154	0	0	0	1.36477	0	0.509059	0	0	0	0.426607	1.64225	2.53757	0	0.353687	0.262289	0	0	0	0	0.524227	0	0.735567	0.179848	0	0	0	0
AC005480.1	0	0	0	0	0	0	0	0	0.504736	0.84874	0	0.434882	0	0.217295	0	0	0	0	0	0	0	0	0	0	0	0	0	0	0	0	0	0	0.706842	0	0	0	0	0	0	0	0	0	0.179848	0	0	0	0
AC005481.5	0.0847148	0	0	0	0	0	0	0	0	0.84874	0	0	0	0	0.435403	0	0	3.31427	21.8368	30.5154	0	5.11876	0.456313	4.09432	0	0	0	0	0	0	0	0	0	0.353687	0	0	3.64918	0	0	0	1.39934	0	0.179848	0	0.225929	0.247779	0
AC005487.2	0.0847148	0	0	0	0	0	0	0	0	0	0	0	0	0	0	0	0	0	0	0	0	0	0.456313	0	0	0	0	0	0.659042	0	0.821126	0	0	0	0	0	0	0	0	0	0	0	0	0	0	0	0
AC005488.11	0	0	0	0	0	0	0	0	0	0	0	0	0	0	0	0	0	0	0	0	0	0	0	0	0	0	0	0	0	0	0	0	0	0	0	0	0	0	0	0	0	0	0	0	0	0	0
AC005498.1	0	0	0	0	0	0	0	0	0	0	0	0	0	0	0	0	0	0	0	0	0	0	0	0	0	0	0	0	0	0	0	0	0	0	0	0	0	0	0	0	0	0	0	0	0	0	0
AC005498.3	0	0	0	0	0	0	0	0	0	0	0	0	0	0	0	0	0	3.31427	2.7296	0	0	0	0	1.36477	0	0	0	0	0	0	0	0	0.706842	0	0.262289	0	0	0	0	0	0	0	0	0	0	0	0
AC005498.4	0	0	0	0	0	0	0	0	0	0	0	0	0	0	0	0	0	0	0	0	0	1.70625	0	0	0	0	0	0	0	0	0	0	0	0	0	0	0	0	0	0	0	0	0	0	0	0	0
AC005510.3	0	0	0	0	0	0	0	0	0	0	0	0	0	0	0	0	0	0	8.1888	24.4123	0	0	0	4.09432	0	0	0	0	0	0	0	0	0	0	0	0	0	0.888742	0	0	0	0	0	0	0	0	0
AC005513.1	0	0	0	0	0	0	0	0	0	0	0	0	0	0	0	0	0	0	0	0	0	0	0	0	0	0	0	0	0	0	0	0	0	0	0	0	0	0	0	0	0	0	0	0	0	0	0
AC005514.2	0	0	0	0	0	0	0.365879	0	0	0	0	0	0	0	0	0	0	0	5.4592	0	0	1.70625	0	0	0	0	0.927018	0	0	0	0	0	0	0	0	0	0	0	0	0	0	0.735567	0	0	0	0	0
AC005517.3	0.254145	0	0	0	0	0.423403	0	0.376835	1.00947	0	0	0	0	0	0	0	0.885528	0	2.7296	0	0	0	0	1.36477	0	0	0	0	0	0	0	0	0	0.353687	0.524578	0	0	0	0	0	0	0	0	0	0.225929	0.247779	0
AC005518.2	0	0	0	0	0	0	0	0	0	0	0	0	0	0	0	0	0	3.31427	0	0	0	0	0	10.9182	0	0	0	0	0	0	0	0	0.706842	0	0	0	0	0	0	0	0	0	0	0	0	0.247779	0
AC005519.4	1.01658	1.3714	0	2.1923	0.467933	0.423403	0.365879	0.502447	0.504736	0	0	0	0	0	2.17702	0.199403	0	0	10.9184	36.6185	1.06483	8.53127	1.36894	1.36477	0	0.509059	0.927018	0	0	1.27982	2.46338	0	4.94789	0.707373	0	0.819875	0	0	0	0.524227	0.699671	0	0.359696	0.967093	0.677788	2.72557	0.828706
AC005522.6	0	0	0	0	0	0	0	0	0	0	0	0	0	0	0	0	0	0	2.7296	0	0	8.53127	0	0	0	0	0	0	0	0	0	0	0	0	0	0	0	0	0	0	0	0	0	0	0	0	0
AC005522.7	0	0	0	0	0	0	0	0.125612	0	0	0	0	0	0	0	0	0	0	0	0	0	0	0	0	0	0	0	0	0	0	0	0	0.706842	0	0	0	0	0	0	0	0	0	0	0	0	0.247779	0
AC005523.2	0	0	0	0	0	0	0	0	0	0	0	0	0	0	0	0	0	0	0	0	0	0	0	0	0	0	0	0	0	0	0	0	0	0	0	0	0	0	0	0	0	0	0	0	0	0	0
AC005523.3	0	0	0	0	0	0	0	0	0	0	0	0	0	0	0	0	0	0	0	0	0	0	0	0	0	0	0	0	0	0	0	0	0	0	0	0	0	0	0	0	0	0	0	0	0	0	0
AC005532.5	0	1.3714	0	0	0	0.846806	0	0.125612	0	0	0	0	0	0	0	0	0.885528	0	5.4592	54.9277	5.32417	8.53127	0	2.72954	0	0	0	0	0.659042	0	0	0.634392	0	0	0	0	0	0.888742	0.791149	2.09691	0	0	0	0	0	0.495558	0
AC005534.6	0	0	0	0	0	0	0	0	0	0	79.6713	0	0	0	0	0	0	0	2.7296	0	0	1.70625	0	0	0	0	0	0	0	0	0	0	0	0	0	0	0	0	0	0	0	0	0	0	0	0.247779	0
AC005534.8	0	0	0	0	0	0.423403	0	0	0.504736	0	0	0.434882	0	0	0	0	0	3.31427	0	24.4123	0	0	0	1.36477	0	0	0	0	0.659042	0	0	0	0	0	0	0	0	0	0	0	0	0	0	0	0.225929	0	0
AC005537.2	0	0	0	0	0	0	0.365879	0	0	0	0	0	0	0	0	0	0	19.8856	46.4032	42.7215	0	1.70625	0	9.5534	11.409	0	0	0	0	0	0	0	2.12053	0	0	0	7.29835	0	0	0	0	0	0	0	0	0	0
AC005538.1	0	0	0	0	0	0	0	0	0	0	0	0	0	0	0	0	0	0	0	0	0	0	0	0	0	0	0	0	0	0	0	0	0	0	0	0	0	0	0	0	0	0	0	0	0	0	0
AC005538.3	0	0	0	0	0	0	0	0	0	0	0	0	0	0	0	0	0	0	0	0	0	0	0	0	0	0	0	0	0	0	0	0	0	0	0	0	0	0	0	0	0	0	0	0	0	0	0
AC005538.5	0	0	0	0	0	0	0	0	0	0	0	0	0	0	0	0	0	0	2.7296	0	0	0	0	0	0	0	0	0	0	0	0	0	0	0	0	0	0	0	0	0	0	0	0	0	0	0	0
AC005539.2	0.0847148	0	0	0	0	0	0	0	0	0.84874	0	0.434882	0	0	0	0	0	3.31427	5.4592	6.10308	0	0	0	0	0	0	0	0	0	0	0	0	0	0	0	0	0	4.44371	0	0	0	0	0	0.967093	0	0	0
AC005540.1	0	0	0	0	0	0	0	0	0	0	0	0	0	0	0	0	0	0	0	0	0	0	0	0	0	0	0	0	0	0	0	0	0	0	0	0	0	0	0	0	0	0	0	0	0	0	0
AC005540.3	2.37202	1.82853	0.543365	4.38461	0.935865	1.69361	2.56115	2.1354	2.52368	1.69748	0	0.869763	6.80487	1.52106	1.74161	1.19642	1.77106	0	0	6.10308	1.06483	0	3.19419	0	0	2.54529	1.85404	3.30262	0.659042	2.55964	2.46338	0.634392	5.65473	3.53687	0.786867	2.45962	0	2.66623	1.5823	1.57268	1.39934	0.735567	1.43878	0	0.903718	0.991116	1.65741
AC005546.2	0	0	0	0	0	0	0.731758	0	0	0	0	0	0	0.651884	0	0	0	0	0	0	0	1.70625	0.456313	0	0	0	0	0	0	1.27982	0.410563	0.634392	0.706842	0	0	0	3.64918	0.888742	0	0	0	0	0	0	0	0	0
AC005549.1	0	0	0	0	0	0	0	0	0	0	0	0	0	0	0	0	0	0	0	6.10308	0	0	0	0	0	0	0	0	0	0	0	0	0	0	0	0	0	0	0	0	0	0	0	0	0	0	0
AC005549.2	0	0	0	0	0	0	0	0	0	0	0	0	0	0	0	0	0	0	0	0	0	0	0	0	0	0	0	0	0	0	0	0	0	0	0	0	0	0	0	0	0	0	0	0	0	0	0
AC005550.3	0.847148	0	0	2.1923	0.467933	0.423403	0.731758	1.63295	0	1.69748	0	0.869763	0	2.39024	0.870807	0.398805	0.885528	9.94281	0	18.3092	1.06483	1.70625	0.912627	2.72954	0	1.52718	0	0	1.31808	4.26607	0.821126	5.07514	5.65473	6.01267	9.44241	15.5776	3.64918	0	0	0	1.39934	0	3.95666	4.83546	2.48522	3.46891	2.48612
AC005550.5	0	0	0	0	0	0	0	0	0	0	0	0	0	0	0	0	0	0	0	18.3092	0	1.70625	0	0	0	0	0	0	0	0	0	0	0	0	0	0	0	0	0	0	0	0	0	0	0	0	0
AC005559.3	0	0	0	0	0	0	0	0	0	0	0	0	0	0	0	0	0	0	0	6.10308	0	0	0	0	0	0	0	0	0	0	0	0	0	0	0	0	0	0	0	0	0	0	0	0	0	0	0
AC005562.1	0.338859	0	0.543365	0	0.467933	0.423403	0.731758	1.00489	3.53315	1.69748	0	0.869763	0	0.651884	0.435403	0.199403	0.885528	6.62854	13.648	24.4123	0	18.7688	0.456313	0	5.70452	3.56341	0	0	1.31808	2.13304	0.410563	0	0.706842	0.353687	0.262289	0	3.64918	0	0	0	0.699671	0	1.25894	0	1.35558	0.495558	0
AC005562.2	0	0	0	0	0	0	0	0	0	0	0	0	0	0	0	0	0	0	0	0	0	0	0	0	0	0	0	0	0	0	0	0	0	0	0	0	0	0	0	0	0	0	0	0	0	0	0
AC005578.3	0	0	0	0	0	0	0	0.125612	0	0	0	0	0	0.217295	0	0	0.885528	0	0	42.7215	0	1.70625	0	2.72954	5.70452	0	0	0	0	0	0	0	0	0	0	0	0	0	0	0	0	0	0	0	0	0	0
AC005588.2	0	0	0	0	0	0	0	0	0	0	0	0	0	0	0	0	0	0	0	0	0	0	0	0	0	0	0	0	0	0	0	0	0	0	0	0	0	0	0	0	0	0	0	0	0	0	0
AC005592.1	0	0	0	0	0	0	0.365879	0	0	0	0	0	0	0.217295	0	0	0	0	2.7296	24.4123	0	1.70625	0	0	0	0	0	0	0	0	0	0	0	0	0	0	0	0	0	0	0	0	0	0	2.03337	0	0
AC005592.2	0.338859	0.457133	0	0	0	0	0	0.376835	0	0	0	0	0	0.43459	0	0.79761	0	6.62854	2.7296	6.10308	0	3.41251	0	1.36477	0	0	0.927018	0	0	0	0	0	0	0.707373	0.524578	0.819875	0	0.888742	0	0	0.699671	0	0	0.967093	1.12965	0	0
AC005592.3	0	0	0	0	0	0	0	0	0	0	0	0	0	0	0	0	0	6.62854	13.648	6.10308	0	0	0	0	0	0	0	0	0	0	0	0	0	0	0.262289	0	0	0	0	0	0	0	0	0	0.677788	0	0
AC005593.2	0	0	0	0	0	0	0	0	0	0	0	0	0	0	0	0	0	0	2.7296	6.10308	0	1.70625	0	1.36477	0	0	0	0	0	0	0	0	0	0	0	0	0	0	0	0	0	0	0	0	0	0	0
AC005597.1	0	0	0	0	0	0	0	0	0	0	0	0	0	0	0	0	0	0	5.4592	0	0	1.70625	0	0	0	0	0	0	0	0	0	0	0	0	0	0	0	0	0	0	0	0	0	0	0	0	0
AC005599.1	0	0	0	0	0	0	0	0	0	0	0	0	0	0	0	0	0	0	0	6.10308	0	0	0	0	0	0	0	0	0	0	0	0	0	0	0	0	0	0	0	0	0	0	0	0	0	0	0
AC005606.14	0	0	0	0	0	0	0	0	0	0	0	0	0	0	0	0	0	0	0	0	0	0	0	0	0	0	0	0	0	0	0	0	0	0	0	0	0	0	0	0	0	0	0	0	0	0	0
AC005606.15	0	0	0	0	0	0	0	0	0	0	0	0	0	0	0	0	0	0	0	0	0	0	0	0	0	0	0	0	0	0	0	0	0	0	0	0	0	0	0	0	0	0	0	0	0	0	0
AC005609.16	0	0	0	0	0	0	0	0	0	0	0	0	0	0	0	0	0	0	0	0	0	0	0	0	0	0	0	0	0	0	0	0	0	0	0	0	0	0	0	0	0	0	0	0	0	0	0
AC005609.17	0	0	0	0	0	0	0	0	0	0	0	0	0	0	0	0	0.885528	0	0	0	0	0	0	0	0	0	0	0	0	0	0	0	0.706842	0	0	0	0	0	0	0	0	0	0	0	0	0	0
AC005609.18	0	0	0	0	0	0	0	0	0	0	0	0	0	0	0	0	0	0	0	0	0	0	0	0	0	0	0	0	0	0	0	0	0	0	0	0	0	0	0	0	0	0	0	0	0	0	0
AC005609.19	0	0	0	0	0	0	0	0	0	0	0	0	0	0	0	0	0	0	0	0	0	0	0	0	0	0	0	0	0	0	0	0	0	0	0	0	0	0	0	0	0	0	0	0	0	0	0
AC005609.2	0	0	0	0	0	0	0	0	0	0	0	0	0	0	0	0	0.885528	0	2.7296	0	0	0	0	0	0	0	0	0	0	0	0	0	0	0	0	0	0	0	0	0	0	0	0	0	0	0	0
AC005609.20	0	0	0	0	0	0	0	0	0	0	0	0	0	0	0	0	0	0	0	0	0	0	0	0	0	0	0	0	0	0	0	0	0	0	0	0	0	0	0	0	0	0	0	0	0	0	0
AC005614.3	0.0847148	0	0	0	0.467933	0.423403	0.731758	0	0	0.84874	0	0	0	0.217295	0.435403	0.199403	0	6.62854	16.3776	30.5154	0	8.53127	0.912627	8.18863	0	0	0	0	0	0	0	0	1.41368	0	0.262289	0.819875	0	0	0	0	1.39934	0	0	0	0	0	0
AC005614.5	0	0	0	0	0	0	0	0	0	0	0	0	0	0	0.435403	0	0	0	0	0	0	0	0	0	0	0	0	0	0	0	0	0	0	0	0	0	0	0	0	0	0	0	0	0	0.225929	0	0
AC005616.1	0	0	0	0	0	0	0	0	0	0	0	0	0	0	0	0	0	0	2.7296	0	0	3.41251	0	1.36477	0	0	0	0	0	0	0	0	0.706842	0	0	0	0	0	0	0	0	0	0	0	0	0	0
AC005616.2	0	0	0	0	0	0	0	0	0	0	0	0	0	0	0	0	0	0	0	0	0	1.70625	0.456313	2.72954	0	0	0	0	0	0	0	0	0	0	0	4.91925	0	0	0.791149	0	0	0	0	0	0	0	0
AC005618.6	1.01658	0	0	2.1923	0.467933	0.846806	1.46352	1.50734	0	0	0	0	0	0.43459	0	0	1.77106	6.62854	24.5664	24.4123	0	22.1813	1.82525	8.18863	0	0	0	0	0	0.426607	1.64225	1.26878	4.24105	0.353687	0.262289	0.819875	3.64918	1.77748	3.1646	0	0	0	0.359696	0.967093	0.451859	0	0
AC005618.8	0	0	0	0	0	0	0	0	0	0	0	0	0	0	0	0	0	0	0	0	0	0	0	0	0	0	0	0	0	0	0	0	0	0	0	0	0	0	0	0	0	0	0	0	0	0	0
AC005618.9	0	0	0	0	0	0	0	0	0	0	0	0	0	0	0	0	0	0	0	0	0	0	0	0	0	0	0	0	0	0	0	0	0	0	0	0	0	0	0	0	0	0	0	0	0	0	0
AC005621.1	0	0	0	0	0	0	0	0	0	0	0	0	0	0	0	0	0	0	0	6.10308	0	0	0	0	0	0	0	0	0	0	0	0	0	0	0	0	0	0	0	0	0	0	0	0	0	0	0
AC005624.2	0	0	0	0	0	0	0	0.125612	0	0	0	0	0	0	0	0	0	0	0	0	1.06483	0	0	0	0	0	0	0	0	0	0	0	0	0	0	0	0	0	0	0	0	0	0.179848	0	0	0	0
AC005625.1	0	0	0	0	0	0	0	0	0	0.84874	0	0	0	0	0	0	0	0	0	0	0	0	0	0	0	0	0	0	0	0	0	0	0	0	0	0	0	0	0	0	0	0.735567	0	0	0	0	0
AC005626.3	0	0	0	0	0	0	0	0	0	0	0	0	0	0	0	0	0	0	0	0	0	0	0.456313	0	0	0	0	0	0	0	0	0	0	0	0	0	0	0	0	0	0	0	0	0	0	0	0
AC005631.1	0	0	0	0	0	0	0	0	0	0	0	0	0	0	0	0	0	0	0	0	0	0	0.456313	0	0	0	0	0	0	0	0	0	0	0	0	0	0	0	0	0	0	0	0	0	0	0	0
AC005668.1	0	0	0	0	0	0	0	0	0	0	0	0	0	0	0	0	0	0	0	0	0	0	0	0	0	0	0	0	0	0	0	0	0	0	0	0	0	0	0	0	0	0	0	0	0	0	0
AC005682.5	0.16943	0	0	0	0	0.423403	0.365879	0.125612	0	0.84874	0	0	20.4146	0.43459	0.435403	0.398805	2.65659	6.62854	10.9184	24.4123	0	8.53127	0.456313	0	5.70452	0	1.85404	0	0	0.426607	0	0.634392	1.41368	0.353687	0.786867	0	0	0	0.791149	0.524227	0	0	0.179848	1.93419	1.80744	1.48667	0
AC005682.6	0.16943	0	0	0	0	0	0	0	0	0	0	0	0	0	0	0	0	3.31427	5.4592	0	0	3.41251	0.456313	0	5.70452	0	0	0	0	0.426607	0	0	0	0	0.262289	0	0	0	0	0	0	0	0	0	0	0.247779	0
AC005682.7	0.338859	0	0	0	0	0	0	0	0	0	0	0	0	0	0	0	0	0	2.7296	42.7215	0	0	0	0	0	0.509059	0	0	0	0	0	0	0	0	0	0	0	0	0	0	0	0	0	0	0	0	0
AC005686.1	0	0	0	0	0	0	0	0	0	0	0	0	0	0	0	0	0	0	0	0	0	0	0	0	0	0	0	0	0	0	0	0	0	0	0	0	0	0	0	0	0	0	0	0	0	0	0
AC005701.1	0	0	0	0	0	0	0	0	0	0	0	0	0	0	0	0	0	0	0	0	0	0	0	0	0	0	0	0	0	0	0	0	0	0	0	0	0	0	0	0	0	0	0	0	0	0	0
AC005702.1	0	0	0	0	0	0	0	0	0	0	0	0	0	0	0	0	0	0	0	0	0	0	0	1.36477	0	0	0	0	0	0	0	0	0	0	0	0	0	0	0	0	0	0	0	0	0	0	0
AC005702.2	0	0	0	0	0	0	0	0	0	0	0	0	0	0	0	0	0	0	0	0	0	0	0	0	0	0	0	0	0	0	0	0	0	0	0	0	0	0	0	0	0	0	0	0	0	0	0
AC005702.3	0.0847148	0	0	0	0	0	0	0	0	0	0	0	0	0	0	0	0	0	0	0	0	0	0	0	0	0	0	0	0	0	0	0	0	0	0	0	0	0	0	0	0	0	0	0	0	0	0
AC005702.4	0	0	0	0	0	0.423403	0	0	0	0	0	0	0	0	0	0	0	0	0	0	0	0	0	0	0	0	0	0	0	0	0	0	0	0	0	0	0	0	0	0	0	0	0	0	0	0	0
AC005703.2	0	0	0	0	0	0	0	0	0	0	0	0	0	0	0	0	0	0	0	0	0	0	0	0	0	0	0	0	0	0	0	0	0	0	0	0	0	0	0	0	0	0	0	0	0	0	0
AC005703.3	0	0	0	0	0	0	0	0	0	0	0	0	0	0	0	0	3.54211	0	8.1888	18.3092	0	6.82502	0	1.36477	0	0.509059	0	3.30262	0	0	0	0	0	0	0	0.819875	0	0	0	0	0	0	0	0	0	0	0
AC005722.4	0	0	0	0	0	0	0	0	0	0	0	0	0	0	0	0	0	0	2.7296	12.2062	0	3.41251	0	1.36477	0	0	0	0	0	0	0	0	0.706842	0	0	0	0	0	0	0	0	0	0	0	0	0	0
AC005725.1	0	0	0	0	0	0	0	0	0	0	0	0	0	0	0	0	0	0	0	0	0	0	0	0	0	0	0	0	0	0	0	0	0	0	0	0	0	0	0	0	0	0	0	0	0	0	0
AC005730.2	0	0	0	0	0	0	0	0	0	0	0	0	0	0	0	0	0	0	0	0	0	0	0	0	0	0	0	0	0	0	0	0.634392	0	0	0	0	0	0	0	0	0	0	0	0	0	0	0
AC005740.3	0	0	0	0	0	0	0	0	0	0	0	0	0	0	0	0	0	3.31427	5.4592	30.5154	0	1.70625	0	0	0	0	0	0	0	0	0	0	0	0	0	0	0	0	0	0	0	0	0	0	0	0	0
AC005740.4	0	0	0	0	0	0	0	0	0	0	0	0	0	0	0	0	0	3.31427	0	6.10308	0	0	0	6.82386	0	0	0	0	0	0	0	0	0	0	0	0	0	0	0	0	0	0	0	0	0	0.247779	0
AC005740.5	0	0	0	0	0	0	0	0	0	0	0	0	0	0	0	0	0	0	0	0	0	0	0	0	0	0	0	0	0	0	0	0.634392	0.706842	0	0	0	0	0	0	0	0	0	0	0	0	0.247779	0
AC005740.6	0.677719	0	0	6.57691	0	0.423403	0.731758	0.125612	1.00947	0	26.5571	0.434882	0	0.217295	0	0	0	0	21.8368	61.0308	2.12967	20.475	0	1.36477	0	0	0	0	0.659042	0	0.410563	0.634392	1.41368	0	0	0	3.64918	0.888742	1.5823	0	2.09901	0	0.719392	0	2.03337	0.743337	0
AC005741.2	0	0	0	0	0	0	0	0	0	0.84874	0	0	0	0	0	0	0	3.31427	0	0	0	0	0	0	0	0	0	0	0	0	0	0	0	0	0	0	0	0	0	0	0	0	0	0	0	0	0
AC005752.10	0	0	0	0	0	0.846806	0	0	0	0	0	0	0	0	0	0	0	3.31427	16.3776	18.3092	0	1.70625	1.82525	0	0	0	0	0	0.659042	0	0.410563	0	0	0	0	0	0	0	0	0	0.699671	0	0	0	0	0	0
AC005753.1	0	0	0	0	0	0	0	0.376835	0.504736	0	0	0.434882	0	0.217295	0	0.79761	0.885528	0	2.7296	0	0	1.70625	0	0	0	0	1.85404	0	1.97713	0.426607	3.2845	0	0	0	0.524578	0	0	0	0	0.524227	0	0	0.719392	0	4.29266	0.743337	0
AC005754.7	0.254145	0	0.543365	0	0	0.423403	0.365879	0	0	0	0	0	0	0	0.435403	0	0	0	10.9184	24.4123	0	1.70625	0	5.45909	0	0	0	0	0	0	0	0	0	0	0	0	0	0	0.791149	0	0	0	0.179848	0	0	0	0
AC005754.8	0.0847148	0	0	0	0.467933	0	0	0.125612	0.504736	0	0	0.434882	0	0	0	0	0	3.31427	5.4592	24.4123	0	6.82502	0.912627	1.36477	5.70452	1.01812	0	0	0	0.426607	0	0	2.82737	0	0	1.63975	0	0	0	0	0	0	0	0	0	0.247779	0.828706
AC005757.6	0	0	0	0	0	0	0	0.502447	0	0	0	0	6.80487	0	0	0.199403	0	0	0	12.2062	0	5.11876	0.456313	0	0	0	0	0	0	0	0	0	1.41368	0	0	0	0	0	0	0	0	0	0	0	0.225929	0.247779	0
AC005757.7	0	0	0	0	0	0	0	0	0	0	0	0	0	0	0	0	0	0	0	0	0	0	0	0	0	0	0	0	0	0	0	0	0	0	0	0	0	0	0	0	0	0	0	0	0	0	0
AC005758.1	0	0	0	0	0	0	0	0	0	0	0	0	0	0	0	0	0	0	0	18.3092	0	6.82502	0	0	0	0	0	0	0	0	0	0	0	0	0	0	0	0	0	0	0	0	0	0	0	0	0
AC005772.2	0	0	0	0	0	0	0	0	0	0	0	0	0	0	0	0	0	0	2.7296	0	0	1.70625	0	1.36477	0	0	0	0	0	0	0	0	0	0	0	1.63975	0	0	0	0	0	0	0	0	0	0	0
AC005775.2	0.0847148	0	0	0	0.467933	0	0	0	0	0	0	0	6.80487	0.217295	0	0	0	0	0	0	0	0	0	0	0	0	0	0	0	0	0	0	0	0	0	0	0	0	0	0.524227	0.699671	0	0.179848	0	0	0	0
AC005776.1	0	0.457133	0	0	0	0	0	0	2.01894	0.84874	0	0	0	0.651884	0	0.598208	0	0	0	0	0	0	0.456313	0	0	0	0	0	0.659042	0	0	0	0	0	0	0.819875	0	0	0	0.524227	0	0.735567	0	0.967093	0.451859	2.23001	0
AC005777.3	0	0	0	0	0	0	0	0	0	0	0	0	0	0	0	0	0	0	0	0	0	0	0	0	0	0	0	0	0	0	0	0	0	0	0	0	0	0	0	0	0	0	0	0	0	0	0
AC005779.2	0	0	0	0	0.467933	0	0	0	0	0	0	0	0	0	0	0	0	0	0	0	0	0	0	0	0	0	0	0	0	0	0	0	0	0	0	0	0	0	0	0	0	0	0	0	0	0	0
AC005780.1	0	0	0	0	0	0	0	0	0	0	0	0	0	0	0	0	0	3.31427	2.7296	0	0	1.70625	0	0	0	0	0	0	0	0	0	0	0	0	0	0	3.64918	0	0	0	0	0	0	0	0	0	0
AC005783.1	0	0	0	0	0	0	0	0	0	0	0	0	0	0	0	0	0	0	0	0	0	0	0	0	0	0	0	0	0	0	0	0	0	0	0	0	0	0	0	0	0	0	0	0	0	0	0
AC005785.2	0.508289	0.457133	0.543365	0	0	0	0.365879	0.502447	0	0	0	0.869763	0	0	0	0.997013	0.885528	0	5.4592	0	0	0	0.456313	1.36477	0	0	0	0	0	0	0	0.634392	0.706842	0	0.524578	0	0	0	0	0	0.699671	0.735567	0.539544	0	0.225929	0.247779	0
AC005785.5	0	0	0	0	0	0.423403	0	1.00489	0	0	0	0.434882	0	0.651884	0	0.199403	0	0	0	0	0	0	0	0	0	0	0.927018	0	0	0	0.410563	0	0	0	0.524578	0	0	0	0	0	0	0	0	0.967093	0.225929	0.247779	0.828706
AC005786.3	0	0	0	0	0	0	0	0	0	0	0	0	0	0	0	0	0	0	0	0	0	0	0	0	0	0	0	0	0	0	0	0	0	0	0	0	0	0	0	0	0	0	0	0	0	0	0
AC005786.5	0	0	0	0	0	0	0	0	0	0	0	0	0	0	0	0	0	0	0	0	0	0	0	1.36477	0	0	0	0	0	0	0	0	0	0	0	0	0	0	0	0	0	0	0	0	0	0	0
AC005786.6	0	0	0	0	0	0	0	0	0	0	0	0.434882	0	0	0	0	0	3.31427	0	18.3092	0	1.70625	0	4.09432	0	0	0	0	0	0	0	0	0	0	0	0	0	0	0	0	0	0	0	0	0	0	0
AC005786.7	0	0	0	0	0	0	0	0	0	0	0	0	0	0	0	0	0	0	0	0	0	0	0	0	0	0	0	0	0	0	0	0	0	0	0	0	0	0	0	0	0	0	0	0	0	0	0
AC005789.9	0	0	0	0	0	0	0	0	0	0	0	0	0	0	0	0	0	0	0	0	0	0	0	0	0	0	0	0	0	0	0	0	0	0	0	0	0	0	0	0	0	0	0	0	0	0	0
AC005794.1	0	0	0	0	0	0	0	0	0	0	0	0	0	0	0	0	0	0	0	0	0	0	0	0	0	0	0	0	0	0	0	0	0	0	0	0	0	0	0	0	0	0	0	0	0	0	0
AC005795.1	0.16943	0	0.543365	2.1923	1.87173	0	0	0.502447	0.504736	0	26.5571	1.73953	0	1.95565	0.870807	0.398805	0	0	8.1888	18.3092	0	1.70625	0	1.36477	0	0	0	0	0	2.13304	0.410563	0.634392	4.94789	2.12212	0.524578	0.819875	0	4.44371	0	0.524227	0	0	0.179848	1.93419	0.225929	0	1.65741
AC005796.2	0	0	0	0	0	0	0	0	0	0	0	0	0	0	0	0	0	3.31427	10.9184	24.4123	0	0	0	0	0	0	0	0	0	0	0	0	0	0	0	0	0	0	0	0	0	0	0	0	0	0	0
AC005808.3	0	0	0	0	0	0	0	0	0	0	0	0	0	0	0	0	0	0	0	0	0	0	0	0	0	0	0	0	0	0	0	0	0	0	0	0	0	0	0	0	0	0	0	0	0	0	0
AC005822.1	0.0847148	0.457133	0	0	0.467933	0.423403	0.365879	0.753671	1.00947	0	0	0.434882	0	0.869179	0	0.398805	0.885528	3.31427	21.8368	24.4123	0	1.70625	0.912627	1.36477	0	0	0.927018	0	0.659042	0	0.821126	0.634392	0.706842	0	1.04916	0	14.5967	0	0	0	0	0	0	0	0	0.247779	0
AC005828.1	0	0	0	0	0	0	0	0	0	0	0	0	0	0	0	0	0	0	2.7296	0	0	0	0	1.36477	0	0	0	0	0	0	0	0	0	0	0	0	0	0	0	0	0	0	0	0	0	0	0
AC005838.2	0	0	0	0	0	0	0	0	0	0	0	0	0	0	0	0	0	0	0	0	0	0	0	0	0	0	0	0	0	0	0	0	0	0	0	0	0	0	0	0	0	0	0	0	0	0	0
AC005863.1	0	0	0	0	0	0	0	0	0.504736	0	0	0	6.80487	0	0	0	0	3.31427	2.7296	24.4123	0	5.11876	0	9.5534	0	0	0	0	0	0	0	0	2.12053	0	0	0.819875	0	0.888742	0	0	0	0	0	0	0	0	0
AC005863.2	0	0	0	0	0	0	0	0	0	0	0	0	0	0	0	0	0	3.31427	2.7296	12.2062	0	6.82502	0	0	0	0	0	0	0	0	0	0	0	0	0	0	0	0	0	0	0	0	0	0	0	0	0
AC005884.1	0.593004	0.914267	0	0	0.467933	1.27021	0	0.753671	0	0	0	0	0	1.52106	1.74161	0.79761	0	3.31427	0	0	0	3.41251	1.36894	1.36477	5.70452	1.01812	0	0	0.659042	0	0	0	0	1.06106	0	0.819875	10.9475	0.888742	0	0.524227	0	0	0.89924	0	0	0.495558	0
AC005901.1	0	0	0	0	0	0	0	0	0	0	0	0	0	0	0	0	0	0	0	0	0	0	0	0	0	0	0	0	0	0	0	0	0	0	0	0	0	0	0	0	0	0	0	0	0	0	0
AC005915.1	0	0	0	0	0	0	0	0	0	0	0	0	0	0	0	0	0	3.31427	19.1072	30.5154	0	5.11876	0	6.82386	5.70452	0	0	0	0	0	0	0	0	0	0	0	0	1.77748	0	0	0.699671	0	0	0	0	0	0
AC005926.1	0	0	0	0	0	0	0	0	0	0	0	0	0	0	0	0	0	0	0	0	0	0	0	0	0	0	0	0	0	0	0	0	0	0	0	0	0	0	0	0	0	0	0	0	0	0	0
AC005932.1	0.0847148	0	0	0	0	0	0	0	0	0	0	0	0	0	0	0	0	3.31427	2.7296	48.8246	0	0	0.456313	0	0	0	0	0	0	0	0	0	0	0	0.262289	0.819875	0	0	0	0	0	0	0	0	0	0	0
AC005943.6	0	0	0	0	0	0	0	0	0	0	0	0	0	0	0	0	0	0	0	0	0	0	0	0	0	0	0	0	0	0	0	0	0	0	0	0	0	0	0	0	0	0	0	0	0	0	0
AC005944.2	0	0	0	0	0	0	0	0	0	0	0	0	0	0	0	0	0	0	0	0	0	0	0	0	0	0	0	0	0	0	0	0	0	0	0	0	0	0	0	0	0	0	0	0	0	0	0
AC005954.3	0.16943	0	0	0	0	0	0.731758	0	0	0	0	0	0	0	0	0	0.885528	0	0	12.2062	0	0	0.456313	0	0	0	0	0	0	0	0.410563	2.53757	0	0	0	0	0	0	0	0	0	0	0	0	0	0	0
AC005954.4	0	0	0	0	0	0	0	0	0	0.84874	0	0	0	0.217295	0	0.199403	0	3.31427	8.1888	0	0	0	0	0	0	0	0	0	0	0	0	0	0	0	0	0	3.64918	0	0	0	0.699671	0	0	0	0.677788	0.743337	0
AC006000.5	0	0	0	0	0	0	0	0	0	0	0	0	0	0	0	0	0	3.31427	2.7296	0	0	0	0	0	0	0	0	0	0	0	0	0	0	0	0	0	0	0	0	0	0	0	0	0	0	0	0
AC006003.3	0	0	0	0	0	0	0	0	0	0	0	0	0	0	0	0	0	0	8.1888	0	0	0	0	1.36477	0	0	0	0	0.659042	0	0	0	0	0	0	0	0	0.888742	0	0	0	0	0	0	0	0	0
AC006004.1	0.0847148	0	0	0	0	0	0	0	0	0	0	0	0	0	0	0	0	3.31427	2.7296	48.8246	1.06483	5.11876	0	6.82386	0	0	0	0	0	0	0	0	0.706842	0	0	0	0	0	0	0	0	0	0	0	0	0	0
AC006007.1	0	0	0	0	0	0	0	0	0	0	0	0	0	0	0	0	0	6.62854	0	0	0	1.70625	0	0	0	0	0	0	0	0	0	0	0	0	0	0	0	0	0	0	0	0	0	0	0	0	0
AC006011.4	0	0	0	0	0	0	0	0	0	0	0	0	0	0	0	0	0	0	0	0	0	0	0	0	0	0	0	0	0	0	0	0	0	0	0	0	0	0	0	0	0	0	0	0	0	0	0
AC006014.7	0	0	0	0	0	0	0	0	0	0	0	0	0	0	0	0	0	0	0	0	0	0	0	0	0	0	0	0	0	0	0	0	0	0	0	0	0	0	0	0	0	0	0	0	0	0	0
AC006014.8	0	0	0	0	0	0	0	0	0	0	0	0	0	0	0	0	0	0	0	0	0	0	0	0	0	0	0	0	0	0	0	0	0	0	0	0	0	0	0	0	0	0	0	0	0	0	0
AC006019.1	0	0	0	0	0	0	0	0	0	0	0	0	0	0	0	0	0	0	0	0	0	0	0	0	0	0	0	0	0	0	0	0	0	0	0	0	0	0	0	0	0	0	0	0	0	0	0
AC006019.3	0	0	0	0	0	0	0	0	0	0	0	0	0	0	0	0	0.885528	6.62854	10.9184	30.5154	0	13.65	1.36894	6.82386	0	0	0	0	0	0	0	0	0	0	0	0	0	0	0	0	0	0	0.179848	0	0	0	0
AC006019.4	0	0	0	0	0	0	0.365879	0	0.504736	0	26.5571	0	0	0	0	0.199403	0	3.31427	24.5664	79.34	1.06483	5.11876	0.456313	5.45909	0	0	3.70807	0	0	0.426607	0	0	0.706842	0	0	0	0	0	0	0.524227	1.39934	0	0	0	0	0	0
AC006022.4	0	0	0	0	0	0	0	0	0	0	0	0	0	0	0	0	0	0	2.7296	0	0	0	0	0	0	0	0	0	0	0	0	0	0	0	0	0	0	0	0	0	0	0	0	0	0	0	0
AC006026.1	0	0	0	0	0	0	0	0	0	0	0	0	0	0	0	0	0	0	0	0	0	0	0	0	0	0	0	0	0	0	0	0	0	0	0	0	0	0	0	0	0	0	0	0	0	0	0
AC006026.10	0	0	0	0	0.467933	0	0	0	0	0	0	0	0	0	0	0	0.885528	0	2.7296	30.5154	0	5.11876	0.912627	4.09432	0	0.509059	0.927018	0	0	0	0	0	0	0	0	0.819875	3.64918	0	0	0	0	0	0.179848	0	0	0	0
AC006026.12	0	0	0	0	0	0	0	0	0	0	0	0	0	0	0	0	0	0	0	0	0	0	0	0	0	0	0	0	0	0	0	0	0	0	0	0	0	0	0	0	0	0	0	0	0	0	0
AC006026.13	0	0	0	0	0	0	0	0	0	0	0	0	0	0	0	0	0	0	0	0	0	0	0	0	0	0	0	0	0	0	0	0	0	0	0	0	0	0	0	0	0	0	0	0	0	0	0
AC006026.9	0	0	0	0	0	0	0	0	0	0	0	0	0	0	0.435403	0	0	6.62854	8.1888	18.3092	0	3.41251	0.456313	0	5.70452	0	0	0	0	0	0	0	0	0	0	0	3.64918	0	0	0.524227	0	0.735567	0	0	0	0	0
AC006028.11	0.0847148	0	0	0	0	0.423403	0	0	0	0	0	0	0	0	0	0.199403	0	0	0	6.10308	0	0	0	0	0	0	0	0	0	0.426607	0	0	0	0	0	0	0	0	0.791149	0	0	0	0	0	0.225929	0	0
AC006033.22	0	0	0	0	0	1.69361	0	0	0	0	0	0	0	0.651884	0	0	0	0	2.7296	0	0	0	0	2.72954	0	0	0	0	0	0	0	0	0	0	0	0	0	0	0	0	0	0	0.179848	0	0	0	0
AC006037.2	0	0	0	0	0	0	0	0	0	0	0	0	0	0	0	0	0	0	0	0	0	0	0	0	0	0	0	0	0	0	0	0	0	0	0	0	0	0	0	0	0	0	0	0	0	0	0
AC006041.1	0	0	0	0	0	0	0	0	0	0	0	0	0	0	0	0	0	0	0	0	0	1.70625	0	0	0	0	0	0	0	0	0	0	0	0	0	0	0	0	0	0	0	0	0	0	0	0	0
AC006042.6	0	0	0	0	0	0	0	0.125612	0.504736	0	0	0	0	0	0	0	0	0	0	0	0	0	0.456313	0	0	0	0	0	0	0	0.410563	0	0	0	0.262289	0	0	0	0	0	0.699671	0	0	0	0	0	0
AC006042.7	0.423574	0	0	0	0	0	1.46352	0.628059	0.504736	0	0	0	0	0	0	0	1.77106	3.31427	2.7296	12.2062	0	5.11876	0	5.45909	5.70452	0	0	0	0	0	0.410563	0	2.12053	0	0	0	0	0.888742	0	0	0	0	0	0	0.225929	0.247779	1.65741
AC006042.8	1.6943	1.82853	5.97701	0	1.4038	2.54042	2.19527	3.76835	2.01894	0.84874	0	0.434882	0	2.39024	0.435403	1.59522	0.885528	3.31427	0	0	0	5.11876	4.10682	5.45909	5.70452	0	0.927018	0	0.659042	1.27982	0.821126	1.90318	2.12053	1.76843	1.83602	1.63975	0	0.888742	0	2.09691	0.699671	1.47113	0.719392	0	1.35558	2.47779	0.828706
AC006050.2	0	0	0	0	0	0	0	0	0	0	0	0	0	0	0	0	0	0	0	36.6185	0	0	0.456313	0	11.409	0	0	3.30262	0	0	0	0	0	0	0	0	0	0	0	0	0	0	0	0	0	0	0
AC006070.12	0	0	0	0	0	0	0	0	0	0	0	0	0	0	0	0	0	0	0	0	0	0	0	2.72954	0	0	0	0	0	0	0	0	0	0	0	0.819875	0	0	0	0	0	0	0	0	0	0	0
AC006076.1	0	0	0	0	0	0	0	0	0	0	0	0	0	0	0	0	0	0	0	0	0	0	0.456313	0	0	0	0	0	0	0	0	0	0	0	0	0	0	0	0	0	0	0	0	0	0	0	0
AC006077.3	0	0.457133	0	0	0	0	0.365879	0.502447	0	0.84874	0	0	0	0.217295	0	0.199403	0	0	0	0	0	0	0	0	0	0	0	0	0.659042	0	0	0.634392	0	0.353687	0	0	0	0	0	0	0	0.735567	0	0	0.225929	0	0
AC006077.4	0	0	0	0	0	0	0	0	0	0	0	0	0	0	0	0	0	0	0	24.4123	0	0	0	0	0	0	0	0	0	0	0	0	0	0	0	0	0	0	0	0	0	0	0	0	0	0	0
AC006088.1	0	0	0	0	0	0	0	0	0	0	0	0	0	0	0	0	0	0	0	0	0	0	0	0	0	0	0	0	0	0	0	0	0	0	0	0	0	0	0	0	0	0	0	0	0	0	0
AC006115.1	0	0	0	0	0	0	0	0	0	0	0	0	0	0	0	0	0	0	0	0	0	0	0	0	0	0	0	0	0	0	0	0	0	0	0	0	0	0	0	0	0	0	0	0	0	0	0
AC006115.6	0	0	0	0	0	0	0	0	0	0	0	0	0	0	0	0	0	0	10.9184	24.4123	0	1.70625	0	0	0	0	0	0	0	0	0	0	0	0	0	0	0	0	0	0	0	0	0	0	0	0	0
AC006116.1	0	0	0	0	0	0	0	0	0	0	0	0	0	0	0	0	0	0	0	0	0	0	0	0	0	0	0	0	0	0	0	0	0	0	0	0	0	0	0	0	0	0	0	0	0	0	0
AC006116.12	0	0	0	0	0	0	0.365879	0.125612	0	0.84874	0	0	0	0	0	0	0	0	2.7296	0	0	1.70625	0	0	0	0	0.927018	0	0	0	0	0	0.706842	0	0	0	0	0	0	0	0	0	0	0	0	0	0
AC006116.13	0.0847148	0	0	0	0	0	0	0	0	0	0	0	0	0.217295	0	0	0	3.31427	0	24.4123	0	0	0.456313	5.45909	0	0	0	0	0	0	0	0	0	0	0	0	0	0	0	0	0	0.735567	0	0	0	0	0
AC006116.14	0	0	0	0	0	0	0	0	0	0	0	0	0	0	0	0	0	0	0	0	0	1.70625	0	1.36477	0	0	0	0	0	0	0	0	0	0	0	0	0	0	0	0	0	0	0	0	0	0	0
AC006116.15	0	0	0	0	0	0	0	0	0	0.84874	0	0	0	0	0	0	0	6.62854	27.296	24.4123	1.06483	1.70625	0.912627	2.72954	0	0	0.927018	0	0	0	0	0	0.706842	0	0	0.819875	0	0	0	0	0.699671	0	0	0	0	0	0
AC006116.17	0	0	0	0	0	0	0.365879	0	0	0	0	0	0	0	0	0	0	9.94281	32.7552	12.2062	0	1.70625	0	1.36477	0	0	0	0	0	0	0.410563	0	0	0	0.262289	0	0	0	0	0.524227	0	0	0	0	0	0	0
AC006116.19	0	0	0	0	0	0	0	0	0	0	0	0	0	0.217295	0	0	0	3.31427	10.9184	6.10308	0	6.82502	0	2.72954	0	0.509059	0	0	0	0	0.410563	0	2.82737	0	0.262289	0	0	2.66623	0	0	0	0	0	0	0	0	0
AC006116.20	0.508289	0.457133	0	0	0.467933	0	0.731758	0.502447	0	0	0	0	0	0.651884	0.435403	0.598208	0	3.31427	8.1888	18.3092	0	3.41251	0	4.09432	0	0	0.927018	0	0	0	0.410563	0.634392	1.41368	0	1.31145	0	0	0	0.791149	0	2.09901	0	0.179848	1.93419	0.225929	0.495558	0
AC006116.21	0	0	0	0	0	0	0	0	0	0	0	0	0	0	0	0	0	0	8.1888	0	0	1.70625	0	0	0	0.509059	0	0	0	0	0	0	1.41368	0	0	0	0	0	0	0	0	0	0	0	0	0	0
AC006116.22	0.0847148	0.457133	0	0	0	0	0	0.125612	0	0	0	0	0	0	0	0	0	0	10.9184	97.6492	0	8.53127	1.82525	8.18863	11.409	0	0	0	0	0	0	0	0	0	0	0	0	0	0.791149	0	0	0	0	0	0	0	0
AC006116.24	0	0	0	0	0	0	0	0	0	0	0	0	0	0	0	0	0	0	0	0	0	1.70625	0	0	0	0	0	0	0	0.426607	0	0	0	0	0	0	0	0	0	0	0	0	0	0	0	0	0
AC006116.27	0	0	0	0	0	0	0	0	0	0	0	0	0	0	0	0	0	0	0	0	0	0	0	0	0	0	0	0	0	0	0	0	0	0	0	0	0	0	0	0	0	0	0	0	0	0	0
AC006126.3	0	0	0	0	0	0	0	0	0	0	0	0	0	0	0	0	0	0	2.7296	6.10308	0	0	0	0	0	0	0	0	0	0	0	0	0	0	0	0	0	0	0	0	0	0	0.179848	0	0	0	0
AC006126.4	0.16943	1.82853	0	0	0.467933	0	0.365879	0.628059	0	1.69748	0	0	6.80487	0	0.435403	0.199403	0	0	10.9184	0	0	0	0	0	0	0	0	0	1.97713	0	0	0	0	0	0	0	3.64918	0	0	0	0.699671	0	0	0	0.225929	0	0
AC006128.2	0.593004	0	0.543365	0	0.467933	1.27021	2.56115	1.50734	1.00947	0.84874	0	3.91394	0	1.73836	3.91863	2.19343	0.885528	3.31427	0	0	0	0	1.36894	0	0	0	1.85404	0	1.31808	0.853215	1.64225	0.634392	0.706842	0	1.83602	0	3.64918	0.888742	0	1.04845	0.699671	0.735567	0.89924	0	2.71115	2.47779	0
AC006129.1	0.677719	0.457133	0.543365	0	2.33966	2.11702	0.365879	0.753671	0.504736	0.84874	0	0	0	0.869179	0	0.199403	5.31317	6.62854	2.7296	0	0	10.2375	0.456313	1.36477	11.409	0	0	0	0	0	0.410563	0	1.41368	0.707373	1.04916	0	3.64918	5.33245	7.91149	2.09691	0	0	0.179848	0	0.225929	0.991116	0.828706
AC006129.2	0	0	0	0	0.467933	0	0.365879	1.38173	1.00947	0	0	1.30465	0	0.217295	0	0.79761	0	0	13.648	6.10308	0	0	0.912627	1.36477	0	0	0	0	0.659042	0	0	0	0	0	0	0	0	0	0	0	0	0	0	0	0.225929	0.247779	0
AC006129.3	0	0	0	0	0	0	0	0	0	2.54622	0	0.434882	0	0.217295	0.435403	0	0.885528	3.31427	2.7296	36.6185	0	0	0	1.36477	0	0	0.927018	0	0	0	0	0	0.706842	0	0	0	0	0	0	0	0	0	0	0	0.225929	0	0
AC006130.1	0	0	0	0	0	0	0	0	0	0	0	0	0	0	0	0	0	0	0	0	0	0	0	0	0	0	0	0	0	0	0	0	0	0	0	0	0	0	0	0	0	0	0	0	0	0	0
AC006130.3	0	0	0	0	0	0	0	0	0	0	0	0	0	0	0	0	0	0	0	0	0	0	0	0	0	0	0	0	0	0	0	0	0	0	0	0	3.64918	0	0	0	0	0	0	0	0	0	0
AC006130.4	0	0	0	0	0	0	0	0	0	0	0	0	0	0	0	0	0	0	0	6.10308	0	0	0	0	0	0	0	0	0	0	0	0	0	0	0	0	0	0	0	0	0	0	0	0	0	0	0
AC006133.3	0	0	0	0	0	0	0	0	0	0	0	0	0	0	0	0	0	0	0	0	0	0	0	0	0	0	0	0	0	0	0	0	0	0	0	0	0	0	0	0	0	0	0	0	0	0	0
AC006133.7	0	0	0	0	0	0	0	0	0	0	0	0	0	0	0	0	0	0	0	0	0	0	0	0	0	0	0	0	0	0	0	0	0	0	0	0	0	0	0	0	0	0	0	0	0	0	0
AC006145.1	0	0	0	0	0	0	0	0	0	0	0	0	0	0	0	0	0	0	0	0	0	1.70625	0	0	0	0	0	0	0	0	0	0	0	0	0	0	0	0	0	0	0	0	0	0	0	0	0
AC006145.4	0.16943	0	0	0	0.467933	0	0	0	0	0	0	0	0	0.217295	0	0	0	3.31427	8.1888	24.4123	0	8.53127	0.912627	1.36477	0	0.509059	0	0	0	0	0	1.26878	0	0.353687	0.262289	0	0	0	1.5823	1.04845	0	0	0.179848	0	0.903718	0	0.828706
AC006150.1	0	0	0	0	0	0	0	0	0	0	0	0	0	0	0	0	0	0	0	0	0	0	0	0	0	0	0	0	0	0	0	0	0	0	0	0	0	0	0	0	0	0	0	0	0	0	0
AC006150.2	0	0	0	0	0	0	0	0	0	0	0	0	0	0	0	0	0	0	0	0	0	0	0	0	0	0	0	0	0	0	0	0	0	0	0	0	0	0	0	0	0	0	0	0	0	0	0
AC006153.3	0	0	0	0	0	0	0	0	0	0	0	0	6.80487	0	0	0	0	0	0	0	0	0	0	0	0	0	0	0	0	0	0	0	0	0	0	0	0	0	0	0	0	0	0	0	0	0	0
AC006156.2	0	0	0	0	0	0	0	0	0	0	0	0	0	0	0	0	0	0	2.7296	0	0	0	0	0	0	0	0	0	0	0	0	0	0	0	0	0	0	0	0	0	0	0	0	0	0	0	0
AC006159.4	0	0	0	0	0	0.423403	0	0	0	0	0	0	0	0	0	0	0	0	0	0	0	0	0	0	0	0	0	0	0	0	0	0	0	0	0	0	0	0	0	0	0	0	0	0	0	0	0
AC006159.5	0.338859	0	0	0	0	0	0	0	0	0	0	0	0	0	0	0	0	0	13.648	0	1.06483	0	0	0	0	0	0	0	1.97713	0	0	0	0.706842	0	0.262289	0	0	0	0	0	0	0	0	0	0.677788	0.247779	0
AC006160.5	1.10129	2.28567	0	0	0	0.846806	0.365879	0.251224	0	0	0	0	0	0.869179	0.435403	0.398805	0	3.31427	0	0	0	1.70625	2.28157	8.18863	0	1.01812	2.78105	0	0.659042	0.853215	0.410563	0	0.706842	0	0.524578	0	0	0	0	0.524227	1.39934	0	0	0	0	0.247779	0
AC006195.2	0	0	0	0	0	0	0	0	0	0	0	0	0	0	0	0	0	3.31427	2.7296	18.3092	0	5.11876	0	1.36477	5.70452	0	0	0	0	0	0	0	0	0	0	0	0	0	0	0	0	0.735567	0	0	0	0	0
AC006196.1	0	0	0	0	0	0	0	0	0	0	0	0	0	0	0	0	0	0	5.4592	6.10308	0	13.65	0.912627	0	11.409	0	0	0	0	0	0	0	0	0	0	0	0	0	0	0	0	0	0	0	0	0	0
AC006227.1	0	0	0	0	0	0	0	0	0	0.84874	0	0	0	0	0	0	0	0	0	6.10308	0	1.70625	0.456313	0	0	0	0	0	0	0	0	0	0.706842	0	0	0.819875	0	0	0	0	0	0	0	0	0	0	0
AC006262.10	0	0	0	0	0	0	0	0	0	0	0	0	0	0	0	0	0	0	0	0	0	0	0	1.36477	0	0	0	0	0	0	0	0	0	0	0	0	0	0.888742	0	0	0	0	0	0	0	0	0
AC006262.11	0	0	0	0	0	0	0	0	0	0	0	0	0	0	0	0	0	0	10.9184	0	0	1.70625	0.456313	1.36477	0	0	0	0	0	0	0	0	0	0	0	0	0	0	0	0	0	0	0	0	0	0	0
AC006262.4	0	0	0	0	0	0	0	0	0	0	0	0	0	0	0	0	0	0	0	0	0	0	0	0	0	0	0	0	0	0	0	0	0	0	0	0	0	0	0	0	0	0	0	0	0	0	0
AC006262.5	0	0	0	0	0	0	0	0	0	0	0	0	0	0	0	0	0	0	19.1072	36.6185	0	1.70625	1.36894	1.36477	0	0	0	0	0	0	0	0	0	0.353687	0	0	0	0	0	2.62113	0	0	0	0	0	0	0
AC006272.1	0	0	0	0	0	0	0	0	0	0	0	0	0	0	0	0	0	0	0	0	2.12967	5.11876	0.912627	0	0	0	0	0	0	0	0	0	0	0.353687	0	0.819875	3.64918	0	0	0	0	0	0	0	0	0	0
AC006272.2	0	0	0	0	0.467933	0	0	0	0	0	0	0.434882	0	0	0.435403	0	0	0	0	0	0	1.70625	0	1.36477	0	0	0	0	0	0	0	0	0.706842	0	0	0	0	0	0	0	0	0	0	0	0.225929	0.247779	0
AC006273.4	0.16943	0.457133	0.543365	0	0	0	0	0.125612	0	0.84874	0	0	0	0	0	0	0.885528	3.31427	0	24.4123	0	0	0.912627	0	0	0	0	0	0	0	0	0	0	0	0	0.819875	0	0.888742	0	0	0	0.735567	0.179848	0	0	0	0
AC006273.5	0.338859	5.02847	0	2.1923	0.467933	0.846806	0	0.502447	0.504736	0	0	0	0	0	0	0	0	0	0	18.3092	0	1.70625	0.456313	2.72954	0	0	0	0	0	0.426607	0	0	0	0	0.262289	0	0	1.77748	0	0	0	0.735567	0	0	0.225929	0.247779	0
AC006277.2	0	0	0	0	0	0	0	0	1.00947	0	0	0	0	0	0	0	0	0	2.7296	12.2062	0	0	0	0	0	0	0	0	0	0	0	0	0	0	0.262289	0	0	0	0	0	0.699671	0	0	0	0	0	0
AC006277.3	0.254145	0.914267	1.08673	0	0.467933	0	0.365879	0.251224	0	0	0	0	0	0.217295	0.435403	0.199403	0.885528	0	2.7296	6.10308	0	1.70625	0.456313	2.72954	0	0	0	3.30262	0	0	0	0	0	0.353687	0	0.819875	0	0	0.791149	0	0	0	0	0	0	0.495558	0
AC006288.1	0	0	0	0	0	0	0	0	0	0	0	0	0	0	0	0	0	0	0	0	0	0	0	0	0	0	0	0	0	0	0	0	0	0	0	0	0	0	0	0	0	0	0	0	0	0	0
AC006296.1	0	0	0	0	0	0	0	0	0	0	0	0	0	0	0	0	0	0	2.7296	24.4123	0	6.82502	0	1.36477	0	0	0	0	0	0	0	0	0	0	0	0	0	0	0	0	0	0	0	0	0	0	0
AC006296.2	0	0	0	0	0	0	0	0	0	0	0	0	0	0	0	0	0	0	2.7296	6.10308	0	0	0	0	0	0	0	0	0	0	0	0	0	0	0	0	0	0	0	0	0	0	0	0	0	0	0
AC006322.1	0	0	0	0	0	0	0	0	0	0	0	0	0	0	0	0	0	0	0	0	0	0	0	0	0	0	0	0	0	0	0	0	0	0	0	0	0	0	0	0	0	0	0	0	0	0	0
AC006326.3	0	0	0	0	0	0	0	0	0	0	0	0	0	0	0	0	0	0	16.3776	6.10308	0	0	0	6.82386	0	0	0	0	0	0	0	0	0	0	0	0	0	0	0	0	0	0	0	0	0	0	0.828706
AC006326.5	0	0	0	0	0	0	0	0	0	0	0	0	0	0	0	0	0	0	5.4592	0	0	0	0	0	0	0	0	0	0	0	0	0	0	0	0	0	0	0	0	0	0	0	0	0	0	0	0
AC006328.1	0	0	0	0	0	0	0	0	0	0	0	0	0	0	0	0	0	0	0	0	0	0	0	0	0	0	0	0	0	0	0	0	0	0	0	0	0	0	0	0	0	0	0	0	0	0	0
AC006328.2	0	0	0	0	0	0	0	0	0	0	0	0	0	0	0	0	0	0	0	0	0	0	0	0	0	0	0	0	0	0	0	0	0	0	0	0	0	0	0	0	0	0	0	0	0	0	0
AC006328.3	0	0	0	0	0	0	0	0	0	0	0	0	0	0	0	0	0	0	0	0	0	0	0	0	0	0	0	0	0	0	0	0	0	0	0	0	0	0	0	0	0	0	0	0	0	0	0
AC006328.4	0	0	0	0	0	0	0	0	0	0	0	0	0	0	0	0	0	0	0	0	0	0	0	0	0	0	0	0	0	0	0	0	0	0	0	0	0	0	0	0	0	0	0	0	0	0	0
AC006328.9	0	0	0	0	0	0	0	0	0	0	0	0	0	0	0	0	0	0	0	0	0	0	0	0	0	0	0	0	0	0	0	0	0	0	0	0	0	0	0	0	0	0	0	0	0	0	0
AC006335.10	0	0	0	0	0	0	0	0	0	0	0	0	0	0	0	0	0	0	0	0	0	0	0	0	0	0	0	0	0	0	0	0	0	0	0	0	0	0	0	0	0	0	0	0	0	0	0
AC006335.11	0	0	0	0	0	0	0	0	0	0	0	0	0	0	0	0	0	0	0	0	0	0	0	0	0	0	0	0	0	0	0	0	0	0	0	0	0	0	0	0	0	0	0	0	0	0	0
AC006335.2	0	0	0	0	0	0	0	0	0	0	0	0	0	0	0	0	0	0	0	0	0	0	0	0	0	0	0	0	0	0	0	0	0	0	0	0	0	0	0	0	0	0	0	0	0	0	0
AC006335.6	0	0	0	0	0	0	0	0	0	0	0	0	0	0	0	0	0	0	0	0	0	0	0	0	0	0	0	0	0	0	0	0	0	0	0	0	0	0	0	0	0	0	0	0	0	0	0
AC006355.3	0.16943	0	0	0	0	0	0	0	0	0	0	0	0	0	0	0	0	3.31427	5.4592	12.2062	0	3.41251	0.456313	1.36477	0	0.509059	0	0	0.659042	0	0.410563	0	0	0	0.524578	0.819875	0	0	0	0	0.699671	0	0.179848	0.967093	0	0.495558	0
AC006359.1	0	0	0	0	0	0	0	0	0	0	0	0	0	0	0	0	0	0	0	0	0	0	0	0	0	0	0	0	0	0	0	0	0	0	0	0	0	0	0	0	0	0	0	0	0	0	0
AC006366.3	0	0	0	0	0	0	0	0	0	0	0	0	0	0	0	0	0	0	0	0	0	0	0	0	0	0	0	0	0	0	0	0	0	0	0	0	0	0	0	0	0	0	0	0	0	0	0
AC006369.2	0	0	0	0	0	0	0	0.251224	0	0	0	0	0	0	0	0	0	0	2.7296	6.10308	0	1.70625	0.456313	4.09432	0	1.52718	0	0	0	0	0	0	0.706842	0	0	0	0	0	0	0	0	0.735567	0	0	0	0	0
AC006369.3	0	0	0	0	0	0	0	0	0	0	0	0	0	0	0	0	0	0	0	0	0	0	0	0	0	0	0	0	0	0	0	0	0	0	0	0	0	0	0	0	0	0	0	0	0	0	0
AC006371.1	0	0	0	0	0	0	0	0	0	0	0	0	0	0	0	0	0	0	0	0	0	0	0	0	0	0	0	0	0	0	0	0	0	0	0	0	0	0	0	0	0	0	0	0	0	0	0
AC006372.4	0	0	0	0	0	0.423403	0	0.125612	0	0	0	0	0	0.217295	0	0.199403	4.42764	0	62.7808	85.4431	4.25934	20.475	0.912627	16.3773	5.70452	0	0	0	0	0	0	0	0.706842	0	0	0	0	0	0	0	0.699671	0	0	0	0	0	0
AC006372.5	0	0	0	0	0	0	0	0	0	0	0	0	0	0	0	0	0	0	0	0	0	0	0	1.36477	0	0	0	0	0	0	0	0	0	0	0	0	0	0	0	0	0	0	0	0	0	0	0
AC006372.6	0	0	0	0	0	0	0	0	0	0	0	0	0	0	0	0	0	0	2.7296	0	0	1.70625	0	0	0	0	0	0	0	0	0	0	0	0	0	0	0	0	0	0	0	0	0	0	0	0	0
AC006373.1	0	0	0	0	0	0	0	0	0	0	0	0	0	0	0	0	0	0	0	0	0	0	0	0	0	0	0	0	0	0	0	0	0	0	0	0	0	0	0	0	0	0	0	0	0	0	0
AC006377.1	0	0	0	0	0	0	0	0	0	0	0	0	0	0	0	0	0	0	0	0	0	0	0	0	0	0	0	0	0	0	0	0	0	0	0	0	0	0	0	0	0	0	0	0	0	0	0
AC006378.2	0.0847148	0	0	0	0	0	0	0	0	0	0	0	0	0	0.870807	0	0	0	0	0	0	0	0	1.36477	0	0	0	0	0	0	0	0	0	0	0	0	0	0.888742	0	0	0	0	0	0	0	0.495558	0.828706
AC006380.1	0	0	0	0	0	0	0	0	0	0	0	0	0	0	0	0	0	0	0	0	0	0	0	0	0	0	0	0	0	0	0	0	0	0	0	0	0	0	0	0	0	0	0	0	0	0	0
AC006380.3	0	0	0	0	0	0	0	0	0	0	0	0	0	0	0	0	0	3.31427	2.7296	0	0	1.70625	0	0	0	0	0	0	0	0	0	0	0	0	0	0	0	0	0	0	0	0	0	0	0	0	0
AC006386.1	0	0	0	0	0	0	0	0	0	0	0	0	0	0	0	0	0	0	0	0	0	0	0	0	0	0	0	0	0	0	0	0	0	0	0	0	0	0	0	0	0	0	0	0	0	0	0
AC006390.4	0	0	0	0	0	0	0	0	0	0	0	0	0	0	0	0	0	0	0	0	0	0	0	0	0	0	0	0	0	0	0	0	0	0	0	0	0	0	0	0	0	0	0	0	0	0	0
AC006427.2	0	0	0	0	0	0	0	0	0	0	0	0	0	0	0	0	0	0	2.7296	30.5154	0	8.53127	0	8.18863	0	0	0	0	0	0	0	0	0	0	0	0	0	0	0	0.524227	0	0.735567	0	0	0	0	0
AC006445.1	0	0	0	0	0	0	0	0	0	0	0	0	0	0	0	0	0	0	0	0	0	0	0	0	0	0	0	0	0	0	0	0	0	0	0	0	0	0	0	0	0	0	0	0	0	0	0
AC006445.6	0	0	0	0	0	0	0	0	0	0	0	0	0	0	0	0	0	0	0	24.4123	0	0	0	0	0	0	0	0	0	0	0	0	0.706842	0	0	0	0	0	0	0	0	0	0	0	0	0	0
AC006445.7	0	0	0	0	0	0	0	0	0	0	0	0	0	0	0	0	0	0	0	6.10308	0	0	0	0	0	0	0	0	0	0	0	0	0	0	0	0	0	0	0	0	0	0	0	0	0	0	0
AC006448.1	0	0	0	0	0	0	0	0	0	0	0	0	0	0	0	0	0	0	0	0	0	0	0	0	0	0	0	0	0	0	0	0	0	0	0	0	0	0	0	0	0	0	0	0	0	0	0
AC006449.1	0	0	0	0	0	0	0	0	0	0	0	0	0	0	0	0	0	0	0	0	0	0	0	0	0	0	0	0	0	0	0	0	0	0	0	0	0	0	0	0	0	0	0	0	0	0	0
AC006449.2	0	0	0	0	0	0	0	0	0	0	0	0	0	0	0	0	0	0	0	0	0	0	0	0	0	0	0	0	0	0	0	0	0	0	0	0	0	0	0	0	0	0	0	0	0	0	0
AC006452.1	0	0	0	0	0	0	0	0	0	0	0	0	0	0	0	0	0	0	0	0	0	0	0	0	0	0	0	0	0	0	0	0	0	0	0	0	0	0	0	0	0	0	0	0	0	0	0
AC006452.2	0	0	0	0	0	0	0	0	0	0	0	0	0	0	0	0	0	0	0	0	0	0	0	0	0	0	0	0	0	0	0	0	0	0	0	0	0	0	0	0	0	0	0	0	0	0	0
AC006458.3	0	0	0	0	0	0	0	0	0	0	0	0	0	0	0	0	0	3.31427	0	6.10308	0	0	0.456313	0	0	0	0	0	0	0	0	0	0	0	0	0	0	0	0	0	0	0	0	0	0	0	0
AC006460.2	0.254145	0	0.543365	0	0	0.846806	0	0.125612	0	0	0	0	0	0.869179	0	0.199403	0	0	0	6.10308	0	0	0	1.36477	5.70452	0	0.927018	0	0	0.426607	0	0	0	0.353687	0	0	0	2.66623	0	0	0	0	0	0	0.225929	0	0.828706
AC006461.1	0	0	0	0	0	0	0	0	0	0	0	0	0	0	0	0	0	0	0	0	0	0	0	0	0	0	0	0	0	0	0	0	0	0	0	0	0	0	0	0	0	0	0	0	0	0	0
AC006461.2	0.0847148	0.914267	0	0	0.467933	0	0	0	0	0	0	0	0	0	0	0	0	0	5.4592	6.10308	0	0	0	0	5.70452	0	0	0	0	0	0	0	0	0	0.262289	0	0	0	0	0	0	0	0	0	0	0	0
AC006466.5	0	0	0	0	0	0	0	0	0	0	0	0	0	0	0	0	0	0	0	6.10308	0	0	0	0	0	0	0	0	0	0	0	0	0	0	0	0	0	0	0	0	0	0	0	0	0	0	0
AC006478.1	0	0	0	0	0	0	0	0	0	0	0	0	0	0	0	0	0	0	0	0	0	0	0	0	0	0	0	0	0	0	0	0	0	0	0	0	0	0	0	0	0	0	0	0	0	0	0
AC006480.1	0	0	0	0	0	0	0	0	0	0	0	0	0	0	0	0	0	0	0	0	0	0	0	0	0	0	0	0	0	0	0	0	0	0	0	0	0	0	0	0	0	0	0	0	0	0	0
AC006482.1	0.0847148	0	0	0	0	0	0	0	0	0	0	0	0	0	0	0	0	3.31427	2.7296	0	0	1.70625	0	0	0	0	0	0	0	0	0	0	0	0	0	0	0	0	0	0	0	0	0	0	0	0	0
AC006483.1	0	0	0	0	0	0	0	0	0	0	0	0	0	0	0	0	0	0	0	0	0	0	0	0	0	0	0	0	0	0	0	0	0	0	0	0	0	0	0	0	0	0	0	0	0	0	0
AC006483.5	0	0	0	0	0	0	0	0	0	0	0	0	0	0	0	0	3.54211	0	0	0	0	0	0	0	0	0	0	0	0	0	0	0	0	0	0	0	0	0	0	0	0	0	0	0	0	0	0
AC006486.10	0.423574	0.457133	0	0	0	0	0	0.251224	0	0	0	0	0	0	0	0	0	3.31427	21.8368	12.2062	0	3.41251	0	2.72954	0	0	0	0	0	0.426607	0	0.634392	1.41368	0	0	0	3.64918	2.66623	0.791149	0	0	0	0	0	0.225929	0.247779	0
AC006486.9	0	0	0	0	0	0	0	0	0	0	0	0	0	0	0	0	0	0	0	0	0	0	0	0	0	0	0	0	0	0	0	0	0	0	0	0	0	0	0	0	0	0	0	0	0	0	0
AC006487.1	0	0	0	0	0	0	0	0	0	0	0	0	0	0	0	0	0	0	0	0	0	0	0	0	0	0	0	0	0	0	0	0	0	0	0	0	0	0	0	0	0	0	0	0	0	0	0
AC006499.1	0	0	0	0	0	0	0	0	0	0	0	0	0	0	0	0	0	0	2.7296	12.2062	0	6.82502	0.456313	1.36477	0	0	0	0	0	0	0	0	0.706842	0.353687	0	0	0	0	0	0	0	0	0	0	0	0	0
AC006499.2	0	0	0	0	0	0	0	0	0	0	0	0	0	0	0	0	0	0	0	0	0	0	0	0	11.409	0	0	0	0	0	0	0	0	0	0	0	0	0	0	0	0	0	0	0	0	0	0
AC006499.3	0	0	0	0	0	0	0	0	0	0	0	0	0	0	0	0	0	0	10.9184	18.3092	0	0	0.456313	0	0	0	0	0	0	0	0	0	0	0	0	0	0	0	0	0	0	0	0	0	0	0	0
AC006499.4	0	0	0	0	0	0	0	0	0	0	0	0	0	0	0	0	0	3.31427	8.1888	6.10308	0	0	0	0	0	0	0	0	0	0	0	0	0	0	0	0	0	0	0	0	0	0	0	0	0	0	0
AC006499.5	0	0	0	0	0	0	0	0	0	0	0	0	0	0	0	0	0	0	0	0	0	1.70625	0	1.36477	0	0	0	0	0	0	0	0	0.706842	0	0	0	0	0	0	0	0	0	0	0	0	0	0
AC006499.6	0	0	0	0	0	0	0	0	0	0	0	0	0	0	0	0	0	3.31427	2.7296	36.6185	0	0	0.456313	1.36477	0	0	0	0	0	0	0	0	0	0	0	0	0	0	0	0	0.699671	0	0	0	0	0	0
AC006499.7	0.0847148	0	0	0	0	0	0	0	0	0	0	0	0	0	0	0	0.885528	0	2.7296	0	0	0	0	4.09432	0	0	0	0	0	0	0	0	0	0	0	0	0	0	0	0	0	0	0	0	0	0	0
AC006499.9	0	0	0	0	0	0	0	0	0	0	0	0	0	0	0	0	0	0	0	0	0	0	0	0	0	0	0	0	0	0	0	0	0	0	0	0	0	0	0	0	0	0	0	0	0	0	0
AC006509.4	0	0	0	0	0	0	0	0	0	0	0	0	0	0	0	0	0	0	0	0	0	0	0	0	0	0	0	0	0	0	0	0	0	0	0	0	0	0	0	0	0	0	0	0	0	0	0
AC006509.7	0.0847148	0	0	0	0	0	0	0	0	0	0	0	0	0	0	0	0	3.31427	2.7296	0	0	0	0	2.72954	0	0	0	0	0	0	0	0	0	0	0	0	0	0	0	0	0	0	0	0	0	0	0
AC006518.1	0	0	0	0	0	0	0	0	0	0	0	0	0	0	0	0	0	0	0	0	0	0	0	0	0	0	0	0	0	0	0	0	0	0	0	0	0	0	0	0	0	0	0	0	0	0	0
AC006518.2	0	0	0	0	0	0	0	0	0	0	0	0	0	0	0	0	0	0	0	0	0	0	0	0	0	0	0	0	0	0	0	0	0	0	0	0	0	0	0	0	0	0	0	0	0	0	0
AC006534.1	0	0	0	0	0	0	0	0	0	0	0	0	0	0	0	0	0	0	0	0	0	0	0	0	0	0	0	0	0	0	0	0	0	0	0	0	0	0	0	0	0	0	0	0	0	0	0
AC006534.2	0	0	0	0	0	0	0	0	0	0	0	0	0	0	0	0	0	0	0	0	0	0	0	0	0	0	0	0	0	0	0	0	0	0	0	0	0	0	0	0	0	0	0	0	0	0	0
AC006534.3	0	0	0	0	0	0	0	0	0	0	0	0	0	0	0	0	0	0	0	0	0	0	0	0	0	0	0	0	0	0	0	0	0	0	0	0	0	0	0	0	0	0	0	0	0	0	0
AC006538.1	0.0847148	0	0.543365	0	0	0.423403	0	0	0.504736	0	0	0	0	0	0	0	0	0	10.9184	6.10308	1.06483	0	0.456313	1.36477	0	0	0.927018	0	0	0	0	0	0	0	0.262289	0	3.64918	0.888742	0.791149	0	0	0	0	0	0	0.495558	0
AC006538.4	0	0	0	0	0	0	0	0	0	0	0	0	0	0	0	0	0	0	0	0	0	0	0	0	0	0	0	0	0	0	0	0	0	0	0	0	0	0	0	0	0	0	0	0	0	0	0
AC006538.8	0.338859	0.914267	1.08673	0	0	1.27021	0	0.628059	0	0	0	0.434882	0	0.217295	0	0.598208	0	0	10.9184	12.2062	0	3.41251	0	0	0	0.509059	0	0	0	0	0	0	2.12053	0.353687	0	0.819875	3.64918	0	0	0	0	0.735567	0	0	1.35558	0.743337	0.828706
AC006539.1	0	0	0	0	0	0	0	0	0	0	0	0	0	0	0	0	0	0	0	0	0	0	0	0	0	0	0	0	0	0	0	0	0	0	0	0	0	0	0	0	0	0	0	0	0	0	0
AC006539.2	0	0	0	0	0	0	0	0	0	0	0	0	0	0	0	0	0	0	2.7296	0	0	0	0	1.36477	0	0	0	0	0	0	0	0	0	0	0	0	0	0	0	0	0	0	0	0	0	0	0
AC006539.3	0	0	0	0	0	0	0	0.125612	0	0	0	0	0	0	0	0.598208	0	3.31427	2.7296	0	0	0	0	0	0	0	0	0	0	0	0.410563	0.634392	0	0.353687	0.524578	0	0	0	0	0	0	0	0	0	0.225929	0.743337	0
AC006539.6	0	0	0	0	0	0	0	0	0	0	0	0	0	0	0	0	0	0	0	0	0	0	0	0	0	0	0	0	0	0	0	0	0	0	0	0	0	0	0	0	0	0	0	0	0	0	0
AC006547.13	0.423574	0	1.63009	6.57691	0.467933	1.27021	2.92703	3.89396	4.03789	2.54622	0	1.30465	13.6097	1.95565	1.30621	1.79462	1.77106	6.62854	5.4592	12.2062	3.1945	3.41251	0.456313	1.36477	0	0.509059	1.85404	3.30262	1.97713	0.426607	0.821126	0	2.12053	1.06106	1.31145	1.63975	0	1.77748	0	2.09691	2.79868	0	3.41711	1.93419	2.71115	1.98223	2.48612
AC006547.14	0	0	0	0	0	0	0	0.125612	0	0.84874	0	0	0	0.217295	0.435403	0	0	0	0	6.10308	1.06483	0	0.456313	1.36477	5.70452	0	0	0	0	0	0	0	0	0	0	0.819875	0	0	0	0	0	0	0	0.967093	0	0	0
AC006547.15	0	0	0	0	0	0	0	0	0	0	0	0	0	0	0	0	0	0	0	0	0	0	0	0	0	0	0	0	0	0	0	0	0	0	0	0	0	0	0	0	0	0	0	0	0	0	0
AC006547.8	0	0	0	0	0	0	0	0	0	0	0	0	0	0	0	0	0	0	0	0	0	0	0	0	0	0	0	0	0	0	0	0	0	0	0	0	0	0	0	0	0	0	0	0	0	0	0
AC006548.19	0	0	0	0	0	0	0	0	0	0	0	0	0	0	0	0	0	0	0	0	0	0	0	0	0	0	0	0	0	0	0	0	0	0	0	0	0	0	0	0	0	0	0	0	0	0	0
AC006548.26	0	0	0	0	0	0	0	0	0	0	0	0	0	0	0	0	0	0	0	0	0	0	0	0	0	0	0	0	0	0	0	0	0	0	0	0	0	0	0	0	0	0	0	0	0	0	0
AC006548.28	0.16943	0	0	0	1.87173	0	0.365879	0.502447	3.53315	3.39496	0	0.434882	13.6097	0.217295	1.30621	0	4.42764	165.713	545.92	1190.1	2.12967	286.651	19.6215	150.125	125.499	0	2.78105	3.30262	0	4.69268	0.410563	0	14.8437	0.353687	0.524578	5.73912	43.7901	4.44371	0	1.04845	9.79539	2.2067	0	1.93419	0	0	0
AC006552.1	0	0	0	0	0	0	0	0	0	0	0	0	0	0	0	0	0	3.31427	16.3776	61.0308	0	10.2375	0.912627	1.36477	5.70452	0	0	0	0	0	0	0	0.706842	0	0	0	0	0	0	0	0	0	0	0	0	0	0
AC006557.1	0	0	0	0	0	0	0	0	0	0	0	0	0	0	0	0	0	0	0	0	0	0	0	0	0	0	0	0	0	0	0	0	0	0	0	0	0	0	0	0	0	0	0	0	0	0	0
AC006840.1	0	0	0	0	0	0	0	0	0	0	0	0	0	0	0	0	0	0	0	6.10308	0	0	0	0	0	0	0	0	0	0	0	0	0	0	0	0	0	0	0	0	0	0	0	0	0	0	0
AC006925.1	0	0	0	0	0	0	0	0	0	0	0	0	0	0	0	0	0	0	0	0	0	0	0	0	0	0	0	0	0	0	0	0	0	0	0	0	0	0	0	0	0	0	0	0	0	0	0
AC006926.1	0	0	0	0	0	0	0	0	0	0	0	0	0	0	0	0	0	0	0	0	0	0	0	0	0	0	0	0	0	0	0	0	0	0	0	0	0	0	0	0	0	0	0	0	0	0	0
AC006942.4	0.0847148	0	0	0	0	0	0.365879	0.125612	0	0	0	0	0	0	0	0.79761	0.885528	0	0	0	0	0	0.456313	0	0	0.509059	0	0	0	0	0	0	0	0	0.262289	0	0	0	0.791149	0	0	0	0.179848	0	0	0	0
AC006946.12	0	0	0	0	0.467933	0	0	0.251224	0	0	0	0	0	0.651884	0	0.598208	0	0	0	0	0	0	0	0	0	0	0	0	0	0	0	0	0	0	0	0	0	0	0	0.524227	0	0	0	0	0	0	0
AC006946.15	0	0	0	0	0	0	0	0	0	0	0	0	0	0	0	0.199403	0	9.94281	8.1888	18.3092	0	0	0	1.36477	0	0	0	0	0	0	0	0	0	0.353687	0	0	0	0	0	0	0	0	0	0	0	0	0
AC006946.16	0.16943	0	0	0	0.467933	0.423403	0	0.502447	0	0	0	0	0	0	0.435403	0.199403	0	0	8.1888	48.8246	0	6.82502	0.456313	2.72954	0	0	0	3.30262	0	0	0	0	0.706842	0	0	0.819875	0	0	0	0	0	0	0	0	0.225929	0.247779	0
AC006946.17	0	0	0	0	0	0	0	0	0	0	0	0	0	0	0	0	0	0	2.7296	0	0	1.70625	0	1.36477	0	0	0	0	0	0	0	0	0	0	0	0	0	0	0	0	0.699671	0	0	0	0	0	0
AC006947.1	0	0	0	0	0	0	0	0	0	0	0	0.434882	0	0	0	0	0	0	2.7296	18.3092	0	1.70625	0	0	0	1.01812	0	0	0	0	0	0	0	0	0	0	0	0	0	0	0	0	0	0	0	0	0
AC006960.5	0	0	0	0	0	0	0	0	0	0	0	0	0	0	0	0	0	0	0	18.3092	0	0	0	1.36477	0	0	0	0	0	0	0	0	0	0	0	0	0	0	0	0	0	0	0	0	0	0	0
AC006960.7	0	0	0	0	0	0	0	0	0	0	0	0	0	0	0	0	0	0	2.7296	0	0	1.70625	0	0	0	0	0	0	0	0	0	0	0	0	0	0	0	0	0	0	0.699671	0	0	0	0	0	0
AC006978.6	1.10129	1.3714	2.71682	0	0.935865	0.846806	0.365879	2.00979	1.51421	0	0	1.30465	0	1.95565	0.870807	0.199403	2.65659	3.31427	2.7296	42.7215	3.1945	11.9438	1.82525	2.72954	5.70452	2.54529	1.85404	0	0.659042	0.426607	2.46338	0	1.41368	0.353687	2.62289	1.63975	3.64918	0	0.791149	1.57268	0.699671	1.47113	1.61863	1.93419	1.35558	2.23001	0
AC006987.4	0	0	0	0	0	0	0	0	0	0	0	0	0	0	0	0	0	0	0	6.10308	0	0	0	0	0	0	0	0	0	0	0	0	0	0	0	0	0	0	0	0	0	0	0	0	0	0	0
AC006987.5	0	0	0	0	0	0	0	0	0	0	0	0	0	0	0	0	0	0	0	0	0	0	0	0	0	0	0	0	0	0	0	0	0	0	0	0	0	0	0	0	0	0	0	0	0	0	0
AC006987.6	0	0	0	0	0	0	0	0	0	0	0	0	0	0	0	0	0	0	0	0	0	0	0	0	0	0	0	0	0	0	0	0	0	0	0	0	0	0	0	0	0	0	0	0	0	0	0
AC006987.7	0	0	0	0	0	0	0	0	0	0	0	0	0	0	0	0	0	0	10.9184	6.10308	0	0	0	0	0	0	0	0	0	0	0	0	0	0	0	0	0	0	0	0	0	0	0	0	0	0	0
AC006988.1	0	0	0	0	0	0	0	0	0	0	0	0	0	0	0	0	0	0	0	0	0	0	0	0	0	0	0	0	0	0	0	0	0	0	0	0	0	0	0	0	0	0	0	0	0	0	0
AC006989.2	0	0	0	0	0	0	0	0	0	0	0	0	0	0	0	0	0	0	0	0	0	0	0	0	0	0	0	0	0	0	0	0	0	0	0	0	0	0	0	0	0	0	0	0	0	0	0
AC006994.1	1.10129	1.3714	0.543365	0	0	0	0.365879	0.251224	0.504736	0	0	0	0	0	0	0	0	0	2.7296	6.10308	0	0	2.28157	0	5.70452	0	1.85404	0	0	0	0.410563	0	0	0.353687	0.262289	0.819875	7.29835	0.888742	0	0.524227	0.699671	0	0.179848	0	0	0	0.828706
AC006994.2	0.0847148	0	0	0	0	0	0	0	0	0	0	0	0	0	0	0	0	0	0	0	0	0	0	0	0	0	0	0	0	0	0	0	0	0.353687	0	0	3.64918	0.888742	0	0	0	2.94227	0	0	0.225929	0	0
AC006994.3	0	0	0	0	0	0	0	0	0	0	0	0	0	0	0	0	0	0	2.7296	6.10308	0	0	0	2.72954	0	0	0	0	0.659042	0	0	0	0	0	0	0	0	0.888742	0.791149	0	0	0	0	0	0	0	0
AC006995.8	0	0	0	0	0	0	0	0	0	0	0	0	0	0	0	0	0	0	0	0	0	0	0	0	0	0	0	0	0	0	0	0	0	0	0	0	0	0	0	0	0	0	0	0	0	0	0
AC007000.10	0.0847148	0.914267	0	0	0	0.423403	0	0	0	0	0	0	0	0.43459	0	0.199403	0	0	0	0	0	0	0	1.36477	0	0	0	0	0.659042	0	0	0	0	0	0	0	0	0	0	0	0	0.735567	0.359696	0.967093	0.225929	0	1.65741
AC007000.11	0.16943	0	0	0	0	0	0	0	0	0	0	0	0	0	0	0	0	0	0	0	0	0	0	0	0	0	0	0	0	0	0	0	0	0.353687	0.262289	0	3.64918	0	0	0	0	0	0	0	0	0	0
AC007000.12	0.16943	0	0	0	0	0	0	0.251224	0	0	0	0	0	0	0.435403	0	0	0	2.7296	0	0	0	0	0	0	0	0	0	0	0.426607	0	0	0	0.353687	0	0	0	0	0	0	0	0	0.359696	0	0	0	0
AC007003.1	0	0	0	0	0	0	0	0	0	0	0	0	0	0	0	0	0.885528	3.31427	0	6.10308	0	0	0	0	5.70452	0	0	3.30262	0	0	0	0	0	0	0	0	0	0	0	0	0.699671	0	0	0	0	0	0
AC007006.1	0	0	0	0	0	0	0	0	0	0	0	0	0	0	0	0	0	0	0	0	0	0	0	0	0	0	0	0	0	0	0	0	0	0	0	0	0	0	0	0	0	0	0	0	0	0	0
AC007009.1	0	0	0	0	0	0	0	0	0	0	0	0	0	0	0	0	0	0	0	0	0	0	0	0	0	0	0	0	0	0	0	0	0	0	0	0	0	0	0	0	0	0	0	0	0	0	0
AC007009.2	0	0	0	0	0	0	0	0	0	0	0	0	0	0	0	0	0	0	0	0	0	0	0	0	0	0	0	0	0	0	0	0	0	0	0	0	0	0	0	0	0	0	0	0	0	0	0
AC007016.3	0.0847148	0	0	0	0	0	0	0	0	0	0	0	0	0	0	0	0	0	0	0	0	0	0	4.09432	0	0	0	0	0	0	0	0	0	0	0	0	0	0	0	0	0	0	0	0	0	0	0
AC007036.4	0.254145	0	0	0	0.467933	0	0	0	0	0	0	0	6.80487	0.651884	0	0	0	0	2.7296	18.3092	1.06483	1.70625	1.82525	1.36477	5.70452	0	0	0	0.659042	0	0.821126	0	0	0.353687	0	0	0	0	0	0	0	0	0.179848	0	0.225929	1.48667	0
AC007036.5	0	0	0	0	0	0	0	0	0	0	0	0	0	0	0	0	0	0	0	0	0	0	0	0	0	0	0	0	0	0	0	0	0	0	0	0	0	0	0	0	0	0	0	0	0	0	0
AC007036.6	0	0	0	0	0	0	0	0	0.504736	0	0	0	0	0	1.30621	0	0	0	0	6.10308	1.06483	0	0	0	0	0	0	0	0	0.853215	0	0	0	0	0	0.819875	0	0	0	0	0	0.735567	0	0	0	0.247779	0
AC007038.7	1.6943	2.7428	0	10.9615	1.4038	3.38723	1.46352	0.753671	0.504736	0	0	1.30465	6.80487	1.95565	1.30621	0.997013	0	3.31427	16.3776	36.6185	1.06483	11.9438	0.456313	1.36477	0	3.05435	2.78105	0	1.97713	2.13304	0.410563	1.26878	3.53421	2.82949	1.57373	1.63975	3.64918	3.55497	3.1646	0.524227	2.79868	0.735567	1.25894	1.93419	2.03337	3.71669	1.65741
AC007040.1	0	0	0	0	0	0	0	0	0	0	0	0	0	0	0	0	0	0	0	0	0	0	0	0	0	0	0	0	0	0	0	0	0	0	0	0	0	0	0	0	0	0	0	0	0	0	0
AC007040.11	0.0847148	0	0	0	0	0	0	0.251224	0	1.69748	26.5571	0.434882	0	0	0	0	0	9.94281	43.6736	48.8246	0	13.65	0.456313	13.6477	34.2271	0	0	0	0	0	0	0	1.41368	0.707373	0.262289	3.2795	0	0	0	0.524227	0.699671	0.735567	0.359696	0	0	0.247779	0.828706
AC007040.2	0	0	0	0	0	0	0	0	0	0	0	0	0	0	0	0	0	0	0	0	0	0	0	0	0	0	0	0	0	0	0	0	0	0	0	0	0	0	0	0	0	0	0	0	0	0	0
AC007040.3	0	0	0	0	0	0	0	0	0	0	0	0	0	0	0	0	0	0	0	0	0	0	0	0	0	0	0	0	0	0	0	0	0	0	0	0	0	0	0	0	0	0	0	0	0	0	0
AC007040.6	0.0847148	0	0	0	0	0	0	0	0	0	0	0	0	0	0	0	0	0	0	24.4123	0	0	0	0	0	0	0	0	0	0	0	0	0.706842	0	0	0	0	0	0	0	0	0	0	0	0	0	0
AC007040.8	0	0	0	0	0.467933	0	0	0.125612	0	0	0	0	0	0	0	0	0	3.31427	10.9184	6.10308	1.06483	0	1.82525	1.36477	0	0	0	0	0	0	0	0	0	0	0	0	0	0	0	0	0	0	0	0	0	0	0
AC007041.1	0	0	0	0	0	0	0	0	0	0	0	0	0	0	0	0	0	0	0	0	0	0	0	0	0	0	0	0	0	0	0	0	0	0	0	0	0	0	0	0	0	0	0	0	0	0	0
AC007041.2	0	0	0	0	0	0	0	0	0	0	0	0	0	0	0	0	0	0	8.1888	6.10308	0	3.41251	0	1.36477	5.70452	0	0	0	0	0	0	0	1.41368	0	0	0	3.64918	0	0	0	0.699671	0	0	0	0	0	0
AC007050.1	0	0	0	0	0	0	0	0	0	0	0	0	0	0	0	0	0	0	0	0	0	0	0	0	0	0	0	0	0	0	0	0	0	0	0	0	0	0	0	0	0	0	0	0	0	0	0
AC007050.17	0.423574	0	1.08673	0	0	0	0.365879	0.125612	0	0	0	0	0	0	0.435403	0.199403	0	0	0	0	0	0	0.456313	0	0	0	0	0	0.659042	0	0	0	0	0	0	0.819875	0	0	0	0	0	0	0.719392	0	0.903718	0.247779	0.828706
AC007050.18	0	0	0	0	0	0	0	0.125612	0	0	0	0	0	0	0	0	0	3.31427	0	6.10308	0	5.11876	0	0	0	0	0.927018	0	0	0	0	0	0	0	0	0	0	0	0	0	0	0	0	0	0	0	0
AC007056.1	0	0	0	0	0	0	0	0	0	0	0	0	0	0	0	0	0	0	0	0	0	0	0	0	0	0	0	0	0	0	0	0	0	0	0	0	0	0	0	0	0	0	0	0	0	0	0
AC007064.22	0	0	0	0	0	0	0	0	0	0	0	0	6.80487	0	0	0	0	0	0	6.10308	0	0	0	0	5.70452	0	0	0	0	0	0	0	0	0	0	0	0	0	0	0	0	0	0	0	0	0	0
AC007064.24	0	0	0	0	0	0	0	0	0	0	0	0	0	0	0	0	0	0	0	0	0	0	0	0	0	0	0	0	0	0	0	0	0	0	0	0	0	0	0	0	0	0	0	0	0	0	0
AC007064.25	0	0	0	0	0	0	0	0	0	0	0	0	0	0	0	0	0.885528	0	0	0	0	6.82502	0	0	0	0	0	0	0	0	0	0	0	0	0	0	3.64918	0	0	0	0	0	0	0	0	0	0
AC007078.4	0.0847148	0	0	0	0	0	1.46352	0	0	0	0	0	0	0	0.870807	0	0.885528	0	0	0	0	0	0	5.45909	0	0	0	0	0	0	0	0	0	0	0	0	0	0.888742	0	0	0	0.735567	0	0	0	0.991116	0
AC007091.1	0	0	0	0	0	0	0	0	0	0	0	0	0	0	0	0	0	0	2.7296	0	0	0	0	0	0	0	0	0	0	0	0	0	0	0	0	0	0	0	0	0	0	0	0	0	0	0	0
AC007096.1	0	0	0	0	0	0	0	0	0	0	0	0	0	0	0	0	0	0	0	0	0	0	0	0	0	0	0	0	0	0	0	0	0	0	0	0	0	0	0	0	0	0	0	0	0	0	0
AC007098.1	0	0	0	0	0	0	0	0	0	0	0	0	0	0	0	0	0	0	0	0	0	0	0	0	0	0	0	0	0	0	0	0	0	0	0	0	0	0	0	0	0	0	0	0	0	0	0
AC007099.1	0.0847148	0	0	0	0	0	1.09764	0.879282	1.51421	0	0	0.434882	0	0	0	0	0.885528	3.31427	10.9184	18.3092	0	6.82502	0.912627	2.72954	11.409	0	0	0	0	0.426607	0.410563	0	0	0.353687	0.262289	0	0	0	0	0.524227	0	0	0.179848	0	0	0	0
AC007099.2	0	0	0	0	0	0	0	0	0	0	0	0	0	0	0	0	0	0	0	0	0	0	0	0	0	0	0	0	0	0	0	0	0	0	0	0	0	0	0	0	0	0	0	0	0	0	0
AC007106.1	0	0	0	0	0	0	0	0	0	0	0	0	0	0	0	0	0	3.31427	13.648	6.10308	0	1.70625	0	1.36477	5.70452	0	0	0	0	0	0	0	0	0	0	0	0	0	0	0	0.699671	0	0	0	0	0	0
AC007115.3	0	0	0	0	0	0	0	0	0	0	0	0	0	0	0	0	0	0	0	0	0	1.70625	0	0	0	0	0	0	0	0	0	0	0	0	0	0	0	0	0	0	0	0	0	0	0	0	0
AC007126.1	0	0	0	0	0	0	0	0	0	0	0	0	0	0	0	0	0	3.31427	38.2144	36.6185	1.06483	6.82502	1.82525	9.5534	17.1136	0	0.927018	0	0	0	0	0.634392	2.12053	0	0	0.819875	7.29835	0	0.791149	0	0	0	0	0	0	0	0
AC007128.1	0	0	0	0	0	0	0	0	0	0	0	0	0	0	0	0	0	3.31427	2.7296	0	0	0	0	4.09432	0	0	0	0	0	0	0	0	0	0	0	0	0	0	0	0	0	0	0	0.967093	0	0	0
AC007131.1	0	0	0	0	0	0	0	0	0	0	0	0	0	0	0	0	0	0	5.4592	12.2062	0	0	0.456313	4.09432	0	0	0	0	0	0	0	0	0	0	0	0	0	0	0	0	0	0	0	0	0	0	0
AC007131.2	0	0	0	0	0	0	0	0	0	0	0	0	0	0	0	0	0	3.31427	16.3776	0	0	10.2375	0	0	0	0	0	0	0	0	0	0	0	0	0	0	0	0	0	0	0	0	0	0	0	0	0
AC007131.3	0	0	0	0	0	0	0	0	0	0	0	0	0	0	0	0	0	0	0	0	0	0	0	0	0	0	0	0	0	0	0	0	0	0	0	0	0	0	0	0	0	0	0	0	0	0	0
AC007136.1	0	0	0	0	0	0	0	0	0.504736	0	0	0	0	0	0	0	0	0	0	0	0	0	0	0	0	0	0	0	0	0	0	0	0	0	0	0	0	0	0	0	0	0	0	0	0	0	0
AC007161.5	0.0847148	0	0	0	0	0	0.365879	0	0.504736	0.84874	0	0	0	0.651884	0.435403	0	0	0	2.7296	6.10308	0	1.70625	0.912627	0	0	0	0	0	0	0	1.64225	0	0	1.06106	0.524578	0	0	0	0	0	0	0	0.359696	0	0.225929	0.247779	0
AC007163.1	0	0	0	0	0	0	0	0	0	0	0	0	0	0	0	0	0	0	0	0	0	0	0	0	0	0	0	0	0	0	0	0	0	0	0	0	0	0	0	0	0	0	0	0	0	0	0
AC007163.10	0.0847148	0	0	0	0	0	0	0	0	0	0	0	0	0	0	0	0	0	0	6.10308	0	0	0	1.36477	0	0	0	0	0	0	0	0	0	0	0	0	0	0	0	0	0	0	0	0	0	0	0
AC007163.11	0	0	0	0	0	0	0	0	0	0	0	0	0	0	0	0	0	3.31427	0	0	0	0	0	0	0	0	0	0	0	0	0	0	0	0	0	0	0	0	0	0	0	0	0	0	0.225929	0	0
AC007163.2	0	0	0	0	0	0	0	0	0	0	0	0	0	0	0	0	0	0	0	0	0	0	0	0	0	0	0	0	0	0	0	0	0	0	0	0	0	0	0	0	0	0	0	0	0	0	0
AC007163.3	0	0	0	0	0	0	0.365879	0	0	0	0	0	0	0	0	0	0	6.62854	5.4592	12.2062	0	1.70625	0	8.18863	0	0	0	0	0	0	0	0	1.41368	0	0	0	0	0	0	0	0	0	0	0	0.225929	0	0.828706
AC007163.6	0.593004	0.914267	1.63009	0	0.935865	0	0.365879	0.879282	2.52368	0	0	0	0	1.08647	0.870807	1.99403	0.885528	3.31427	2.7296	0	0	3.41251	0.456313	0	0	2.03623	0.927018	0	1.31808	1.27982	1.64225	0	0.706842	0.353687	0.524578	0	3.64918	2.66623	0	0	1.39934	0	0.539544	0.967093	0	0	4.14353
AC007163.8	0.0847148	0	0	0	0	0	0	0	0	0	0	0	0	0	0	0	0	3.31427	0	6.10308	0	0	0	0	0	0	0	0	0	0	0	0	0.706842	0	0	0	0	0	0	0	0	0	0	0	0	0	0
AC007163.9	0.0847148	0	0	0	0	0	0	0	0	0	0	0	0	0	0	0	0	0	0	0	0	1.70625	0	0	0	0	0	0	0	0	0	0	0	0	0	0	0	0	0	0	0	0	0	0	0	0	0
AC007179.1	0	0	0	0	0	0	0	0	0	0	0	0	0	0	0	0	0	3.31427	0	0	0	0	0	0	0	0	0	0	0	0	0	0	0	0	0	0	0	0	0	0	0	0	0	0	0	0	0
AC007179.2	0	0	0	0	0	0	0	0	0	0	0	0	0	0	0	0	0	0	0	0	0	0	0	0	0	0	0	0	0	0	0	0	0	0	0	0	0	0	0	0	0	0	0	0	0	0	0
AC007182.6	0	0	0	0	0	0	0	0	0	0	0	0	0	0.217295	0.435403	0.199403	0	0	8.1888	0	0	1.70625	0.456313	1.36477	5.70452	0	0	0	0	0	0	0	0	0	0	0	0	0	0	0.524227	0.699671	0	0	0	0	0	0
AC007191.4	1.94844	2.7428	0.543365	2.1923	0.935865	0.846806	1.8294	2.26101	0.504736	2.54622	26.5571	0.434882	6.80487	1.30377	0.435403	0.997013	0	16.5713	8.1888	36.6185	2.12967	10.2375	1.36894	5.45909	11.409	0.509059	4.63509	0	0	3.41286	0.410563	1.26878	3.53421	4.59792	0.262289	1.63975	10.9475	0.888742	0.791149	0	1.39934	4.4134	0.89924	1.93419	2.03337	2.97335	4.14353
AC007192.6	0	0	0	0	0	0	0	0	0	0	0	0	0	0	0	0	0	0	0	0	0	0	0	0	0	0	0	0	0	0	0	0	0	0	0	0	0	0	0	0	0	0	0	0	0	0	0
AC007193.10	0	0	0	0	0	0	0	0	0	0	0	0	0	0	0	0	0	0	0	12.2062	0	0	0	0	0	0	0	0	0	0	0	0	0	0	0	0	0	0	0	0	0	0	0.179848	0	0.903718	0.247779	0
AC007193.6	0	0	0	0	0	0	0	0	0	0	0	0	0	0	0	0	0	0	0	0	0	0	0	0	0	0	0	0	0	0	0	0	0	0	0	0	0	0	0	0	0	0	0	0	0	0	0
AC007193.8	0	0	0	0	0	0	0	0	0	0	0	0	0	0	0	0	0	0	0	0	0	0	0	0	0	0	0	0	0	0	0	0	0	0	0	0	0	0	0	0	0	0	0	0	0	0	0
AC007193.9	0	0	0	0	0	0	0	0	0	0	0	0	0	0	0	0	0	0	0	0	0	0	0	0	0	0	0	0	0	0	0	0	0	0	0	0	0	0	0	0	0	0	0	0	0	0	0
AC007204.2	0	0	0	0	0	0	0	0	0	0	0	0	0	0	0	0	0.885528	0	0	0	0	0	0	0	0	0	0	0	0	0	0	0	0	0	0	0	0	0	0	0	0	0	0	0	0	0	0
AC007204.3	0	0	0	0	0	0	0	0	0	0	0	0	0	0	0	0	0	0	2.7296	0	0	0	0	0	0	0	0	0	0	0	0	0	0	0	0	0	0	0	0	0	0	0	0	0	0	0	0
AC007216.1	0	0	0	0	0	0	0	0	0	0	0	0	0	0	0	0	0	0	0	0	0	0	0	0	0	0	0	0	0	0	0	0	0	0	0	0	0	0	0	0	0	0	0	0	0	0	0
AC007224.1	0	0	0	0	0	0	0	0	0	0	0	0	0	0	0	0	0	0	0	0	0	0	0	0	0	0	0	0	0	0	0	0	0	0	0	0	0	0	0	0	0	0	0	0	0	0	0
AC007228.11	0.931863	0	0.543365	0	0	0	0.365879	0.251224	0	0.84874	0	0.434882	0	0	0	0	0	3.31427	2.7296	0	1.06483	0	0.912627	2.72954	0	0	0	0	0	0	0	0.634392	0.706842	0	1.04916	0	0	0	0	0	0.699671	0	0.179848	0	0.451859	0	0
AC007228.5	0	0	0	0	0	0	0	0	0	0	0	0	0	0	0.435403	0	0	0	0	0	0	6.82502	0	0	0	0	0.927018	0	0	0	0	0	0	0	0.786867	0	0	0	0	0	0.699671	0	0	0	0	0	0
AC007228.8	0	0	0	0	0	0	0	0	0	0	0	0	0	0	0	0	0	0	0	0	0	0	0	0	0	0	0	0	0	0	0	0	0	0	0	0	0	0	0	0	0	0	0	0	0	0	0
AC007228.9	0.0847148	0.457133	0	0	0	0	0	0	0	0	0	0.434882	0	0	0	0	0	3.31427	2.7296	36.6185	0	6.82502	0.456313	6.82386	0	0	0	0	0	0	0.410563	0.634392	0.706842	0	0.262289	0	0	0	0	0	0.699671	0	0	0	0	0	0
AC007229.3	0	0	0	0	0	0	0	0	0	0	0	0	0	0	0	0.199403	0.885528	3.31427	0	6.10308	0	5.11876	0	1.36477	0	0	0	0	0	0	0	0	0	0	0	0	0	0	1.5823	0	0	0	0	0	0	0	0
AC007237.2	0.16943	0	0	0	0	0	0	0	0	0	0	0	0	0	0	0.199403	0	0	2.7296	0	0	1.70625	0	1.36477	0	0	0	0	0.659042	0	0.410563	0	0	0.353687	0	0	0	0	0	0	0	0.735567	0	0	0.225929	0	0
AC007238.1	0.0847148	0	0	0	0	0.423403	0.365879	1.00489	0.504736	1.69748	0	0.869763	13.6097	0.217295	0.435403	0.997013	1.77106	9.94281	0	18.3092	0	1.70625	0	2.72954	0	0.509059	0.927018	0	0.659042	0	0	0	2.12053	1.76843	2.09831	0.819875	0	0	0.791149	1.04845	0.699671	0.735567	0.539544	1.93419	0	0.247779	0
AC007241.1	0	0	0	0	0	0	0	0	0	0	0	0	0	0	0	0	0	0	0	0	0	0	0	0	0	0	0	0	0	0	0	0	0	0	0	0	0	0	0	0	0	0	0	0	0	0	0
AC007242.1	0	0	0	0	0	0	0	0	0	0	0	0	0	0	0	0	0	0	0	0	0	0	0	0	0	0	0	0	0	0	0	0	0	0	0	0	0	0	0	0	0	0	0	0	0	0	0
AC007246.3	3.04973	3.65707	2.71682	0	2.8076	3.81063	2.92703	4.2708	6.56157	5.09244	53.1142	4.34882	0	3.69401	6.09565	6.18148	1.77106	29.8284	30.0256	91.5462	2.12967	15.3563	7.30101	1.36477	5.70452	3.56341	1.85404	9.90785	3.95425	3.41286	8.62182	7.61271	7.06842	5.65898	7.0818	5.73912	0	5.33245	2.37345	5.24227	5.59737	0	5.39544	3.86837	1.80744	5.9467	0.828706
AC007248.7	0.0847148	0	0	0	0	0	0	0	0	0	0	0	0	0	0	0	0	0	0	0	0	0	0.912627	10.9182	0	0	0	0	0	1.27982	0	0	0	0	0	0	0	0	0	0	0	0	0	0	0	0	0
AC007249.3	0	0	0	0	0	0	0	0	0	0	0	0	0	0	0	0	0	0	0	0	0	0	0	1.36477	0	0	0	0	0	0	0	0	0	0	0	0	0	0	0	0	0	0	0	0	0	0	0
AC007250.4	0	0	0	0	0	0	0	0	0	0	0	0	0	0	0	0	0	3.31427	0	0	0	1.70625	0	5.45909	0	0	0	0	0	0	0	0	0	0	0	0	0	0	0	0	0	0	0	0	0	0	0
AC007251.2	0	0	0	0	0	0	0	0	0	0	0	0	0	0	0	0	0	0	0	0	0	0	0	0	0	0	0	0	0	0	0	0	0	0	0	0	0	0	0	0	0	0	0	0	0	0.247779	0
AC007253.1	0	0	0	0	0	0	0	0	0	0	0	0	0	0	0	0	0	0	2.7296	0	0	0	0.456313	0	0	0	0	0	0	0	0	0	0	0	0	0	0	0	0	0	0	0	0	0	0	0	0
AC007255.8	0	0	0	0	0	0	0	0	0	0	0	0	0	0	0	0.199403	0	9.94281	0	12.2062	0	0	0.912627	1.36477	0	0	0	0	0	0	0	0	0	0	0	0	0	0	0	0	0.699671	0	0	0	0.225929	0	0
AC007256.5	1.10129	0.914267	0.543365	0	1.4038	2.54042	0.365879	0.879282	0.504736	1.69748	0	0	0	1.52106	0.870807	0.398805	0.885528	3.31427	10.9184	6.10308	1.06483	11.9438	2.28157	2.72954	5.70452	0.509059	3.70807	3.30262	1.97713	1.27982	0	0	2.12053	0.707373	1.57373	0	0	0.888742	2.37345	3.66959	0	0	2.51787	0	0.677788	1.48667	0
AC007271.3	0	0	0	0	0	0	0	0	0	0	0	0	0	0	0	0	0	0	0	0	0	0	0	0	0	0	0	0	0	0.426607	0	0	0	0	0	0	0	0	0	0	0	0	0	0	0	0	0
AC007272.3	0.0847148	0	0	0	0	0	0	0	0	0	0	0.434882	0	0	0	0	0	0	0	0	0	0	0	0	0	0	0	0	0	0	0	0	0	0	0	0	0	0	0	0	0	0	0	0	0	0	0
AC007274.2	0	0	0	0	0	0	0	0	0	0	0	0	0	0	0	0	0	3.31427	0	0	0	0	0	0	0	0	0	0	0	0	0	0	0	0	0	0	0	0	0	0	0	0	0	0	0	0	0
AC007274.5	0	0	0	0	0	0	0	0	0	0	0	0	0	0	0	0	0	0	0	0	0	0	0	0	0	0	0	0	0	0	0	0	0	0	0	0	0	0	0	0	0	0	0	0	0	0	0
AC007277.3	0	0	0	0	0	0	0	0	0.504736	0	0	0	0	0	0	0	0	0	0	18.3092	0	1.70625	0	4.09432	0	0	0	0	0	0	0	0	0	0	0	0	0	0.888742	0	0	0	0	0	0	0	0	0
AC007278.2	0.0847148	0	1.08673	0	0.467933	0	1.46352	0.879282	0	1.69748	0	0	0	2.60754	0	0.598208	1.77106	6.62854	2.7296	0	1.06483	1.70625	2.28157	5.45909	22.8181	4.58153	4.63509	0	6.59042	3.41286	3.69506	1.90318	2.12053	1.41475	1.57373	0.819875	0	0	0	1.04845	0	0.735567	0.539544	0.967093	11.5224	6.44225	6.62965
AC007278.3	1.27072	2.28567	1.08673	2.1923	3.27553	0	7.31758	3.64274	1.51421	2.54622	0	1.30465	20.4146	7.17073	2.61242	6.18148	0	3.31427	54.592	36.6185	2.12967	30.7126	3.65051	21.8363	17.1136	9.16306	8.34316	9.90785	0.659042	12.3716	14.3697	0.634392	2.12053	5.3053	0.262289	0	0	0.888742	0	0	0	2.94227	3.77681	19.3419	39.5377	20.5657	23.2038
AC007279.1	0	0	0	0	0	0	0	0	0	0	0	0	0	0	0	0	0	0	0	0	0	0	0	0	0	0	0	0	0	0	0	0	0	0	0	0	0	0	0	0	0	0	0	0	0	0	0
AC007279.2	0	0.457133	0	0	0.467933	0	0	0.125612	0	0	0	0	0	0.217295	0	0	0.885528	3.31427	2.7296	6.10308	0	5.11876	0.912627	5.45909	0	0	0	0	0	0	0	0	0	0	0	2.45962	0	0.888742	0.791149	0.524227	0	0	0.179848	0	0.225929	0	0
AC007282.6	0	0	0	0	0	0	0	0	0	0	0	0	0	0	0	0	0	9.94281	0	0	0	1.70625	0	0	0	0	0	0	0	0	0	0	0	0	0	0	0	0	0	0	0	0	0	0	0	0	0
AC007283.4	0.508289	0.914267	0	0	2.33966	0	0.365879	0.628059	0	0	0	0	0	0.217295	0.435403	0.79761	0	0	0	0	0	0	0.912627	0	0	0.509059	0	0	0	0.426607	0.410563	0.634392	0	1.41475	0.524578	0	0	0	0	0	0.699671	2.94227	0	0	0	0	1.65741
AC007283.5	0	0	0	0	0	0	0	0	0	0	0	0	0	0	0	0	0	0	0	0	0	0	0	0	0	0	0	0	0	0	0	0	0	0	0	0	0	0	0	0	0	0	0	0	0	0	0
AC007285.1	0	0	0	0	0	0	0	0	0	0	0	0	0	0	0	0	0	0	0	0	0	0	0	0	0	0	0	0	0	0	0	0	0	0	0	0	0	0	0	0	0	0	0	0	0	0	0
AC007285.6	0	0	0	0	0.467933	0	0	0.125612	0	0	0	0	0	0	0	0	0	0	0	0	0	0	0	4.09432	0	0	0.927018	0	0	0	0	0	0	0	0	0.819875	0	0	0	0	0	0.735567	0	0.967093	0	0	0
AC007285.7	0	0	0	0	0	0	0	0.251224	0	0	0	0	0	0	0	0	0	0	8.1888	0	0	0	0	0	0	0	0.927018	0	0	0	0	0	0	0	0	0	0	0	0	0	0	0	0	0	0	0.247779	0
AC007292.3	0.762434	0.457133	0.543365	2.1923	0	0.846806	0	0.125612	0.504736	0.84874	0	0.434882	0	0.869179	0.435403	0.79761	0	0	27.296	12.2062	0	3.41251	0.456313	1.36477	0	0	0	0	0	0	0	0.634392	4.94789	0	0	0	0	0.888742	0	2.09691	0	0.735567	0.359696	0	0.225929	0	0
AC007292.4	0	0	0	0	0	0	0	0	0	0	0	0	0	0	0.870807	0	0	0	0	6.10308	0	0	0	0	0	1.52718	0	0	0	0	0	0	0	0	0	0	0	0	0	0	0	0	0	0	0	0	0
AC007292.6	0.593004	0	0	0	0	0.423403	0.365879	0.125612	2.01894	0.84874	0	0	0	0.217295	0	0.598208	0	0	0	0	0	0	0.456313	2.72954	0	0	3.70807	0	0.659042	0	0	0.634392	0	0.353687	0.262289	0	0	0	0	0.524227	0	0	0.719392	0.967093	0.451859	0	0
AC007292.7	0	0	0	0	0	0	0	0	0	0	0	0	0	0	0	0	0	0	2.7296	0	0	0	0	1.36477	0	0	0	0	0	0	0	0	0	0	0	0	0	0	0	0	0	0	0	0	0	0	0
AC007304.1	0	0	0	0	0	0	0	0	0	0	0	0	0	0	0	0	0	0	0	0	0	0	0	0	0	0	0	0	0	0	0	0	0	0	0	0	0	0	0	0	0	0	0	0	0	0	0
AC007308.6	0.931863	0.457133	0.543365	0	0	0.423403	1.8294	1.13051	1.00947	2.54622	0	0.869763	6.80487	1.08647	2.17702	0.79761	0	0	27.296	12.2062	1.06483	3.41251	0	5.45909	5.70452	3.56341	0.927018	3.30262	0.659042	0.426607	0.410563	0.634392	2.82737	0.707373	0.524578	0	3.64918	2.66623	0	0.524227	0.699671	1.47113	0.539544	0.967093	2.03337	1.73445	0
AC007308.7	0	0	0	0	0	0	0	0	0	0	0	0	0	0	0	0	0	0	0	0	0	0	0	0	0	0	0	0	0	0	0	0	0	0	0	0	0	0	0	0	0	0	0	0	0	0	0
AC007312.3	0	0	0	0	0	0	0	0	0.504736	0	0	0	0	0	0	0	0	0	8.1888	18.3092	0	8.53127	0	0	0	0	0	0	0	0	0	0	0.706842	0	0	0.819875	0	0	0	0	0	0	0	0.967093	0	0	0
AC007317.1	0	0	0	0	0	0	0	0	0	0	0	0	0	0	0	0	0	0	5.4592	0	0	0	0	5.45909	0	0	0	0	0	0	0	0	0	0.707373	0	0	0	0	0	0	0	0	0	0	0	0	0
AC007318.5	0.254145	0	0	2.1923	0.467933	0	0.365879	0.125612	0.504736	0	0	1.30465	0	0	1.30621	0.79761	0	3.31427	0	0	0	1.70625	0.912627	0	0	0	0	0	0.659042	0	2.46338	0	2.12053	0.707373	0.262289	0.819875	0	2.66623	0.791149	0.524227	1.39934	0.735567	0	0.967093	0	0.495558	0
AC007319.1	2.96502	1.3714	4.34692	0	5.61519	0.846806	0.731758	3.14029	1.51421	1.69748	0	3.04417	0	3.25942	2.17702	1.99403	7.08423	19.8856	5.4592	6.10308	9.58351	1.70625	3.19419	0	0	4.07247	1.85404	6.60523	6.59042	5.11929	4.92675	9.51588	2.12053	8.13479	7.86867	2.45962	3.64918	7.10994	7.91149	2.09691	6.29704	5.14897	3.41711	1.93419	3.38894	7.92893	5.80095
AC007322.1	0	0	0	0	0	0	0	0	0	0	0	0	0	0	0	0	0	0	0	0	0	0	0	0	0	0	0	0	0	0	0	0	0	0	0	0	0	0	0	0	0	0	0	0	0	0	0
AC007322.3	0	0	0	0	0	0	0	0	0	0	0	0	0	0	0	0	0	0	0	0	0	0	0	0	0	0	0	0	0	0	0	0	0	0	0	0	0	0	0	0	0	0	0	0	0	0	0
AC007322.5	0	0	0	0	0	0	0	0	0	0	0	0	0	0	0	0	0	0	0	0	0	0	0	0	0	0	0	0	0	0	0	0	0	0	0	0	0	0	0	0	0	0	0	0	0	0	0
AC007322.7	0	0	0	0	0	0	0	0	0	0	0	0	0	0	0	0	0	0	0	0	0	0	0	0	0	0	0	0	0	0	0	0	0	0	0	0	0	0	0	0	0	0	0	0	0	0	0
AC007325.1	0	0	0	0	0	0	0	0	0	0	0	0	0	0	0	0	0	0	0	0	0	1.70625	0.456313	0	0	0	0	0	0	0	0	0	0	0	0	0	0	0	0	0	0	0	0	0	0	0	0
AC007325.2	0	0	0	0	0	0	0	0	0	0	0	0	0	0	0	0	0	0	0	0	0	0	0	0	0	0	0	0	0	0	0	0	0	0	0	0	0	0	0	0	0	0	0	0	0	0	0
AC007326.1	0	0	0	0	0	0	0	0	0	0	0	0	0	0	0	0	0	0	0	0	0	0	0	0	0	0	0	0	0	0	0	0	0	0	0	0	0	0	0	0	0	0	0	0	0	0	0
AC007326.10	0	0	0	0	0	0	0	0	0	0	0	0	6.80487	0	0	0	0	6.62854	40.944	122.062	0	22.1813	1.36894	21.8363	17.1136	0	0.927018	0	0	0	0	0	0.706842	0	0	3.2795	0	0	0	0	0	0.735567	0	0	0	0	0
AC007326.9	0	0	0	0	0	0	0	0	0	0	0	0	0	0	0	0	0	0	0	0	0	1.70625	0	0	0	0	0	0	0	0	0	0	0	0	0	0	0	0	0	0	0	0	0	0	0	0	0
AC007327.5	0	0	0	0	0	0	0	0	0	0	0	0	0	0	0	0	0	0	0	0	0	1.70625	0	0	0	0	0	0	0	0	0	0	0	0	0	0	0	0	0	0	0	0	0	0	0	0	0
AC007327.6	0	0	0	0	0.467933	0	0	0	0	0	0	0	0	0	0	0	0	0	0	0	0	0	0	0	0	0	0	0	0	0	0	0	0.706842	0	0	0	0	0	0.791149	0	0	0	0	0	0	0	0
AC007333.1	0	0	0	0	0	0	0	0	0	0	0	0	0	0	0	0	0	0	0	0	0	0	0	0	0	0	0	0	0	0	0	0	0	0	0	0	0	0	0	0	0	0	0	0	0	0	0
AC007339.1	0	0	0	0	0	0	0	0	0	0	0	0	0	0	0	0	0	0	0	0	0	0	0	0	0	0	0	0	0	0	0	0	0	0	0	0	0	0	0	0	0	0	0	0	0	0	0
AC007339.2	0	0	0	0	0	0	0	0	0	0	0	0	0	0	0	0	0	0	0	6.10308	0	0	0	0	0	0	0	0	0	0	0	0	0	0	0	0	0	0	0	0	0	0	0	0	0	0	0
AC007347.1	0	0	0	0	0	0	0	0	0	0	0	0	0	0	0	0	0	0	0	0	0	0	0	0	0	0	0	0	0	0	0	0	0	0	0	0	0	0	0	0	0	0	0	0	0	0	0
AC007349.4	0	0	0	0	0	0	0	0	0	0	0	0	0	0	0	0	0	0	0	0	0	1.70625	0	0	5.70452	0	0	0	0	0	0	0	0	0	0	0	0	0	0	0	0	0	0	0	0	0	0
AC007349.5	0.0847148	0	0	0	0	0	0	0	0	0	0	0	0	0	0	0	0	0	0	36.6185	0	3.41251	0.456313	2.72954	5.70452	0	0.927018	0	0	0	0	0	1.41368	0	0	0	0	0	0	0	0	0	0	0	0	0	0
AC007349.7	0	0	0	0	0	0	0	0	0	0	0	0	0	0	0	0	0	0	0	12.2062	0	0	0	0	0	0	0	0	0	0	0	0	0	0	0	0	0	0	0	1.04845	0	0	0	0	0	0.247779	0
AC007358.1	0	0	0	0	0	0	0	0	0	0	0	0	0	0	0	0	0	0	0	0	0	0	0	1.36477	0	0	0	0	0	0	0	0	0	0	0	0	0	0	0	0	0	0	0	0	0	0	0
AC007359.6	0	0	0	0	0	0	0	0	0	0	0	0	0	0	0	0	0	0	0	0	0	0	0	0	0	0	0	0	0	0	0	0	0	0	0	0	0	0	0	0	0	0	0	0	0	0	0
AC007362.3	0.0847148	0	0.543365	0	0	0.423403	0	0.251224	1.51421	0	0	0.434882	0	0	0	0.398805	0	3.31427	2.7296	0	1.06483	3.41251	0	4.09432	0	0.509059	0	0	0	0	0.410563	0.634392	0.706842	0	0	0	0	0.888742	0	0	0.699671	0	0	0	0	0.247779	0
AC007364.1	0	0	0	0	0	0	0	0	0	0	0	0	0	0	0	0	0	6.62854	5.4592	61.0308	0	10.2375	2.73788	4.09432	5.70452	0	0	0	0	0	0	0	0	0	0	0	0	0.888742	0	0	0.699671	0	0	0	0	0	0
AC007365.1	0	0	0	0	0	0	0	0	0	0	0	0	0	0.217295	0	0	0	0	8.1888	18.3092	0	1.70625	0	1.36477	0	0	0	0	0	0	0.410563	0	0	0	0	0	0	0	0	0	0	0	0	0	0	0	0
AC007365.2	0	0	0	0	0	0	0	0	0	0	0	0	0	0	0	0	0	0	0	0	0	0	0	0	0	0	0	0	0	0	0	0	0	0	0	0	0	0	0	0	0	0	0	0	0	0	0
AC007365.3	0	0	0	0	0	0	0	0	0	0	0	0	0	0	0.435403	0	0	0	0	18.3092	0	0	0	0	0	0	0	0	0	0	0	0	0	0	0	0.819875	0	0	0	0	2.09901	0	0	0	0.225929	0	0
AC007365.4	0	0	0	0	0.467933	0	0	0	0	0	0	0	0	0	0	0	0	3.31427	0	0	0	1.70625	0.456313	0	0	0	0	0	0	0	0	0	0	0	0	0	0	0	0	0	0	0	0	0	0	0	0
AC007367.1	0	0	0	0	0	0	0	0	0	0	0	0	0	0	0	0	0	0	0	0	0	0	0	0	0	0	0	0	0	0	0	0	0	0	0	0	0	0	0	0	0	0	0	0	0	0	0
AC007375.1	0	0	0	0	0	0	0	0	0	0	0	0	0	0	0	0	0	0	0	0	0	0	0	0	0	0	0	0	0	0	0	0	0	0	0	0	0	0	0	0	0	0	0	0	0	0	0
AC007381.1	0	0	0	0	0	0	0	0	0	0	0	0	0	0	0	0	0	0	0	0	0	0	0	0	0	0	0	0	0	0	0	0	0	0	0	0	0	0	0	0	0	0	0	0	0	0	0
AC007381.2	0	0	0	0	0	0	0	0	0	0	0	0	0	0.217295	0	0	0	3.31427	2.7296	24.4123	0	1.70625	0.456313	1.36477	5.70452	0	0	0	0	0	0	0	0	0	0	0	0	0	0	0	0	0	0	0	0	0	0
AC007381.3	0	0	0	0	0	0	0	0	0.504736	0	0	0	0	0	0	0	0	6.62854	10.9184	48.8246	0	18.7688	1.36894	1.36477	0	0	0	0	0	0	0	0	0.706842	0	0	0	0	0	0	0	1.39934	0	0	0	0	0	0
AC007383.3	0.0847148	0	0	0	0.467933	0.423403	0.365879	0.251224	0	0.84874	0	0	0	1.08647	0	0.997013	0	0	2.7296	0	0	0	0	1.36477	0	0.509059	0	0	0	0	0	0	0.706842	1.06106	0.262289	0	0	0	0	0	0	0	0	0.967093	0	0	0.828706
AC007383.4	0	0	0	0	0	0	0	0	0	0	0	0	0	0	0	0	0	0	0	0	0	0	0	0	0	0	0	0	0	0	0	0	0	0	0	0	0	0	0	0	0	0	0	0	0	0	0
AC007383.6	0	0	0	0	0	0	0	0	0	0	0	0	0	0	0	0	0	0	0	0	0	3.41251	0	0	0	0	0	0	0	0	0	0	0	0	0	0	0	0	0	0	0.699671	0	0	0	0	0	0
AC007384.1	0	0	0	0	0	0	0	0	0	0	0	0	0	0	0	0	0	0	0	0	0	0	0	0	0	0	0	0	0	0	0	0	0	0	0	0	0	0	0	0	0	0	0	0	0	0	0
AC007386.2	0.16943	0	0.543365	0	0	0	0	0	0	0	0	0	13.6097	0.43459	0	0.199403	0	13.2571	13.648	18.3092	0	10.2375	0.456313	2.72954	5.70452	0.509059	0	0	0.659042	0	0	0	0.706842	0	0	0.819875	0	0	0	0	0.699671	0	0	0	0	0	0.828706
AC007386.3	0	0	0	0	0	0	0	0	0	0	0	0	0	0	0	0	0	0	0	12.2062	0	1.70625	0	0	0	0.509059	0	0	0	0	0	0	0.706842	0	0	0	3.64918	0	0	0	0	0	0	1.93419	0.451859	0.495558	0
AC007386.4	0.16943	0.914267	0.543365	0	0.467933	0	0	3.51713	1.51421	1.69748	0	0	0	0	0	2.39283	0	9.94281	21.8368	24.4123	0	13.65	1.36894	0	0	0.509059	0	0	0	0.426607	0	0.634392	0.706842	1.76843	0.524578	0	0	0	0	0	0	0	0	0	0	0	0
AC007387.2	0	0	0	0	0	0	0	0	0	0	0	0	0	0	0	0	0	0	0	0	0	0	0	0	0	0	0	0	0	0	0	0	0	0	0	0	0	0	0	0	0	0	0	0	0	0	0
AC007389.1	0	0	0	0	0	0	0	0	0	0	0	0	0	0.217295	0	0	0	6.62854	21.8368	18.3092	0	3.41251	0	0	0	0	0	0	0	0.853215	0	0	0	0	0	0	0	0	0	0	0	0	0	0	0	0	0
AC007389.2	0	0	0	0	0	0	0	0.251224	0	0	0	0	0	0	0	0	0	0	0	12.2062	0	0	0	0	0	0	0	0	0	0	0	0	0	0	0	0	0	0	0	0	0	0	0	0	0	0	0
AC007389.3	0	0	0	0	0.467933	0	0	0.125612	0	0.84874	0	0	0	0	0.870807	0	0	9.94281	5.4592	36.6185	0	3.41251	0	2.72954	0	0.509059	0	0	0	0	0	0	0	0.353687	0	0	3.64918	0	0	0	0	0	0.179848	0	0	0	0
AC007389.4	0	0	0	0	0	0	0	0	0	0	0	0	0	0	0	0	0	0	0	0	0	0	0	0	0	0	0	0	0	0	0	0	0	0	0	0	0	0	0	0	0	0	0	0	0	0	0
AC007390.4	0	0	0	0	0	0	0	0	0	0	0	0	0	0	0	0	0	0	0	0	0	0	0	0	0	0	0	0	0	0	0	0	0	0	0	0	0	0	0	0	0	0	0	0	0	0	0
AC007391.2	0	0	0	0	0	0	0	0	0	0	0	0	0	0	0	0	0	0	0	0	0	0	0	1.36477	0	0	0	0	0	0	0	0	0	0	0	0	0	0	0	0	0	0	0	0	0	0	0
AC007392.3	0	0	0	0	0	0	0	0	0	0	0	0	0	0	0	0	0	3.31427	2.7296	12.2062	0	1.70625	0	0	0	0	0	0	0	0	0	0	0	0.353687	0	0	0	0	0	0	0	0	0	0	0	0	0
AC007392.4	0	0	0	0	0	0	0	0	0	0	0	0	0	0	0	0	0	0	10.9184	6.10308	0	5.11876	0	0	0	0	0	0	0	0	0	0	0	0.353687	0	0	0	0	0	0	0	0	0	0	0	0	0
AC007394.3	0	0	0	0	0	0	0	0	0	0	0	0	0	0	0	0	0	0	0	0	0	1.70625	0	0	0	0	0	0	0	0	0	0	0	0	0	0	0	0	0	0	0.699671	0	0	0	0	0	0
AC007395.3	0	0	0	0	0	0	0	0	0	0	0	0	0	0	0	0	0	0	2.7296	6.10308	0	0	0.456313	2.72954	0	0	0	0	0	0	0	0	0	0	0	0	0	0	0	0	0	0	0	0	0	0	0
AC007395.4	0.0847148	0	0	0	0	0	0	0	0	0	0	0	0	0	0	0	0	3.31427	0	0	0	1.70625	0	1.36477	0	0	0	0	0	0	0	0	0	0	0	0	0	0	0	0	0	0	0	0	0	0	0
AC007402.1	0	0	0	0	0	0	0	0	0	0	0	0	0	0	0	0	0	0	0	0	0	0	0	0	0	0	0	0	0	0	0	0	0	0	0	0	0	0	0	0	0	0	0	0	0	0	0
AC007403.1	0	0	0	0	0	0	0	0	0	0	0	0	0	0	0	0	0	0	0	0	0	0	0	0	0	0	0	0	0	0	0	0	0	0	0	0	0	0	0	0	0	0	0	0	0	0	0
AC007403.2	0.16943	0	0	0	0	0	0	0.125612	0.504736	0	0	0	0	0	0	0	0	0	0	0	0	0	0	1.36477	0	0	0	0	0	0	0	0	0	0	0.262289	0	0	0	0	0	0	0	0	0	0	0	0
AC007403.3	0	0	0	0	0	0	0	0	0	0	0	0	0	0	0	0	0	0	5.4592	6.10308	0	0	1.36894	0	0	0	0	0	0	0	0	0	0	0	0	0	0	0	0	0	0	0	0	0	0	0	0
AC007405.4	0.0847148	0	0	0	0.935865	1.27021	0	1.50734	2.01894	0	0	1.30465	0	0.217295	0	1.39582	0	13.2571	10.9184	30.5154	2.12967	10.2375	0.456313	4.09432	5.70452	0.509059	0.927018	3.30262	2.63617	0.853215	2.46338	0	0.706842	0	0.262289	0	3.64918	3.55497	0	0.524227	0	0.735567	0.719392	0	0.225929	0.991116	0
AC007405.6	0.423574	0	0	0	0	0	0	0.628059	0.504736	7.63866	0	1.30465	0	0	0.435403	0.79761	0	3.31427	2.7296	12.2062	1.06483	1.70625	0	1.36477	0	0.509059	0	0	0	0	1.23169	0	0	2.47581	0.524578	0	0	4.44371	0.791149	0	0	2.2067	1.25894	0	0.225929	0.247779	1.65741
AC007405.8	0	0	0	0	0	0	0	0	0	0	0	0	0	0	0	0	0	3.31427	0	6.10308	0	3.41251	0	1.36477	0	0	0	0	0	0	0	0	0	0	0	0	0	0	0	0	0	0	0	0	0	0	0
AC007422.1	0	0	0	0	0	0	0	0	0	0	0	0	0	0	0	0	0	0	2.7296	12.2062	0	5.11876	0	1.36477	0	0	0	0	0	0	0	0	0	0	0	0	0	0	0	0	0	0	0	0	0	0	0
AC007435.1	0	0	0	0	0	0	0	0	0	0	0	0	0	0	0	0	0	0	0	0	0	0	0	0	0	0	0	0	0	0	0	0	0	0	0	0	0	0	0	0	0	0	0	0	0	0	0
AC007436.1	0	0	0	0	0	0	0	0	0	0	0	0	0	0	0	0	0	0	0	0	0	0	0	0	0	0	0	0	0	0	0	0	0	0	0	0	0	0	0	0	0	0	0	0	0	0	0
AC007450.1	0	0	0	0	0	0	0	0	0	0	0	0	0	0	0	0	0	0	0	0	0	0	0	1.36477	0	0	0	0	0	0	0	0	0	0	0	0	0	0	0	0	0	0	0	0	0	0	0
AC007461.2	0	0	0	0	0	0	0	0	0	0	0	0	0	0	0	0	0	6.62854	13.648	30.5154	0	11.9438	0	0	0	0	0	0	0	0	0	0	0.706842	0	0	0	0	0	0	0	0	0	0	0	0	0	0
AC007463.2	0	0	0	0	0	0	0	0	1.51421	0	0	0	0	0	0	0	0	3.31427	0	24.4123	0	0	0	0	0	0	0	0	0	0	0	0	0	0	0	0	0	0	0	0	0	0	0	0	0	0	0
AC007486.1	0	0	0	0	0	0	0	0	0	0	0	0	0	0	0	0	0	0	0	0	0	0	0	0	0	0	0	0	0	0	0	0	0	0	0	0	0	0	0	0	0	0	0	0	0	0	0
AC007511.1	0	0	0	0	0	0	0	0	0	0	0	0	0	0	0	0	0	0	0	0	0	0	0	0	0	0	0	0	0	0	0	0	0	0	0	0	0	0	0	0	0	0	0	0	0	0	0
AC007528.1	0	0	0	0	0	0	0	0	0	0	0	0	0	0	0	0	0	0	0	0	0	0	0	0	0	0	0	0	0	0	0	0	0	0	0	0	0	0	0	0	0	0	0	0	0	0	0
AC007528.2	0	0	0	0	0	0	0	0	0	0	0	0	0	0	0	0	0	0	0	0	0	0	0	0	0	0	0	0	0	0	0	0	0	0	0	0	0	0	0	0	0	0	0	0	0	0	0
AC007535.1	0	0	0	0	0	0	0	0	0	0	0	0	0	0	0	0	0	0	0	0	0	0	0	0	0	0	0	0	0	0	0	0	0	0	0	0	0	0	0	0	0	0	0	0	0	0	0
AC007551.1	0	0	0	0	0	0	0	0	0	0	0	0	0	0	0	0	0	0	0	0	0	0	0	0	0	0	0	0	0	0	0	0	0	0	0	0	0	0	0	0	0	0	0	0	0	0	0
AC007551.2	0	0	0	0	0	0	0	0	0	0	0	0	0	0	0	0	0	6.62854	0	42.7215	0	1.70625	0	1.36477	0	0	0	0	0	0	0	0	0	0	0	0	0	0	0	0	0	0	0	0	0	0	0
AC007556.3	0	0	0	0	0	0	0	0	0	0	0	0	0	0	0	0	0	0	0	0	0	5.11876	0	0	0	0	0	0	0	0	0	0	0	0	0	0	0	0.888742	0	0	0	0	0	0	0	0	0
AC007557.1	0	0	0	0	0	0	0	0	0	0	0	0	0	0	0	0	0	0	0	0	0	0	0	0	0	0	0	0	0	0	0	0	0	0	0	0	0	0	0	0	0	0	0	0	0	0	0
AC007557.2	0	0	0	0	0	0	0	0	0	0	0	0	0	0	0	0	0	0	8.1888	18.3092	1.06483	1.70625	0.456313	6.82386	0	0	0.927018	0	0	0	0	0	0	0	0	1.63975	0	0.888742	0	0	0	0	0	0	0	0	0
AC007557.3	0	0	0	0	0	0	0	0	0	0	0	0	0	0	0	0	0	3.31427	2.7296	6.10308	0	1.70625	0	0	0	0	0	0	0	0	0	0	0	0	0	0	0	0	0	0	0	0	0	0	0	0	0
AC007557.4	0	0	0	0	0	0	0	0	0	0	0	0	0	0	0	0	0.885528	3.31427	5.4592	6.10308	0	3.41251	0	0	0	0	0	0	0	0	0	0	0	0	0	0	0	0	0	0	0	0	0	0	0	0	0
AC007557.5	0	0	0	0	0	0	0	0	0	0	0	0	0	0	0	0	0	0	0	0	0	0	0	0	0	0	0	0	0	0	0	0	0	0	0	0	0	0	0	0	0	0	0	0	0	0	0
AC007559.1	0	0	0	0	0	0	0	0	0	0	0	0	0	0	0	0	0	0	0	0	0	0	0.456313	1.36477	0	0	0	0	0	0	0	0	0	0	0	0	0	0	0	0	0	0	0	0	0	0	0
AC007560.1	0	0	0	0	0	0	0	0	0	0	0	0	0	0	0	0	0	0	0	0	0	0	0	4.09432	0	0	0	0	0	0	0	0	0	0	0	0	0	0	0	0	0	0	0	0	0	0	0
AC007560.2	0	0	0	0	0	0	0	0	0	0	0	0	0	0	0	0	0	0	0	0	0	0	0	0	0	0	0	0	0	0	0	0	0	0	0	0	0	0	0	0	0	0	0	0	0	0	0
AC007562.1	0	0	0	0	0	0	0	0	0	0	0	0	0	0	0	0	0	0	0	0	0	0	0	0	0	0	0	0	0	0	0	0	0	0	0	0	0	0	0	0	0	0	0	0	0	0	0
AC007563.1	0	0	0	0	0	0	0	0	0.504736	0	0	0	0	0	0	0	0	3.31427	24.5664	97.6492	0	6.82502	0.456313	2.72954	0	0	0	0	0	0	0	0	0.706842	0	0	0	0	0	0	0	0.699671	0	0	0	0	0	0
AC007563.3	0	0	0	0	0	0	0	0	0	0	0	0	0	0	0	0	0	0	0	12.2062	0	0	0	1.36477	0	0	0	0	0	0	0	0	0	0	0	0	0	0	0	0	0	0	0	0	0	0	0
AC007563.4	0	0	0	0	0	0	0	0	0	0	0	0	0	0	0	0	0	0	0	6.10308	0	1.70625	0.456313	0	0	0	0	0	0	0	0	0	0	0	0	0	0	0	0	0	0	0	0	0	0	0	0
AC007563.5	0	0	0	0	0	0	0	0	0	0	0	0	0	0	0	0	0	0	0	0	0	0	0	1.36477	0	0	0	0	0	0	0	0	0	0	0	0	0	0	0	0	0	0	0	0	0	0	0
AC007566.10	0.593004	0	1.63009	0	0.467933	0	1.09764	0.879282	1.51421	0	0	0.434882	0	1.08647	2.17702	0.398805	0	0	0	0	0	3.41251	2.73788	0	0	1.01812	0.927018	0	0.659042	1.70643	1.23169	0.634392	3.53421	1.76843	1.04916	0	3.64918	0	0.791149	0.524227	0.699671	0	0.89924	0	2.71115	0.495558	0
AC007567.1	0	0	0	0	0	0	0	0	0	0	0	0	0	0	0	0	0	0	2.7296	0	0	0	0	0	0	0	0	0	0	0	0	0	0	0	0	0	0	0	0	0	0	0	0	0	0	0	0
AC007568.1	0	0	0	0	0	0	0	0	0	0	0	0	0	0	0	0	0	3.31427	0	0	0	0	0	0	0	0	0	0	0	0	0	0	0	0	0	0	0	0	0	0	0	0	0	0	0	0	0
AC007611.1	0	0	0	0	0	0	0	0	0	0	0	0	0	0	0	0	0	0	0	0	0	0	0	0	0	0	0	0	0	0	0	0	0	0	0	0	0	0	0	0	0	0	0	0	0	0	0
AC007618.3	0.0847148	0.457133	0	0	0	0	0	0	0	0	0	0	0	0	0	0.199403	0	0	0	0	0	1.70625	0	1.36477	0	0	0	0	0	0	0	0	0	0.353687	0	0	0	0	0	0	0	0	0	0	0	0	0
AC007620.3	0	0	0	0	0	0	0	0	0	0	0	0	0	0	0	0	0	0	0	0	0	0	0	0	0	0	0	0	0	0	0	0	0	0	0	0	0	0	0	0	0	0	0	0	0	0	0
AC007631.1	0	0	0	0	0	0	0	0	0	0	0	0	0	0	0	0	0	0	0	0	0	0	0	0	0	0	0	0	0	0	0	0	0	0	0	0	0	0	0	0	0	0	0	0	0	0	0
AC007652.1	0	0	0	0	0	0	0	0	0	0	0	0	0	0	0	0	0	0	0	0	0	0	0	0	5.70452	0	0	0	0	0	0	0	0	0	0	0	0	0	0	0	0	0	0	0	0	0	0
AC007677.2	0	0	0	0	0	0	0	0	0	0	0	0	0	0	0	0	0	3.31427	0	6.10308	0	0	0	1.36477	0	0	0	0	0	0	0	0	0	0	0	0	0	0	0	0	0	0	0	0	0	0	0
AC007679.1	0	0	0	0	0	0	0	0	0	0	0	0	0	0	0	0	0	0	5.4592	0	0	0	0	0	0	0	0	0	0	0	0	0	0	0	0	0	0	0	0	0	0	0	0	0	0	0	0
AC007679.3	0	0	0	0	0	0	0	0	0	0	0	0	0	0	0	0	0	0	0	0	0	1.70625	0	0	0	0	0	0	0	0	0	0	0	0	0	0	0	0	0	0	0	0	0	0	0	0	0
AC007679.4	0	0	0	0	0	0	0	0	0	0	0	0	6.80487	0	0	0	0	0	0	6.10308	0	1.70625	0	0	0	0	0	0	0	0	0	0	0	0.353687	0	0	0	0	0	0	0	0	0	0	0.225929	0	0
AC007680.2	0	0	0	0	0	0	0	0	0	0	0	0	0	0	0	0	0	0	8.1888	6.10308	0	0	0	0	0	0	0	0	0	0	0	0	0	0	0	0	0	0	0	0	0	0	0	0	0	0	0
AC007682.1	0	0	0	0	0	0	0	0	0	0	0	0	0	0	0	0	0	13.2571	8.1888	30.5154	1.06483	3.41251	0.456313	1.36477	17.1136	0	0	0	0	0	0	0	0	0	0	0.819875	3.64918	0	0	0	0	0	0	0	0	0	0
AC007682.2	0	0	0	0	0	0	0	0	0	0	0	0	0	0	0	0	0	0	0	0	0	0	0	0	0	0	0	0	0	0	0	0	0	0	0	0	0	0	0	0	0	0	0	0	0	0	0
AC007682.3	0	0	0	0	0	0	0	0	0	0	0	0	0	0	0	0	0	0	0	0	0	0	0	0	0	0	0	0	0	0	0	0	0	0	0	0	0	0	0	0	0	0	0	0	0	0	0
AC007682.4	0	0	0	0	0	0	0	0	0	0	0	0	0	0	0	0	0	0	0	0	0	0	0	0	0	0	0	0	0	0	0	0	0	0	0	0	0	0	0	0	0	0	0	0	0	0	0
AC007731.1	0	0	0	0	0	0	0	0	0	0	0	0	0	0	0	0	0	0	0	0	0	0	0	0	0	0	0	0	0	0	0	0	0	0	0	0	0	0	0	0	0	0	0	0	0	0	0
AC007740.1	0	0	0	0	0	0	0	0	0	0	0	0	0	0	0	0	0	0	8.1888	48.8246	1.06483	0	0	6.82386	0	0	0	0	0	0	0	0	0.706842	0.353687	0	0	0	0	0	0	0	0	0	0	0	0	0
AC007742.3	0	0	0	0	0	0	0	0	0	0	0	0	0	0	0	0	0	0	0	0	0	0	0	0	0	0	0	0	0	0	0	0	0	0	0	0	0	0	0	0	0	0	0	0	0	0	0
AC007743.1	3.21916	6.857	2.17346	0	0	2.11702	0.365879	2.00979	1.51421	1.69748	0	0.869763	0	0.43459	0	0.79761	0	13.2571	27.296	36.6185	1.06483	1.70625	6.38839	6.82386	5.70452	0.509059	0	0	1.97713	4.26607	4.51619	6.34392	3.53421	4.59792	5.24578	2.45962	3.64918	5.33245	3.95575	1.57268	0.699671	2.94227	0.89924	0.967093	0.903718	0.247779	0.828706
AC007750.1	0	0	0	0	0	0	0	0	0	0	0	0	0	0	0	0	0	0	0	0	0	0	0	2.72954	0	0	0	0	0	0	0	0	0	0	0	0	0	0	0	0	0	0	0	0	0	0	0
AC007750.5	0.593004	0.457133	1.08673	0	0	0.423403	0.365879	0.502447	0	0	0	0	0	0.43459	0	0	0	3.31427	30.0256	61.0308	1.06483	10.2375	1.36894	4.09432	0	0	0	3.30262	0	0	0	0.634392	0.706842	0.353687	0	0.819875	0	0	0	0.524227	0	0	0	0	0	0.247779	0
AC007773.1	0	0	0	0	0	0	0	0	0	0	0	0	0	0	0	0	0	0	0	0	0	0	0	0	0	0	0	0	0	0	0	0	0	0	0	0	0	0	0	0	0	0	0	0	0	0	0
AC007773.2	0	0	0	0	0	0	0	0.251224	0	0	0	0.434882	0	0	0	0	0.885528	0	2.7296	6.10308	0	0	0	2.72954	5.70452	0	0	0	0	0	0	0	0	0	0	0	0	0.888742	0	0	0	0.735567	0	0	0	0	0
AC007787.2	0	0	0	0	0	0	0	0.376835	0	0	0	0	6.80487	0	0	0.199403	0	0	2.7296	18.3092	0	1.70625	0.456313	6.82386	0	0.509059	0	0	0.659042	0.426607	0.410563	0	0.706842	0	0	0	3.64918	0	0	0	0.699671	0	0.179848	0	0	0	0
AC007787.3	0.0847148	0	0	0	0	0	1.09764	0.125612	1.00947	0	0	0	0	0	2.17702	0	2.65659	0	0	30.5154	3.1945	0	0	1.36477	0	0	0	0	0	0	0	0	0	0	0	0.819875	3.64918	0	0	0	0	0	0.179848	0	0.225929	0.247779	0
AC007790.4	0.16943	0	0	0	0	0	0	0.125612	0	0	0	0	0	0.217295	0.435403	0	0	0	0	0	0	1.70625	0	0	0	0.509059	0	0	0	0.426607	0.410563	0	0	0.353687	0	0	0	0.888742	0	0	0.699671	0	0	0	0.225929	0.991116	0
AC007792.1	0	0	0	0	0	0	0	0	0	0	0	0	0	0	0	0	0	0	2.7296	0	0	3.41251	0	0	0	0	0	0	0	0	0	0	0.706842	0	0	0	0	0	0	0	0	0	0	0	0	0	0
AC007795.1	0	0	0	0	0	0	0	0	0	0	0	0	0	0	0	0	0	0	0	0	0	0	0	0	0	0	0	0	0	0	0	0	0	0	0	0	0	0	0	0	0	0	0	0	0	0	0
AC007796.1	0	0	0	0	0	0	0	0	0	0	0	0	0	0	0	0	0	6.62854	0	0	0	0	0	0	0	0	0	0	0	0	0	0	0	0	0	0	0	0	0	0	0	0	0	0	0	0	0
AC007842.1	0	0	0	0	0	0	0	0	0	0	0	0	0	0	0	0	0	0	0	0	0	0	0	0	0	0	0	0	0	0	0	0	0	0	0	0	0	0	0	0	0	0	0	0	0	0	0
AC007842.2	0	0	0	0	0	0	0	0	0	0	0	0	0	0	0	0	0	0	0	0	0	0	0	0	0	0	0	0	0	0	0	0	0	0	0	0	0	0	0	0	0	0	0	0	0	0	0
AC007875.2	0	1.82853	0.543365	0	0	1.27021	0	0	0.504736	0	0	0	0	0.217295	0	0	0	0	0	0	0	0	0.456313	0	0	0	0	0	1.31808	0	0	0	0	0.707373	0.262289	0	0	0	0	0	0	0	0	0	0	0	0
AC007875.3	0	0	0	0	0	0.423403	0	0.879282	0.504736	0.84874	0	0	0	0	0	0	0	3.31427	0	24.4123	0	1.70625	0.456313	0	0	0.509059	0	0	0.659042	0.426607	1.23169	0	0	0	0.262289	0	0	1.77748	0	0	0	0	0.539544	0	0.903718	0.247779	0
AC007879.1	0	0	0	0	0	0	0	0	0	0	0	0	0	0	0	0	0	0	0	0	0	1.70625	0	0	5.70452	0	0	0	0	0	0	0	0	0	0	0	0	0	0	0	0	0	0	0	0	0	0
AC007879.2	0.0847148	0	0.543365	0	0	0	0.365879	0	1.00947	0	0	0	0	0	0	0	0.885528	0	0	30.5154	0	1.70625	0.912627	1.36477	0	0	0	0	0	0	1.64225	0	0	0	0	0	3.64918	0	0	0	0	0	0	0	0	0.247779	0
AC007879.3	0	0	0	0	0	0	0	0	0	0	0	0	0	0	0	0	0	0	0	0	0	3.41251	0	1.36477	0	0	0	0	0	0.426607	0	0	0	0	0	0	0	0	0	0	0	0	0	0	0	0	0
AC007879.4	0	0	0	0	0	0	0	0.125612	0	0	0	0	0	0	0	0	0	13.2571	2.7296	0	0	1.70625	0	0	0	0	0	0	0	0	0	0	0	0	0.262289	0	0	0	0	0	0	0	0	0	0	0	0
AC007879.5	0	0	0	0	0	0	0	0	0.504736	0	0	0	0	0.217295	0	0	0	0	13.648	0	0	11.9438	0	1.36477	0	0	0	0	0	0	0	0	0	0	0	0	3.64918	0	0.791149	0	0	0	0	0	0.451859	0	0
AC007879.6	0	0	0	0	0	0	0	0	0	0	0	0	0	0	0	0	0	0	5.4592	12.2062	0	1.70625	0	0	0	0	0	0	0	0	0	0	0	0	0	0	0	0	0	0	0	0	0	0	0	0	0
AC007879.7	0.508289	0	0	0	0	0	0	0	0	0	0	0	0	0	0	0	0	6.62854	0	12.2062	0	1.70625	0	8.18863	5.70452	0	0	0	0	0	0	0	0	0.353687	0.524578	0	0	0	0	0	0	0	0.179848	0.967093	0	0.247779	0
AC007880.1	0	0	0	0	0	0	0	0	0	0	0	0	0	0	0	0.199403	0	9.94281	13.648	12.2062	1.06483	1.70625	0.912627	1.36477	0	0	0	0	0	0	0	0	0.706842	0	0	0	0	0	0	0	0	0	0	0	0	0	0
AC007880.2	0	0	0	0	0	0	0	0	0	0	0	0	0	0	0	0	0	0	0	0	0	0	0	0	0	0	0	0	0	0	0	0	0	0	0	0	0	0	0	0	0	0	0	0	0	0	0
AC007881.1	0	0	0	0	0	0	0	0	0	0	0	0	0	0	0	0	0	0	0	0	0	0	0	0	0	0	0	0	0	0	0	0	0	0	0	0	0	0	0	0	0	0	0	0	0	0	0
AC007881.4	0	0	0	0	0	0	0	0	0	0	0	0	0	0	0	0	0	0	0	0	0	0	0	2.72954	0	0	0	0	0	0	0	0	0	0	0	0	0	0	0	0	0	0	0	0	0	0	0
AC007899.3	0.254145	0	0	0	0	0.423403	0.365879	0.376835	0	0	0	0	0	0.651884	0.435403	0.199403	0	0	0	12.2062	0	5.11876	1.36894	4.09432	0	0	0	3.30262	0.659042	0.853215	1.23169	3.80635	2.12053	0.707373	1.04916	1.63975	0	0	0	0	0	0	0	0	0	0.743337	0
AC007906.1	0	0	0	0	0	0	0	0	0	0	0	0	0	0	0	0.199403	0	0	0	0	0	0	0	0	0	0	0	0	0	0	0	0	0	0	0	0	0	0	0	0	0.699671	0	0	0	0	0	0
AC007908.1	0	0	0	0	0	0	0	0	0	0	0	0	0	0	0	0	0	0	0	0	0	0	0	0	0	0	0	0	0	0	0	0	0	0	0	0	0	0	0	0	0	0	0	0	0	0	0
AC007919.1	0	0	0	0	0	0	0	0	0	0	0	0	0	0	0	0	0	0	0	0	0	0	0	0	0	0	0	0	0	0	0	0	0	0	0	0	0	0	0	0	0	0	0	0	0	0	0
AC007919.18	0.0847148	0	0	0	0	0	0	0.376835	0	0	0	0	0	0	0	0	0	0	0	0	1.06483	0	0	0	0	0	0	3.30262	1.97713	0.426607	0	0	0	0	0	0	0	0	0	0	0	0	0	0	0	0.247779	0
AC007919.19	0.0847148	0	0	0	0	0	0	0	0	0	0	0	0	0	0	0	0	6.62854	2.7296	0	0	1.70625	0	1.36477	0	0	0	0	1.31808	0	0	0.634392	0	0	0	0	0	0	0	0	0	0	0	0	0	0	0
AC007919.2	0	0	0	0	0	0	0	0	0	0	0	0	0	0	0	0	0	0	0	0	0	0	0	0	0	0	0	0	0	0	0	0	0	0	0	0	0	0	0	0	0	0	0	0	0	0	0
AC007948.1	0	0	0	0	0	0	0	0	0	0	0	0	0	0	0	0	0	0	0	0	0	0	0	0	0	0	0	0	0	0	0	0	0	0	0	0	0	0	0	0	0	0	0	0	0	0	0
AC007950.1	0.0847148	0.457133	0	0	0	0	0	0	0	0	0	0	6.80487	0	0	0	0	0	0	12.2062	0	0	0	0	0	0	0	0	0	0	0	0	0	0	0	0	0	0	0	0	0	0	0	0	0	0	0
AC007950.2	0	0	0	0	0	0	0	0	0	0	0	0.434882	0	0	0.435403	0	0	3.31427	2.7296	6.10308	0	3.41251	0.456313	4.09432	0	0.509059	0	0	0	0	0.410563	0	1.41368	0	0	0	0	1.77748	0	0	0	0	0	0	0	0.247779	0
AC007952.4	0	0	0	0	0	0	0	0	0	0	0	0	0	0	0	0	0	0	0	0	0	0	0	0	0	0	0	0	0	0	0	0	0	0	0	0	0	0	0	0	0	0	0	0	0	0	0
AC007952.5	0.254145	0	0	0	0	0	0	0.125612	0.504736	4.2437	0	0.434882	0	0.869179	0.870807	1.19642	3.54211	0	5.4592	24.4123	8.51868	1.70625	0.456313	5.45909	0	0	6.48913	3.30262	1.97713	0	0.410563	2.53757	0	0	0	0.819875	0	0	0.791149	1.57268	0.699671	0	0	0	0.225929	0.743337	0
AC007952.6	0	0	0	0	0	0	0	0	0	0	0	0	0	0	0	0	0	0	0	0	0	0	0	0	0	0	0	0	0	0	0	0	0	0	0	0	0	0	0	0	0	0	0	0	0	0	0
AC007966.1	0	0	0	0	0	0	0	0	0	0	0	0	0	0	0	0	0	13.2571	0	6.10308	0	10.2375	0	0	5.70452	0	0	0	0	0	0	0	0	0	0	0	0	0	0	0	0	0	0	0.967093	0	0	0
AC007967.2	0	0	0	0	0	0	0	0	0	0	0	0	0	0	0	0	0	0	0	0	0	0	0	0	0	0	0	0	0	0	0	0	0	0	0	0	0	0	0	0	0	0	0	0	0	0	0
AC007967.3	0	0	0	0	0	0	0	0	0	0	0	0	0	0	0	0	0	3.31427	5.4592	0	0	0	0	0	0	0	0	0	0	0	0	0	0	0	0	0	0	0	0	0	0	0	0	0	0	0	0
AC007967.4	0	0	0	0	0	0	0	0	0	0	0	0	0	0	0	0	0	0	0	0	0	0	0	0	0	0	0	0	0	0	0	0	0	0	0	0	0	0	0	0	0	0	0	0	0	0	0
AC007969.4	0	0	0	0	0	0	0	0	0	0	0	0	0	0	0	0	0	0	8.1888	0	0	10.2375	0	0	0	0	0	0	0	0	0	0.634392	0	0	0	0	0	0	0	0	0	0	0	0	0	0	0
AC007969.5	0.847148	0	2.17346	0	0	0	0	0.753671	0	0.84874	0	3.04417	0	0	0.870807	1.59522	0	0	0	0	2.12967	1.70625	0	0	0	0.509059	0	0	1.31808	1.27982	0.410563	0	0	0.353687	0.524578	0.819875	0	0	0	0	0.699671	0	0	0	0	0	0
AC007998.1	0	0	0	0	0	0	0	0	0	0	0	0	0	0	0	0	0	0	0	0	0	0	0	0	0	0	0	0	0	0	0	0	0	0	0	0	0	0	0	0	0	0	0	0	0	0	0
AC008041.1	0	0	0	0	0	0	0	0	0	0	0	0	0	0	0	0	0	0	0	0	0	0	0	0	0	0	0	0	0	0	0	0	0	0	0	0	0	0	0	0	0	0	0	0	0	0	0
AC008045.1	0	0	0	0	0	0	0	0	0	0	0	0	0	0	0	0	0	0	0	0	0	0	0	0	0	0	0	0	0	0	0	0	0	0	0	0	0	0	0	0	0	0	0	0	0	0	0
AC008060.1	0	0	0	0	0	0	0	0	0	0	0	0	0	0	0	0	0	0	0	0	0	0	0	0	0	0	0	0	0	0	0	0	0	0	0	0	0	0	0	0	0	0	0	0	0	0	0
AC008060.5	0	0	0	0	0	0	0	0	0	0	0	0	0	0	0	0	0	0	5.4592	6.10308	0	1.70625	0	0	0	0	0	0	0	0	0	0	0	0	0	0	0	0	0	0	0	0	0	0	0	0	0
AC008060.7	0	0	0	0	0	0	0	0	0	0	0	0	0	0	0	0	0	3.31427	21.8368	12.2062	0	3.41251	0.456313	2.72954	5.70452	0	0	0	0	0	0	0	0	0	0	0	0	0	0	0	0	0	0	0	0	0	0
AC008060.8	0	0	0	0	0	0	0	0	0	0	0	0	0	0	0	0	0	3.31427	10.9184	36.6185	0	1.70625	0.912627	1.36477	5.70452	0	0	0	0	0	0	0	0.706842	0	0	0	0	0	0	0	0	0	0	0	0	0	0
AC008063.2	0	0	0	0	0	0	0	0	0.504736	0	0	0	0	0	0	0	0	0	0	0	0	0	0	0	0	0	0	0	0	0	0	0	0	0	0	0	0	0	0	0	0	0.735567	0	0	0	0.247779	0
AC008063.3	0	0	0	0	0	0	0	0	0	0	0	0	6.80487	0	0	0	0	0	5.4592	30.5154	0	3.41251	0.456313	0	0	0	0	0	0	0	0	0	0	0	0	0	0	0	0	0	0	0	0	0	0	0	0
AC008065.1	0	0	0	0	0	0	0	0	0	0	0	0	0	0	0	0	0.885528	0	2.7296	12.2062	0	0	0	1.36477	0	0	0	0	0	0	0	0	0.706842	0	0	0	0	0	0	0	0	0	0	0	0.225929	0.247779	0
AC008067.2	0	0	0	0	0	0	0	0	0	0	0	0	0	0	0	0	0	0	2.7296	6.10308	0	1.70625	0	0	5.70452	0	0	9.90785	0	0	0	0	0	0	0	0	0	0.888742	0	0	0.699671	0	0	0	0	0	0
AC008069.1	0	0	0	0	0	0	0	0	0	0	0	0	0	0	0	0	0	6.62854	2.7296	6.10308	0	1.70625	0	0	0	0	0	0	0	0	0	0	0	0	0	0	0	0	0	0	0	0	0	0	0	0	0
AC008069.2	0	0	0	0	0	0	0	0	0	0	0	0	0	0	0	0	0	0	0	12.2062	1.06483	0	0	4.09432	0	0	0	0	0	0	0	0	0	0	0	0	0	0.888742	0	0	0	0	0	0	0	0	0
AC008072.1	0	0	0	0	0	0	0	0	0	0	26.5571	0	0	0	0	0	2.65659	3.31427	0	36.6185	0	0	0.912627	4.09432	5.70452	0	0	0	0	0.426607	0	0	0.706842	0	0	0	0	0	0	0	0	0	0	0	0	0	0
AC008073.7	0	0	0	0	0	0	0	0	0	0	0	0	0	0.217295	0	0.199403	0	0	2.7296	12.2062	0	10.2375	0	1.36477	0	0	0	0	0.659042	0	0	0	0	0	0	0	3.64918	0	0	0	0	0	0	0	0	0.247779	0
AC008073.9	0	0	0	0	0	0	0	0	0	0	0	0	0	0	0	0	0	0	0	6.10308	0	0	0.456313	1.36477	0	0	0	0	0	0	0	0	0	0	0	0	0	0	0	0	0	0	0	0	0	0	0
AC008074.1	0.254145	0	0	0	0	0	0	0.125612	0	0	0	0.434882	0	0	0.435403	0	0	0	0	0	0	0	0.456313	0	0	0	0	0	0	0	0	0	0	0	0.262289	0	0	0	0.791149	0	0	0.735567	0.179848	0	0	0.247779	0
AC008074.3	0.0847148	0	0	0	0	0	0	0	0	0	0	0	0	0	0	0	0	0	0	0	0	1.70625	0	0	0	0	0	0	0	0	0.410563	0	0	0	0	0	0	0	0	0	0	0	0	0	0	0	0
AC008074.4	0	0	0	0	0	0	0	0	0	0	0	0	0	0	0	0	0	0	2.7296	6.10308	0	6.82502	0	4.09432	0	0	0	0	0	0	0	0	0	0	0	0	0	0	0	0	0	0	0	0	0	0	0
AC008074.5	0.0847148	0	0	0	0	0	0	0	0	0	0	0	0	0.217295	0	0	0	0	0	18.3092	0	0	0	0	0	0	0	0	0	0	0	0	0	0	0	0	0	0	0	0	0	0	0	0	0	0	0
AC008079.10	0.593004	4.57133	0.543365	2.1923	0	2.54042	1.46352	0.879282	2.52368	2.54622	0	0.434882	0	1.52106	0.870807	0.398805	0.885528	59.6568	128.291	360.082	3.1945	58.0126	6.38839	27.2954	22.8181	1.52718	0.927018	3.30262	3.29521	1.27982	0.410563	3.80635	3.53421	2.12212	2.3606	4.09937	21.8951	2.66623	6.32919	0	5.59737	1.47113	1.61863	0	2.03337	2.72557	0
AC008079.9	0	0	0	0	0	0	0	0	0	0	0	0	0	0	0	0	0	0	0	0	0	0	0	0	0	0	0	0	0	0	0	0	0	0	0	0	0	0	0	0	0	0	0	0	0	0	0
AC008085.1	0	0	0	0	0	0	0	0	0	0	0	0	0	0	0	0	0	0	0	0	0	0	0	0	0	0	0	0	0	0	0	0	0	0	0	0	0	0	0	0	0	0	0	0	0	0	0
AC008088.4	0	0	0	0	0	0	0	0	0	0	0	0	0	0	0	0	0	0	0	6.10308	0	0	0	1.36477	0	0	0	0	0	0	0	0	0	0	0	0	0	0	0	0	0	0	0	0	0	0	0
AC008103.3	0	0	0	0	0	0	0	0	0	0	0	0	0	0	0	0	0	0	0	0	0	0	0	0	0	0	0	0	0	0	0	0	0	0	0	0	0	0	0	0	0	0	0	0	0	0	0
AC008103.4	0	0	0	0	0	0	0	0	0	0	0	0	0	0	0	0	0	0	0	6.10308	0	0	0	0	0	0	0	0	0	0	0	0	0	0	0	0	0	0	0	0	0	0	0	0	0	0	0
AC008132.13	0	0	0	0	0	0	0	0	0	0	0	0	0	0	0	0	0	3.31427	57.3216	48.8246	2.12967	3.41251	0.456313	2.72954	0	0	0	0	0	0	0	0	0.706842	0	0	0	0	1.77748	0	0	0	0	0	0	0	0	0
AC008132.14	0	0	0	0	0	0	0	0	0	0	0	0	0	0	0	0	0	0	0	0	0	0	0	0	0	0	0	0	0	0	0	0	0	0	0	0	0	0	0	0	0	0	0	0	0	0	0
AC008132.15	0	0	0	0	0	0	0	0	0	0	0	0	0	0	0	0	0	0	0	0	0	0	0	0	0	0	0	0	0	0	0	0	0	0	0	0	0	0	0	0	0	0	0	0	0	0	0
AC008154.4	0	0	0	0	0	0	0	0	0	0	0	0	0	0	0	0	0	0	10.9184	0	0	1.70625	0	0	0	0	0	0	0	0	0	0	0	0.707373	0	0	0	0	0	0	0	0	0	0	0	0	0
AC008154.5	0	0	0	0	0	0	0	0	0	0	0	0.434882	0	0	0	0	0	0	0	0	0	0	0	0	0	0	0	0	0	0	0	0	0	0	0	0	0	0	0	0	0	0	0	0	0	0	0
AC008155.1	0	0	0	0	0	0	0	0.376835	0	0	0	0	0	0	0	0	0	3.31427	5.4592	30.5154	0	6.82502	0	0	0	0	0	0	0	0	0	0	0.706842	0	0	0	3.64918	0	0	0	0	0	0	0	0	0	0
AC008155.2	0	0	0	0	0	0	0	0	0.504736	0	0	0	0	0	0	0	0	0	2.7296	6.10308	1.06483	0	0.456313	0	0	0	0	0	0	0	0	0	0	0	0	0	0	0	0	0	0	0	0	0	0	0	0
AC008163.4	0	0	0	0	0	0	0	0	0	0	0	0	0	0	0	0	0	0	0	0	0	0	0	1.36477	0	0	0	0	0	0	0	0	0	0	0	0	0	0	0	0	0	0	0	0	0	0	0
AC008166.1	0	0	0	0	0	0	0	0	0	0	0	0	0	0	0	0	0	0	0	0	0	0	0	0	0	0	0	0	0	0	0	0	0	0	0	0	0	0	0	0	0	0	0	0	0	0	0
AC008169.1	0	0	0	0	0	0	0	0	0	0	0	0	0	0	0	0	0	0	0	0	0	0	0	0	0	0	0	0	0	0	0	0	0	0	0	0	0	0	0	0	0	0	0	0	0	0	0
AC008171.1	0	0	0	0	0	0.423403	0	0	0	0	0	0	0	0	0	0	0	0	0	0	0	1.70625	0	0	0	0	0	0	0	0	0	0	0	0	0	0	0	0.888742	0	0	0	0	0	0	0	0	0
AC008173.1	0	0	0	0	0	0	0	0	0	0	0	0	0	0	0	0	0	0	0	30.5154	0	0	0	0	0	0	0	0	0	0	0	0	0	0	0	0	0	0	0	0	0	0	0	0	0	0	0
AC008175.1	0	0	0	0	0	0	0	0	0	0	0	0	0	0	0	0	0	0	0	6.10308	0	0	0	0	0	0	0	0	0	0	0	0	0	0	0	0	0	0	0	0	0	0	0	0	0	0	0
AC008264.4	0	0.457133	0	0	0	0	0	0.251224	0	0	0	0	0	0	0	0	0	3.31427	0	12.2062	0	0	0	1.36477	0	0	0	0	0	0	0	0	0	0	0	0	0	0	0	0	0	0	0.539544	0	1.58151	0	0.828706
AC008265.2	0	0	0	0	0	0	0	0	0	0	0	0	0	0	0	0	0	6.62854	30.0256	36.6185	0	0	0	5.45909	5.70452	0	0	3.30262	0	0	0	0	0.706842	0	0	0	0	0	0	0	1.39934	0	0	0	0	0	0
AC008268.1	0.0847148	0	0	0	0	0	0	0.753671	0	0	0	0	0	0	0	0	0	3.31427	2.7296	18.3092	0	11.9438	0	1.36477	0	0	0	0	0.659042	0.426607	0.410563	0	0	0	0	0	0	0	0	0.524227	1.39934	0	0	0	0	0	0
AC008268.2	0	0	0	0	0	0	0	0	0	0	0	0	0	0	0	0	0	0	2.7296	0	0	0	0	0	0	0	0	0	0	0	0	0	0	0	0	0	0	0	0	0	0	0	0	0	0	0	0
AC008269.2	0.254145	0	0	0	0	0	1.46352	0	0	0	0	0	0	0	0.870807	0	0.885528	3.31427	8.1888	6.10308	1.06483	8.53127	1.36894	1.36477	0	0	2.78105	0	0	0	2.87394	0	0.706842	0	0	0	0	0	0	0	0	0	0	0	0	0	0.828706
AC008271.1	0	0	0	0	0	0	0	0	0	0	0	0	6.80487	0	0	0	0	0	13.648	48.8246	0	5.11876	0	0	0	0	0	0	0	0	0	0	0.706842	0	0	0	3.64918	0	0	0	1.39934	0	0	0	0	0	0
AC008277.1	1.27072	0.914267	2.17346	0	2.33966	1.27021	1.46352	2.26101	1.51421	0	0	0.434882	0	1.30377	0.435403	1.59522	0	0	2.7296	6.10308	1.06483	5.11876	7.30101	1.36477	0	2.54529	2.78105	0	3.95425	7.25232	1.23169	3.80635	2.12053	2.12212	2.88518	0	18.2459	1.77748	0.791149	1.04845	1.39934	1.47113	1.61863	4.83546	5.64824	1.2389	0.828706
AC008278.2	0	0	0	0	0	0	0	0	0	0	0	0	0	0	0	0	0	0	0	0	0	0	0	0	0	0	0	0	0	0	0	0	0	0	0	0	0	0	0	0	0	0	0	0	0	0	0
AC008278.3	0	0	0	0	0	0	0	0	0	0	0	0.434882	0	0	0	0	0	0	0	0	0	0	0	0	0	0	0	0	0	0	0	0	0	0	0	0	0	0	0	0	0	0	0	0	0	0	0
AC008280.1	0	0	0	0	0	0	0.731758	0.125612	0.504736	0	0	0	0	0	0	0	0	0	0	0	0	0	0	0	0	0	0	0	0	0	0	0	0	0	0.262289	0	0	0	0	0	0	0	0	0	0	0	0
AC008280.3	0	0	0	0	0	0	0	0	0	0	0	0	0	0	0	0	0	0	0	0	0	0	0	0	0	0	0	0	0	0	0	0	0	0	0	0	0	0	0	0	0	0	0	0	0	0	0
AC008281.1	0	0	0	0	0	0	0	0	0	0	0	0	0	0	0	0	0	0	0	6.10308	0	0	0	2.72954	0	0	0	0	0	0	0	0	0	0	0	0	0	0	0	0	0	0	0	0	0	0	0
AC008391.1	0	0	0	0	0	0	0	0	0	0	0	0	0	0	0	0	0	0	0	0	0	0	0	0	0	0	0	0	0	0	0	0	0	0	0	0	0	0	0	0	0	0	0	0	0	0	0
AC008410.1	0	0	0	0	0	0	0	0	0	0	0	0	0	0	0	0	0	0	0	0	0	0	0	0	0	0	0	0	0	0	0	0	0	0	0	0	0	0	0	0	0	0	0	0	0	0	0
AC008427.2	0	0	0	0	0	0	0	0.125612	0	0	0	0	0	0	0	0	0	3.31427	2.7296	0	0	0	0	0	0	0	0	0	0	0	0	0	0	0	0	0	0	0	0	0	0	0	0	0	0	0	0
AC008440.10	0	0	0	0	0	0	0.365879	0	0	0	0	0	0	0	0	0	0	0	0	36.6185	0	3.41251	0	0	0	0	0	0	0	0	0	0	0	0	0	0	0	0	0	0	0	0	0	0	0	0	0
AC008440.5	0	0	0	0	0	0	0	0	0	0	0	0	0	0	0	0	0	0	0	0	0	0	0	0	0	0	0	0	0	0	0	0	0	0	0	0	0	0	0	0	0	0	0	0	0	0	0
AC008449.1	0	0	0	0	0	0	0	0	0	0	0	0	0	0	0	0	0	0	0	0	0	0	0	0	0	0	0	0	0	0	0	0	0	0	0	0	0	0	0	0	0	0	0	0	0	0	0
AC008463.1	0	0	0	0	0	0	0	0	0	0	0	0	0	0	0	0	0	0	0	0	0	0	0	0	0	0	0	0	0	0	0	0	0	0	0	0	0	0	0	0	0	0	0	0	0	0	0
AC008464.1	0	0	0	0	0	0	0	0	0	0	0	0	0	0	0	0	0	0	0	0	0	0	0	0	0	0	0	0	0	0	0	0	0	0	0	0	0	0	0	0	0	0	0	0	0	0	0
AC008514.1	0	0	0	0	0	0	0	0	0	0	0	0	0	0	0	0	0	0	0	0	0	0	0	0	0	0	0	0	0	0	0	0	0	0	0	0	0	0	0	0	0	0	0	0	0	0	0
AC008521.1	0	0	0	0	0	0	0	0	0	0	0	0	0	0	0	0	0	0	0	0	0	0	0	0	0	0	0	0	0	0	0	0	0	0	0	0	0	0	0	0	0	0	0	0	0	0	0
AC008536.1	0	0	0	0	0	0	0	0	0	0	0	0	0	0	0	0	0	0	0	0	0	0	0	0	0	0	0	0	0	0	0	0	0	0	0	0	0	0	0	0	0	0	0	0	0	0	0
AC008547.1	0	0	0	0	0	0	0	0	0	0	0	0	0	0	0	0	0	0	0	0	0	0	0	0	0	0	0	0	0	0	0	0	0	0	0	0	0	0	0	0	0	0	0	0	0	0	0
AC008562.1	0	0	0	0	0	0	0	0	0	0	0	0	0	0	0	0	0	0	0	6.10308	0	0	0	0	0	0	0	0	0	0	0	0	0	0	0	0	0	0	0	0	0	0	0	0	0	0	0
AC008565.1	0	0	0	0	0	0	0	0	0	0	0	0	0	0	0	0	0	3.31427	5.4592	0	0	1.70625	0.456313	1.36477	0	0	0	0	0	0	0	0	0.706842	0	0	0	0	0	0	0	0	0	0	0	0	0	0
AC008581.1	0	0	0	0	0	0	0	0	0	0	0	0	0	0	0	0	0	0	0	0	0	0	0	0	0	0	0	0	0	0	0	0	0	0	0	0	0	0	0	0	0	0	0	0	0	0	0
AC008592.3	0	0	0	0	0	0	0	0	0	0.84874	0	0	0	0	0	0	0	0	0	42.7215	0	3.41251	0	0	0	0	0	0	0	0	0	0	0	0	0	0	0	0	0	0	0	0	0	0	0	0	0
AC008592.4	0	0	0	0	0	0	0	0	0	0	0	0	0	0	0.435403	0	0	0	0	0	0	0	0	0	0	0	0	0	0	0	0	0	0	0	0	0	0	0	0	0	0	0	0	0	0	0	0
AC008592.5	0	0	0	0	0	0	0	0	0	0	0	0	0	0	0	0	0	0	5.4592	18.3092	0	3.41251	0	1.36477	0	0	0	0	0	0	0	0	0	0	0	0	0	0	0	0	0	0	0	0	0	0.247779	0
AC008592.7	0	0	0	0	0	0	0	0	0	0	0	0	0	0.217295	0	0	0	0	0	0	0	0	0	0	0	0	0	0	0	0	0	2.53757	0	0	0	0	0	0	0	0	0	0	0	0	0	0.247779	0
AC008592.8	0.0847148	0	0	0	0	0	0.365879	0	0	0	0	0	0	0	0	0	0	0	2.7296	0	0	17.0625	0.456313	5.45909	0	0	0	0	0	0.426607	0	0	0	0	0.524578	0	0	0	0	0	0	0	0.179848	0.967093	0.225929	0	0
AC008598.1	0	0	0	0	0	0	0	0	0	0	0	0	0	0	0	0	0	0	0	0	0	0	0	0	0	0	0	0	0	0	0	0	0	0	0	0	0	0	0	0	0	0	0	0	0	0	0
AC008622.1	0	0	0	0	0	0	0	0	0	0	0	0	0	0	0	0	0	0	0	0	0	0	0	0	0	0	0	0	0	0	0	0	0	0	0	0	0	0	0	0	0	0	0	0	0	0	0
AC008623.1	0	0	0	0	0	0	0	0	0	0	0	0	0	0	0	0	0	0	0	0	0	0	0	0	0	0	0	0	0	0	0	0	0	0	0	0	0	0	0	0	0	0	0	0	0	0	0
AC008625.1	0	0	0	0	0	0	0	0	0	0	0	0	0	0	0	0	0	0	0	0	0	0	0	0	0	0	0	0	0	0	0	0	0	0	0	0	0	0	0	0	0	0	0	0	0	0	0
AC008626.1	0	0	0	0	0	0	0	0	0	0	0	0	0	0	0	0	0	0	2.7296	0	0	1.70625	0	0	0	0	0	0	0	0	0	0	0	0	0	0	0	0	0	0	0	0	0	0	0	0	0
AC008641.1	0	0	0	0	0	0	0	0	0	0	0	0	0	0	0	0	0	0	0	0	0	0	0	0	0	0	0	0	0	0	0	0	0	0	0	0	0	0	0	0	0	0	0	0	0	0	0
AC008671.1	0	0	0	0	0	0	0	0	0	0	0	0	0	0	0	0	0	0	0	0	0	0	0	0	0	0	0	0	0	0	0	0	0	0.353687	0	0	0	0	0	0	0	0	0	0	0	0	0
AC008674.1	0	0	0	0	0	0	0	0	0	0	0	0	0	0	0	0	0	0	0	0	0	0	0	0	0	0	0	0	0	0	0	0	0	0	0	0	0	0	0	0	0	0	0	0	0	0	0
AC008686.1	0	0	0	0	0	0	0	0	0	0	0	0	0	0	0	0.398805	0	0	0	0	0	0	0	0	0	0	0	0	0	0	0	0	0	0	0	0	0	0	0	0	0	0	0	0	0	0	0
AC008691.1	0	0	0	0	0	0	0	0	0	0	0	0	0	0	0	0	0	3.31427	0	6.10308	0	1.70625	0	0	0	0	0	0	0	0	0	0	0	0	0	0	0	0	0	0	0	0	0	0	0	0	0
AC008694.2	0	0	0	0	0	0	0	0	0	0	0	0	0	0	0	0	0	3.31427	0	0	0	0	0	1.36477	0	0	0	0	0	0	0.410563	0	0	0	0	0	0	0	0	0	0	0	0	0	0	0	0.828706
AC008694.3	0	0	0	0	0	0	0	0	0	0	0	0	0	0	0	0	0	3.31427	0	0	0	0	0	0	0	0	0	0	0	0	0	0	0	0	0	0	0	0	0	0	0	0	0	0	0	0	0
AC008697.1	0	0	0	0	0	0	0	0.125612	0	0	0	0	0	0.217295	0.435403	0	0	0	8.1888	6.10308	0	1.70625	1.36894	1.36477	0	0	0	0	0	0	0	0	0	0.353687	0	1.63975	0	0	0.791149	0	0	0.735567	0	0	0	0	0
AC008703.1	0	0	0	0	0	0	0	0.125612	0	0	0	0	0	0	0	0	0	9.94281	16.3776	109.855	0	11.9438	0.456313	2.72954	5.70452	0	0	0	0	0	0	0	0.706842	0	0.262289	0	3.64918	0	0	0	0	0	0	0.967093	0	0	0
AC008703.2	0	0	0	0	0	0	0	0	0	0	0	0	0	0	0	0	0	0	0	0	0	0	0	0	0	0	0	0	0	0	0	0	0	0	0	0	0	0	0	0	0	0	0	0	0	0	0
AC008737.1	0	0	0	0	0	0	0	0	0	0	0	0	0	0	0	0	0	0	0	0	0	0	0	0	0	0	0	0	0	0	0	0	0	0	0	0	0	0	0	0	0	0	0	0	0	0	0
AC008740.1	0	0	0	0	0	0	0	0	0	0	0	0	0	0	0	0	0	0	0	0	0	0	0	0	0	0	0	0	0	0	0	0	0	0	0	0	0	0	0	0	0	0	0	0	0	0	0
AC008746.10	0	0	0	0	0	0	0	0	0	0	0	0	0	0	0	0	0	0	10.9184	0	0	5.11876	1.82525	2.72954	5.70452	0	0	0	0	0	0	0	0	0	0	0	3.64918	0	0	0	0	0	0	0	0	0	0
AC008746.12	0.254145	0	0.543365	0	0	1.69361	0	0.628059	0.504736	0	0	0.434882	0	0.217295	0	0.79761	0	0	2.7296	12.2062	0	1.70625	1.36894	6.82386	0	0	1.85404	0	0.659042	0	0	0	0.706842	0.353687	0.524578	0	0	0	0	0.524227	0	0	0.359696	0	0	1.48667	0.828706
AC008746.3	0	0	0	0	0	0	0	0	0	0	0	0	0	0	0	0	0.885528	6.62854	2.7296	6.10308	0	0	0.456313	1.36477	5.70452	0	0	0	0	0	0	0	0	0	0	0	0	0	0	0	0	0	0	0	0	0	0
AC008746.5	0	0	0	0	0	0	0	0	0	0	0	0	0	0	0	0	0	0	0	0	0	0	0	0	0	0	0	0	0	0	0	1.90318	0	0.353687	0	0	0	0	0	0	0	0	0	0	0	0.495558	0
AC008746.9	0	0	0	0	0	0	0	0	0	0	0	0	0	0	0	0	0	0	2.7296	0	0	0	0	0	0	0	0	0	0	0	0	0	0	0	0	0	0	0	0	0	0	0	0	0	0	0	0
AC008752.1	0	0	0	0	0	0	0	0	0	0	0	0	0	0	0	0	0	0	0	0	0	0	0	0	0	0	0	0	0	0	0	0	0	0	0	0	0	0	0	0	0	0	0	0	0	0	0
AC008753.1	0	0	0	0	0	0	0	0	0	0	0	0	0	0	0	0	0	0	0	0	0	0	0	0	0	0	0	0	0	0	0	0	0	0	0	0	0	0	0	0	0	0	0	0	0	0	0
AC008753.3	0	0	0	0	0	0	0	0.125612	0.504736	0	26.5571	0	0	0	0	0	0.885528	3.31427	0	6.10308	0	0	0.456313	0	0	0	0	0	0	0	0	0.634392	0	0	0	0	0	0	0	0	0	0	0	0	0	0	0
AC008753.4	0	0	0	0	0	0	0	0	0	0	0	0	0	0	0	0	0	0	10.9184	0	0	1.70625	0	0	0	0	0	0	0	0.426607	0	0	0	0	0	0	0	0	0	0	0	0	0	0	0	0	0
AC008753.6	0	0	0	0	0	0	0	0	0	0	0	0	0	0	0	0	0	0	0	0	0	0	0	0	0	0	0	0	0	0	0	0	0	0	0	0	0	0	0	0	0	0	0	0	0	0	0
AC008756.1	0	0	0	0	0	0	0	0	0	0	0	0	0	0	0	0	0	0	0	0	0	0	0	0	0	0	0	0	0	0	0	0	0	0	0	0	0	0	0	0	0	0	0	0	0	0	0
AC008759.1	0	0	0	0	0	0	0	0	0	0	0	0	0	0	0	0	0	0	0	0	0	0	0	0	0	0	0	0	0	0	0	0	0	0	0	0	0	0	0	0	0	0	0	0	0	0	0
AC008780.1	0	0	0	0	0	0	0	0	0	0	0	0	0	0	0	0	0	0	0	0	0	0	0	0	0	0	0	0	0	0	0	0	0	0	0	0	0	0	0	0	0	0	0	0	0	0	0
AC008781.1	0	0	0	0	0	0	0	0	0	0	0	0	0	0	0	0	0	0	0	0	0	0	0	0	0	0	0	0	0	0	0	0	0	0	0	0	0	0	0	0	0	0	0	0	0	0	0
AC008781.7	0	0	0	0	0	0	0	0	0	0	0	0	0	0	0	0	0	0	0	0	0	0	0	0	0	0	0	0	0	0	0	0	0	0.353687	0	0	0	0	0	0	0	0	0	0	0	0.495558	0
AC008798.1	0	0	0	0	0	0	0	0	0	0	0	0	0	0	0	0	0	0	0	0	0	0	0	0	0	0	0	0	0	0	0	0	0	0	0	0	0	0	0	0	0	0	0	0	0	0	0
AC008810.1	0	0	0	0	0	0	0	0	0	0	0	0	0	0	0	0	0	0	0	0	0	0	0	0	0	0	0	0	0	0	0	0	0	0	0	0	0	0	0	0	0	0	0	0	0	0	0
AC008834.1	0	0	0	0	0	0	0	0	0	0	0	0	0	0	0	0	0	3.31427	13.648	30.5154	0	3.41251	0	1.36477	0	0	0	0	0	0	0	0	0	0	0	0	0	0	0	0	0	0	0	0	0	0	0
AC008834.2	0	0	0	0	0	0	0	0	0	0	0	0	0	0	0	0	0	0	0	0	0	0	0	0	0	0	0	0	0	0	0	0	0	0	0	0	0	0	0	0	0	0	0	0	0	0	0
AC008836.1	0	0	0	0	0	0	0	0	0	0	0	0	0	0	0	0	0	0	0	0	0	0	0	0	0	0	0	0	0	0	0	0	0	0	0	0	0	0	0	0	0	0	0	0	0	0	0
AC008850.3	0	0	0	0	0	0	0.365879	0	0	0	0	0	0	0	0	0	0	0	0	0	0	0	0	0	0	0	0	0	0	0	0	0	0	0.353687	0	0	0	0.888742	0	0	0	0	0	0	0	0	0
AC008865.1	0	0	0	0	0	0	0	0	0	0	0	0	0	0	0	0	0	0	5.4592	0	0	0	0	0	0	0	0	0	0	0	0	0	0	0	0	0	0	0	0	0	0	0	0	0	0	0	0
AC008869.1	0	0	0	0	0	0	0	0	0	0	0	0	0	0	0	0	0	0	0	0	0	0	0	0	0	0	0	0	0	0	0	0	0	0	0	0	0	0	0	0	0	0	0	0	0	0	0
AC008869.2	0	0	0	0	0	0	0	0	0	0	0	0	0	0	0	0	0	0	0	0	0	0	0	0	0	0	0	0	0	0	0	0	0	0	0	0	0	0	0	0	0	0	0	0	0	0	0
AC008906.1	0	0	0	0	0	0	0	0	0	0	0	0	0	0	0	0	0	0	0	0	0	3.41251	0	0	0	0	0	0	0	0	0	0	0	0	0	0	0	0	0	0	0	0	0	0	0	0	0
AC008914.1	0	0	0	0	0	0	0	0	0	0	0	0	0	0	0	0	0	0	0	0	0	0	0	0	0	0	0	0	0	0	0	0	0	0	0	0	0	0	0	0	0	0	0	0	0	0	0
AC008937.2	0.16943	0	1.08673	0	0	0	0	0.502447	0	0.84874	0	0	0	0.43459	0.435403	0	0.885528	0	2.7296	0	1.06483	0	2.28157	2.72954	0	0.509059	0	0	0.659042	0.853215	1.23169	0	0	0	0	0	0	0	0	0	0	0	0	0	0.225929	0.743337	0
AC008937.3	0	0	0	0	0	0	0	0	0	0	0	0	0	0	0	0	0	3.31427	13.648	6.10308	0	3.41251	0	0	0	0	0	0	0	0	0	0	0	0	0	0	0	0	0	0	0	0	0	0	0	0.247779	0
AC008938.1	0	0	0	0	0	0	0	0	0	0	0	0	0	0	0	0	0	0	0	0	0	0	0	0	0	0	0	0	0	0	0	0	0	0	0	0	0	0	0	0	0	0	0	0	0	0	0
AC008940.1	0	0	0	0	0	0	0	0	0	0	0	0	0	0	0	0	0	3.31427	2.7296	6.10308	0	6.82502	0.456313	0	0	0	0	0	0	0	0	0	0	0	0	0	0	0	0.791149	0	0	0	0	0	0.225929	0	0
AC008949.1	0	0	0	0	0	0	0	0	0	0	0	0	0	0	0	0	0	0	0	0	0	0	0	0	0	0	0	0	0	0	0	0	0	0	0	0	0	0	0	0	0	0	0	0	0	0	0
AC008967.1	0	0	0	0	0	0	0	0	0	0	0	0	0	0	0	0	0	0	0	0	0	0	0	0	0	0	0	0	0	0	0	0	0	0	0	0	0	0	0	0	0	0	0	0	0	0	0
AC008982.2	0.338859	0	0	0	0.467933	0	1.09764	0.879282	0	0	0	2.60929	0	0.217295	0.435403	0.199403	0.885528	0	0	18.3092	0	5.11876	0	4.09432	0	1.52718	1.85404	0	1.97713	0	0.410563	1.90318	0	0.353687	0	0	0	0	0	0.524227	0	0	0	1.93419	0	0	0.828706
AC008984.2	0	0	0.543365	0	0.467933	0	0.365879	0.502447	0	0.84874	0	0.434882	0	0	0	0.598208	0	0	16.3776	0	0	3.41251	0.456313	0	11.409	0.509059	0.927018	0	0	2.55964	0	0	0	0.353687	0	0	0	3.55497	0	1.04845	0	0	0	0	0.903718	0	0.828706
AC008984.5	0	0	0	0	0	0	0	0	0	0	26.5571	0	0	0	0	0	0	0	0	0	0	1.70625	0	0	0	0	0	0	0	0	0	0	0	0	0	0	0	0	0	0	0	0	0	0	0	0	0
AC008984.6	0	0	0	0	0	0	0	0	0	0	0	0	0	0	0	0	0	0	5.4592	12.2062	0	0	0.456313	1.36477	5.70452	0	0	0	0	0	0	0	0	0	0	0	0	0	0	0	0	0	0	0	0	0	0
AC008984.7	0	0	0	0	0	0	0	0	0	0	0	0	0	0	0	0	0	0	0	0	0	0	0	0	5.70452	0	0	0	0	0	0	0	0	0	0	0	0	0	0	0	0	0	0	0	0	0	0
AC008985.1	0.0847148	0.914267	0	0	2.8076	1.69361	3.29291	3.14029	2.52368	2.54622	0	2.17441	0	1.08647	0.870807	2.99104	1.77106	3.31427	5.4592	12.2062	2.12967	1.70625	3.19419	10.9182	11.409	3.56341	6.48913	0	0.659042	1.27982	0.410563	0.634392	4.94789	1.06106	1.31145	0	0	0.888742	1.5823	2.62113	2.09901	0.735567	0.539544	2.90128	1.80744	3.46891	2.48612
AC008991.1	0	0	0	0	0	0	0	0	0	0	0	0	0	0	0	0	0	3.31427	2.7296	0	0	0	0	2.72954	0	0	0	0	0	0	0	0	0	0	0	0	0	0	0	0	0	0	0	0	0	0	0
AC008992.1	0	0	0	0	0	0	0	0	0	0	0	0	0	0	0	0	0	0	2.7296	0	0	0	0	0	0	0	0	0	0	0	0	0	0	0	0	0	0	0	0	0	0	0	0	0	0	0	0
AC009005.2	0	0.457133	0	0	0.467933	0.423403	0.731758	0.628059	0	0	0	0	0	0.217295	0	0.79761	0	0	0	0	0	1.70625	0	1.36477	0	0	0.927018	0	0	0	0	0	0	0.707373	0.262289	0	3.64918	0	0	0	0	0	0	0	0	1.98223	0
AC009009.1	0	0	0	0	0	0	0	0	0	0	0	0	0	0	0	0	0	0	0	0	0	0	0	0	0	0	0	0	0	0	0	0	0	0	0	0	0	0	0	0	0	0	0	0	0	0	0
AC009014.3	0	0	0	0	0	0	0	0	0	0.84874	0	0	0	0	0	0	0	0	5.4592	6.10308	0	3.41251	0	1.36477	0	0	0	0	0	0	0.410563	0	0	0.353687	0	0	0	0	0	0	0.699671	0	0	0	0	0	0
AC009022.1	0	0	0	0	0	0	0	0	0	0	0	0	0	0	0	0	0	0	0	0	0	0	0	0	0	0	0	0	0	0	0.410563	0	0	0	0	0	0	0	0	0	0	0	0.179848	0	0	0	0
AC009035.1	0	0	0	0	0	0	0	0	0	0	0	0	0	0	0	0	0	0	0	0	0	0	0	0	0	0	0	0	0	0	0	0	0	0	0	0	0	0	0	0	0	0	0	0	0	0	0
AC009052.12	0	0	0	0	0	0	0	0	0	0	0	0	0	0	0	0	0	0	0	0	0	0	0	0	0	0	0	0	0	0	0	0	0	0	0	0	0	0	0	0	0	0	0	0	0	0	0
AC009060.1	0	0	0	0	0	0	0	0	0	0	0	0	0	0	0	0	0	0	0	0	0	0	0.456313	0	0	0	0	0	0	0	0	0	0	0	0	0	0	0	0	0	0	0	0	0	0	0	0
AC009060.2	0	0	0	0	0	0	0	0	0	0	0	0	0	0	0	0	0	0	0	0	0	0	0	0	0	0	0	0	0	0	0	0	0	0	0	0	0	0	0	0	0	0	0	0	0	0	0
AC009065.1	0	0	0	0	0	0	0	0	0	0	0	0	0	0	0	0	0	0	0	0	0	0	0	0	0	0	0	0	0	0	0	0	0	0	0	0	0	0	0	0	0	0	0	0	0	0	0
AC009065.2	0	0	0	0	0	0	0	0	0	0	0	0	0	0	0	0	0	0	0	0	0	0	0	0	0	0	0	0	0	0	0	0	0	0	0	0	0	0	0	0	0	0	0	0	0	0	0
AC009065.3	0	0	0	0	0	0	0	0	0	0	0	0	0	0	0	0	0	0	0	0	0	0	0	0	0	0	0	0	0	0	0	0	0	0	0	0	0	0	0	0	0	0	0	0	0	0	0
AC009065.4	0	0	0	0	0	0	0	0	0	0	0	0	0	0	0	0	0	0	0	0	0	0	0	0	0	0	0	0	0	0	0	0	0	0	0	0	0	0	0	0	0	0	0	0	0	0	0
AC009080.1	0	0	0	0	0	0	0	0	0	0	0	0	0	0	0	0	0	0	0	0	0	0	0	0	0	0	0	0	0	0	0	0	0	0	0	0	0	0	0	0	0	0	0	0	0	0	0
AC009081.1	0	0	0	0	0	0	0	0	0	0	0	0	0	0	0	0	0	0	0	0	0	0	0	0	0	0	0	0	0	0	0	0	0	0	0	0	0	0	0	0	0	0	0	0	0	0	0
AC009084.1	0	0	0	0	0	0	0	0	0	0	0	0	0	0	0	0	0	0	0	0	0	0	0	0	0	0	0	0	0	0	0	0	0	0	0	0	0	0	0	0	0	0	0	0	0	0	0
AC009091.1	0	0	0	0	0	0	0	0	0	0	0	0	0	0	0	0	0	0	0	0	0	0	0	0	0	0	0	0	0	0	0	0	0	0	0	0	0	0	0	0	0	0	0	0	0	0	0
AC009095.4	0.254145	0.914267	0	4.38461	0	0	0	1.13051	1.00947	0	0	0	0	0.217295	0	0.199403	0	3.31427	2.7296	12.2062	0	0	0.456313	4.09432	0	2.03623	0	0	0	0	0.410563	0	1.41368	1.41475	0.262289	0.819875	14.5967	0.888742	0	0	0.699671	0.735567	0	0	0.451859	1.48667	0
AC009108.1	0	0	0	0	0	0	0	0	0	0	0	0	0	0	0	0	0	0	0	0	0	0	0	0	0	0	0	0	0	0	0	0	0	0	0	0	0	0	0	0	0	0	0	0	0	0	0
AC009108.2	0	0	0	0	0	0	0	0	0	0	0	0	0	0	0	0	0	0	0	0	0	0	0	0	0	0	0	0	0	0	0	0	0	0	0	0	0	0	0	0	0	0	0	0	0	0	0
AC009110.1	0	0	0	0	0	0	0	0	0	0	0	0	0	0	0	0	0	0	0	6.10308	0	0	0	0	0	0	0	0	0	0	0	0	0	0	0	0	0	0	0	0	0	0	0	0	0	0	0
AC009120.10	0	0	0	0	0	0	0	0.125612	0	0	0	0	0	0	0	0	0	0	8.1888	6.10308	0	1.70625	0	0	0	0	0	0	0	0.426607	0	0	0	0	0	0	0	0	0	0	0	0	0	0	0	0	0
AC009120.11	0	0	0	0	0	0	0	0.376835	0	0	0	0	0	0	0.435403	0	0	0	8.1888	18.3092	0	0	0	0	0	0	0	0	0	0	0	0	0.706842	0	0	0	3.64918	0	0	0	0.699671	0	0	0	0	0.247779	0
AC009120.3	0.423574	0.914267	1.08673	4.38461	0.467933	3.38723	0.365879	2.51224	3.02842	0.84874	0	2.60929	6.80487	1.52106	3.91863	3.78865	0.885528	0	2.7296	0	0	1.70625	1.36894	4.09432	5.70452	1.01812	7.41614	3.30262	1.31808	1.27982	0.821126	1.90318	3.53421	2.82949	4.19663	0.819875	3.64918	6.2212	0	2.09691	4.8977	3.67783	1.43878	0	1.12965	3.71669	0
AC009120.4	0.16943	0	0.543365	0	0	0.423403	0.365879	0.502447	0	0	0	0	0	0	0	0	0	6.62854	16.3776	24.4123	0	8.53127	0	4.09432	5.70452	0	0	0	0	0	0	0	0	0	0	0	0	0	0	0	0.699671	0	0	0	0	0	0
AC009120.5	1.18601	1.3714	2.71682	0	2.33966	3.81063	6.21995	3.26591	1.51421	1.69748	0	2.17441	0	3.04213	1.30621	1.19642	0	0	0	0	3.1945	3.41251	0.456313	0	0	3.05435	0	3.30262	0.659042	2.55964	0.821126	3.17196	0.706842	0	1.31145	4.09937	0	0	0.791149	0.524227	2.79868	1.47113	5.39544	0.967093	4.74452	2.23001	2.48612
AC009120.6	1.01658	1.82853	0	2.1923	0.935865	2.96382	3.29291	1.75856	2.01894	0.84874	0	3.91394	0	1.95565	1.74161	1.59522	0	3.31427	13.648	24.4123	1.06483	3.41251	1.36894	0	22.8181	2.03623	0.927018	0	1.31808	0	0.410563	8.2471	1.41368	2.47581	2.3606	1.63975	7.29835	0.888742	0	1.57268	2.09901	0.735567	2.87757	2.90128	0.451859	0.247779	0.828706
AC009120.8	0	0	0	0	0	0	0	0	0	0	0	0	0	0	0	0	0	0	0	0	0	1.70625	0	5.45909	0	0	0	0	0	0	0	0	0	0	0	0	0	0	0	0	0	0	0	0	0	0	0
AC009120.9	0	0	0	0	0	0	0	0	0	0	0	0	0	0	0	0	0	0	0	24.4123	0	0	0	0	0	0	0	0	0	0	0	0	0	0	0	0	3.64918	0	0	0	0	0	0	0	0	0	0
AC009121.1	0	0	0	0	0	0	0	0	0	0	0	0	0	0	0	0	0	0	0	0	0	0	0	0	0	0	0	0	0	0	0	0	0	0	0	0	0	0	0	0	0	0	0	0	0	0	0
AC009121.2	0	0	0	0	0	0	0	0	0	0	0	0	0	0	0	0	0	0	0	0	0	0	0	0	0	0	0	0	0	0	0	0	0	0	0	0	0	0	0	0	0	0	0	0	0	0	0
AC009127.1	0	0	0	0	0	0	0	0	0	0	0	0	0	0	0	0	0	0	0	0	0	0	0	0	0	0	0	0	0	0	0	0	0	0	0	0	0	0	0	0	0	0	0	0	0	0	0
AC009133.12	3.89688	3.19993	2.17346	0	14.9738	19.0531	15.3669	12.6868	7.0663	3.39496	0	3.04417	6.80487	4.1286	6.96646	4.78566	6.1987	9.94281	8.1888	30.5154	6.38901	15.3563	6.8447	1.36477	0	5.59964	15.7593	3.30262	2.63617	2.55964	6.15844	3.80635	0.706842	2.82949	2.62289	0	3.64918	0.888742	4.7469	6.29072	2.79868	18.3892	7.19392	19.3419	2.03337	17.3445	3.31483
AC009133.15	0	0	0	0	0	0	0	0	0	0	0	0	0	0	0	0	0	0	0	0	0	0	0	0	0	0	0	0	0	0	0	0	0	0	0	0	0	0	0	0	0	0	0	0	0	0	0
AC009133.17	0.16943	0.457133	0	0	0	0	0	0.502447	0	1.69748	0	0	0	0	0	0.398805	0	6.62854	10.9184	61.0308	0	6.82502	0.912627	4.09432	5.70452	0	0	0	0	0	0	0	0.706842	0	0	0	0	0.888742	0.791149	0	0	0	0	0	0	0.247779	0
AC009133.21	0	0	0	0	0	0	0	0	0	0	0	0	0	0	0	0	0	0	0	0	0	0	0	0	0	0	0	0	0	0	0	0	0	0	0	0	0	0	0	0	0	0	0	0	0	0	0
AC009133.22	0	0	0	0	0	0	0	0	0	0	0	0	0	0	0	0	0	0	0	0	0	0	0	0	0	0	0	0	0	0	0	0	0	0	0	0	0	0	0	0	0	0	0	0	0	0	0
AC009133.24	0	0	0	0	0	0	0	0	0	0	0	0	0	0	0	0	0	0	0	0	0	0	0	0	0	0	0	0	0	0	0	0	0	0	0	0	0	0	0	0	0	0	0	0	0	0	0
AC009134.1	0	0	0	0	0	0	0	0	0	0	0	0	0	0	0	0	0	0	5.4592	0	0	8.53127	0	0	0	0	0	0	0	0	0	0	0	0	0	0	7.29835	0	0	0	0	0	0	0	0	0	0
AC009158.1	0	0	0	0	0	0	0	0	0	0	0	0	0	0	0	0	0	19.8856	2.7296	36.6185	0	5.11876	0.456313	2.72954	0	0	0	0	0	0	0	0	0.706842	0	0	0	0	0	0	0	0	0.735567	0	0	0	0	0
AC009159.1	0	0	0	0	0	0	0	0	0	0	0	0	0	0	0	0	0	0	0	0	0	0	0	1.36477	0	0	0	0	0	0	0	0	0	0	0	0	0	0	0	0	0	0	0	0	0	0	0
AC009161.1	0	0	0	0	0	0	0	0	0	0	0	0	0	0	0	0	0	0	0	0	0	0	0	0	0	0	0	0	0	0	0	0	0	0	0	0	0	0	0	0	0	0	0	0	0	0	0
AC009166.5	0	0	0	0	0	0	0	0	0	0	0	0	0	0	0	0	0	0	0	0	0	0	0	0	0	0	0	0	0	0	0	0	0	0	0	0	0	0	0	0	0	0	0	0	0	0	0
AC009166.7	0	0	0	0	0	0	0	0	0	0	0	0	0	0	0	0	0	9.94281	19.1072	67.1339	0	5.11876	0.912627	1.36477	5.70452	0	0	0	0	0	0	0	0.706842	0	0.262289	0.819875	3.64918	0.888742	0	0.524227	0	0	0	0	0	0	0
AC009196.1	0	0	0	0	0	0	0	0	0	0	0	0	0	0	0	0	0	0	0	0	0	0	0	0	0	0	0	0	0	0	0	0	0	0	0	0	0	0	0	0	0	0	0	0	0	0	0
AC009227.2	0	0.457133	0	0	0	0	0	0	0	0	0	0	0	0.217295	0	0	0	3.31427	2.7296	6.10308	0	3.41251	0	0	0	0	0	0	0	0	0.410563	0.634392	0	0	0	0	0	0	0.791149	0	0.699671	0	0	0	0	0	0
AC009227.3	0	0	0	0	0	0	0	0	0	0	0	0	0	0	0	0	0	3.31427	0	6.10308	0	1.70625	0	0	0	0	0	0	0	0	0	0	0	0	0	0	0	0	0	0	0	0	0	0	0	0	0
AC009228.1	0.0847148	0	0	0	0	0	0	0.125612	0	0	0	0	0	0	0	0.199403	0	0	0	6.10308	0	0	0	0	0	1.01812	0	0	0	0	0	0	0	0	0	0	0	0	0	0	0	0	0	0	0	0	0
AC009229.5	0	0	0	0	0	0	0	0	0	0	0	0	0	0	0	0	0	0	0	12.2062	0	6.82502	0	0	0	0	0	0	0	0	0	0	0	0	0	0	0	0	0	0	0	0	0	0	0	0	0
AC009229.6	0	0	0	0	0	0	0	0	0	0	0	0.434882	0	0	0	0.199403	0	0	2.7296	0	0	0	0	0	0	0	0	0	0	0	0	0	0	0	0	0	0	0	0	0	0	0	0	0	0	0.247779	0
AC009234.1	0	0	0	0	0	0	0	0.125612	0	0	0	0	0	0	0	0	0	3.31427	27.296	6.10308	0	3.41251	0	15.0125	5.70452	0	0	0	0	0	0	0	1.41368	0	0	0	0	0	0	0	0.699671	0	0	0	0	0	0
AC009236.2	0	0	0	0	0	0	0	0	0	0	0	0	0	0	0	0	0	0	0	0	0	0	0	0	0	0	0	0	0	0	0	0	0.706842	0	0	0	0	0	0	0	0	0	0	0	0	0	0
AC009237.10	0	0	0	0	0	0	0	0	0	0	0	0	0	0	0	0	0	0	2.7296	0	0	0	0	4.09432	5.70452	0	0	0	0	0	0	0	0.706842	0	0	0	0	0	0	0	0	0	0	0	0	0	0
AC009237.11	0	0	0	2.1923	0	0	0	0	0	0	0	0	0	0	0	0	0	0	2.7296	6.10308	0	0	0.456313	0	0	0	0	0	0	0	0	0	0	0	0	0	0	0	0	0	0	0	0	0	0	0	0
AC009237.13	0	0	0	0	0	0	0	0	0	0	0	0	0	0	0	0	0	0	0	0	0	0	0	0	0	0	0	0	0	0	0	0	0	0	0	0	0	0	0	0	0	0	0	0	0	0	0
AC009237.14	0	0	0	0	0	0	0	0	0	0	0	0	0	0	0	0	0	0	0	0	0	0	0	0	0	0	0	0	0	0	0	0	0	0	0	0	0	0	0	0	0	0	0	0	0	0	0
AC009237.16	0	0	0	0	0	0	0	0	0	0	0	0	0	0	0	0	0	0	0	0	0	0	0	0	5.70452	0	0	0	0	0	0	0	0	0	0	0	0	0	0	0	0	0	0	0	0	0	0
AC009237.17	0	0	0	0	0	0	0	0	0	0	0	0	0	0	0	0	0	0	0	0	0	0	0	0	0	0	0	0	0	0	0	0	0	0	0	0	0	0	0	0	0	0	0	0	0	0	0
AC009237.2	0	0	0	0	0	0	0	0	0	0	0	0	0	0	0	0	0	0	0	0	0	0	0	0	0	0	0	0	0	0	0	0	0	0	0	0	0	0	0	0	0	0	0	0	0	0	0
AC009237.4	0	0	0	0	0	0	0	0	0	0	0	0	0	0	0	0	0	0	0	0	0	0	0	0	0	0	0	0	0	0	0	0	0	0	0	0	0	0	0	0	0	0	0	0	0	0	0
AC009237.5	0	0	0	0	0	0	0	0	0	0	0	0	0	0	0	0	0	0	0	0	0	1.70625	0	0	0	0	0	0	0	0	0	0	0	0	0	0	0	0	0	0	0	0	0	0	0	0	0
AC009237.6	0	0	0	0	0	0	0	0	0	0	0	0	0	0	0	0	0	0	0	0	0	0	0	0	0	0	0	0	0	0	0	0	0	0	0	0	0	0	0	0	0	0	0	0	0	0	0
AC009237.8	0.423574	0.914267	0	0	0.935865	1.69361	1.09764	2.26101	3.02842	5.09244	0	0.434882	0	1.73836	0.435403	0.598208	1.77106	3.31427	30.0256	24.4123	4.25934	22.1813	4.56313	9.5534	17.1136	1.01812	0.927018	3.30262	0.659042	0	0.410563	0.634392	1.41368	1.41475	0.262289	1.63975	0	0	0.791149	0	1.39934	2.2067	0.359696	0	0.677788	0.495558	0
AC009238.6	0	0	0	0	0	0	0	0	0	0	0	0	0	0	0	0	0	0	0	0	0	0	0	0	0	0	0	0	0	0	0	0	0	0	0	0	0	0	0	0	0	0	0	0	0	0	0
AC009238.7	0	0	0	0	0	0	0	0	0	0	0	0	0	0	0	0	0	0	0	0	0	0	0	0	0	0	0	0	0	0	0	0	0	0	0	0	0	0	0	0	0	0	0	0	0	0	0
AC009238.8	0	0	0	0	0	0	0	0	0	0	0	0	0	0	0	0	0	0	0	0	0	0	0	0	0	0	0	0	0	0	0	0	0	0	0	0	0	0	0	0	0	0	0	0	0	0	0
AC009245.3	0.423574	0.457133	0	2.1923	0.467933	0	0.365879	1.13051	0	0	0	0	0	0	0	0.398805	0	0	8.1888	6.10308	3.1945	0	0	4.09432	0	2.03623	0	0	0.659042	0	0.410563	0	0	0	0	0	3.64918	0	0	0.524227	0	0	0.179848	0.967093	0	0	0
AC009260.1	0	0	0	0	0	0	0	0	0	0	0	0	0	0	0	0	0	0	0	0	1.06483	0	0	0	0	0	0	0	0	0	0	0	0	0	0	0	0	0	0	0	0	0	0	0	0	0	0
AC009262.2	0	0	0	0	0	0	0	0	0	0	0	0	0	0	0	0	0	0	8.1888	24.4123	0	1.70625	0.456313	1.36477	0	0	0	0	0	0.426607	0	0	0	0	0	0	0	0	0	0	0.699671	0	0	0	0	0	0
AC009263.2	0	0	0	0	0	0	0	0	0	0	0	0	0	0	0	0	0	0	13.648	12.2062	0	0	0.456313	0	0	0	0	3.30262	0	0	0	0	0	0	0	0	0	0	0	0	0	0	0	0	0	0	0
AC009264.1	0.0847148	0	0	0	0	0	0	0	0.504736	0	0	0.434882	6.80487	0.217295	0	0.199403	0	3.31427	16.3776	54.9277	0	15.3563	0.456313	9.5534	22.8181	0	0.927018	0	0	0	0	0.634392	0	0	1.57373	2.45962	7.29835	0	0.791149	0	0	0.735567	0.719392	0	0	0	0
AC009274.6	0	0	0	0	0	0	0	0	0	0	0	0	0	0	0	0	0	0	8.1888	0	0	0	0	1.36477	0	0	0	0	0	0	0	0	0.706842	0	0	0	0	0	0	0	0	0	0	0	0	0.247779	0
AC009276.4	0	0	0	0	0	0	0	0	0	0	0	0	0	0	0	0	0	0	0	0	0	0	0	0	0	0	0	0	0	0	0	0	0	0	0	0	0	0	0	0	0	0	0	0	0	0	0
AC009286.1	0	0	0	0	0	0	0	0	0	0	0	0	0	0	0	0	0	0	0	0	0	0	0	0	0	0	0	0	0	0	0	0	0	0	0	0	0	0	0	0	0	0	0	0	0	0	0
AC009297.1	0	0	0	0	0	0	0	0	0	0	0	0	0	0	0	0	0	0	0	0	0	0	0	0	0	0	0	0	0	0	0	0	0	0	0	0	0	0	0	0	0	0	0	0	0	0	0
AC009299.1	0.0847148	0	0	0	0	0	0	0	0	0	0	0	0	0	0	0	0	0	0	0	0	0	0	0	0	0	0	0	0	0	0	0	0	0	0	0	0	0	0	0	0	0	0	0	0	0	0
AC009299.2	0.16943	0.914267	0.543365	0	0	0	0	0	0.504736	0.84874	0	0	0	0	0	0.199403	0	3.31427	13.648	6.10308	0	0	0.912627	1.36477	0	0	0.927018	0	0.659042	0.426607	0	0	0	1.06106	1.04916	0	0	0	1.5823	0	0.699671	0.735567	0.359696	0	0.225929	0	0
AC009299.3	0.16943	0	0	0	0	0.423403	1.09764	0	0	0.84874	0	0	0	0.217295	0	0.199403	0	0	5.4592	12.2062	0	3.41251	0	4.09432	17.1136	0	3.70807	0	0	0.426607	0	1.26878	2.12053	0.353687	0.262289	1.63975	0	0.888742	0	1.57268	0	0	0.179848	1.93419	0	0	1.65741
AC009299.4	0	0	0	0	0	0	0	0	0	0	0	0	0	0	0	0	0	13.2571	8.1888	18.3092	0	6.82502	0.456313	4.09432	0	0	0	0	0	0	0	0	2.12053	0	0	0	0	0	0	0	0.699671	0.735567	0	0	0	0	0
AC009299.5	0.254145	0.457133	0	0	0	0	0	0.125612	0.504736	0.84874	0	0.434882	0	0	1.74161	0.997013	0.885528	3.31427	0	0	0	0	0	0	0	0	0	0	0	0	0	0	0	0	0	0	0	0	0	0.524227	0	0.735567	0	0	1.35558	0	0
AC009302.2	0.338859	0	0	0	0	0	0.365879	0	0	0	0	0	0	0	0	0	0	0	0	0	0	0	0	0	0	0	0	0	0	0	0	0	0	0	0	0	0	0	0	0	0	0	0	0	0	0	0
AC009302.4	0	0	0	0	0	0	0	0	0	0	0	0	0	0	0	0	0	3.31427	0	12.2062	0	6.82502	0.456313	1.36477	0	0	0	0	0	0	0	0	0	0	0	0	0	0	0	0	0	0	0	0	0	0	0
AC009303.1	0.0847148	0.914267	1.63009	0	0.467933	1.69361	0.731758	0.628059	2.01894	0.84874	0	0	0	0.217295	0.435403	0.398805	2.65659	6.62854	13.648	61.0308	5.32417	10.2375	2.73788	9.5534	17.1136	4.58153	9.27018	3.30262	0.659042	0.426607	3.69506	0.634392	0	2.12212	0.262289	0.819875	3.64918	1.77748	0	0	0.699671	0	1.79848	1.93419	1.12965	1.48667	7.45836
AC009303.2	0	0.457133	0	0	0	0	0	0.125612	0.504736	0	0	0	0	1.30377	0.435403	1.99403	0	6.62854	5.4592	12.2062	0	5.11876	1.36894	2.72954	0	1.01812	0	0	0	0	0.410563	0	0.706842	0.707373	0	0	0	0.888742	0	0	0	0	0.179848	0.967093	0	0	0
AC009303.3	0.0847148	0	0	0	0	0	0.365879	0.125612	0	0	0	0	0	0	0	0	0	3.31427	2.7296	24.4123	1.06483	11.9438	0	5.45909	0	0	0	0	0	0	0	0	0	0	0	0	0	0	0	0	0	0.735567	0	0	0	0	0
AC009305.1	0	0	0	0	0	0	0	0	0	0	0	0	0	0	0	0	0	0	8.1888	0	0	0	0	0	0	0	0	0	0	0	0	0	0	0	0	0	0	0	0	0	0	0	0	0	0	0	0
AC009305.2	0	0	0	0	0	0	0	0	0	0	0	0	0	0	0	0	0	0	0	0	0	0	0	0	0	0	0	0	0	0	0	0	0	0	0	0	0	0	0	0	0	0	0	0	0	0	0
AC009310.1	0	0	0	0	0	0	0	0	0	0	0	0	0	0	0	0	0	3.31427	0	0	0	0	0	0	0	0	0	0	0	0	0	0	0	0	0	0	0	0	0	0	0	0	0	0	0	0	0
AC009312.1	0	0	0	0	0	0	0	0	0	0	0	0	0	0	0	0	0	0	2.7296	0	0	0	0	0	0	0	0	0	0	0	0	0	0	0	0	0	0	0	0	0	0	0	0	0	0	0	0
AC009313.1	0	0	0	0	0	0	0.365879	0	0	0	0	0	0	0	0	0	0	0	0	0	0	0	0	0	0	0	0	0	0	0	0	0	0	0	0	0	0	0	0	0	0	0	0	0	0	0	0
AC009313.2	0	0	0	0	0	0	0	0	0.504736	0	0	0	0	0	0	0	0.885528	19.8856	8.1888	24.4123	0	3.41251	0	0	5.70452	0	0	0	0	0	0	0	0	0	0	0	0	0	0	0	0	0.735567	0	0	0	0	0
AC009336.1	0	0	0	0	0	0	0	0	0	0	0	0	0	0	0	0	0	0	0	0	0	0	0	0	0	0	0	0	0	0	0	0	0	0	0	0	0	0	0	0	0	0	0	0	0	0	0
AC009336.19	0	0	0	0	0	0	0	0	0	0	0	0	0	0	0	0	0	0	2.7296	0	0	0	0	0	0	0	0	0	0	0	0	0	0	0	0.262289	0	0	0	0	0	0	0	0	0	0	0	0
AC009362.2	0	0.457133	0	0	0	0	0	0	0	0	0	0	0	0	0	0	0	0	0	6.10308	0	6.82502	0	2.72954	0	0	0	0	0	0	0	0	0	0	0.262289	0.819875	0	0.888742	0	0	0	0	0	0	1.12965	0	0
AC009365.4	0	0	0	0	0	0	0	0	0	0	0	0	0	0	0	0	0	0	2.7296	6.10308	0	0	0	0	0	0	0	0	0	0	0	0	0	0	0	0	0	0	0	0	0	0	0	0	0	0	0
AC009403.2	0.593004	0	0	0	0.467933	0	0.365879	1.50734	0	0.84874	0	1.73953	0	0.869179	4.35403	0.598208	0.885528	0	16.3776	0	0	8.53127	0	0	0	1.01812	0.927018	3.30262	0	0	0	0	0.706842	0.353687	1.57373	0	0	0	0.791149	0.524227	0	0	0.539544	0.967093	0.225929	2.47779	0
AC009404.2	0.931863	0.457133	1.08673	0	0.467933	0.846806	1.8294	1.63295	1.51421	0.84874	0	0	0	0.217295	3.48323	0.598208	3.54211	19.8856	70.9696	140.371	0	13.65	1.36894	10.9182	11.409	0	1.85404	0	1.31808	0.853215	0.821126	1.90318	3.53421	0.353687	0.786867	0	7.29835	3.55497	0	0	0	0	0.719392	3.86837	0.677788	4.21224	0
AC009406.1	0	0	0	0	0	0	0	0	0	0	0	0	0	0	0	0	0	0	0	0	0	0	0	0	0	0	0	0	0	0	0	0	0	0	0	0	0	0	0	0	0	0	0	0	0	0	0
AC009406.2	0	0	0	0	0	0	0	0	0	0	0	0	0	0	0	0	0	0	0	0	0	0	0	0	0	0	0	0	0	0	0	0	0	0	0	0	0	0	0	0	0	0	0	0	0	0	0
AC009410.1	0	0	0	0	0	0	0	0	0	0	0	0	0	0	0	0	0	0	0	0	0	0	0	0	0	0	0	0	0	0	0	0	0	0	0.262289	0	0	0	0	0	0	0	0	0	0	0	0
AC009411.1	0	0	0	0	0	0	0	0	0	0	0	0	0	0	0	0	0	0	8.1888	6.10308	0	0	0	4.09432	0	0	0	0	0	0	0	0	2.12053	0	0	0	7.29835	0	0	0	0	0	0	0	0	0	0
AC009411.2	0	0	0	0	0	0	0	0	0	0	0	0	0	0	0	0	0	0	0	12.2062	0	3.41251	0	0	0	0	0	0	0	0	0	0	0	0	0	0	0	0.888742	0	0	0	0	0	0	0	0	0
AC009413.2	0	0	0	0	0	0	0	0	0	0	0	0	0	0	0	0	0	0	0	0	0	0	0	0	0	0	0	0	0	0	0	0	1.41368	0	0	0	0	0	0	0	0	0	0	0	0	0	0
AC009414.1	0	0	0	0	0	0	0	0	0	0	0	0	0	0	0	0	0	0	2.7296	18.3092	0	0	1.82525	0	0	0	0	0	0	0	0	0	0	0	0	0	0	0	0	0	0	0	0	0	0	0	0
AC009473.1	0	0	0	0	0	0	0	0.125612	0	0	26.5571	0	0	0.217295	0	0	0	0	0	0	0	0	0	1.36477	0	0	0	0	0	0.426607	0.410563	0	0.706842	0	0.262289	0.819875	0	0.888742	0	0	0	0.735567	0	0	0	0	0
AC009474.1	0	0	0	0	0	0	0	0	0	0	0	0	0	0	0	0	0	0	2.7296	12.2062	0	1.70625	0.456313	0	0	0	0	0	0	0	0	0	0	0	0	0	0	0	0	0	0	0	0	0	0	0	0
AC009474.2	0	0	0	0	0	0	0	0	0	0	0	0	0	0	0	0	0	0	0	0	0	0	0	0	0	0	0	0	0	0	0	0	0	0	0	0	0	0	0	0	0	0.735567	0	0	0.225929	0	0
AC009477.7	0	0	0	0	0	0	0	0	0	0	0	0	0	0	0	0	0	0	0	0	0	0	0	0	0	0	0	0	0	0	0	0	0	0	0	0	0	0	0	0	0	0	0	0	0	0	0
AC009478.1	0	0	0	0	0	0	0	0	0	0	0	0	0	0	0	0	0	0	0	0	0	0	0	0	0	0	0	0	0	0	0	0	0	0	0	0	0	0	0	0	0	0	0	0	0	0	0
AC009478.2	0	0	0	0	0	0	0	0	0	0	0	0	0	0	0	0	0	0	0	6.10308	0	0	0	0	0	0	0	0	0	0	0	0	0	0	0	0	0	0	0	0	0	0	0	0	0	0	0
AC009480.1	0	0	0	0	0	0	0	0	0	0	0	0	0	0	0	0	0	0	0	0	0	0	0	0	0	0	0	0	0	0	0	0	0	0	0	0	0	0	0	0	0	0	0	0	0	0	0
AC009480.3	0.16943	0	0	0	0	0	0	0.125612	0	0	0	0	0	0	0	0	0	0	8.1888	0	0	1.70625	0	0	0	0	0	0	0	0	0.410563	1.26878	0	0.353687	0.262289	0	0	0	0	0	1.39934	0	0	0	0	0	0
AC009480.4	0	0	0	0	0	0	0	0.125612	0	0	0	0	0	0	0	0	0	0	2.7296	0	0	5.11876	0	1.36477	0	0	0	0	0	0	0	0	0	0	0	0	0	0	0	0	0	0	0	0	0	0	0
AC009487.4	0	0	0	0	0	0	0	0	0	0	0	0	0	0	0	0	0	0	0	0	0	0	0	0	0	0	0	0	0	0	0	0	0	0	0	0	0	0	0	0	0	0	0	0	0	0	0
AC009487.5	0	0	0	0	0	0	0	0	0	0	0	0	0	0	0	0	0.885528	0	2.7296	0	0	0	0.456313	0	0	0	0	0	0	0	0	0	0	0	0	0	0	0	0	0	0	0	0	0	0	0	0
AC009487.6	0.254145	0	0.543365	0	0	0	0	1.25612	0	0.84874	0	0	0	0	0	0.997013	0	9.94281	49.1328	36.6185	0	22.1813	0.456313	12.2829	0	0	1.85404	0	1.97713	0.853215	1.23169	1.90318	0.706842	0.707373	0.786867	1.63975	0	0	1.5823	0.524227	0.699671	0	0.719392	3.86837	0.677788	1.2389	0.828706
AC009491.1	0	0	0	0	0	0	0	0	0	0	0	0	0	0	0	0	0	0	0	0	0	0	0	0	0	0	0	0	0	0	0	0	0	0	0	0	0	0	0	0	0	0	0	0	0	0	0
AC009491.2	0	0	0	0	0	0	0	0	0	0	0	0	0	0	0	0	0	0	0	0	0	0	0	0	0	0	0	0	0	0	0	0	0	0	0	0	0	0	0	0	0	0	0	0	0	0	0
AC009494.3	0	0	0	0	0	0	0	0	0	0	0	0	0	0	0	0	0	0	0	0	0	0	0	0	0	0	0	0	0	0	0	0	0	0	0	0	0	0	0	0	0	0	0	0	0	0	0
AC009495.1	0	0	0	0	0	0	0	0	0	0	0	0	0	0	0	0	0	0	0	0	0	0	0	0	0	0	0	0	0	0	0	0	0	0	0	0	0	0	0	0	0	0	0	0	0	0	0
AC009495.2	0	0	0	0	0	0	0	0.125612	0	0	0	0	0	0.217295	0	0	0	0	10.9184	0	0	8.53127	0.456313	0	0	0	0	0	0	0	0	0	0	0	0	0	0	0	0	0.524227	0	0	0	0	0	0	0
AC009495.3	0	0	0	0	0.467933	0	0	0	0.504736	0	0	0.869763	0	0.217295	0	0	0	0	0	0	0	3.41251	0	0	0	0	0	0	0	0	1.64225	0	0.706842	0	0	0	0	0	0	0	0	0	0	0	0	0	0
AC009495.4	0	0	0	0	0	0	0	0	0	0	0	0	0	0	0	0	0	0	2.7296	0	0	0	0	0	0	0	0	0	0	0	0	0	0	0	0	0	0	0.888742	0	0	0	0	0	0	0	0	0
AC009498.1	0	0	1.63009	0	0	0	0	0	0	0	0	0	0	0	0	0	0	3.31427	16.3776	0	0	0	0	0	0	0	0	0	0	0	0	0	0	0	0	0	0	0	0	0	0	0	0	0	0	0	0
AC009499.1	0	0	0	0	0	0	0	0	0	0	0	0	0	0	0	0	0	0	0	0	0	0	0	0	0	0	0	0	0	0	0	0	0	0	0	0	0	0	0	0	0	0	0	0	0	0	0
AC009500.2	0	0	0	0	0	0	0	0	0	0	0	0	0	0	0	0	0	3.31427	0	18.3092	0	1.70625	0	2.72954	5.70452	0	0	0	0	0	0	0	0	0	0	0	0	0	0	0	0	0	0	0	0	0	0
AC009501.4	0.423574	0.457133	0.543365	0	0.467933	0	0.731758	0.251224	0	2.54622	0	0	6.80487	0.217295	0.435403	0.199403	0	9.94281	2.7296	0	2.12967	8.53127	0.912627	4.09432	0	3.05435	2.78105	0	1.31808	0.853215	0	0	0.706842	0.707373	0	4.09937	25.5442	0	1.5823	0	0.699671	3.67783	0	0	0.225929	0	2.48612
AC009502.1	0	0	0	0	0	0	0	0	0	0	0	0	0	0	0	0	0	0	5.4592	12.2062	0	5.11876	0	0	0	0	0	0	0	0	0	0	0	0	0	0	0	0	0	0	0	0	0	0	0	0	0
AC009502.4	0.0847148	0	0	0	0	0.423403	0	0	0	0	0	0	0	0	0	0	0	13.2571	8.1888	30.5154	0	10.2375	0.912627	10.9182	5.70452	0.509059	0.927018	0	0	0	0	0	0	0	0	3.2795	3.64918	3.55497	0	0	0	0	0	0	0	0	0
AC009505.2	0.677719	0	1.08673	2.1923	0	0	0.365879	0.753671	1.00947	0	0	0	0	0.651884	0	0.598208	0	3.31427	8.1888	0	0	5.11876	0	0	0	0.509059	0	0	0.659042	0	0.410563	0.634392	0	0.353687	0	0	0	0	0	0	0	0	0.179848	0	1.12965	0.247779	0
AC009505.4	0	0	0	0	0	0	0	0	0	0	0	0	0	0	0	0	0	0	5.4592	0	0	0	0	0	0	0	0	0	0	0	0	0	0	0	0	0	7.29835	0.888742	0	0	0	0	0	0	0	0	0
AC009506.1	1.6943	0.457133	0.543365	2.1923	0	0.423403	0.731758	1.13051	1.51421	3.39496	0	1.30465	6.80487	0.43459	0.435403	0.598208	0	3.31427	8.1888	18.3092	0	8.53127	0	5.45909	0	0	0.927018	0	0	1.70643	0.410563	0.634392	0.706842	0.353687	0.524578	0	3.64918	0.888742	0.791149	0	1.39934	0.735567	1.43878	0	0.677788	0	0
AC009506.2	0	0	0	0	0	0	0	0	0	0	0	0	0	0	0	0	0	0	0	0	0	0	0	0	0	0	0	0	0	0	0	0	0	0	0	0	0	0	0	0	0	0	0	0	0	0	0
AC009508.1	0	0	0	0	0	0	0	0	0	0	0	0	0	0	0	0	0	0	5.4592	6.10308	0	0	0	0	0	0	0	0	0	0	0	0	0	0	0	0	0	0	0	0	0	0	0	0	0	0	0
AC009517.2	0	0	0	0	0	0	0	0	0	0	0	0	0	0	0	0	0	0	0	12.2062	0	6.82502	0	0	0	0	0	0	0	0	0	0	0	0	0	0	0	0	0	0	0	0	0	0	0	0	0
AC009518.2	0	0	0	0	0	0	0	0	0	0	0	0	0	0	0	0	0	0	0	12.2062	0	1.70625	0	0	5.70452	0	0	0	0	0	0	0	0.706842	0	0	0	0	0.888742	0	0	0	0	0	0	0	0	0
AC009518.3	0	0	0	0	0	0	0	0	0	0	0	0	0	0	0	0	0	0	13.648	6.10308	0	0	0	4.09432	0	0	0	0	0	0	0	0	0	0	0	0	0	0	0	0	0	0	0	0	0	0	0
AC009518.4	0	0	0	0	0	0	0	0	0	0	0	0	0	0	0	0	0	3.31427	5.4592	24.4123	0	0	0.456313	0	0	0	0	0	0	0	0	0	2.12053	0	0	0	3.64918	0	0	0	1.39934	0	0	0	0	0	0
AC009518.8	0	0	0	0	0	0	0	0	0	0	0	0.434882	0	0.217295	0	0	0.885528	0	5.4592	0	0	0	0	4.09432	0	0	0	0	0	0	0	0	0.706842	0	0	0	0	0	0	0	0	0.735567	0	0	0	0	0
AC009531.2	0	0	0	0	0	0	0	0	0	0	0	0	0	0	0	0	0	0	0	0	0	3.41251	0.912627	1.36477	0	0	0	0	0	0	0	0	0	0	0	0	0	0	0	0	0	0	0	0	0	0	0
AC009541.1	0	0	0	0	0	0.423403	0	0	0	0	0	0	0	0	0	0	0	0	2.7296	12.2062	0	1.70625	0.456313	5.45909	5.70452	0	0	0	0	0	0	0	0.706842	0	0	0	0	0	0	0.524227	0.699671	0	0	0	0	0	0
AC009542.2	0.0847148	0	0	2.1923	0	0	0.365879	0.125612	0	0.84874	0	0	0	0.43459	0.870807	0.398805	0.885528	0	13.648	6.10308	1.06483	5.11876	0	0	0	0	0	0	0	0.426607	0.410563	0	0	0.353687	0.262289	0.819875	0	0	0	0	0.699671	0	0.359696	0	0.451859	0.495558	0
AC009677.1	0	0	0	0	0	0	0	0	0	0	0	0	0	0	0	0	0	0	0	0	0	0	0	0	0	0	0	0	0	0	0	0	0	0	0	0	0	0	0	0	0	0	0	0	0	0	0
AC009695.1	0	0	0	0	0	0	0	0	0	0	0	0	0	0	0	0	0	0	0	0	0	0	0	0	0	0	0	0	0	0	0	0	0	0	0	0	0	0	0	0	0	0	0	0	0	0	0
AC009729.1	0	0	0	0	0	0	0	0	0	0	0	0	0	0	0	0	0	0	0	0	0	0	0	0	0	0	0	0	0	0	0	0	0	0	0	0	0	0	0	0	0	0	0	0	0	0	0
AC009784.1	0	0	0	0	0	0	0	0	0	0	0	0	0	0	0	0	0	0	0	0	0	0	0	0	0	0	0	0	0	0	0	0	0	0	0	0	0	0	0	0	0	0	0	0	0	0	0
AC009784.3	0.16943	0	0	0	0	0	0	0	0	0	0	0	0	0	0	0	0	6.62854	2.7296	0	0	3.41251	0	0	5.70452	0	0	0	0	0	0	0	0	0	0.262289	0	0	0	0	0	0	0	0	0	0	0	0
AC009784.4	0	0	0	0	0	0	0	0	0	0	0	0	0	0	0	0	0	0	5.4592	0	0	0	0	1.36477	0	0	0	0	0	0	0	0	0	0	0	0.819875	0	0	0	0	0	0	0	0	0	0	0
AC009800.1	0	0	0	0	0	0	0	0	0	0	0	0	0	0	0	0	0	0	0	0	0	0	0	0	0	0	0	0	0	0	0	0	0	0	0	0	0	0	0	0	0	0	0	0	0	0	0
AC009831.1	0	0	0	0	0	0	0	0	0	0	0	0	0	0	0	0	0	0	0	0	0	0	0	0	0	0	0	0	0	0	0	0	0	0	0	0	0	0	0	0	0	0	0	0	0	0	0
AC009835.1	0	0	0	0	0	0	0	0	0	0	0	0	0	0	0	0	0	0	0	0	0	0	0	0	0	0	0	0	0	0	0	0	0	0	0	0	0	0	0	0	0	0	0	0	0	0	0
AC009878.2	0	0	0	0	0	0	0	0	0	0	0	0	0	0	0	0	0	0	8.1888	6.10308	0	1.70625	0	0	5.70452	0	0	0	0	0	0	0	0	0	0	0	0	0	0	0	0	0	0	0	0	0	0
AC009892.1	0	0	0	0	0	0	0	0	0	0	0	0	0	0	0	0	0	0	0	0	0	0	0	0	0	0	0	0	0	0	0	0	0	0	0	0	0	0	0	0	0	0	0	0	0	0	0
AC009892.10	0	0	0	0	0	0	0	0	0	0	0	0	0	0	0	0	0	0	0	0	0	0	0	0	0	0	0	0	0	0	0	0	0	0	0	0	0	0	0	0	1.39934	0	0	0	0	0	0
AC009892.2	0	0	0	0	0	0	0	0	0	0	0	0	0	0	0	0	0.885528	3.31427	0	6.10308	0	0	0	0	5.70452	0	0	0	0	0	0	0	0	0	0	0	0	0	0	0	0	0	0	0	0	0	0
AC009892.3	0	0	0	0	0	0	0	0	0	0	0	0	0	0	0	0	0	0	0	0	0	0	0	0	0	0	0	0	0	0	0	0	0	0	0	0	0	0	0	0	0	0	0	0	0	0	0
AC009892.4	0	0	0	0	0	0	0	0	0	0	0	0	0	0	0	0	0	0	0	0	0	0	0	0	0	0	0	0	0	0	0	0	0	0	0	0	0	0	0	0	0	0	0	0	0	0	0
AC009892.5	0	0	0	0	0	0	0	0	0	0	0	0	0	0	0	0	0	0	0	12.2062	0	1.70625	0	0	0	0	0	0	0	0	0	0	0	0	0	0	0	0	0	0	0	0	0	0	0	0	0
AC009892.6	0	0	0	0	0	0	0	0	0	0	0	0	0	0	0	0	0	0	0	0	0	0	0	0	0	0	0	0	0	0	0	0	0	0	0	0	0	0	0	0	0	0	0	0	0	0	0
AC009892.7	0	0	0	0	0	0	0	0	0	0	0	0	0	0	0	0	0	0	0	0	0	0	0	0	0	0	0	0	0	0	0	0	0	0	0	0	0	0	0	0	0	0	0	0	0	0	0
AC009892.8	0	0	0	0	0	0	0	0	0	0	0	0	0	0	0	0	0	0	0	0	0	0	0	0	0	0	0	0	0	0	0	0	0	0	0	0	0	0	0	0	0	0	0	0	0	0	0
AC009892.9	0	0	0	0	0	0	0	0	0	0	0	0	0	0	0	0	0	0	0	0	0	0	0	1.36477	0	0	0	0	0	0	0	0	0	0	0	0	0	0	0	0	0	0	0	0	0	0	0
AC009941.1	0	0	0	0	0	0	0	0	0	0	0	0	0	0	0	0	0	0	0	0	0	0	0	0	0	0	0	0	0	0	0	0	0	0	0	0	0	0	0	0	0	0	0	0	0	0	0
AC009945.4	0	0	0	0	0	0	0	0	0	0	0	0	0	0	0	0	0	0	0	48.8246	0	1.70625	0	4.09432	0	0	0	0	0	0	0	0	0	0	0	0	0	0	0	0	0	0	0	0	0	0	0
AC009947.2	0	0	0	0	0	0	0	0	0	0	0	0	0	0	0	0	0	0	0	0	0	0	0	0	0	0	0	0	0	0	0	0	0	0	0	0	0	0	0	0	0	0	0	0	0	0	0
AC009947.5	0	0	0	0	0	0	0	0	0	0	0	0	0	0	0	0	0	0	0	0	0	0	0	0	0	0	0	0	0	0	0	0	0	0	0	0	0	0	0	0	0	0	0	0	0	0	0
AC009948.5	4.65932	1.82853	1.63009	4.38461	0.467933	1.27021	1.8294	6.4062	3.02842	1.69748	0	4.7837	0	6.95343	2.17702	3.38984	1.77106	6.62854	2.7296	18.3092	3.1945	15.3563	6.38839	1.36477	0	1.52718	5.56211	3.30262	16.4761	5.9725	3.69506	12.0535	8.4821	9.90322	12.8522	9.8385	7.29835	11.5536	3.1646	4.71804	4.19803	10.2979	2.33803	0	1.12965	4.46002	4.14353
AC009948.7	0.16943	0	0.543365	0	0	0	0.365879	0.251224	0.504736	0	0	2.17441	0	0	0	0.199403	1.77106	3.31427	32.7552	24.4123	0	1.70625	0.456313	0	0	0.509059	1.85404	0	0	0	0	0.634392	0	0	0	1.63975	0	0.888742	0	0	0.699671	0	0	0	0.225929	0.247779	0
AC009950.2	1.18601	4.57133	2.17346	0	1.4038	0	0.731758	0.502447	0.504736	4.2437	0	0	0	0.869179	0.435403	0.598208	6.1987	0	8.1888	42.7215	4.25934	15.3563	1.36894	0	0	0	0.927018	39.6314	1.31808	1.70643	1.64225	0	4.24105	1.06106	2.62289	0.819875	0	0.888742	1.5823	0.524227	0.699671	0.735567	0	0.967093	1.58151	0.247779	0
AC009955.8	0	0	0	0	0	0	0	0	0	0	0	0	0	0	0	0	0	0	2.7296	0	0	0	0	0	0	0	0	0	0	0	0	0	0	0	0	0	0	0	0	0	0	0	0	0	0	0	0
AC009960.1	0	0	0	0	0	0	0	0	0	0	0	0	0	0	0	0	0	0	0	0	1.06483	0	0.456313	0	0	0	0	0	0	0	0	0	0	0	0	0	0	0	0	0	0	0	0	0	0	0	0
AC009960.2	0	0	0	0	0	0	0	0	0	0	26.5571	0	0	0	0	0	0	0	8.1888	6.10308	0	0	0.456313	0	0	0	0	0	0	0	0	0	0	0	0	0	3.64918	0.888742	0	0	0	0	0	0	0	0	0
AC009960.3	0	0	0	0	0	0	0	0	0	0.84874	0	0	0	0	0	0	0	9.94281	19.1072	24.4123	0	1.70625	0.456313	6.82386	0	0	0	0	0	0	0	0	0	0	0	0	0	0	0	0.524227	0	0	0	0	0	0	0
AC009960.4	0	0	0	0	0	0	0	0	0	0	0	0	0	0	0	0	0	6.62854	2.7296	36.6185	0	1.70625	0	1.36477	0	0	0	0	0	0	0	0	0	0	0	0	0	0	0	0	0	0	0	0	0	0	0
AC009960.5	0	0	0	0	0	0	0	0	0	0	0	0	0	0	0	0	0	0	0	0	0	0	0.912627	0	0	0	0	0	0	0	0	0	0	0	0	0	0	0	0	0	0	0	0	0	0	0	0
AC009960.6	0	0	0	0	0	0	0	0	0	0	0	0	0	0	0	0	0	0	0	0	0	1.70625	0	0	0	0	0	0	0	0	0	0	0	0	0	0	0	0	0	0	0	0	0	0	0	0	0
AC009960.7	0	0	0	0	0	0	0	0	0	0	0	0	0	0	0	0	0	0	0	0	0	1.70625	0	0	0	0	0	0	0	0	0	0	0	0	0	0	0	0	0	0	0	0	0	0	0	0	0
AC009961.2	0	0	0	0	0	0	0	0	0	0	26.5571	0	0	0	0	0	0	3.31427	2.7296	0	0	1.70625	0	0	0	0	0	0	0	0	0	0	0	0	0	0	0	0	0	0	0	0	0	0	0	0	0
AC009961.3	0.847148	1.82853	0	0	0.467933	0	0	1.75856	0.504736	0	0	0.434882	0	0.651884	2.17702	1.99403	0	0	2.7296	30.5154	1.06483	5.11876	1.82525	0	0	0	0	0	0	2.13304	0	1.26878	0.706842	4.59792	1.04916	1.63975	0	0	1.5823	0	0	0.735567	0.539544	0.967093	0.451859	0	0
AC009961.5	0	0	0	0	0	0	0	0	0	0	0	0	0	0	0	0	0	0	0	0	0	1.70625	0	0	0	0	0	0	0	0	0	0	0	0	0	0	0	0	0	0	0	0	0	0	0	0	0
AC009963.3	0	0	0	0	0	0	0	0	0	0	0	0	0	0	0	0	0	0	0	6.10308	0	0	0.456313	0	0	0	0	0	0	0	0	0	0	0	0	0	0	0	0	0	0	0	0	0	0	0	0
AC009963.4	0	0	0	0	0	0	0	0	0	0	0	0	0	0	0	0	0	0	0	0	0	0	0	0	0	0	0	0	0	0	0	0	0	0	0	0	0	0	0	0	0	0	0	0	0	0	0
AC009963.5	0	0	0	0	0	0	0	0	0	0	0	0	0	0	0	0	0	3.31427	5.4592	24.4123	1.06483	0	0	5.45909	0	0	0	3.30262	0	0	0	0	0	0	0	0	0	0	0	0	0	0	0	0	0	0	0
AC009963.6	0	0	0	0	0	0	0	0	0	0	0	0	0	0	0	0	0	0	2.7296	0	0	0	0	2.72954	0	0	0	0	0	0	0	0	0	0	0	0	0	0	0	0	0	0	0	0	0	0	0
AC009965.1	0	0	0	0	0	0	0	0	0	0	26.5571	0	0	0	0	0	0	0	5.4592	36.6185	0	1.70625	0	1.36477	0	0	0	0	0	0	0	0	0.706842	0	0	0	0	0	0	0	0	0	0	0	0	0	0
AC009965.2	0	0	0	0	0	0	0	0	0	0	0	0	0	0	0	0	0	0	0	0	0	1.70625	0	0	0	0	0	0	0	0	0	0	0	0	0	0	0	0	0	0	0	0	0	0	0	0	0
AC009967.3	0	0	0	0	0	0	0	0	0	0	0	0	0	0	0	0	0	0	5.4592	0	0	1.70625	0	0	0	0	0	3.30262	0	0	0	0	0	0	0	0	0	0	0	0	0	0	0	0	0	0	0
AC009969.1	0	0	0	0	0	0	0	0	0	0	0	0	0	0	0	0	0	0	0	0	0	0	0	0	0	0	0	0	0	0	0	0	0	0	0	0	0	0	0	0	0	0	0	0	0	0	0
AC009970.1	0	0	0	0	0	0	0	0	0	0	0	0	0	0	0	0	0	0	2.7296	12.2062	0	0	0	1.36477	0	0	0	0	0	0	0	0	0	0	0	0.819875	0	0	0	0	0	0	0	0	0	0	0
AC009973.1	0	0	0	0	0	0	0	0	0	0	0	0	0	0	0	0	0	0	0	0	0	0	0	0	0	0	0	0	0	0	0	0	0	0	0	0	0	0	0	0	0	0	0	0	0	0	0
AC009974.11	0	0	0	0	0	0	0	0	0	0	0	0	0	0	0	0	0	0	0	0	0	1.70625	0	0	0	0	0	0	0.659042	0	0	0	0	0	0	6.559	0	0	0	0	0	0	0	0.967093	0	0	0
AC009977.1	0	0	0	0	0	0	0	0	0	0	0	0	0	0	0	0	0	0	0	0	0	0	0	0	0	0	0	0	0	0	0	0	0	0	0	0	0	0	0	0	0	0	0	0	0	0	0
AC009987.1	0	0	0	0	0	0	0	0	0	0	0	0	0	0	0	0	0	0	0	0	0	0	0	0	0	0	0	0	0	0	0	0	0	0	0	0	0	0	0	0	0	0	0	0	0	0	0
AC010082.2	0	0	0	0	0	0	0	0	0	0	0	0	0	0	0	0	0	6.62854	5.4592	6.10308	0	3.41251	0.456313	1.36477	0	0	0	0	0	0	0	0	0	0	0	0	14.5967	0	0	0	0	0	0	0	0	0	0
AC010084.1	0	0	0	0	0	0	0	0	0.504736	0	0	0	0	0	0	0.398805	0	0	0	0	0	0	0	0	0	0	0	0	0	0	0.410563	0	0	0	0	0	0	0	0	0	0	0	0	0	0	0	0
AC010086.1	0	0	0	0	0	0	0	0	0	0	0	0	0	0	0	0	0	0	0	0	0	0	0	0	0	0	0	0	0	0	0	0	0	0	0	0	0	0	0	0	0	0	0	0	0	0	0
AC010086.2	0	0	0	0	0	0	0	0	0	0	0	0	0	0	0	0	0	0	0	0	0	0	0	0	0	0	0	0	0	0	0	0	0	0	0	0	0	0	0	0	0	0	0	0	0	0	0
AC010086.5	0	0	0	0	0	0	0	0	0	0	0	0	0	0	0	0	0	0	0	0	0	0	0	0	0	0	0	0	0	0	0	0	0	0	0	0	0	0	0	0	0	0	0	0	0	0	0
AC010091.1	0	0	0	0	0	0	0	0	0	0	26.5571	0	0	0	0	0	0	13.2571	24.5664	54.9277	0	3.41251	1.36894	4.09432	5.70452	0	0.927018	0	0	0	0	0	0	0	0	0	0	0	0	0	0	0	0	0	0	0	0
AC010092.1	0	0	0	0	0	0	0	0	0	0	0	0	0	0	0	0	0	0	0	0	0	0	0	0	0	0	0	0	0	0	0	0	0	0	0	0	0	0	0	0	0	0	0	0	0	0	0
AC010095.5	0	0.457133	0	0	0	0	0	0	0	0	0	0	0	0	0	0	0	0	0	6.10308	1.06483	0	0.456313	0	0	0	0	0	0	0	0	0	0	0.707373	0	0	0	0	0	0	0	0	0	0	0.677788	0	0
AC010095.6	0	0	0	0	0	0	0	0	0	0	0	0	0	0	0	0	0	0	0	0	0	0	0	0	0	0	0	0	0	0	0	0	0	0	0	0	0	0	0	0	0	0	0	0	0	0	0
AC010095.7	0	0	0	0	0	0	0	0	0	0	0	0	0	0	0	0	0	3.31427	0	6.10308	0	0	0	0	0	0	0	0	0	0	0	0	0	0	0	0	14.5967	0	0	0	0	0	0	0	0	0	0
AC010096.1	0	0	0	0	0	0	0	0	0	0	0	0	0	0	0	0	0	3.31427	40.944	36.6185	0	0	0.912627	1.36477	0	0	0	0	0	0	0	0	0	0	0	0	0	0	0	0	0	0	0	0	0	0	0
AC010096.2	0	0	0	0	0	0	0	0	0	0	0	0	0	0	0	0	0	3.31427	0	0	0	0	0	2.72954	0	0	1.85404	0	0	0	0	0	0	0	0	0	0	0	0	0	0	0	0	0	0	0	0
AC010103.1	0	0	0	0	0	0	0	0	0	0	0	0	0	0	0	0	0	0	0	0	0	0	0	0	0	0	0	0	0	0	0	0	0	0	0	0	0	0	0	0	0	0	0	0	0	0	0
AC010105.1	0	0	0	0	0	0	0	0	0	0	0	0	0	0	0	0	0	0	0	0	0	0	0	0	0	0	0	0	0	0	0	0	0	0	0	0	0	0	0	0	0	0	0	0	0	0	0
AC010127.3	0.16943	0	0	0	0	0.423403	0	0.502447	1.00947	0.84874	0	0	0	0.43459	0	0.398805	0	16.5713	38.2144	48.8246	0	8.53127	0.456313	4.09432	11.409	0	0	0	0	0	0	0	2.12053	0.353687	0	0	0	0.888742	3.95575	0	0	0	0	1.93419	0	0.247779	0
AC010132.10	0	0	0	0	0	0	0	0	0	0	0	0	0	0	0	0	0	0	0	0	0	1.70625	0	4.09432	0	0	0	0	0	0	0	0	0	0	0	0	0	0	0	0	2.79868	0	0	0	0	0	0
AC010132.11	0	0	0	0	0	0	0	0	0	0	0	0	0	0	0	0	0	0	0	0	0	0	0	0	0	0	0	0	0	0	0	0	0	0	0	0	0	0	0	0	0	0	0	0	0	0	0
AC010136.2	0.254145	0	0	0	0	0	0	0	0	0	0	0	0	0	0.870807	0	0	0	5.4592	6.10308	0	6.82502	0	1.36477	0	0	0	0	0	0	0	0	0	0	0	0	0	0	0	0	0	0	0.179848	0	0.451859	0	0
AC010139.1	0	0	0	0	0	0	0	0	0	0	0	0	0	0	0	0	0	0	0	0	0	0	0	0	0	0	0	0	0	0	0	0	0	0	0	0	0	0	0	0	0	0	0	0	0	0	0
AC010141.1	0	0	0	0	0	0	0	0	0	0	0	0	0	0	0	0	0	0	0	0	0	0	0	0	0	0	0	0	0	0	0	0	0	0	0	0	0	0	0	0	0	0	0	0	0	0	0
AC010141.4	0	0	0	0	0	0	0	0	0	0	0	0	0	0	0	0	0	0	0	0	0	0	0	0	0	0	0	0	0	0	0	0	0	0	0	0	0	0	0	0	0	0	0	0	0	0	0
AC010141.6	0	0	0	0	0	0	0	0	0	0	0	0	0	0	0	0	0	0	0	0	0	0	0	0	0	0	0	0	0	0	0	0	0	0	0	0	0	0	0	0	0	0	0	0	0	0	0
AC010141.8	0	0	0	0	0	0	0	0	0	0	0	0	0	0	0	0	0	0	0	0	0	0	0	0	0	0	0	0	0	0	0	0	0	0	0	0	0	0	0	0	0	0	0	0	0	0	0
AC010145.4	0	0	0	0	0	0	0	0	0	0	0	0	0	0	0	0	0	0	0	0	0	1.70625	0	0	0	0	0	0	0	0	0	0	0	0	0	0	0	0	0	0	0	0	0	0	0	0	0
AC010146.1	0	0	0	0	0	0	0	0	0	0	0	0	0	0	0	0	0	0	13.648	0	1.06483	0	0	0	0	0	0	0	0	0	0	0	0.706842	0	0	0	0	0	0	0	0	0	0	0	0	0	0
AC010146.2	0	0	0	0	0	0	0	0	0	0	0	0	0	0	0	0	0	0	0	0	0	0	0	0	0	0	0	0	0	0	0	0	0	0	0	0	0	0	0	0	0	0	0	0	0	0	0
AC010148.1	0	0	0	0	0	0	0	0	0	0	0	0	0	0	0	0.199403	0	3.31427	40.944	12.2062	1.06483	8.53127	0	4.09432	0	0	2.78105	0	0	0	0	0	0.706842	0	0	0	0	0	0	0	0	0	0	0	0	0	0
AC010149.4	0.16943	0	0	0	0	0	0	0	0	0	0	0	0	0	0	0	0.885528	0	2.7296	0	0	0	0	1.36477	0	0	0	0	0	0.426607	0	0	0	0	0.262289	0	0	0	0	0	0	0	0	0	0	0.247779	0
AC010150.1	0	0	0	0	0	0.423403	0	0	0	0	0	0.434882	0	0	0	0	0	13.2571	0	36.6185	0	1.70625	0	2.72954	0	0	0	0	0	0	0	0	0	0	0	0	0	0	0	0	0	0	0.179848	0.967093	0	0	0
AC010150.2	0	0	0	0	0	0	0	0	0	0	0	0	0	0	0	0	0	0	0	0	0	0	0	0	0	0	0	0	0	0	0	0	0	0	0	0	0	0	0	0	0	0	0	0	0	0	0
AC010153.3	0	0	0	0	0	0	0	0	0	0	0	0	0	0	0	0	0	0	0	0	0	0	0	0	0	0	0	0	0	0	0	0	0	0	0	0	0	0	0	0	0	0	0	0	0	0	0
AC010154.2	0	0	0	0	0	0	0	0	0	0	0	0	0	0	0	0	0	0	0	0	0	0	0	0	0	0	0	0	0	0	0	0	0	0	0	0	0	0	0	0	0	0	0	0	0	0	0
AC010168.1	0	0	0	0	0	0	0	0	0	0	0	0	0	0	0	0	0	0	0	0	0	0	0	0	0	0	0	0	0	0	0	0	0	0	0	0	0	0	0	0	0	0	0	0	0	0	0
AC010184.1	0	0	0	0	0	0	0	0	0	0	0	0	0	0	0	0	0	0	0	0	0	0	0	0	0	0	0	0	0	0	0	0	0	0	0	0	0	0	0	0	0	0	0	0	0	0	0
AC010196.1	0	0	0	0	0	0	0	0	0	0	0	0	0	0	0	0	0	0	0	0	0	0	0	0	0	0	0	0	0	0	0	0	0	0	0	0	0	0	0	0	0	0	0	0	0	0	0
AC010203.1	0	0	0	0	0	0	0	0	0	0	0	0	0	0	0	0	0	0	0	0	0	0	0	0	0	0	0	0	0	0	0	0	0	0	0	0	0	0	0	0	0	0	0	0	0	0	0
AC010207.1	0	0	0	0	0	0	0	0	0	0	0	0	0	0	0	0	0	0	0	0	0	0	0	0	0	0	0	0	0	0	0	0	0	0	0	0	0	0	0	0	0	0	0	0	0	0	0
AC010209.1	0	0	0	0	0	0	0	0	0	0	0	0	0	0	0	0	0	0	0	0	0	0	0	0	0	0	0	0	0	0	0	0	0	0	0	0	0	0	0	0	0	0	0	0	0	0	0
AC010226.4	0.254145	0	0	0	0	0.423403	0.365879	0.753671	1.00947	0	0	0	0	1.52106	0	0.199403	0	3.31427	13.648	24.4123	0	1.70625	1.82525	1.36477	0	0.509059	3.70807	0	0	0	0.821126	0.634392	0.706842	0.353687	0	0.819875	3.64918	0	0.791149	0	0.699671	0	0.179848	0.967093	1.35558	1.48667	0.828706
AC010235.1	0	0	0	0	0	0	0	0	0	0	0	0	0	0	0	0	0	0	0	0	0	0	0	0	0	0	0	0	0	0	0	0	0	0	0	0	0	0	0	0	0	0	0	0	0	0	0
AC010240.2	0.762434	0.457133	2.17346	0	0.935865	3.81063	1.09764	0.251224	0.504736	1.69748	0	0.434882	0	0	0.435403	1.19642	0	3.31427	2.7296	6.10308	0	0	0.912627	1.36477	0	0	1.85404	0	0	3.83947	0	0	0.706842	0.353687	1.57373	3.2795	3.64918	0.888742	0	1.04845	1.39934	1.47113	0.539544	4.83546	1.35558	1.2389	0.828706
AC010240.3	0.16943	0	0	0	0	0	0	0	0	0	0	0	0	0	0	0	0	3.31427	2.7296	6.10308	0	6.82502	0.456313	0	0	0	0	0	0	0	0	0	0	0	0	0	0	0	0	0	0	0	0	0	0	0	0
AC010243.1	0.0847148	0	0	0	0	0	0	0.251224	0	0	0	0	0	0	0	0	0	0	2.7296	0	0	0	0.456313	0	0	0	0	0	0	0	0	0	0	0	0	0.819875	0	0	0	0	0	0	0	0	0	0	0
AC010287.1	0.593004	0.457133	0	0	0	0	0.731758	0.628059	0.504736	0.84874	0	0.434882	0	0.43459	0	0.598208	0	0	0	6.10308	0	0	0	0	0	0	0.927018	0	0	0.426607	0	0.634392	0.706842	0	0.262289	0.819875	0	0.888742	0	2.62113	0	2.2067	0.89924	0	0.903718	0.991116	0.828706
AC010295.1	0	0	0	0	0	0	0	0	0	0	0	0	0	0	0	0	0	0	0	0	0	0	0	0	0	0	0	0	0	0	0	0	0	0	0	0	0	0	0	0	0	0	0	0	0	0	0
AC010297.1	0	0	0	0	0	0	0	0	0	0	0	0	0	0	0	0	0	0	0	0	0	0	0	0	0	0	0	0	0	0	0	0	0	0	0	0	0	0	0	0	0	0	0	0	0	0	0
AC010311.1	0	0	0	0	0	0	0	0	0	0	0	0	0	0	0	0	0	0	0	0	0	0	0	0	0	0	0	0	0	0	0	0	0	0	0	0	0	0	0	0	0	0	0	0	0	0	0
AC010319.1	0	0	0	0	0	0	0	0	0	0	0	0	0	0	0	0	0	0	0	0	0	0	0	0	0	0	0	0	0	0	0	0	0	0	0	0	0	0	0	0	0	0	0	0	0	0	0
AC010323.1	0	0	0	0	0	0	0	0	0	0	0	0	0	0	0	0	0	0	0	0	0	0	0	0	0	0	0	0	0	0	0	0	0	0	0	0	0	0	0	0	0	0	0	0	0	0	0
AC010329.1	0	0	0	0	0	0	0	0	0	0	0	0	0	0	0	0	0	0	0	0	0	0	0	0	0	0	0	0	0	0	0	0	0	0	0	0	0	0	0	0	0	0	0	0	0	0	0
AC010331.1	0	0	0	0	0	0	0	0	0	0	0	0	0	0	0	0	0	0	0	0	0	0	0	0	0	0	0	0	0	0	0	0	0	0	0	0	0	0	0	0	0	0	0	0	0	0	0
AC010364.1	0	0	0	0	0	0	0	0	0	0	0	0	0	0	0	0	0	0	0	0	0	0	0	0	0	0	0	0	0	0	0	0	0	0	0	0	0	0	0	0	0	0	0	0	0	0	0
AC010368.1	0	0	0	0	0	0	0	0	0	0	0	0	0	0	0	0	0	0	0	0	0	0	0	0	0	0	0	0	0	0	0	0	0	0	0	0	0	0	0	0	0	0	0	0	0	0	0
AC010376.1	0	0	0	0	0	0	0	0	0	0	0	0	0	0	0	0	0	0	0	0	0	0	0	0	0	0	0	0	0	0	0	0	0	0	0	0	0	0	0	0	0	0	0	0	0	0	0
AC010423.1	0	0	0	0	0	0	0	0.125612	0	0	0	0	0	0	0	0	0	3.31427	0	54.9277	0	1.70625	0	1.36477	0	0	0	0	0	0	0	0	0	0	0	0	0	0	0	0	0	0	0	0	0	0	0
AC010455.1	0	0	0	0	0	0	0	0	0	0	0	0	0	0	0	0	0	0	0	0	0	0	0	0	0	0	0	0	0	0	0	0	0	0	0	0	0	0	0	0	0	0	0	0	0	0	0
AC010458.1	0	0	0	0	0	0	0	0	0	0	0	0	0	0	0	0	0	0	0	0	0	0	0	0	0	0	0	0	0	0	0	0	0	0	0	0	0	0	0	0	0	0	0	0	0	0	0
AC010468.1	0	0	0	0	0	0	0	0	0	0	0	0	0	0	0	0	0	3.31427	0	36.6185	0	5.11876	2.73788	1.36477	0	0	0	0	1.97713	0	0	0.634392	0	0	0	0	14.5967	0	0	0	0.699671	0	0	0.967093	0.225929	0	0
AC010468.2	0.593004	0	0	0	0.467933	0	0.365879	0	0	0	0	0.434882	0	0	0	0	0	0	0	6.10308	0	6.82502	0	4.09432	0	0	0	0	0	0.426607	2.87394	0	0	0	0	0	3.64918	0	0	0	0	0	0	0	1.35558	0	3.31483
AC010468.3	0	0	0	0	0	0	0	0	0	0	0	0	0	0	0	0	0	0	0	6.10308	0	0	0	0	0	0	0	0	0	0	0	0	0	0	0	0	0	0	0	0	0	0	0	0	0	0	0
AC010480.1	0	0	0	0	0	0	0	0	0	0	0	0	0	0	0	0	0	0	0	12.2062	0	0	0	1.36477	0	0	0	0	0	0	0	0	0	0	0	0	0	0	0	0	0	0	0	0	0	0	0
AC010492.2	0.0847148	0	0.543365	0	0	0	0	0	0	0.84874	0	0	0	0	0	0	0.885528	0	5.4592	12.2062	0	5.11876	0.456313	2.72954	0	0	0	0	0	0	0	0	0	0	0	2.45962	0	0	0	0	0.699671	0	0	0	0	0	0
AC010492.4	0	0	0	0	0	0	0	0	0	0	0	0	0	0	0	0	0	0	0	0	0	0	0	0	0	0	0	0	0	0	0	0	0	0	0	0	0	0	0	0	0	0	0	0	0	0	0
AC010492.5	0	0	0	0	0	0	0	0	0	0	0	0	0	0	0	0	0.885528	0	5.4592	24.4123	0	0	0	0	0	0	0	0	0	0	0	0	0	0	0	0	0	0	0	0	0	0	0	0	0	0	0
AC010504.2	0.16943	0	0	0	0.467933	0	0	0.251224	0	0.84874	0	0.434882	0	0.217295	0.435403	0	0	0	0	12.2062	0	1.70625	0	0	0	0	0	0	0	0	0	0	0	0	0	0	0	0.888742	0	0.524227	0	0	0	0	0	0	0
AC010518.2	0	0	0	0	0	0	0	0	0	0	0	0	0	0	0	0	0	0	0	0	0	0	0	0	0	0	0	0	0	0	0	0	0	0	0	0	0	0	0	0	0	0	0	0	0	0	0
AC010518.3	0	0	0	0	0	0	0	0	0	0	0	0	0	0	0	0	0	0	0	12.2062	0	0	0	1.36477	0	0	0	0	0	0	0	0	0	0	0	0	0	0	0	0	0	0	0	0	0	0	0
AC010522.1	0.0847148	0	0	0	0	0	0	0	0	0	0	0.434882	0	0	0	0	0	0	10.9184	12.2062	0	0	0	0	0	0	0	0	0	0	0	0	0.706842	0	0.786867	0	0	0	0	0	0	0	0	0	0	0	0
AC010524.2	0.0847148	0	0	0	0	0	0	0	0	4.2437	0	0	0	0	0	0.398805	3.54211	19.8856	21.8368	24.4123	0	17.0625	0.456313	4.09432	5.70452	0	0	0	0	0	0	0	0	0	0.262289	0	0	0.888742	0	0	0	0	0	0	0	0	0
AC010524.4	0	0	0	0	0	0.423403	0.731758	0	0	0	0	0	0	0	0	0	0	0	2.7296	0	0	3.41251	0	0	5.70452	0	0.927018	0	0	0	0	0	0	0.353687	0	0	0	0	0	0.524227	0	0	0	0	0	0.247779	0.828706
AC010525.1	0	0	0	0	0	0	0	0	0	0	0	0	0	0	0	0	0	0	0	0	0	1.70625	0	0	0	0	0	0	0	0	0	0	0	0	0	0	0	0	0	0	0	0	0	0	0	0	0
AC010525.4	0	0	0	0	0	0	0	0.125612	0	0	0	0	0	0	0	0	0	0	0	0	1.06483	0	0	0	0	0	0	0	0	0	0	0	0	0	0	0	0	0	0	0	0	0.735567	0	0	0	0.247779	0
AC010525.5	0	0	0	0	0	0	0	0	0	0	0	0	0	0	0	0	0	0	0	0	0	0	0	0	0	0	0	0	0	0	0	0	0	0	0	0	0	0	0	0	0	0	0	0	0	0	0
AC010528.1	0	0	0	0	0	0	0	0	0	0	0	0	0	0	0	0	0	0	0	0	0	0	0	0	0	0	0	0	0	0	0	0	0	0	0	0	0	0	0	0	0	0	0	0	0	0	0
AC010543.1	0	0	0	0	0	0	0	0	0	0	0	0	0	0	0	0	0	0	2.7296	12.2062	0	0	0	0	0	0	0	0	0	0	0	0	0	0	0	0	0	0	0	0	0	0	0	0	0	0	0
AC010546.1	0	0	0	0	0	0	0	0	0	0	0	0	0	0	0	0	0	0	0	0	0	0	0	0	0	0	0	0	0	0	0	0	0	0	0	0	0	0	0	0	0	0	0	0	0	0	0
AC010547.9	0	0	0	0	0	0	0	0	0	0	0	0	0	0.217295	0	0	0	0	0	0	0	0	0	0	0	0	0	0	0	0	0	0	0	0	0	0	0	0	0	0	0	0	0	0	0.225929	0	0
AC010608.1	0	0	0	0	0	0	0	0	0	0	0	0	0	0	0	0	0	0	0	0	0	0	0	0	0	0	0	0	0	0	0	0	0	0	0	0	0	0	0	0	0	0	0	0	0	0	0
AC010609.1	0	0	0	0	0	0	0	0	0	0	0	0	0	0	0	0	0	0	0	0	0	0	0	0	0	0	0	0	0	0	0	0	0	0	0	0	0	0	0	0	0	0	0	0	0	0	0
AC010633.1	0	0	0	0	0	0	0	0	0	0	0	0	0	0	0	0	0	0	0	0	0	0	0	0	0	0	0	0	0	0	0	0	0	0	0	0	0	0	0	0	0	0	0	0	0	0	0
AC010641.1	0	0	0	0	0	0	0	0.125612	0	0	0	0	0	0	0	0	0	3.31427	5.4592	12.2062	0	0	0	2.72954	0	0	0	0	0	0	0	0	0.706842	0	0	0	0	0	0	0	0	0	0	0	0	0	0
AC010642.1	0	0.457133	0	0	0	0	0.365879	1.25612	0.504736	0.84874	0	0.869763	0	0	0	0	0	9.94281	10.9184	6.10308	0	1.70625	1.36894	2.72954	11.409	1.01812	0.927018	0	0	0	1.23169	0	0.706842	0	0.262289	0	3.64918	0	0	0	0	0.735567	1.25894	0	0	0.495558	0.828706
AC010642.2	0	0	0	0	0.935865	0	0	0	0	0	0	0	0	0	0	0.199403	0	0	2.7296	24.4123	0	10.2375	0	0	5.70452	0	0	0	0	0	0	0	0.706842	0	0	0	0	0.888742	0	0	0.699671	0	0	0	0	0	0
AC010646.3	0	0	0	0	0	0	0	0	0	0	0	0	0	0	0	0	0	0	0	0	0	0	0	0	0	0	0	0	0	0	0	0	0	0	0	0	0	0	0	0	0	0	0	0	0	0	0
AC010649.1	0	0	0	0	0	0	0	0	0	0	0	0	0	0	0	0	0	0	0	0	0	0	0	4.09432	0	0	0	0	0	0	0	0	0	0	0	0	0	0	0	0	0	0	0	0	0	0	0
AC010655.1	0	0	0	0	0	0	0	0	0	0	0	0	0	0	0	0	0	0	0	0	0	0	0	0	0	0	0	0	0	0	0	0	0	0	0	0	0	0	0	0	0	0	0	0	0	0	0
AC010677.5	0	0	0	0	0	0	0	0	0	0	0	0	0	0	0	0	0	0	0	0	0	0	0	0	5.70452	0	0	0	0	0	0	0	0	0	0	0	0	0	0	0	0	0	0.179848	0	0	0	0
AC010723.1	0	0	0	0	0	0	0	0	0	0	0	0	0	0	0	0	0	0	0	0	0	0	0	0	0	0	0	0	0	0	0	0	0	0	0	0	0	0	0	0	0	0	0	0	0	0	0
AC010723.2	0	0	0	0	0	0	0	0	0	0	0	0	0	0	0	0	0	0	0	0	0	0	0	0	0	0	0	0	0	0	0	0	0	0	0	0	0	0	0	0	0	0	0	0	0	0	0
AC010724.1	0	0	0	0	0	0	0	0	0	0	0	0	0	0	0	0	0	0	0	0	0	0	0	0	0	0	0	0	0	0	0	0	0	0	0	0	0	0	0	0	0	0	0	0	0	0	0
AC010724.2	0	0	0	0	0	0	0	0	0	0	0	0	0	0	0	0	0	0	0	0	0	0	0	0	0	0	0	0	0	0	0	0	0	0	0	0	0	0	0	0	0	0	0	0	0	0	0
AC010729.1	0	0	0	0	0	0	0	0	0	0	0	0	0	0	0	0	0	3.31427	5.4592	54.9277	0	3.41251	0	2.72954	0	0	0	0	0	0	0	0	0	0	0	0.819875	0	0	0	0	0	0	0	0	0	0	0
AC010729.2	0	0	0	0	0	0	0	0	0.504736	0	0	0	0	0	0	0	0	6.62854	8.1888	36.6185	0	1.70625	1.36894	10.9182	0	0	0	0	0	0	0	0	0	0	0	0	0	0	0	0.524227	0	0	0	0	0	0	0
AC010729.3	0	0	0	0	0	0	0	0	0	0	0	0	0	0	0	0	0	6.62854	0	0	0	0	0	0	0	0	0	0	0	0	0	0	0	0	0	0	0	0	0	0	0	0	0	0	0	0	0
AC010731.2	0	0	0	0	0	0	0	0	0	0	0	0	0	0	0	0	0	0	0	0	0	0	0	0	0	0	0	0	0	0	0	0	0	0	0	0	0	0	0	0	0	0	0	0	0	0	0
AC010731.3	0	0	0	0	0	0	0	0	0	0	0	0	0	0	0	0	0	3.31427	0	42.7215	0	1.70625	0	0	22.8181	0	0	0	0	0	0	0	0.706842	0	0	0	0	0	0	0	0	0	0	0	0	0	0
AC010731.4	0	0	0	0	0	0	0	0	0	0	0	0	0	0	0	0	0	3.31427	0	24.4123	0	5.11876	0	2.72954	0	0	0	0	0	0	0	0	0	0	0	0	0	0	0	0	0	0	0	0	0	0	0
AC010731.6	0	0	0	0	0	0	0	0	0	0	0	0	0	0	0	0	0	0	0	0	0	1.70625	0	0	0	0	0	0	0	0	0	0	0	0	0	0	0	0	0	0	0	0	0	0	0	0	0
AC010733.5	0.16943	0	0	0	0	0	0.365879	0	0	0	0	0	0	0.43459	0	0	0	0	2.7296	6.10308	0	1.70625	0	0	0	0	0	0	0	0	0	0.634392	0.706842	1.41475	0	0	0	5.33245	0	0	0	0	0	0	0.677788	0.247779	0
AC010739.1	0	0	0	0	0	0	0	0	0	0	0	0	0	0	0	0	0	0	0	0	0	0	0	0	0	0	0	0	0	0	0	0	0	0	0	0	0	0	0	0	0	0	0	0	0	0	0
AC010740.1	0	0	0	0	0	0	0	0	0	0	0	0	0	0	0	0	0.885528	0	13.648	6.10308	0	13.65	0	0	0	0	0	0	0	0	0	0	0	0	0	0	0	0	0	0	0	0	0	0	0	0	0
AC010744.1	0	0	0	0	0	0	0	0	0	0	0	0	0	0	0	0	0	0	0	0	0	0	0	0	0	0	0	0	0	0	0	0	0	0	0	0	0	0	0	0	0	0	0	0	0	0	0
AC010745.1	0	0	0	0	0	0	0	0	0	0.84874	0	0	0	0	0	0	0	0	5.4592	30.5154	0	0	0	2.72954	0	0	0	0	0	0	0	0	0	0	0	0	0	0	0	0	0	0	0	0	0	0	0
AC010745.2	0	0	0	0	0	0	0	0	0	0	0	0	0	0	0	0	0	0	0	6.10308	0	0	0	0	0	0	0	0	0	0	0	0	0	0	0	0.819875	0	0	0	0	0	0	0	0	0	0	0
AC010745.3	0	0	0	0	0	0	0	0	0	0	0	0	0	0	0	0	0	0	2.7296	6.10308	0	0	0	2.72954	0	0	0	0	0	0	0	0	0	0	0	0	0	0	0	0	0	0	0	0	0	0	0
AC010745.4	0	0	0	0	0	0	0	0	0	0	0	0	0	0	0	0	0	0	13.648	12.2062	0	10.2375	0	4.09432	0	0	0	0	0	0	0	0	0	0	0	0.819875	0	0	0	0	0	0	0	0	0	0	0
AC010746.3	0	0	0	0	0	0	0	0	0	0	0	0	0	0	0	0	0	3.31427	2.7296	24.4123	0	1.70625	0	0	0	0	0	0	0	0	0	0	0	0	0	0	0	0	0	0	0.699671	0	0	0	0	0	0
AC010747.2	0	0	0	0	0	0	0	0	0	0	0	0	0	0	0	0	0	0	0	6.10308	0	1.70625	0.456313	2.72954	0	0	0	0	0	0	0	0	0	0	0	0	0	0	0	0	0	0	0	0	0	0	0
AC010754.1	0	0	0	0	0	0	0	0	0	0	0	0	0	0	0	0	0	0	0	0	0	0	0	0	0	0	0	0	0	0	0	0	0	0	0	0	0	0	0	0	0	0	0	0	0	0	0
AC010761.10	0	0	0	0	0	0	0	0	0	0	0	0	0	0	0	0	0	0	0	0	0	0	0	0	0	0	0	0	0	0	0	0	0	0	0	0	0	0	0	0	0	0	0	0	0	0	0
AC010761.13	0	0	0	0	0	0	0	0	0	0	0	0	0	1.08647	0	0	0	0	0	6.10308	0	0	0	0	0	0.509059	0	0	0	0	0.410563	0	0	0	0	0.819875	0	0.888742	0	0	0	0	0	0	0	0	0
AC010761.14	0	0	0	0	0	0	0	0	0	0	0	0	0	0	0	0	0	0	0	0	0	0	0	0	0	0	0	0	0	0	0	0	0	0	0	0	0	0	0	0	0	0	0	0	0	0	0
AC010761.6	0	0	0	0	0	0	0	0	0	0	0	0	0	0	0	0	0	0	0	0	0	0	0	0	0	0	0	0	0	0	0	0	0	0	0	0	0	0	0	0	0	0	0	0	0	0	0
AC010761.8	0.16943	0	0	0	0.935865	0	2.19527	1.00489	2.52368	0	0	1.30465	0	1.30377	0.435403	1.19642	0.885528	0	10.9184	0	1.06483	5.11876	0.456313	5.45909	0	2.03623	1.85404	0	0	0	0.410563	1.26878	1.41368	1.41475	1.57373	1.63975	0	0.888742	0	0.524227	0	0	0.719392	0.967093	0.225929	2.23001	0.828706
AC010761.9	0	0	0	0	0	0	0	0	0	0	0	0	0	0	0	0	0	0	0	0	0	0	0	0	0	0	0	0	0	0	0	0	0	0	0	0	0	0	0	0	0	0	0	0	0	0	0
AC010872.1	0	0	0	0	0	0	0	0	0	0	0	0	0	0	0	0	0.885528	0	5.4592	6.10308	0	5.11876	0.456313	1.36477	0	0	0	0	0	0	0	0	0	0	0	0	0	0	0	0	0	0	0	0	0	0	0
AC010874.1	0	0	0	0	0	0	0	0	0	0	0	0	0	0	0	0	0	0	0	0	0	0	0	0	0	0	0	0	0	0	0	0	0	0	0	0	0	0	0	0	0	0	0	0	0	0	0
AC010878.3	0	0	0	0	0	0	0.365879	0.125612	0	0	0	0	0	0	0	0	0	0	2.7296	6.10308	0	5.11876	0	2.72954	0	0	0	0	0	0	0	0	0	0	0	0	0	0	0	0	0	0	0	0	0	0	0
AC010880.1	0	0	0	0	0	0	0	0	0	0	0	0	0	0	0	0	0	0	0	6.10308	0	1.70625	0	0	0	0	0	0	0	0	0	0	0	0	0	0	0	0	0	0	0	0	0	0	0	0	0
AC010883.5	0	0	0	0	0.467933	0	0	0	0	0	0	0	0	0	0	0	0	0	0	0	0	1.70625	0	0	0	0	0	0	0	0	0	0	0	0	0.262289	1.63975	0	0	0	0	0	0	0.179848	0	0.225929	0.743337	0
AC010884.1	0	0	0	0	0	0	0	0	0	0	0	0	0	0	0	0	0.885528	0	0	0	0	0	0	1.36477	0	0	0	0	0	0	0	0	0	0	0	0	0	0	0	0	0	0	0	0	0	0	0
AC010884.2	0	0	0	0	0	0	0	0	0	0	0	0	0	0	0	0	0	0	0	0	0	0	0	0	0	0	0	0	0	0	0	0	0	0	0	0	0	0	0	0	0	0	0	0	0	0	0
AC010886.2	0.338859	0	0	0	0.935865	2.54042	0.731758	1.13051	1.00947	0.84874	26.5571	0.434882	0	0.869179	0.435403	1.19642	0	0	19.1072	48.8246	1.06483	6.82502	5.47576	1.36477	5.70452	0	0.927018	3.30262	0.659042	1.70643	0	1.26878	3.53421	1.41475	0.524578	0.819875	0	0	0	0	0	0	0.539544	1.93419	1.12965	0.991116	0
AC010887.1	0	0	0	0	0	0	0	0	0	0	0	0	0	0	0	0	0	0	0	0	0	0	0	0	0	0	0	0	0	0	0	0	0	0	0	0	0	0	0	0	0	0	0	0	0	0	0
AC010888.1	0	0	0	0	0	0	0	0	0	0	0	0	0	0	0	0	0	0	0	0	0	0	0	0	0	0	0	0	0	0	0	0	0	0	0	0	0	0	0	0	0	0	0	0	0	0	0
AC010890.1	0.0847148	0.457133	0	0	0	0	0	0	0	0	0	0	0	0.651884	0	0.598208	0	0	2.7296	36.6185	0	0	0	0	0	0	0	0	0	0	0	0.634392	0	1.41475	1.31145	0	3.64918	0.888742	0	0	0	0	0.179848	0	0	0	0
AC010891.2	0	0	0	0	0	0	0	0	0	0	0	0	0	0	0	0	0	0	0	0	0	0	0	0	0	0	0	0	0	0	0	0	0	0	0	0	0	0	0	0	0	0	0	0	0	0	0
AC010894.3	0	0	0	0	0	0	0	0	0	0	0	0	0	0	0	0	0	3.31427	0	6.10308	0	1.70625	0.456313	0	5.70452	0	0	0	0	0	0	0	0	0	0	0	0	0	0	0	0	0	0	0	0	0	0
AC010894.4	0	0	0	0	0	0	0	0	0	0	0	0	0	0	0	0	0	0	0	0	0	0	0.456313	0	0	0	0	0	0	0	0	0	0	0	0	0	0	0	0	0	0	0	0	0	0	0	0
AC010894.5	0	0	0	0	0.467933	0	0	0.376835	0	0	0	0	0	0	0	0	0	0	2.7296	0	0	0	0	0	5.70452	0	0	0	0	0	0	0	0.706842	0	0	0.819875	0	0	0	0	0	0	0	0	0	0	0
AC010900.1	0	0	0	0	0	0	0	0	0	0	0	0	0	0	0	0	0	0	0	0	0	0	0	0	0	0	0	0	0	0	0	0	0	0	0	0	0	0	0	0	0	0	0	0	0	0	0
AC010900.2	0	0.457133	0	0	0	0	0	0	0	0	0	0	0	0	0	1.19642	0	0	2.7296	12.2062	0	5.11876	0	5.45909	0	0	0	0	0	0	0	0.634392	0	0	0	0	0	0	0	0	0.699671	0	0.719392	0	0	0	0
AC010904.1	0	0	0	0	0	0	0	0	0	0	0	0	0	0	0	0.398805	0	0	5.4592	0	0	0	0	5.45909	0	0	0	0	0	0	0	0	0	0	0	0	0	0	0	0	0	0	0	0	0	0	0
AC010907.2	0	0	0	0	0	0	0	0	0	0	0	0	0	0	0	0	0	3.31427	2.7296	0	1.06483	0	0	0	0	0	0	0	0	0	0	0	0	0	0	0	0	0	0	0	0	0	0	0	0	0	0
AC010907.5	0	0	0	0	0	0	0	0	0	0	0	0	0	0	0	0	0	0	2.7296	6.10308	0	0	0	0	0	0	0	0	0	0	0	0	0	0	0	1.63975	0	0	0	0	0	0	0	0	0	0	0
AC010928.1	0	0	0	0	0	0	0	0	0	0	0	0	0	0	0	0	0	0	0	0	0	0	0	0	0	0	0	0	0	0	0	0	0	0	0	0	0	0	0	0	0	0	0	0	0	0	0
AC010930.1	0	0	0	0	0	0	0	0	0	0	0	0	0	0	0	0	0	0	0	0	0	0	0	0	0	0	0	0	0	0	0	0	0	0	0	0	0	0	0	0	0	0	0	0	0	0	0
AC010931.1	0	0	0	0	0	0	0	0	0	0	0	0	0	0	0	0	0	0	0	0	0	0	0	0	0	0	0	0	0	0	0	0	0	0	0	0	0	0	0	0	0	0	0	0	0	0	0
AC010967.1	0	0	0	0	0	0	0	0	0	0	0	0	0	0	0	0	0	0	0	6.10308	0	0	0	0	0	0	0	0	0	0	0	0	0	0	0	0	0	0	0	0	0	0	0	0	0	0	0
AC010967.2	0	0	0	0	0	0	0	0	0	0	0	0	0	0	0	0	0	0	0	0	0	0	0	0	0	0	0	0	0	0	0	0	0	0	0	0	0	0	0	0	0	0	0	0	0	0	0
AC010967.3	0	0	0	0	0	0	0	0	0	0	0	0	0	0	0	0	0	0	0	0	0	0	0	5.45909	0	0	0	0	0	0	0	0	0	0	0	0	0	0	0	0	0	0	0	0	0	0	0
AC010969.1	0	0	0	0	0	0	0.365879	0	1.00947	0	0	0	0	0	0	0	0	3.31427	10.9184	12.2062	0	5.11876	0	10.9182	11.409	0	0	0	0	0	0	0	0	0	0	0	0	0	0.791149	0	0.699671	0	0	0	0	0	0
AC010970.1	0	0	0	0	0	0	0	0	0	0	0	0	0	0	0	0	0	0	0	0	0	0	0	0	0	0	0	0	0	0	0	0	0	0	0	0	0	0	0	0	0	0	0	0	0	0	0
AC010970.2	7.28548	5.94273	8.69384	52.6153	6.55106	13.1255	4.75643	10.8026	54.5115	91.6639	185.9	45.6626	558	7.82261	20.0286	5.78267	106.263	208.799	73.6992	12.2062	119.261	39.2438	12.7768	4.09432	119.795	29.0163	63.0372	260.907	21.0893	11.945	12.3169	39.3323	35.3421	14.1475	6.29494	42.6335	266.39	59.5457	38.7663	17.8237	40.5809	73.5567	4.13651	127.656	7.00381	16.1056	25.6899
AC010971.1	0	0	0	0	0	0	0	0	0	0	0	0	0	0	0	0	0	0	2.7296	0	0	1.70625	0	0	0	0	0	0	0	0	0	0	0	0	0	0	0	0	0	0	0	0	0	0	0	0	0
AC010974.1	0	0	0	0	0	0	0	0	0	0	0	0	0	0	0	0	0	0	0	0	0	0	0	0	0	0	0	0	0	0	0	0	0	0	0	0	0	0	0	0	0	0	0	0	0	0	0
AC010974.3	0	0	0	0	0	0	0	0	0	0	0	0	0	0	0	0	0	0	0	0	0	0	0.456313	0	0	0	0	0	0	0	0	0	0	0	0	0	0	0	0	0	0	0	0	0	0	0	0
AC010975.1	0	0	0	0	0	0	0	0	0	0	0	0	0	0	0	0	0	0	0	0	0	0	0	1.36477	0	0	0	0	0	0	0	0	0	0	0	0	0	0	0	0	0	0	0	0	0	0	0
AC010975.2	0	0	0	0	0	0	0	0	0	0	0	0	0	0	0	0	0	0	0	0	0	0	0	0	0	0	0	0	0	0	0	0	0	0	0	0	0	0	0	0	0	0	0	0	0	0	0
AC010976.2	1.44015	1.82853	0	0	0.467933	2.11702	1.09764	1.50734	1.00947	0	0	0	0	0.651884	0	0.398805	2.65659	0	60.0512	48.8246	2.12967	34.1251	2.28157	15.0125	5.70452	2.54529	0	0	3.29521	2.55964	1.23169	0.634392	2.12053	0.707373	0.262289	0.819875	7.29835	2.66623	0.791149	2.09691	0	1.47113	0.359696	1.93419	1.35558	3.22113	4.14353
AC010980.2	0	0	0	0	0	0	0.365879	0	1.00947	0	0	0	0	0.217295	0	0	0.885528	6.62854	13.648	12.2062	0	5.11876	0.456313	8.18863	5.70452	0	0	0	0	0	0	0	1.41368	0.353687	0	0	0	0	0	0	0	0	0.539544	0	0	0	0
AC010982.2	0	0	0	0	0	0	0	0	0	0	0	0	0	0	0	0	0	0	0	0	0	0	0	0	0	0	0	0	0	0	0	0	0.706842	0	0	0	0	0	0	0	0	0	0	0	0	0	0
AC010983.1	0	0	0	0	0	0	0	0	0	0	0	0	0	0	0	0	0	0	13.648	18.3092	0	1.70625	0	2.72954	0	0	0	0	0	0	0	0	0	0	0	0	3.64918	0	0	0	0	0	0	0	0	0	0
AC010987.5	0	0	0	0	0	0	0	0	0	0	0	0	0	0	0	0	0	0	0	0	0	0	0	0	0	0	0	0	0	0	0	0	0	0	0	0	0	0	0	0	0	0	0	0	0	0	0
AC010987.6	0	0	0	0	0	0	0	0.125612	0	0	0	0	0	0	0	0	0	0	0	6.10308	0	1.70625	0	0	0	0	0	0	0	0	0	0	0	0	0	0	0	0	0	0	0	0	0	0	0	0	0
AC010999.1	0	0	0	0	0	0	0	0	0	0	0	0	0	0	0	0	0	0	0	0	0	0	0	0	0	0	0	0	0	0	0	0	0	0	0	0	0	0	0	0	0	0	0	0	0	0	0
AC011043.1	0.0847148	0	0	0	0.467933	0	0.365879	1.13051	0.504736	0	0	0	0	0.869179	0.435403	0.997013	0	0	0	24.4123	0	1.70625	1.82525	2.72954	0	0	0	0	0	0	0.410563	0	0	2.12212	2.62289	0.819875	0	0	0	0	0	0.735567	0.359696	0	0	0.247779	0
AC011043.2	0	0	0	0	0	0	0	0	0	0	0	0	0	0	0	0	0	0	0	0	0	0	0	0	0	0	0	0	0	0	0	0	0	0	0	0	0	0	0	0	0	0	0	0	0	0	0
AC011073.1	0	0	0	0	0	0	0	0	0	0	0	0	0	0	0	0	0	0	0	0	0	0	0	0	0	0	0	0	0	0	0	0	0	0	0	0	0	0	0	0	0	0	0	0	0	0	0
AC011155.1	0	0	0	0	0	0	0	0	0	0	0	0	0	0	0.435403	0	0	0	0	0	0	0	0	0	0	0	0	0	0	0	0	0	0	0	0	0	0	0	0	0	0	0	0	0	0	0	0
AC011193.1	0	0	0	0	0	0	0	0	0	0	0	0	0	0	0	0	0	0	0	0	0	0	0	0	0	0	0	0	0	0	0	0	0	0	0	0	0	0	0	0	0	0	0	0	0	0	0
AC011196.3	0	0	0	0	0	0	0	0	0	0	0	0	0	0	0	0	0	3.31427	0	0	0	0	0	0	0	0	0	0	0	0	0	0	0	0	0.262289	0	0	0	0	0	0	0	0	0	0	0	0
AC011198.1	0	0	0	0	0	0	0	0	0	0	0	0	0	0	0	0	0	0	0	0	0	0	0	0	0	0	0	0	0	0	0	0	0	0	0	0	0	0	0	0	0	0	0	0	0	0	0
AC011225.1	0	0	0	0	0	0	0	0	0	0	0	0	0	0	0	0	0	0	8.1888	18.3092	0	1.70625	0	1.36477	0	0	0	0	0	0	0	0	0	0	0	0	0	0	0	0	0	0	0	0	0	0	0
AC011233.2	0	0	0	0	0	0	0	0	0	0	0	0	0	0	0	0	0	3.31427	2.7296	0	0	0	0	0	0	0	0	0	0	0	0	0	0	0	0	0	0	0	0	0	0	0	0	0	0	0	0
AC011239.1	0	0	0.543365	0	0	0	0	0	0	0	0	0	0	0	0	0	0	0	0	6.10308	0	1.70625	0.456313	0	5.70452	0	0	0	0	0	0	0	0	0	0	0	0	0	0.791149	0	0	0	0.179848	0	0	0.247779	0
AC011239.2	0.0847148	0	0.543365	0	0.467933	0	0	0.125612	0.504736	0.84874	0	0	0	0.217295	0	0	0	0	5.4592	18.3092	0	3.41251	0	13.6477	0	0	0.927018	3.30262	0	0	0	0.634392	0	0	0	0	0	0.888742	1.5823	0.524227	0	0	0.179848	0	0	0.495558	0.828706
AC011242.5	1.52487	0	0	2.1923	1.4038	0	0.365879	0	0	0	0	1.73953	0	0.217295	0	1.39582	0	0	30.0256	18.3092	0	0	0	2.72954	0	1.01812	0	0	0	0.426607	1.23169	1.90318	2.12053	3.18318	4.98349	0	0	0.888742	0	0.524227	0.699671	0	2.15818	3.86837	1.12965	1.98223	0
AC011242.6	1.27072	0	0	0	0	0	0.365879	0.125612	0.504736	1.69748	0	0.434882	0	0	0.435403	0.199403	0	3.31427	2.7296	79.34	1.06483	3.41251	3.19419	1.36477	5.70452	0	0.927018	0	0	0.426607	0.821126	0	1.41368	1.76843	2.88518	0.819875	3.64918	0	0	0	0	0	2.33803	0	0	0.247779	0
AC011243.1	0	0	0	0	0	0	0	0	0	0	0	0	0	0	0	0	0	0	2.7296	6.10308	0	0	0.456313	1.36477	0	0	0	0	0	0	0	0	0	0	0	0	0	0	0	0	0	0	0	0	0	0	0
AC011247.3	0	0	0	0	0	0	0	0.251224	0	0	0	0	0	0	0	0	0	0	0	0	0	0	0	0	0	0	0	0	0	0	0	0.634392	0	0	0	0	0	0	0	0	0	0	0	0	0	0	0
AC011284.3	0.593004	0.914267	2.71682	0	0.467933	1.27021	0.365879	1.13051	0	0	0	0	0	0.651884	0.435403	1.19642	0	0	2.7296	6.10308	0	3.41251	0	1.36477	0	2.03623	0.927018	0	11.2037	4.69268	0.821126	0	0.706842	1.41475	0.262289	0.819875	0	0	0	4.71804	2.09901	0.735567	0.539544	0	0.225929	0	4.14353
AC011286.1	0	0	0	0	0	0	0	0	0.504736	0	0	0	0	0	0	0	0	0	0	24.4123	0	3.41251	0	2.72954	0	0	0	0	0	0	0	0	0	0	0	0	3.64918	0	0	0	0	0	0	0	0	0	0
AC011288.2	0	0	0	0	0	0	0	0.125612	0	0	0	0	0	0	0	0	0	6.62854	19.1072	18.3092	0	0	0	12.2829	0	0	0	0	0	0	0	0	0	0	0	0	0	0	0	0	0	0	0	0	0	0	0
AC011290.4	0	0	0	0	0	0	0	0	0	0	0	0	0	0	0	0	0	0	0	0	0	0	0	0	0	0	0	0	0	0	0	0	0	0	0	0	0	0	0	0	0	0	0	0	0	0	0
AC011290.5	0	0	0	2.1923	0	0.423403	0	0.251224	0.504736	0	0	0	0	0	0	0	0	0	5.4592	6.10308	0	1.70625	0	0	5.70452	0.509059	0	0	0	0	1.64225	0	2.82737	0.353687	0.262289	0	0	1.77748	0.791149	1.04845	1.39934	0	0	0	0.225929	0.495558	0
AC011294.3	0	0	0	0	0	0	0	0.125612	0	0.84874	0	0	0	0	0	0	0	6.62854	16.3776	67.1339	0	5.11876	0.456313	0	0	0	0	0	0	0	0	0	0	0	0	0	7.29835	0	0	0	0	0	0	0	0	0	0
AC011295.1	0	0	0	0	0	0	0	0	0	0	0	0	0	0	0	0	0	0	0	0	0	0	0	0	0	0	0	0	0	0	0	0	0	0	0	0	0	0	0	0	0	0	0	0	0	0	0
AC011295.2	0	0	0	0	0	0	0	0	0	0	0	0	0	0	0	0	0	0	0	0	0	0	0	0	0	0	0	0	0	0	0	0	0	0	0	0	0	0	0	0	0	0	0	0	0	0	0
AC011298.2	0.338859	0	0	0	0	0	0	0	0.504736	0.84874	0	0	0	0.217295	0	0	0	9.94281	8.1888	61.0308	0	5.11876	0.456313	5.45909	0	0	0	0	0	0	0	0	2.12053	0	0	0	0	0.888742	0	0	0	0	0	0	0	0	0
AC011306.1	0	0	0	0	0	0	0	0	0.504736	0	0	0	0	0	0	0	0	3.31427	2.7296	0	0	6.82502	0	0	0	0	0	0	0	0	0	0	0	0	0	0	0	0	0	0	0	0	0	0	0	0	0
AC011309.1	0	0	0	0	0	0	0	0	0	0	0	0	0	0	0	0	0	0	0	0	0	0	0	0	0	0	0	0	0	0	0	0	0	0	0	0	0	0	0	0	0	0	0	0	0	0	0
AC011313.1	0	0	0	0	0	0	0	0	0	0	0	0	0	0	0	0	0	0	0	0	0	0	0	0	0	0	0	0	0	0	0	0	0	0	0	0	0	0	0	0	0	0	0	0	0	0	0
AC011322.1	0	0	0	0	0	0	0	0	0	0	0	0	0	0.217295	0	0	0	3.31427	0	12.2062	0	3.41251	0	1.36477	0	0	0	0	0	0	0	0	0.706842	0	0	0	0	0	0	0	0	0	0	0	0	0	0
AC011330.13	0	0	0	0	0	0.423403	0	0.125612	0	0	0	0	0	0	0	0	0.885528	0	8.1888	0	0	0	0	1.36477	0	0.509059	0	0	0.659042	0	0	0	0	0	0	0	0	0	0	0	0	0	0	0	0	0	0.828706
AC011330.5	0	0	0	0	0	0	0	0.251224	0	0.84874	0	0	0	0	0	0	0	0	2.7296	6.10308	0	0	0	0	0	0	0	0	0	0	1.23169	0	0	0	0.262289	0	0	0	0	0	0	0	0	0	0	0	0.828706
AC011343.1	0	0	0	0	0	0	0	0	0.504736	0.84874	0	0	0	0	0	0	0	26.5142	10.9184	122.062	1.06483	18.7688	0	24.5659	11.409	0	0	0	0	0	0	0	2.12053	0	0	1.63975	0	0.888742	0	0	0	0.735567	0.179848	0	0	0	0
AC011357.1	0	0	0	0	0	0	0	0	0	0	0	0	0	0	0	0	0	0	0	0	0	0	0	0	0	0	0	0	0	0	0	0	0	0	0	0	0	0	0	0	0	0	0	0	0	0	0
AC011363.1	0	0	0	0	0	0	0	0	0	0	0	0	0	0	0	0	0	0	0	0	0	0	0	0	0	0	0	0	0	0	0	0	0	0	0	0	0	0	0	0	0	0	0	0	0	0	0
AC011366.3	0	0	0	0	0	0	0	0	0	0	0	0	0	0	0	0	0	0	0	0	0	0	0	0	0	0	0	0	0	0	0	0	0	0	0	0	0	0	0	0	0	0	0	0	0	0	0
AC011372.1	0	0	0	0	0	0	0	0	0	0	0	0	0	0	0	0	0	0	0	0	0	0	0	0	0	0	0	0	0	0	0	0	0	0	0	0	0	0	0	0	0	0	0	0	0	0	0
AC011376.1	0	0	0	0	0	0	0	0	0	0	0	0	0	0	0	0	0	0	0	0	0	0	0	0	0	0	0	0	0	0	0	0	0	0	0	0	0	0	0	0	0	0	0	0	0	0	0
AC011379.1	0	0	0	0	0	0	0	0	0	0	0	0	0	0	0	0	0	0	0	0	0	0	0	0	0	0	0	0	0	0	0	0	0	0	0	0	0	0	0	0	0	0	0	0	0	0	0
AC011380.1	0	0	0	0	0	0	0	0	0	0	0	0	0	0	0	0	0	0	0	0	0	0	0	0	0	0	0	0	0	0	0	0	0	0	0	0	0	0	0	0	0	0	0	0	0	0	0
AC011385.1	0	0	0	0	0	0	0	0	0	0	0	0	0	0	0	0	0	0	0	0	0	0	0	0	0	0	0	0	0	0	0	0	0	0	0	0	0	0	0	0	0	0	0	0	0	0	0
AC011404.1	0	0	0	0	0	0.423403	0	0	0	0	0	0	0	0.43459	0.435403	0	0	0	0	0	0	0	0	2.72954	0	0	0	0	0	0.426607	0.410563	0	0	0.353687	1.04916	0	0	0	0	0	0	0	0	0	0	0.247779	0.828706
AC011406.2	0	0	0	0	0	0	0	0	0	0	0	0	0	0	0	0	0	3.31427	2.7296	0	0	0	0	0	0	0	0	0	0	0	0	0.634392	0	0	0.262289	0	0	0	0	0	0.699671	0.735567	0	0	0	0.247779	0
AC011410.1	0	0	0	0	0	0	0	0	0	0	0	0	0	0	0	0	0	0	0	6.10308	0	0	0	0	0	0	0	0	0	0	0	0	0	0	0	0	0	0	0	0	0	0	0	0	0	0	0
AC011431.1	0	0	0	0	0	0	0	0	0	0	0	0	0	0	0	0	0	0	2.7296	0	0	0	0	0	0	0	0	0	0	0	0	0	0	0	0	0	0	0	0	0	0	0	0	0	0	0	0
AC011431.2	0	0	0	0	0	0	0	0	0	0	0	0	0	0	0	0	0	0	0	0	0	0	0	0	0	0	0	0	0	0	0	0	0	0	0	0	0	0	0	0	0	0	0	0	0	0	0
AC011450.1	0	0	0	0	0	0	0	0	0	0	0	0	0	0	0	0	0	0	0	0	0	0	0	0	0	0	0	0	0	0	0	0	0	0	0	0	0	0	0	0	0	0	0	0	0	0	0
AC011453.1	0	0	0	0	0	0	0	0	0	0	0	0	0	0	0	0	0	0	0	0	0	0	0	0	0	0	0	0	0	0	0	0	0	0	0	0	0	0	0	0	0	0	0	0	0	0	0
AC011453.2	0	0	0	0	0	0	0	0	0	0	0	0	0	0	0	0	0	0	0	0	0	0	0	0	0	0	0	0	0	0	0	0	0	0	0	0	0	0	0	0	0	0	0	0	0	0	0
AC011453.3	0	0	0	0	0	0	0	0	0	0	0	0	0	0	0	0	0	0	0	0	0	0	0	0	0	0	0	0	0	0	0	0	0	0	0	0	0	0	0	0	0	0	0	0	0	0	0
AC011453.4	0	0	0	0	0	0	0	0	0	0	0	0	0	0	0	0	0	0	0	0	0	0	0	0	0	0	0	0	0	0	0	0	0	0	0	0	0	0	0	0	0	0	0	0	0	0	0
AC011456.1	0	0	0	0	0	0	0	0	0	0	0	0	0	0	0	0	0	0	0	0	0	0	0	1.36477	0	0	0	0	0	0	0	0	0	0	0	0	0	0	0	0	0	0	0	0	0	0	0
AC011465.1	0	0	0	0	0	0	0	0	0	0	0	0	0	0	0	0	0	0	0	0	0	0	0	0	0	0	0	0	0	0	0	0	0	0	0	0	0	0	0	0	0	0	0	0	0	0	0
AC011467.1	0	0	0	0	0	0	0	0	0	0	0	0	0	0	0	0	0	0	0	0	0	0	0	0	0	0	0	0	0	0	0	0	0	0	0	0	0	0	0	0	0	0	0	0	0	0	0
AC011476.1	0	0	0	0	0	0	0	0	0	0	0	0	0	0	0	0	0	0	0	0	0	0	0	0	0	0	0	0	0	0	0	0	0	0	0	0	0	0	0	0	0	0	0	0	0	0	0
AC011476.2	0	0	0	0	0	0	0	0	0	0	0	0	0	0	0	0	0	0	0	0	0	0	0	0	0	0	0	0	0	0	0	0	0	0	0	0	0	0	0	0	0	0	0	0	0	0	0
AC011476.3	0	0	0	0	0	0	0	0	0	0	0	0	0	0	0	0	0	0	0	0	0	0	0	0	0	0	0	0	0	0	0	0	0	0	0	0	0	0	0	0	0	0	0	0	0	0	0
AC011476.4	0	0	0	0	0	0	0	0	0	0	0	0	0	0	0	0	0	0	0	0	0	0	0	0	0	0	0	0	0	0	0	0	0	0	0	0	0	0	0	0	0	0	0	0	0	0	0
AC011476.5	0	0	0	0	0	0	0	0	0	0	0	0	0	0	0	0	0	0	0	0	0	0	0	0	0	0	0	0	0	0	0	0	0	0	0	0	0	0	0	0	0	0	0	0	0	0	0
AC011476.6	0	0	0	0	0	0	0	0	0	0	0	0	0	0	0	0	0	0	0	0	0	0	0	0	0	0	0	0	0	0	0	0	0	0	0	0	0	0	0	0	0	0	0	0	0	0	0
AC011476.7	0	0	0	0	0	0	0	0	0	0	0	0	0	0	0	0	0	0	0	0	0	0	0	0	0	0	0	0	0	0	0	0	0	0	0	0	0	0	0	0	0	0	0	0	0	0	0
AC011476.8	0	0	0	0	0	0	0	0	0	0	0	0	0	0	0	0	0	0	0	0	0	0	0	0	0	0	0	0	0	0	0	0	0	0	0	0	0	0	0	0	0	0	0	0	0	0	0
AC011477.1	0	0	0	0	0	0	0	0	0	0	0	0	0	0	0	0	0	0	0	0	0	0	0	0	0	0	0	0	0	0	0	0	0	0	0	0	0	0	0	0	0	0	0	0	0	0.247779	0
AC011477.2	0	0	0	0	0	0.423403	0	0.125612	0	0	0	1.30465	0	0	0.435403	0	0.885528	0	0	0	1.06483	0	0	0	5.70452	0	0	0	1.31808	0	0	0	2.12053	0.353687	0	0	0	0	0.791149	0	0	0	0	0	0	0	0
AC011498.1	0	0	0	0	0	0	0	0	0	0	0	0	0	0	0	0	0	0	0	0	0	0	0	2.72954	0	0	0	0	0	0	0	0	0	0	0	0	0	0	0	0	0	0	0	0	0	0	0
AC011499.1	0	0	0	0	0	0	0	0	0	0	0	0	0	0	0	0	0	0	0	0	0	0	0	0	0	0	0.927018	0	0	0	0	0	0	0	0	0	0	0	0	0	0	0	0	0	0	0	0
AC011509.1	0	0	0	0	0	0	0	0	0	0	0	0	0	0	0	0	0	0	0	0	0	0	0	0	0	0	0	0	0	0	0	0	0	0	0	0	0	0	0	0	0	0	0	0	0	0	0
AC011513.3	0.0847148	0	0	0	0	0	0.365879	0.125612	0	0	0	0	0	0.43459	0	0	0	0	0	0	0	0	0	0	0	0	0	0	0	0	0	0	0	0.353687	0.262289	0	0	0	0	0	0	0	0	0.967093	0	0	0
AC011513.4	0	0	0	0	0	0.423403	0	0	1.00947	0	0	0	0	0	0	0	0	0	0	0	0	0	0	2.72954	0	0	0	0	0	0	0	0	0	0	0	0	0	0	0	0	0	0	0	0	0	0	0
AC011515.2	0	0	0	0	0	0	0	0	0	0	0	0	0	0	0	0	0	0	0	0	0	0	0	0	5.70452	0	0	0	0	0	0	0	0	0	0	0	0	0	0	0	0	0	0	0	0	0	0
AC011516.1	0	0	0	0	0	0	0	0	0	0	0	0	0	0	0	0	0	0	0	0	0	1.70625	0	0	0	0	0	0	0	0	0	0	0	0	0	0	0	0	0	0	0	0	0	0	0	0	0
AC011516.2	0	0	0	0	0	0	0	0	0	0	0	0	0	0	0	0	0	3.31427	2.7296	30.5154	0	5.11876	0	1.36477	0	0	0	0	0	0	0	0	0	0	0	0	0	0	0	0	0	0	0	0	0	0	0
AC011518.1	0	0	0	0	0	0	0	0	0	0	0	0	0	0	0	0	0	0	13.648	30.5154	0	6.82502	1.36894	5.45909	0	0	0	0	0	0	0	0	1.41368	0	0	0	3.64918	0.888742	0	0	0	0	0	0	0	0	0
AC011518.2	0	0	0	0	0	0	0	0	0	0	0	0	0	0	0	0	0	0	0	0	0	0	0	0	0	0	0	0	0	0	0	0	0	0	0	0	0	0	0	0	0	0	0	0	0	0	0
AC011523.2	0	0	0	0	0	0	0	0	0	0	0	0	0	0	0	0	0	0	0	0	0	0	0	1.36477	0	0	0	0	0	0	0	0	0	0	0	0	0	0	0	0	0	0	0	0	0	0	0
AC011524.1	0	0	0	0	0	0	0	0	0	0	0	0	0	0	0	0	0	0	0	0	0	0	0	1.36477	0	0	0	0	0	0	0	0	0	0	0	0	0	0	0	0	0	0	0	0	0	0	0
AC011524.2	0	0	0	0	0	0	0	0	0	0	0	0	0	0	0	0	0	0	0	0	0	1.70625	0	0	0	0	0	0	0	0	0	0	0	0	0	0	0	0	0	0	0	0	0	0	0	0	0
AC011524.3	0	0	0	0	0	0	0	0	0	0	0	0	0	0	0	0	0	0	0	0	0	0	0	1.36477	0	0	0	0	0	0	0	0	0	0	0	0	0	0	0	0	0	0	0	0	0	0.247779	0
AC011525.2	0	0	0	2.1923	0	0	0	0	0	0	0	0	0	0	0	0	0	3.31427	35.4848	67.1339	0	13.65	1.36894	8.18863	0	0	0	0	0	0.426607	0	0	0.706842	0	0	1.63975	0	0	0	0	0	0	0	0.967093	0	0	0
AC011525.4	0	0	0	0	0	0	0	0	0	0	0	0	0	0	0	0	0	0	0	0	0	1.70625	0.456313	0	0	0	0	0	0	0	0	0	0	0	0	0	0	0	0	0	0	0	0	0	0	0	0
AC011530.4	0.16943	0	0.543365	0	0	0.423403	0	0	0	0	0	0	0	0	0	0	0	0	0	0	0	0	0	0	0	0	0	0	0	0	0	0	0	0	0	0	0	0	0	0	0	0	0	0	0	0	0
AC011551.3	0	0	0	0	0	0	0	0	0.504736	0	0	0	0	0	0	0	0	0	2.7296	6.10308	1.06483	0	0	0	0	0	0	0	0	0	0.410563	0	0	0	0	0	0	0	0	0	0	0	0.179848	0	0	0	0
AC011558.5	0	0	0	0	0	0	0	0	0	0	0	0	0	0	0	0	0	0	0	0	0	0	0	0	0	0	0	0	0	0	0	0	0	0	0	0	0	0	0	0	0	0	0	0	0	0	0
AC011591.1	0	0	0	0	0	0	0	0	0	0	0	0	0	0	0	0	0	0	0	0	0	0	0	0	0	0	0	0	0	0	0	0	0	0	0	0	0	0	0	0	0	0	0	0	0	0	0
AC011625.1	0	0	0	0	0	0	0	0	0	0	0	0	0	0	0	0	0	0	0	0	0	1.70625	0	0	0	0	0	0	0	0	0.410563	0	0	0	0	0	0	0	0	0	0	0	0	0	0.451859	0	0
AC011648.1	0	0	0	0	0	0	0	0	0	0	0	0	0	0	0	0	0	0	0	0	0	8.53127	0.456313	0	0	0	0	0	0	0	0	0	0.706842	0	0	0	0	0	0	0	0	0	0	0	0	0	0
AC011718.2	0	0	0	0	0	0	0	0	0	0	0	0	0	0	0	0	0	13.2571	8.1888	0	0	8.53127	0.456313	0	0	0	0	0	0	0	0	0	0	0	0	0	0	0	0	0	0	0	0	0	0	0	0
AC011718.3	0	0	0	0	0	0	0	0	0	0	0	0	0	0	0	0	0	0	0	0	0	0	0	0	0	0	0	0	0	0	0	0	0	0	0	0	0	0	0	0	0	0	0	0	0	0	0
AC011718.4	0	0	0	0	0	0	0	0	0	0	0	0	0	0	0	0	0	0	2.7296	0	0	3.41251	0	0	0	0	0	0	0	0	0	0	0	0	0	0	0	0	0	0	0	0	0	0	0	0	0
AC011737.2	0	0	0	0	0	0	0	0	0	0	0	0	0	0	0	0	0	0	0	0	0	0	0	0	0	0	0	0	0	0	0	0	0	0	0	0	0	0	0	0	0	0	0	0	0	0	0
AC011738.1	0	0	0	0	0	0	0	0	0	0	0	0	0	0	0	0	0	0	0	0	0	0	0	0	0	0	0	0	0	0	0	0	0	0	0	0	0	0	0	0	0	0	0	0	0	0	0
AC011738.4	0	0	0	0	0	0	0	0	0	0	0	0	0	0	0	0.199403	0	3.31427	16.3776	36.6185	0	29.0063	0	6.82386	0	0	0.927018	0	0	0	0	0	0	0	0	0	0	0	0	0	0	0	0	0	0	0	0
AC011742.3	0	0	0	0	0	0	0	0	0	0	0	0	0	0	0	0.398805	0	0	2.7296	6.10308	0	0	1.82525	2.72954	0	0	0	0	0	0	0	0	0	0	0	0	0	0	0	0	0	0	0	0	0	0	0
AC011742.5	0	0	0	0	0	0	0	0	0	0	0	0	0	0	0	0	0	0	0	6.10308	0	0	0.456313	1.36477	0	0	0	0	0	0	0	0	0	0	0	0	0	0	0	0	0	0	0	0	0	0	0
AC011747.3	0	0	0	0	0	0	0	0	0	0	0	0	0	0	0	0	0	6.62854	13.648	6.10308	0	8.53127	0.456313	1.36477	0	0	0	0	0	0	0	0	0	0	0	0	0	0	0	0	0	0	0	1.93419	0	0	0
AC011747.4	0.338859	1.82853	0.543365	0	1.4038	0.846806	1.09764	0.502447	0	0	0	0.434882	0	0.43459	0.870807	1.39582	0	13.2571	40.944	61.0308	1.06483	40.9501	2.28157	6.82386	34.2271	0.509059	2.78105	3.30262	3.95425	1.27982	2.05281	0.634392	2.82737	0.707373	1.83602	0	14.5967	0.888742	0.791149	0	2.09901	0.735567	0.179848	0.967093	0	2.72557	0.828706
AC011747.6	0	0	0	0	0	0	0	0	0	0	0	0	0	0	0	0	0	3.31427	0	0	0	0	0	1.36477	11.409	0	0	0	0	0	0	0	0	0	0	0	0	0.888742	0	0	0	0	0	0	0	0	0
AC011748.1	0	0	0	0	0	0	0	0	0	0	0	0	0	0	0	0	0	0	0	0	0	0	0	0	0	0	0	0	0	0	0	0	0	0	0	0	0	0	0	0	0	0	0	0	0	0	0
AC011752.1	0	0	0	0	0	0	0	0	0	0	0	0	0	0	0	0	0	0	0	0	0	1.70625	0	0	5.70452	0	0	0	0	0	0	0	0	0	0	0	0	0	0	0	0	0	0	0	0	0	0
AC011753.5	0.254145	0.914267	0	0	0	0	0.365879	0.879282	0	0	0	0	0	0.43459	0.870807	0.598208	0	0	0	0	0	0	0	0	0	0	0.927018	0	0	0	0	0	1.41368	0	0.524578	0	0	0	0	0	0	0	0.359696	0	0	0	0
AC011753.6	0	0	0	0	0	0	0	0	0	0	0	0	0	0	0	0	0	0	0	0	0	0	0	0	0	0	0	0	0	0	0	0	0	0	0	0	0	0	0	0	0	0	0	0	0	0	0
AC011754.1	0	0	0	0	0	0	0	0	0	0	0	0	0	0	0	0	0	0	0	0	0	0	0	0	0	0	0	0	0	0	0	0	0.706842	0	0	0	0	0	0	0	0	0	0	0	0	0	0
AC011816.1	1.27072	0.914267	2.71682	0	0	0.846806	1.8294	2.00979	0.504736	0	0	0.869763	0	0	0.435403	0.997013	0	9.94281	2.7296	0	0	1.70625	0	1.36477	0	0	0.927018	0	0.659042	0	2.87394	0.634392	2.82737	0.353687	0.262289	0	0	0	0	0	2.79868	0	0.539544	0	1.35558	1.2389	0
AC011841.1	0	0	0	0	0	0	0	0	0	0	0	0	0	0	0	0	0	0	0	0	0	0	0	0	0	0	0	0	0	0	0	0	0	0	0	0	0	0	0	0	0	0	0	0	0	0	0
AC011841.2	0	0	0	0	0	0	0	0	0	0	0	0	0	0	0	0	0	0	0	0	0	0	0	0	0	0	0	0	0	0	0	0	0	0	0	0	0	0	0	0	0	0	0	0	0	0	0
AC011841.3	0	0	0	0	0	0	0	0	0	0	0	0	0	0	0	0	0	0	0	0	0	0	0	0	0	0	0	0	0	0	0	0	0	0	0	0	0	0	0	0	0	0	0	0	0	0	0
AC011841.4	0	0	0	0	0	0	0	0	0	0	0	0	0	0	0	0	0	0	0	0	0	0	0	0	0	0	0	0	0	0	0	0	0	0	0	0	0	0	0	0	0	0	0	0	0	0	0
AC011841.5	0	0	0	0	0	0	0	0	0	0	0	0	0	0	0	0	0	0	0	0	0	0	0	0	0	0	0	0	0	0	0	0	0	0	0	0	0	0	0	0	0	0	0	0	0	0	0
AC011841.6	0	0	0	0	0	0	0	0	0	0	0	0	0	0	0	0	0	0	0	0	0	0	0	0	0	0	0	0	0	0	0	0	0	0	0	0	0	0	0	0	0	0	0	0	0	0	0
AC011841.7	0	0	0	0	0	0	0	0	0	0	0	0	0	0	0	0	0	0	0	12.2062	0	0	0	0	0	0	0	0	0	0	0	0	0	0	0	0	0	0	0	0	0	0	0	0	0	0	0
AC011893.3	0	0	0	0	0	0	0	0	0	0	0	0	0	0	0	0	0.885528	6.62854	2.7296	30.5154	0	10.2375	0.456313	6.82386	0	0	0	0	0	0	0	0	0	0	0	0	0	0	0	0	0	0	0	0	0	0	0
AC011897.2	0	0	0	0	0	0	0	0	0	0	0	0	0	0	0	0	0	0	0	0	0	0	0	0	0	0	0	0	0	0	0	0	0	0	0	0	0	0	0	0	0	0	0	0	0	0	0
AC011899.10	0	0	0	0	0	0	0.365879	0	1.00947	0	0	0	0	0	0	0	0	16.5713	32.7552	97.6492	1.06483	29.0063	1.36894	2.72954	0	0	0.927018	0	0.659042	0	0.410563	0	0	0.353687	0	0	0	0.888742	0	0	0	0	0	0.967093	0.225929	0.991116	0
AC011899.9	0.338859	0.457133	0.543365	0	0	0.846806	1.8294	0.753671	0.504736	2.54622	0	2.60929	6.80487	0	0	0.598208	0	16.5713	13.648	48.8246	0	8.53127	1.36894	12.2829	5.70452	0	0	0	0.659042	0.426607	0	0	0.706842	0	0.786867	0	0	0.888742	0	0	2.79868	1.47113	0.359696	0.967093	0.451859	0.247779	0
AC011901.2	0	0	0	0	0	0	0	0	0	0	0	0	0	0	0	0	0	0	0	0	0	0	0	0	0	0	0	0	0	0	0	0	0	0	0	0	0	0	0	0	0	0	0	0	0	0	0
AC011933.2	0	0	0	0	0	0	0	0.125612	0	0	0	0.434882	0	0	0.435403	0.598208	0	3.31427	0	0	0	5.11876	0	0	0	0	0	0	0	0	0	0	0	0	0	0.819875	0	0.888742	0	0.524227	0	0	0.179848	0	0.903718	0.247779	0
AC011994.1	0	0	0	0	0	0	0	0	0	0	0	0	0	0	0	0	0	0	0	0	0	0	0	0	0	0	0	0	0	0	0	0	0	0	0	0	0	0	0	0	0	0	0	0	0	0	0
AC011995.1	0	0	0	0	0	0	0	0	0	0	0	0	0	0	0	0	0	0	0	0	0	0	0	0	11.409	0	0	0	0	0	0	0	0	0	0	0	0	0	0	0	0	0	0	0	0	0	0
AC011995.3	0	0	0	0	0	0	0	0	0	0	0	0	0	0	0	0	0	0	0	0	0	0	0	0	0	0	0	0	0	0	0	0	0	0	0	0	0	0	0	0	0	0	0	0	0	0	0
AC011997.1	0	0	0	0	0	0	0	0	0	0	0	0	0	0	0	0	0	0	2.7296	0	0	8.53127	0	0	0	0	0.927018	0	0	0	0	0	2.82737	0.353687	0	0	0	0.888742	0	0	0.699671	0	0	0	0	0	0
AC011998.1	0	0	0	0	0	0	0	0	0	0	0	0	0	0	0	0	0	0	0	0	0	0	0	0	0	0	0	0	0	0	0	0	0	0	0	0	0	0	0	0	0	0	0	0	0	0	0
AC011998.2	0	0	0	0	0	0	0	0	0	0	0	0	0	0	0	0	0	0	2.7296	0	0	1.70625	0	0	0	0	0	0	0	0	0	0	0	0	0	0	0	0	0	0	0	0	0	0	0	0	0
AC011998.4	0	0	0	0	0	0	0	0	0	0	0	0	0	0	0	0	0	0	0	0	0	0	0	0	0	0	0	0	0	0	0	0	0	0	0	0	0	0	0	0	0	0	0	0	0	0	0
AC011999.1	0	0	0	0	0	0	0	0	0	0	0	0	0	0	0	0	0	0	13.648	6.10308	0	1.70625	0	2.72954	0	0	0	0	0	0	0	0	0	0	0	0	0	0	0	0	0	0	0	0	0	0	0
AC012003.1	0	0	0	0	0	0	0	0	0	0	0	0	0	0	0	0	0	0	0	0	0	0	0	0	0	0	0	0	0	0	0	0	0	0	0	0	0	0	0	0	0	0	0	0	0	0	0
AC012005.1	0	0	0	0	0	0	0	0	0	0	0	0	0	0	0	0	0	0	0	0	0	0	0	0	0	0	0	0	0	0	0	0	0	0	0	0	0	0	0	0	0	0	0	0	0	0	0
AC012005.2	0	0	0	0	0	0	0	0	0	0	0	0	0	0	0	0	0	0	0	0	0	0	0	0	0	0	0	0	0	0	0	0	0	0	0	0	0	0	0	0	0	0	0	0	0	0	0
AC012005.3	0	0	0	0	0	0	0	0	0	0	0	0	0	0	0	0	0	0	0	0	0	0	0	0	0	0	0	0	0	0	0	0	0	0	0	0	0	0	0	0	0	0	0	0	0	0	0
AC012005.4	0	0	0	0	0	0	0	0	0	0	0	0	0	0	0	0	0	0	0	0	0	0	0	0	0	0	0	0	0	0	0	0	0	0	0	0	0	0	0	0	0	0	0	0	0	0	0
AC012047.1	0	0	0	0	0	0	0	0	0	0	0	0	0	0	0	0	0	0	0	0	0	0	0	0	0	0	0	0	0	0	0	0	0	0	0	0	0	0	0	0	0	0	0	0	0	0	0
AC012065.1	0.0847148	0	0	0	0	0	0.365879	0	0	0	0	0.434882	0	0.217295	0	0	0	0	0	0	0	1.70625	0.456313	0	0	0	0	0	0	0	0	0.634392	0	0.353687	0.262289	0	0	0	0	0	0	0	0	0	0	0	0
AC012065.4	0	0	0	0	0	0	0	0	0	0	0	0	0	0	0	0	0	0	2.7296	0	0	1.70625	0	0	0	0	0	0	0	0	0	0	0	0	0	0	0	0	0	0	0	0	0	0	0	0	0
AC012065.5	0	0.457133	0	0	0	0	0	0	0	0	0	0	0	0	0	0	0	0	0	0	0	0	0	0	0	0	0	0	0	0	0	0	0	0	0.262289	0	0	0	0	0	0	0	0	0	0	0.247779	0
AC012066.1	5.76061	5.02847	5.97701	2.1923	2.33966	0.846806	1.09764	2.63785	5.5521	0	0	6.08834	0	1.73836	3.04782	3.78865	7.96976	3.31427	19.1072	18.3092	3.1945	8.53127	7.30101	2.72954	5.70452	15.2718	6.48913	0	3.29521	3.41286	2.46338	0.634392	3.53421	0.353687	2.3606	4.09937	0	2.66623	3.95575	4.19381	2.09901	1.47113	4.13651	0.967093	3.61487	0.991116	0.828706
AC012074.2	0.0847148	0	0	0	1.4038	0.423403	0	0	0.504736	0	0	0.434882	0	0.869179	0	0	0.885528	3.31427	5.4592	36.6185	0	17.0625	0.912627	2.72954	0	0	0	0	1.31808	0	0	0	0.706842	0	0	0	3.64918	0.888742	0	0	0	0	0.359696	0	0.225929	0	0
AC012075.1	0	0	0	0	0	0	0	0	0	0	0	0	0	0	0	0	0	6.62854	0	30.5154	0	1.70625	0	1.36477	5.70452	0	0	0	0	0	0	0	0	0	0	0	0	0	0	0	0	0	0	0	0	0	0
AC012075.2	0	0	0	0	0	0	0	0	0	0	0	0	0	0	0	0	0	0	16.3776	0	0	0	0	0	0	0	0	0	0	0	0	0	0	0	0	0	0	0	0	0	0	0.735567	0	0	0	0	0
AC012078.2	0	0	0	0	0	0	0	0	0	0	0	0	0	0.217295	0.435403	0	0	0	2.7296	12.2062	0	1.70625	0	1.36477	0	0	0	0	0	0	0	0	0	0	0	0	0	0	0	0	0	0	0	0	0	0	0
AC012119.1	0	0	0	0	0	0	0	0	0	0	0	0	0	0	0	0	0	0	0	0	0	0	0	0	0	0	0	0	0	0	0	0	0	0	0	0	0	0	0	0	0	0	0	0	0	0	0
AC012123.1	0	0	0	0	0	0	0	0.376835	0	0	0	0	0	0	0	0	0	3.31427	0	12.2062	0	1.70625	0	1.36477	0	0	0.927018	0	0	0	0	0	0	0	0	0	0	0	0	0	0	0	0	0	0	0	0
AC012146.7	0.16943	0	0.543365	0	0.467933	0.423403	0	0	0	0	0	0	0	0	0	0.199403	0.885528	3.31427	10.9184	18.3092	0	5.11876	0.456313	0	5.70452	0	0	0	0.659042	0.426607	0	0.634392	0	0	0.262289	0.819875	0	0	0.791149	0	0	0	0	0	0.451859	0	0.828706
AC012150.1	0	0	0	0	0	0	0	0	0	0	0	0	0	0	0	0	0	0	0	0	0	0	0	0	0	0	0	0	0	0	0	0	0	0	0	0	0	0	0	0	0	0	0	0	0	0	0
AC012168.1	0	0	0	0	0	0	0	0	0	0	0	0	0	0	0	0	0	0	0	0	0	0	0	0	0	0	0	0	0	0	0	0	0	0	0	0	0	0	0	0	0	0	0	0	0	0	0
AC012175.1	0	0	0	0	0	0	0	0	0	0	0	0	0	0	0	0	0	0	0	6.10308	0	1.70625	0	1.36477	0	0	0	0	0	0	0	0	0	0	0	0	0	0	0	0	0	0	0	0	0	0	0
AC012181.1	0	0	0	0	0	0	0	0	0	0	0	0	0	0	0	0	0	0	0	0	0	0	0	0	0	0	0	0	0	0	0	0	0	0	0	0	0	0	0	0	0	0	0	0	0	0.247779	0
AC012181.2	0	0	0	0	0	0	0	0	0	0	0	0	0	0	0	0	0	0	0	0	0	0	0	0	0	0	0	0	0	0	0	0	0	0	0	0	0	0	0	0	0	0	0	0	0	0	0
AC012306.2	0	0	0	0	0	0	0	0	0	0	0	0	0	0	0	0	0	0	0	0	0	0	0	0	0	0	0	0	0	0	0	0	0	0	0	0	0	0	0	0	0	0	0	0	0	0	0
AC012307.2	0	0	0	0	0	0	0	0	0	0	0	0	0	0	0	0	0	0	0	0	0	0	0	0	0	0	0	0	0	0	0	0	0	0	0	0	0	0	0	0	0	0	0	0	0	0	0
AC012314.1	0	0	0	0	0	0	0	0	0	0	0	0	0	0	0	0	0	0	0	0	0	0	0	0	0	0	0	0	0	0	0	0	0	0	0	0	0	0	0	0	0	0	0	0	0	0	0
AC012314.19	0	0.457133	0	0	0	0	0	0.376835	0	0	0	0	0	0	0	0	0	0	0	18.3092	0	8.53127	0	0	0	0	0	0	0	0	0	0	0	0	0	0	0	0	0	0	0	0	0	0	0	0	0
AC012314.2	0	0	0	0	0	0	0	0	0	0	0	0	0	0	0	0	0	0	0	0	0	0	0	0	0	0	0	0	0	0	0	0	0	0	0	0	0	0	0	0	0	0	0	0	0	0	0
AC012314.20	0	0	0	0	0	0	0	0	0	0	0	0	0	0	0	0	0	0	0	12.2062	0	3.41251	0	1.36477	0	0	0	0	0	0	0	0	0	0	0	0	0	0	0	0	0	0	0	0	0	0	0
AC012314.8	1.35544	0.914267	2.71682	0	0.935865	0.423403	0.365879	0.753671	2.01894	1.69748	26.5571	2.60929	0	0.651884	0.870807	0.79761	2.65659	9.94281	13.648	36.6185	1.06483	3.41251	3.19419	16.3773	17.1136	1.01812	0	3.30262	1.97713	0.853215	0.410563	0	0.706842	0	0.524578	0.819875	0	0.888742	1.5823	1.04845	0.699671	1.47113	0.89924	0	2.48522	2.23001	0
AC012322.1	0	0	0	0	0	0	0	0	0	0	0	0	0	0	0	0	0	0	10.9184	30.5154	0	1.70625	0	13.6477	0	0	0	0	0	0	0	0	0	0	0	0	0	0	0	0	0	0	0	0	0	0	0
AC012353.1	0	0	0	0	0	0	0	0	0	0	0	0	0	0	0	0	0	0	0	0	0	0	0	0	0	0	0	0	0	0	0	0	0	0	0	0	0	0	0	0	0	0	0	0	0	0	0
AC012354.6	0	0	0	0	0	0	0	0	0.504736	0	0	0	0	0	0	0	0.885528	9.94281	16.3776	158.68	0	10.2375	1.36894	8.18863	0	0	1.85404	0	0	0	0	0	1.41368	0	0	0	0	0	0	0	0	0	0	0	0	0	0
AC012354.8	0.16943	0	0	0	0	0	0	0	0	0	0	0	0	0.217295	0	0	0	0	0	6.10308	0	1.70625	1.82525	0	0	0	0	0	0	0	0	0	0	0	0	0	21.8951	0	0	0	0	0	0	0	0	0	0
AC012358.4	0.423574	0	1.63009	0	0	0.846806	0	0.502447	0.504736	2.54622	0	1.30465	0	0.43459	0	0.199403	0	0	16.3776	6.10308	1.06483	5.11876	0.456313	2.72954	5.70452	0	0	0	1.31808	0	0.410563	0	0.706842	0.353687	0	0	0	1.77748	0	0	1.39934	0	0	0	0.451859	0	0
AC012358.7	0.0847148	0.457133	0	0	0	0	0	0.251224	0.504736	0	0	0.434882	0	0.217295	0.870807	0.199403	0	3.31427	0	12.2062	0	1.70625	0	0	0	0	0.927018	0	1.31808	0	0	0	0	0	0	0	3.64918	1.77748	1.5823	0	0.699671	0	0.179848	0	1.12965	0.247779	0
AC012358.8	3.13445	1.3714	0.543365	0	1.4038	1.69361	5.48819	2.1354	0	5.09244	26.5571	3.47905	6.80487	0.869179	0.435403	3.19044	0.885528	13.2571	10.9184	54.9277	2.12967	23.8876	1.82525	13.6477	0	0.509059	4.63509	0	1.31808	0.853215	0.821126	1.90318	2.12053	2.82949	2.3606	4.09937	0	0.888742	0	0	0.699671	0.735567	0.89924	0.967093	1.35558	1.73445	0
AC012360.1	0	0	0	0	0	0	0	0	0	0	0	0	0	0	0	0	0	0	0	0	0	0	0	0	0	0	0	0	0	0	0	0	0	0	0	0	0	0	0	0	0	0	0	0	0	0	0
AC012360.4	0	0	0.543365	0	0	0	0	0	0	0	0	0	0	0	0	0	0	0	0	18.3092	0	0	0.456313	0	0	0	0	0	0	0	0	0	0	0	0	0	0	0	0	0	0.699671	0	0	0	0	0	0
AC012360.6	0.254145	0.914267	0	0	0	1.69361	1.46352	1.75856	0	0.84874	0	0.434882	0	1.08647	0	0.199403	0	0	19.1072	12.2062	1.06483	15.3563	0.912627	1.36477	0	0	0	3.30262	0	0	0.410563	0	0.706842	0.353687	0.262289	0.819875	0	0.888742	0	0	0.699671	0	0.359696	0	0.677788	1.2389	0.828706
AC012361.1	0	0	0	0	0	0	0	0	0	0	0	0	0	0.217295	0	0	0	0	5.4592	12.2062	0	0	0.456313	1.36477	0	0	0	0	0	0	0	0	0	0	0	0	0	0	0	0	0	0	0	0	0	0	0
AC012362.3	0	0.457133	0	0	0	0	0	0	0	0	0	0	0	0	0.435403	0	0	0	2.7296	0	0	0	0	0	5.70452	0	0	0	0	0	0	0	0	0	0	0	0	0	0	0	0	0	0	0	0	0	0
AC012363.1	0	0	0	0	0	0	0	0	0	0	0	0	0	0	0	0	0	0	0	0	0	0	0	0	0	0	0	0	0	0	0	0	0	0	0	0	0	0	0	0	0	0	0	0	0	0	0
AC012363.10	0.0847148	0	0	0	0	0	0	0	0	0	0	0	0	0	0	0	0	0	0	0	0	0	0	1.36477	0	0	0	0	0	0	0	0	0	1.06106	0	0	0	0	0	2.09691	0	0	0	0	0	0	0
AC012363.13	0	0	0	0	0	0	0	0	0	0	0	0	0	0	0	0	0	3.31427	2.7296	18.3092	0	1.70625	0	1.36477	0	0	0	0	0	0	0	0	0	0	0	0	0	0	0	0	0	0	0	0	0	0	0
AC012363.2	0	0	0	0	0	0	0	0	0	0	0	0	0	0	0	0	0	0	0	0	0	0	0	0	0	0	0	0	0	0	0	0	0	0	0	0	0	0	0	0	0	0	0	0	0	0	0
AC012363.4	0	0	0	0	0	0	0	0	0	0	0	0	0	0	0	0	0	0	2.7296	0	0	0	0	0	0	0	0	0	0	0	0	0	0	0	0	0	0	0	0	0	0	0	0	0	0	0.991116	0
AC012363.7	1.27072	0.457133	0.543365	0	0	0.423403	0	0	0	0	0	0	0	0	0	0.199403	0	0	0	0	0	0	0.456313	2.72954	0	0	0	0	0	0	0	0	0.706842	0	0.524578	0	0	1.77748	0	0	0	0	0	0	0.225929	0	2.48612
AC012363.8	0.338859	0.457133	0	0	0	0	0	0.125612	0	0	0	0.434882	0	0	0	0	0	0	13.648	6.10308	1.06483	3.41251	0.456313	0	0	0	0	0	0.659042	0	0	0	0	0	0.262289	0	0	0	0	0	0	0	0	0	0	0	0.828706
AC012365.1	0	0	0	0	0	0	0	0	0	0	0	0	0	0	0	0	0	0	0	0	0	0	0	0	0	0	0	0	0	0	0	0	0	0	0	0	0	0	0	0	0	0	0	0	0	0	0
AC012365.3	0	0	0	0	0	0	0	0	0	0	0	0	0	0	0	0	0	6.62854	5.4592	6.10308	0	5.11876	0	0	0	0	0	0	0	0	0	0	0	0	0	0	0	0	0	0	0	0	0	0	0	0	0
AC012368.1	0	0	0	0	0	0	0	0	0	0	0	0	0	0	0	0	0	6.62854	2.7296	0	0	1.70625	0	0	5.70452	0	0	0	0	0	0	0	0	0	0.262289	0	0	0	0	0	0	0	0	0	0.225929	0	0
AC012370.2	0	0	0	0	0	0	0	0	0	0	0	0	0	0	0	0	0	0	8.1888	18.3092	0	0	0	0	0	0	0	0	0	0	0	0	1.41368	0	0	0	0	0	0	0	0	0	0	0	0	0	0
AC012370.3	0	0	0	0	0	0	0	0	0	0	0	0	0	0	0	0	0	6.62854	5.4592	30.5154	0	3.41251	1.36894	4.09432	5.70452	0	0	0	0	0	0	0	1.41368	0	0	0	0	0.888742	0.791149	0	0	0	0	0	0	0	0
AC012414.1	0	0	0	0	0	0	0	0	0	0	0	0	0	0	0	0	0	0	0	0	0	0	0	0	0	0	0	0	0	0	0	0	0	0	0	0	0	0	0	0	0	0	0	0	0	0	0
AC012442.5	0	0	0	0	0	0	0	0	0	0	0	0	0	0	0	0	0	0	2.7296	0	0	0	0	0	0	0	0	0	0	0	0	0	0	0	0	0	0	0	0	0	0	0	0	0	0	0	0
AC012442.6	0.0847148	0	0	0	0	0.423403	0	0	0	0	0	0	0	0	0	0	0	0	5.4592	6.10308	0	0	0	0	0	0	0	0	0	0	0	0	0	0	0	0	0	0	0	0.524227	0	0	0	0	0	0.247779	0
AC012445.1	0	0	0	0	0	0	0	0	0	0	0	0	0	0	0	0	0	0	2.7296	0	0	0	0	0	0	0	0	0	0	0	0	0	0	0	0	0	0	0	0	0	0	0	0	0	0	0	0
AC012451.1	0	0	0	0	0	0	0	0	0	0	0	0	0	0	0	0	0	0	0	6.10308	0	0	0	0	0	0	0	0	0	0	0	0	0	0	0	0	0	0	0	0	0	0	0	0	0	0	0
AC012454.4	0	0	0	0	0	0	0	0	0	0	0	0	0	0	0	0	0	0	5.4592	0	0	1.70625	0.912627	0	0	0.509059	0	0	0	0	0	0	0.706842	0	0	0	0	0.888742	0	0	0	0	0.179848	0	0	0	0
AC012456.3	0	0	0	0	0	0	0	0	0	0	0	0	0	0	0	0	0	6.62854	5.4592	12.2062	0	3.41251	0.456313	8.18863	0	0	0	0	0.659042	0	0	0	0	0	0	0.819875	0	0	0	0	2.79868	0	0	0	0	0	0
AC012456.4	0	0	0	0	0	0	0	0	0	0	0	0	0	0	0	0	0	0	0	0	0	1.70625	0	0	0	0	0	0	0	0	0	0	0	0	0	0	0	0	0	0	0	0	0	0	0	0	0
AC012462.1	0	0	0	0	0	0	0	0	0	0	0	0	0	0	0	0	0	0	0	0	0	0	0	0	0	0	0	0	0	0	0	0	0	0	0	0	0	0	0	0	0	0	0	0	0	0	0
AC012462.2	0	0	0	0	0	0	0	0	0	0	0	0	0	0	0	0	0.885528	3.31427	10.9184	30.5154	0	0	0	4.09432	0	0	0	0	0	0	0	0	0	0	0	0	0	0	0	0	0	0	0	0	0	0	0
AC012462.3	0	0	0	0	0	0	0	0	0	0	0	0	0	0	0	0	0	3.31427	0	0	0	0	0	0	0	0	0	0	0	0	0	0	0	0	0	0	0	0	0	0	0	0	0	0	0	0	0
AC012476.1	0	0	0	0	0	0	0	0	0	0	0	0	0	0	0	0	0	0	0	0	0	0	0	0	0	0	0	0	0	0	0	0	0	0	0	0	0	0	0	0	0	0	0	0	0	0	0
AC012485.2	0	0	0	0	0	0	0	0	0	0	0	0	0	0	0	0	0	3.31427	0	0	0	1.70625	0	0	0	0	0	0	0	0	0	0	0	0	0	0	0	0	0	0	0.699671	0	0	0	0	0	0
AC012487.2	0	0	0	0	0.467933	0.846806	0	0	0.504736	0.84874	0	0.434882	0	0.43459	0	0.398805	0	0	0	0	1.06483	0	0.456313	0	0	0	0	0	0	0	0	0	0	0.353687	0.524578	0	0	0	0	0	0	0	0	0	0	0.247779	0
AC012493.1	0	0	0	0	0	0	0	0	0	0	0	0	0	0	0	0	0	9.94281	5.4592	6.10308	0	1.70625	0	6.82386	5.70452	0	0	0	0	0	0	0	0	0	0	0	0	0	0	0	0	0	0	0	0	0	0
AC012494.1	0	0	0	0	0	0	0	0	0	0	0	0	0	0	0	0	0	0	8.1888	6.10308	0	0	0	2.72954	0	0	0	0	0	0	0	0	1.41368	0	0	0	0	0	0	0	0	0	0	0	0	0	0
AC012497.2	0	0	0	0	0	0	0	0	0	0	0	0	0	0	0	0	0	0	2.7296	0	0	1.70625	0	0	0	0	0	0	0	0	0	0	0	0	0	0	0	0	0	0	0	0	0	0	0	0	0
AC012499.1	0	0	0	0	0	0	0	0	0	0	0	0	0	0	0	0	0	0	0	6.10308	0	3.41251	0	0	5.70452	0	0	0	0	0	0	0	0.706842	0	0	0	0	0	0	0	0	0	0	0	0	0	0
AC012500.1	0	0	0	0	0	0	0	0	0	0	0	0	0	0	0	0	0	0	0	0	0	0	0	0	0	0	0	0	0	0	0	0	0	0	0	0	0	0	0	0	0	0	0	0	0	0	0
AC012501.1	0	0	0	0	0	0	0	0	0	0	0	0	0	0	0	0	0	3.31427	5.4592	6.10308	0	1.70625	0	2.72954	0	0	0	0	0	0	0	0	0	0	0	0	0	0	0	0	0	0	0	0	0	0	0
AC012501.2	0	0	0	0	0	0	0	0	0	0	0	0	0	0	0	0	0	3.31427	2.7296	18.3092	0	0	0.456313	4.09432	0	0	0	0	0	0	0	0	0	0	0	0	0	0	0	0	0	0	0	0	0	0	0
AC012501.3	0	0	0	0	0	0	0	0	0	0	26.5571	0	0	0	0	0	0	0	2.7296	24.4123	0	0	0.912627	4.09432	0	0	0	0	0	0	0	0	0	0	0	0	0	0.888742	0	0	0	0	0	0.967093	0	0	0
AC012506.1	0	0	0	0	0	0	0	0	0	0	0	0	0	0	0	0	0	6.62854	0	0	0	0	0	1.36477	0	0	0	0	0	0	0	0	0	0	0	0	0	0	0	0	0.699671	0	0	0	0	0	0
AC012506.2	0	0	0	0	0	0	0	0	0	0	0	0	0	0	0	0	0	0	2.7296	0	0	1.70625	0	1.36477	0	0	0	0	0	0	0	0	0	0	0	0	0	0	0	0	0	0	0	0	0	0	0
AC012506.3	0	0	0	0	0	0	0	0	0	0	26.5571	0	0	0	0	0	0	0	0	0	0	0	0	0	0	0	0	0	0	0	0	0	0	0	0	0	0	0	0	0	0	0	0	0	0	0	0
AC012506.4	0	0	0	0	0	0	0	0	0	0	0	0	0	0	0	0	0	0	2.7296	6.10308	0	3.41251	0	0	0	0	0	0	0	0	0	0	0	0	0	0	0	0	0	0	0	0	0	0	0	0	0
AC012507.3	0	0	0	0	0	0.423403	0	0	0	0	0	0	0	0	0	0	0	0	13.648	54.9277	0	8.53127	0.912627	19.1068	0	0	0	0	0	0	0	0	0.706842	0	0	0	0	0	0	0	0	0	0	0	0	0	0
AC012507.4	0	0	0	0	0	0	0	0	0	0	0	0	0	0	0	0	0	0	0	0	0	0	0	0	0	0	0	0	0	0	0	0	0	0	0	0	0	0	0	0	0	0	0	0	0	0	0
AC012512.1	0.0847148	0	0	0	0	0	0	0	0	0	0	0	0	0	0	0	0	3.31427	8.1888	24.4123	0	13.65	0	1.36477	0	0	0	0	0	0	0	0	0.706842	0	0	0	0	0	0	0	0	0	0	0	0	0	0
AC012513.4	1.10129	0.914267	1.08673	0	0.467933	3.38723	0.365879	1.25612	0.504736	0	0	0	0	1.30377	0	1.79462	0.885528	6.62854	2.7296	36.6185	0	8.53127	0	0	0	0	0	0	3.95425	2.98625	0.410563	0	0.706842	0.353687	1.57373	0.819875	0	0.888742	0.791149	0	0.699671	0.735567	0	5.80256	2.93708	0.743337	1.65741
AC012513.6	0	0	0	0	0	0	0	0	0	0	0	0	0	0	0	0	0	3.31427	8.1888	6.10308	0	1.70625	0	9.5534	0	0	0	0	0	0	0	0	0	0	0	0	0	0	0	0	0.699671	0	0	0	0	0	0
AC012531.25	0	0	0	0	0	0	0	0	0	0.84874	0	0	0	0	0	0	0	3.31427	8.1888	48.8246	0	6.82502	0.912627	9.5534	5.70452	0	0	0	0	0	0	0	0	0	0	0	3.64918	0	0	0	0	0	0	0	0	0	0
AC012593.1	0	0	0	0	0	0	0	0	0	0	0	0	0	0	0	0	0	6.62854	8.1888	61.0308	0	6.82502	0.456313	0	0	0	0	0	0	0	0	0	0.706842	0	0	0	3.64918	0	0	0	0	0	0	0	0	0	0
AC012594.1	0	0	0	0	0	0	0	0	0	0	0	0	0	0	0	0	0	19.8856	30.0256	54.9277	1.06483	17.0625	0.912627	5.45909	5.70452	0	0	0	0	0	0	0	0	0	0	0.819875	0	0.888742	0	0	0	0	0	0	0	0	0
AC012603.1	0	0	0	0	0	0	0	0	0	0	0	0	0	0	0	0	0	0	0	0	0	0	0	0	0	0	0	0	0	0	0	0	0	0	0	0	0	0	0	0	0	0	0	0	0	0	0
AC012603.2	0	0	0	0	0	0	0	0	0	0	0	0	0	0	0	0	0	0	0	0	0	0	0	0	0	0	0	0	0	0	0	0	0	0	0	0	0	0	0	0	0	0	0	0	0	0	0
AC012613.2	0.931863	0	1.08673	0	0.935865	2.96382	1.8294	0.879282	2.52368	0.84874	0	0.434882	0	1.73836	1.74161	2.39283	1.77106	9.94281	40.944	42.7215	1.06483	23.8876	0.912627	27.2954	34.2271	2.03623	0.927018	0	1.97713	2.13304	0.821126	1.90318	3.53421	0.707373	1.57373	2.45962	0	0	0	0.524227	2.09901	0	4.31635	0.967093	0.903718	13.6278	0
AC012627.1	0	0	0	0	0	0	0	0	0	0	0	0	0	0	0	0	0	0	0	0	0	0	0	0	0	0	0	0	0	0	0	0	0	0	0	0	0	0	0	0	0	0	0	0	0	0	0
AC012640.1	0	0	0	0	0	0	0	0	0	0	0	0	0	0	0	0	0	0	0	0	0	0	0	0	0	0	0	0	0	0	0	0	0	0	0	0	0	0	0	0	0	0	0	0	0	0	0
AC012667.1	0	0	0	0	0	0	0	0	0	0	0	0	0	0	0	0	0	0	0	0	0	0	0	0	0	0	0	0	0	0	0	0	0	0	0	0	0	0	0	0	0	0	0	0	0	0	0
AC012668.1	0	0	0	0	0	0	0	0	0	0	0	0	0	0	0	0	0	0	0	0	0	0	0	0	0	0	0	0	0	0	0	0	0	0	0	0	0	0	0	0	0	0	0	0	0	0	0
AC012668.2	0	0	0	0	0	0	0	0	0	0	0	0	0	0	0	0	0	0	5.4592	12.2062	0	0	0	1.36477	5.70452	0	0	0	0	0	0	0	0	0.353687	0	0	0	0	0	0	0	0	0	0	0	0	0
AC012668.3	0	0	0	0	0	0	0	0	0	0	0	0	0	0	0	0	0	0	0	0	0	0	0	0	0	0	0	0	0	0	0	0	0	0	0	0	0	0	0	0	0	0	0	0	0	0	0
AC012671.1	0	0	0	0	0	0	0	0	0	0	0	0	0	0	0	0	0	0	0	0	0	0	0	0	0	0	0	0	0	0	0	0	0	0	0	0	0	0	0	0	0	0	0	0	0	0	0
AC012671.2	0	0	0	0	0	0	0	0	0	0	0	0	0	0	0	0	0	0	0	0	0	0	0	0	0	0	0	0	0	0	0	0	0	0	0	0	0	0	0	0	0	0	0	0	0	0	0
AC012671.3	0	0	0	0	0	0	0	0	0	0	0	0	0	0	0	0	0	0	0	0	0	0	0	0	0	0	0	0	0	0	0	0	0	0	0	0	0	0	0	0	0	0	0	0	0	0	0
AC012671.4	0	0	0	0	0	0	0	0	0	0	0	0	0	0	0	0	0	0	0	0	0	0	0	0	0	0	0	0	0	0	0	0	0	0	0	0	0	0	0	0	0	0	0	0	0	0	0
AC013248.2	0	0	0	0	0	0	0	0	0	0	0	0	0	0	0	0	0	0	0	0	0	0	0	0	0	0	0	0	0	0	0	0	0	0	0	0	0	0	0	0	0	0	0	0	0	0	0
AC013251.1	0	0	0	0	0	0	0	0	0	0	0	0	0	0	0	0	0	0	0	0	0	0	0	0	0	0	0	0	0	0	0	0	0	0	0	0	0	0	0	0	0	0	0	0	0	0	0
AC013262.1	0	0	0	0	0	0	0	0	0	0	0	0	0	0	0	0	0	0	0	6.10308	0	1.70625	0	0	0	0.509059	0	0	0	0	0	0	0	0	0	0	0	0	0	0	0	0	0	0	0	0	0
AC013264.2	0.254145	0.457133	0.543365	0	0	0	0	0.125612	0	0	0	0	6.80487	1.52106	0	0.398805	0.885528	0	0	0	0	5.11876	0	1.36477	11.409	0	0	0	0	0	0.410563	0	0	0	0	0.819875	0	0	0	0	0.699671	0	0	0	0.903718	0	0.828706
AC013267.1	0	0	0	0	0	0	0	0	0	0	0	0	0	0	0	0	0.885528	0	2.7296	18.3092	1.06483	0	0	0	0	0	0	0	0	0	0	0	0	0.353687	0	0	0	0	0	0	0	0	0	0	0	0	0
AC013268.1	0	0	0	0	0	0	0	0	0	0	0	0	0	0	0	0	0	0	0	0	0	0	0	0	0	0	0	0	0	0	0	0	0	0	0	0	0	0	0	0	0	0	0	0	0	0	0
AC013268.3	0.0847148	0.457133	0	2.1923	0	1.27021	0	0	0	0	0	0.434882	0	0	0	0	0	0	0	6.10308	1.06483	0	1.36894	2.72954	0	0	0	0	0	0	0	0.634392	0	0	0	0.819875	0	0	0	0.524227	0.699671	0.735567	0	0	0	0.247779	0
AC013268.4	0	0	0	0	0	0	0	0	0	0	0	0	0	0	0	0	0	0	0	0	0	0	0	0	0	0	0	0	0	0	0	0	0	0	0	0	0	0	0	0	0	0	0	0	0	0	0
AC013269.3	0	0	0	0	0	0	0	0	0	0	0	0	0	0	0	0	0	0	0	0	0	0	0	0	0	0	0	0	0	0	0	0	0	0	0	0	0	0	0	0	0	0	0	0	0	0	0
AC013269.4	0	0	0	0	0	0	0	0	0	0	0	0	0	0	0	0	0	0	0	0	0	0	0	0	0	0	0	0	0	0	0	0	0	0	0	0	0	0	0	0	0	0	0	0	0	0	0
AC013269.5	0	0	0	0	0	0	0	0	0	0	0	0	0	0	0	0	0	0	0	0	0	0	0	0	0	0	0	0	0	0	0	0	0	0	0	0	0	0	0	0	0	0	0	0	0	0	0
AC013271.3	0	0	0	0	0	0	0	0	0	0	0	0	0	0	0	0	0	0	0	0	0	0	0	0	0	0	0	0	0	0	0	0	0	0	0	0	0	0	0	0.524227	0	0	0	0	0	0	0
AC013275.2	0	0	0	0	0	0.423403	2.92703	0.376835	0.504736	0	0	0	0	0.217295	0	0	0	6.62854	24.5664	30.5154	0	32.4188	0.456313	6.82386	5.70452	0	4.63509	0	0	0	0	0	0.706842	0.353687	0	0	0	2.66623	0	0	2.09901	0	0.179848	0	0	0.743337	0
AC013286.1	0	0	0	0	0	0	0	0	0	0	0	0	0	0	0	0	0	0	0	0	0	0	0	0	0	0	0	0	0	0	0	0	0	0	0	0	0	0	0	0	0	0	0	0	0	0	0
AC013399.3	0	0	0	0	0	0	0	0	0	0	0	0	0	0	0	0	0	0	2.7296	6.10308	0	3.41251	0	0	0	0	0	0	0	0	0	0	0	0	0	0	0	0	0	0	0	0	0	0	0	0	0
AC013401.1	0	0	0	0	0	0	0	0	0	0	0	0	0	0	0	0	0	0	2.7296	0	0	0	0	4.09432	0	0	0	0	0	0	0	0	0	0	0	0	0	0	0	0	0	0	0	0	0	0	0
AC013401.2	0	0	0	0	0	0	0	0	0	0	0	0	0	0	0	0	0	0	0	0	0	0	0	1.36477	0	0	0	0	0	0	0	0	0	0	0	0	0	0	0	0	0	0	0	0	0	0	0
AC013402.1	0	0	0	0	0	0	0	0	0	0	0	0	0	0	0	0	0	0	0	0	0	0	0	0	0	0	0	0	0	0	0	0	0	0	0	0	0	0	0	0	0	0	0	0	0	0	0
AC013402.3	0	0	0	0	0	0	0	0	0	0	0	0	0	0	0	0	0	0	0	0	0	1.70625	0	0	0	0	0	0	0	0	0	0	0	0	0	0	0	0	0	0	0	0	0	0	0	0	0
AC013402.4	0	0	0	0	0	0	0	0	0	0	0	0	0	0	0	0	0	0	5.4592	0	0	1.70625	0	0	0	0	0	0	0	0	0	0	0	0	0	0	0	0	0	0	0.699671	0	0	0	0	0	0
AC013402.5	0	0	0	0	0	0	0	0	0	0	0	0	0	0	0	0	0	0	0	0	0	0	0	0	0	0	0	0	0	0	0	0	0	0	0	0	0	0	0	0	0	0	0	0	0	0	0
AC013403.13	0	0	0	0	0	0	0	0	0	0	0	0	0	0	0	0	0	0	0	0	0	0	0	1.36477	0	0	0	0	0	0	0	0	0	0	0	0	0	0	0	0	0	0	0	0	0	0	0
AC013404.1	0	0	0	0	0	0	0	0	0	0	0	0	0	0	0	0	0	0	2.7296	18.3092	0	1.70625	0	0	0	0	0	0	0	0	0	0	0	0	0.262289	0	0	0	0	0	2.09901	0	0	0	0	0	0
AC013406.1	0	0	0	0	0	0	0	0	0	0	0	0	0	0	0	0	0	0	0	0	0	0	0	0	0	0	0	0	0	0	0	0	0	0	0	0	0	0	0	0	0	0	0	0	0	0	0
AC013409.1	0	0	0	0	0	0	0	0	0	0	0	0	0	0	0	0	0	0	0	0	0	0	0	0	0	0	0	0	0	0	0	0	0	0	0	0	0	0	0	0	0	0	0	0	0	0	0
AC013410.1	0	0	0	0	0	0	0	0	0	0	0	0	0	0	0	0	0	0	8.1888	36.6185	0	6.82502	0	4.09432	0	0	0	0	0	0	0	0	0.706842	0	0	0	0	0	0	0	0	0	0	0	0	0	0
AC013410.2	0	0	0	0	0	0	0	0	0	0	0	0	0	0	0	0	0	0	0	0	0	0	0	0	0	0	0	0	0	0	0	0	0	0	0	0	0	0	0	0	0	0	0	0	0	0	0
AC013429.4	0	0	0	0	0	0	0	0	0	0	0	0	0	0	0	0	0	0	0	0	0	0	0	1.36477	0	0	0	0	0	0	0	0	2.82737	0	0	0	0	0	0	0	0	0	0	0	0	0	0
AC013429.5	0.0847148	0	0	0	0	0.423403	0	0.125612	0	0	0	0	0	0	0	0	0.885528	3.31427	0	6.10308	1.06483	10.2375	0	0	0	0	0.927018	0	0	0	0	0	0.706842	0	0	0	0	0.888742	0	0	0	0.735567	0	0	0	0.247779	0
AC013436.6	0	0	0	0	0	0	0	0	0	0	0	0	0	0	0	0	0	0	0	6.10308	0	1.70625	0	0	0	0	0	0	0	0	0	0	0	0	0	0	0	0	0	0	0	0	0	0	0	0	0
AC013437.2	0	0	0	0	1.87173	0.423403	0.365879	0	0	0.84874	0	0	0	0	0	0.199403	0.885528	6.62854	10.9184	54.9277	1.06483	11.9438	0	12.2829	0	0	0.927018	0	0	0	0	0.634392	0	0.353687	0	0	0	0	0	0.524227	0.699671	0	0	0	0.903718	0	0
AC013437.4	0	0	0	0	0	0	0	0.251224	0	0	0	0	0	0	0	0	0	0	2.7296	0	0	0	0	0	0	0	0	0	0	0	0	0	0	0	0	0	0	0	0	0	0	0	0	0	0	0	0
AC013437.6	0	0	0	0	0	0	0	0	0	0	0	0	0	0	0	0	0	3.31427	0	6.10308	0	0	0.456313	2.72954	0	0	0	0	0	0	0	0	0	0	0	0	0	0	0	0	0	0	0	0	0	0	0
AC013437.7	0	0	0	0	0	0	0	0	0	0	0	0	0	0	0	0	0	0	0	0	0	1.70625	0	0	0	0	0.927018	0	0	1.27982	0	0	0	0	0	0	0	0	0	0	0	0	0	0	0	0	0
AC013439.4	0.0847148	0	0	0	0	0	0	0	0	0	0	0	0	0	0	0.199403	0	0	2.7296	12.2062	0	3.41251	0	0	0	0	0	0	0	0	0	0	1.41368	1.06106	0	0	0	0	0	0	0	0	0	0	0	0	0
AC013442.1	0	0	0	0	0	0	0	0	0	0	0	0	0	0	0	0	0	0	0	0	0	1.70625	0	0	0	0	0	0	0	0	0	0	0	0	0	0	0	0	0	0	0	0	0	0	0	0	0
AC013444.1	0	0	0	0	0	0.423403	0	0	0	0	0	0	0	0.43459	0	0	0	3.31427	5.4592	42.7215	1.06483	3.41251	1.36894	1.36477	0	0	0	0	0	0.426607	0.410563	0	0	0	0	0	0	0	0	0	0	0	0	0	0	0	0
AC013444.2	0	0	0	0	0	0	0	0	0	0	0	0	0	0	0	0	0	0	0	0	0	0	0	0	0	0	0	0	0	0	0	0	0	0	0	0	0	0	0	0	0	0	0	0	0	0	0
AC013448.1	0	0	0	0	0	0	0	0	0	0	0	0	0	0	0	0	0	3.31427	0	0	0	6.82502	0.456313	0	0	0	0	3.30262	0	0	0	0	0	0	0	0	0	0	0	0	0	0	0	0	0	0	0
AC013448.2	0	0	0	0	0	0	0	0	0	0	0	0	0	0	0	0	0	0	2.7296	6.10308	0	6.82502	0.456313	0	0	0	0	0	0	0	0	0	0.706842	0	0	0	0	0	0	0	0	0	0	0	0	0	0
AC013448.3	0	0	0	0	0	0	0	0	0	0	0	0	0	0	0	0	0	0	0	0	0	0	0	0	0	0	0	0	0	0	0	0	0	0	0	0	0	0	0	0	0	0	0	0	0	0	0
AC013460.1	0	0	0	0	0	0	0	0	0	0	0	0.434882	0	0	1.30621	0	0.885528	9.94281	24.5664	97.6492	1.06483	6.82502	2.73788	10.9182	0	0	1.85404	0	0	0	0	0	1.41368	0	0	0	0	0	0	0	0.699671	0	0	0	0	0	0
AC013463.2	0.0847148	0.914267	0	0	0	0	0	0	0	0	0	0	0	0	0	0.199403	0	3.31427	5.4592	0	0	6.82502	0.912627	2.72954	0	0	0	0	0	0	0	0	1.41368	0	0	0	3.64918	0	0	0	0	0	0	0	0	0	0
AC013467.1	0	0	0	0	0	0	0	0	0	0	0	0	0	0	0	0	0	0	0	30.5154	1.06483	6.82502	0.456313	1.36477	0	0	0.927018	0	0	0	0	0	0	0	0	0	0	0	0	0	0	0	0	0	0	0	0
AC013470.6	0.0847148	0	0	0	0	0	0	0	0	0	0	0	0	0	0	0	0	0	2.7296	6.10308	0	1.70625	0.456313	1.36477	0	0.509059	0	0	0.659042	0.426607	0	0	0	0	0	0	0	0	0	0	0	0	0	0	0	0	0
AC013470.8	0	0	0	0	0	0	0	0	0	0	0	0	0	0	0	0	0	0	0	0	0	0	0	0	0	0	0	0	0	0	0	0	0	0	0	0	0	0.888742	0	0	0	0	0	0	0	0	0
AC013472.3	0.254145	0.457133	0.543365	0	0	0.423403	0	0	0.504736	0	26.5571	0.434882	6.80487	0	0	0	0.885528	3.31427	30.0256	36.6185	1.06483	10.2375	2.28157	6.82386	0	0	0	0	0.659042	0	0.410563	0	0.706842	0.353687	0	0	0	0	0	0	1.39934	0	0	0.967093	0.225929	0.247779	0
AC013472.4	0	0	0	0	0	0	0	0	0	0	0	0	0	0	0	0	0	0	0	0	0	6.82502	0.456313	4.09432	0	0	0	0	0	0	0	0	0	0	0	0	0	0	0	0	0	0	0	0	0	0	0
AC013474.4	0	1.82853	0.543365	2.1923	0.935865	0	1.09764	0	0.504736	0.84874	0	0.434882	6.80487	0	0	0.398805	0	0	0	6.10308	1.06483	1.70625	0.456313	0	0	3.56341	2.78105	0	0.659042	0.426607	0.410563	0	2.12053	0.353687	0	0	0	0	0.791149	0.524227	0	5.14897	0	0	2.03337	0.991116	0
AC013476.1	0	0	0	0	0	0	0	0	0	0	0	0	0	0	0	0	0	0	0	0	0	0	0	0	0	0	0	0	0	0	0	0	0	0	0	0	0	0	0	0	0	0	0	0	0	0	0
AC013477.1	0	0	0	0	0	0	0	0	0	0	0	0	0	0	0	0	0	0	0	0	0	0	0	0	0	0	0	0	0	0	0	0	0	0	0	0	0	0	0	0	0	0	0	0	0	0	0
AC013480.1	0	0	0	0	0	0	0	0	0	0	0	0	0	0	0	0	0	0	0	0	0	0	0	0	0	0	0	0	0	0	0	0	0	0	0	0	0	0	0	0	0	0	0	0	0	0	0
AC013480.2	0	0	0	0	0	0	0	0	0	0	0	0	0	0	0	0	0	3.31427	0	0	0	1.70625	0	0	0	0	0	0	0	0	0	0	0	0	0	0	0	0	0	0	0	0	0	0	0	0	0
AC013549.1	0	0	0	0	0	0	0	0	0	0	0	0	0	0	0	0	0	0	0	0	0	0	0	0	0	0	0	0	0	0	0	0	0	0	0	0	0	0	0	0	0	0	0	0	0	0	0
AC013553.1	0	0	0	0	0	0	0	0	0	0	0	0	0	0	0	0	0	0	0	0	0	0	0	0	0	0	0	0	0	0	0	0	0	0	0	0	0	0	0	0	0	0	0	0	0	0	0
AC013660.1	0	0	0	0	0	0	0	0	0	0	0	0	0	0	0	0	0	0	0	0	0	0	0	0	0	0	0	0	0	0	0	0	0	0	0	0	0	0	0	0	0	0	0	0	0	0	0
AC013701.1	0	0	0	0	0	0	0	0	0	0	0	0	0	0	0	0	0	0	0	0	0	0	0	0	0	0	0	0	0	0	0	0	0	0	0	0	0	0	0	0	0	0	0	0	0	0	0
AC013717.3	0	0	0	0	0	0	0	0	0	0	0	0	0	0	0	0	0	0	5.4592	0	0	0	0	1.36477	0	0	0	0	0	0	0	0	0.706842	0	0	0	0	0	0	0.524227	0	0	0	0	0	0	0
AC013722.1	0	0	0	0	0	0	0	0	0	0	0	0	0	0	0	0	0	3.31427	0	0	0	0	0	0	0	0	0	0	0	0	0	0	0	0	0	0	0	0	0	0	0	0	0	0	0	0	0
AC013727.1	0	0	0	0	0	0	0	0	0	0	0	0	0	0	0	0	0	0	2.7296	18.3092	0	1.70625	0	0	0	0	0	0	0	0	0	0	0	0	0	0	0	0	0	0	0	0	0	0	0	0	0
AC013727.2	0	0	0	0	0	0	0	0	0	0	0	0	0	0	0	0	0	0	0	0	0	0	0	0	0	0	0	0	0	0	0	0	0	0	0	0	0	0	0	0	0	0	0	0	0	0	0
AC013733.3	0	0	0	0	0	0	0	0	0	0	0	0	0	0	0	0	0	0	2.7296	0	0	0	0	0	0	0	0	0	0	0	0	0	0.706842	0	0	0	0	0	0	0	0.699671	0	0	0	0	0	0
AC013733.4	0	0	0	0	0	0	0	0	0	0	0	0	0	0	0	0	0	6.62854	0	6.10308	0	0	0.456313	0	0	0	0	0	0	0	0	0	0.706842	0	0	0	0	0	0	0	0	0	0	0	0	0	0
AC013733.5	0	0	0	0	0	0	0	0	0	0	0	0	0	0	0	0	0	3.31427	10.9184	6.10308	0	1.70625	0.456313	1.36477	0	0	0	0	0	0	0	0	0	0	0	0	0	0	0	0	0	0	0	0	0	0	0
AC013734.1	0	0	0	0	0	0	0	0	0	0	0	0	0	0	0	0	0	0	0	0	0	0	0	0	0	0	0	0	0	0	0	0	0	0	0	0	0	0	0	0	0	0	0	0	0	0	0
AC013737.1	0	0	0	0	0	0	0	0	0	0	0	0	0	0	0	0	0	0	0	0	0	0	0	0	0	0	0	0	0	0	0	0	0	0	0	0	0	0	0	0	0	0	0	0	0	0	0
AC013738.1	0	0	0	0	0	0	0	0	0	0	0	0	0	0	0	0	0	0	0	0	0	0	0	0	0	0	0	0	0	0	0	0	0	0	0	0	0	0	0	0	0	0	0	0	0	0	0
AC013751.1	0	0	0	0	0	0	0	0	0	0	0	0	0	0	0	0	0	0	0	0	0	0	0	0	0	0	0	0	0	0	0	0	0	0	0	0	0	0	0	0	0	0	0	0	0	0	0
AC015600.1	0	0	0	0	0	0	0	0	0	0	0	0	0	0	0	0	0	0	0	0	0	0	0	0	0	0	0	0	0	0	0	0	0	0	0	0	0	0	0	0	0	0	0	0	0	0	0
AC015688.3	0	0.457133	0	0	0.467933	0	0.365879	0	0.504736	0	0	0	0	0	0	0.199403	0	0	0	0	0	0	0	0	0	0	0	0	0	0	0	0.634392	0	0	0	0	0	0	0	0	0	0	0	0	0.225929	0	0
AC015691.13	0	0.914267	0	0	0	0	0	0	0	0	0	0	0	0	0	0	0	3.31427	5.4592	6.10308	0	1.70625	0	0	0	0	0	0	0	0	0	0	0	0	0	0	0	0	0	0	0	0.735567	0	0	0	0	0
AC015720.1	0	0	0	0	0	0	0	0	0	0	0	0	0	0	0	0	0	0	0	0	0	0	0	0	0	0	0	0	0	0	0	0	0	0	0	0	0	0	0	0	0	0	0	0	0	0	0
AC015726.1	0	0	0	0	0	0	0	0.251224	0	0	0	0	0	0	0	0	0	3.31427	8.1888	0	0	1.70625	0.456313	0	0	0	0	0	1.31808	0	0	0	0.706842	0	0	0	0	0	0	0	0	0	0	0	0	0	0
AC015818.6	0	0	0	0	0	0	0	0	0	0	0	0	0	0	0	0	0	0	0	0	0	0	0	0	0	0	0	0	0	0	0	0	0	0	0	0	0	0	0	0	0	0	0	0	0	0	0
AC015820.1	0	0	0	0	0	0	0	0	0	0	0	0	0	0	0	0	0	0	0	0	0	0	0	0	0	0	0	0	0	0	0	0	0	0	0	0	0	0	0	0	0	0	0	0	0	0	0
AC015849.12	0	0	0	0	0	0	0	0	0	0	0	0	0	0	0	0	0	0	0	6.10308	0	0	0	0	0	0	0	0	0	0	0	0	0	0	0	0	0	0	0	0	0	0	0	0	0	0	0
AC015849.13	0.338859	0.457133	0	0	0	0.846806	0	0.376835	2.01894	0	0	0	0	0.217295	1.30621	0.199403	0	0	8.1888	0	0	0	0	1.36477	5.70452	0.509059	0.927018	0	0.659042	0.853215	0.821126	0	0	0	0	0	0	0	0	0.524227	0	0	0	0	0	0	0.828706
AC015849.14	0	0	0	0	0	0	0	0	0	0	0	0	0	0	0	0	0	0	0	18.3092	0	1.70625	0.456313	0	0	0	0	0	0	0	0.821126	0	0	0	0	0	0	0.888742	0.791149	0.524227	0	0	0	0	0	0	0
AC015849.15	0.677719	0.457133	0.543365	0	0	0	0	0.125612	0	0	0	0.869763	6.80487	0	0	0.199403	1.77106	19.8856	13.648	73.2369	0	22.1813	0.912627	4.09432	0	1.52718	0.927018	6.60523	0	0.426607	0	0	0.706842	0	0	1.63975	14.5967	0	1.5823	0	0	1.47113	0	0	0	0	0
AC015849.16	0.16943	1.3714	0	0	0	0	0.365879	0.502447	1.51421	0	0	0	0	0.217295	0	0	0.885528	13.2571	30.0256	109.855	1.06483	20.475	6.8447	5.45909	11.409	0	0.927018	3.30262	0	0	0	0	2.82737	0	0	0	7.29835	2.66623	0.791149	0.524227	0	0.735567	0	0	0	0.247779	0.828706
AC015849.19	0.931863	2.7428	1.63009	0	1.4038	2.11702	3.65879	1.00489	0.504736	1.69748	0	0	0	0.651884	0.435403	1.99403	0	0	2.7296	0	0	1.70625	0.456313	0	0	1.01812	0	0	0	0.426607	1.23169	0	0	0	0.262289	2.45962	0	0.888742	0	0.524227	0	0.735567	0.359696	0	3.61487	2.72557	0.828706
AC015849.2	0.0847148	0	0	0	0	0	0	0	0	0	0	0	0	0	0	0	0	6.62854	0	0	1.06483	0	0	0	0	0	0	0	0	0.853215	0	0	0	0	0	0	0	0	0	0	0	0	0	0	0	0	0
AC015883.1	0	0	0	0	0	0	0	0	0	0	0	0	0	0	0	0	0	0	0	0	0	0	0	0	0	0	0	0	0	0	0	0	0	0	0	0	0	0	0	0	0	0	0	0	0	0	0
AC015884.1	0	0	0	0	0	0	0	0	0	0	0	0	0	0	0	0	0	0	0	0	0	0	0	0	0	0	0	0	0	0	0	0	0	0	0	0	0	0	0	0	0	0	0	0	0	0	0
AC015884.2	0	0	0	0	0	0	0	0	0	0	0	0	0	0	0	0	0	0	0	0	0	0	0	0	0	0	0	0	0	0	0	0	0	0	0	0	0	0	0	0	0	0	0	0	0	0	0
AC015884.3	0	0	0	0	0	0	0	0	0	0	0	0	0	0	0	0	0	0	0	0	0	0	0	0	0	0	0	0	0	0	0	0	0	0	0	0	0	0	0	0	0	0	0	0	0	0	0
AC015909.1	0	0	0	0	0	0	0	0	0	0	0	0	0	0	0	0	0	0	0	0	0	0	0	0	0	0	0	0	0	0	0	0	0	0	0	0	0	0	0	0	0	0	0	0	0	0	0
AC015922.5	0	0	0	0	0	0	0	0	0	0	0	0	0	0	0	0	0	0	5.4592	0	0	0	0	0	0	0	0	0	0	0	0	0	0	0	0	0	0	0	0	0	0	0	0	0	0	0	0
AC015922.6	0	0	0	0	0	0	0	0	0	0	0	0	0	0	0	0	0	6.62854	0	0	0	1.70625	0.456313	0	0	0	0	0	0	0	0	0	0	0	0	0	0	0	0	0.524227	0	0	0	0	0	0	0
AC015922.7	0	0	0	0	0	0	0	0	0	0	0	0	0	0	0	0	0	0	0	0	0	0	0	1.36477	0	0	0	0	0	0	0	0	0	0	0	0	0	0	0	0	0	0	0	0	0	0	0
AC015923.1	0	0	0	0	0	0	0	0	0	0	0	0	0	0	0	0	0	0	0	0	0	1.70625	0.456313	0	0	0	0	0	0	0	0	0	0	0	0	0.819875	0	0	0	0	0	0	0	0	0	0.247779	0
AC015923.2	0	0	0	0	0	0	0	0.125612	0	0	0	0	0	0	0	0	0	0	0	0	0	0	0	0	0	0	0	0	0	0	0	0	0	0	0	0	0	0	0	0	0	0	0	0	0	0	0
AC015933.2	0	0	0	0	0	0	0	0	0	0	0	0	0	0	0	0	0	0	0	0	0	0	0	0	0	0	0	0	0	0	0	0	0	0	0	0	0	0	0	0	0	0	0	0	0	0	0
AC015936.3	0	0	0	0	0	0	0	0	0	0	0	0	0	0	0	0	0	0	0	0	0	0	0	0	0	0	0	0	0	0	0	0	0	0	0	0	0	0	0	0	0	0	0	0	0	0	0
[truncated: 57,091 more rows]
