# Supplementary material for: Bioinformatic and systems biology approach revealing the shared genes and molecular mechanisms between COVID-19 and non-alcoholic hepatitis
Source: Front Mol Biosci. 2023 Jun 19;10:1164220. doi: 10.3389/fmolb.2023.1164220 (PMC10315682; doi:10.3389/fmolb.2023.1164220)
Supplement: Supplementary file 14 [file Table8.XLSX]

## Sheet: sheet 1
GENE	1 FDD p5	2 FDD p5	3 FDD p5	7 FLD p5	8 FLD p5	9 FLD p5	13 MLD p5	14 MLD p5	15 MLD p5	4 FDD after second differentiation final p8	5 FDD after second differentiation final p8	6 FDD after second differentiation final p8	10 FLD after second differentiation final p8	11 FLD after second differentiation final p8	12 FLD after second differentiation final p8	22 NASH1 p6	23 NASH1 p6	24 NASH1 p6	25 NASH2 p5	26 NASH2 p5	27 NASH2 p5	28 NASH3 p5	29 NASH3 p5	30 NASH3 p5	34 NASH4 p5	35 NASH4 p5	36 NASH4 p5	37 NASH5 p5	38 NASH5 p5	39 NASH5 p5	40 NASH6 p6	41 NASH6 p6	42 NASH6 p6
WASH7P	61	49	58	38	58	57	52	47	34	80	62	57	58	50	43	35	33	35	44	30	31	24	32	24	10	16	18	59	18	22	26	28	207
LOC100132287	1	1	0	1	2	0	0	0	1	2	0	0	1	0	0	0	1	0	0	0	0	0	0	0	0	1	0	0	0	0	0	0	1
LOC100132062	1	1	0	1	2	0	0	0	1	2	0	0	1	0	0	0	1	0	0	0	0	0	0	0	0	1	0	0	0	0	0	0	1
LOC100133331	1	1	0	1	2	0	0	0	1	1	0	0	1	0	0	0	1	0	0	0	0	0	0	0	0	1	0	0	0	0	0	0	1
LOC100288069	1	1	6	3	0	1	2	1	6	1	5	0	8	8	5	2	1	0	0	3	1	2	1	1	3	3	1	4	1	1	2	4	13
LINC00115	11	6	5	11	13	7	4	2	5	11	11	14	15	15	13	4	6	2	3	7	1	2	4	4	1	5	3	6	4	4	2	7	13
LOC643837	99	74	76	71	70	71	60	61	51	93	71	75	104	86	70	53	44	52	54	43	36	41	40	34	27	22	30	52	14	26	46	39	283
FAM41C	0	0	0	0	0	0	0	0	0	0	0	0	0	1	0	0	0	0	0	0	0	0	0	0	1	0	0	0	0	0	0	0	0
LOC100130417	1	0	2	0	1	1	1	2	0	1	1	0	0	0	0	0	1	2	0	0	0	1	1	0	0	1	0	0	1	0	0	0	5
SAMD11	6	1	2	1	1	0	6	5	1	4	5	3	0	1	6	14	13	13	4	3	7	3	1	1	3	0	0	1	1	0	1	0	2
NOC2L	1613	1245	1311	779	942	911	1010	885	947	1227	1131	1145	759	860	674	800	697	594	1256	1090	1108	620	663	458	473	469	437	1136	325	457	420	556	2956
KLHL17	318	230	265	243	314	274	234	195	239	248	316	245	268	218	236	186	132	130	248	237	197	140	217	138	67	101	70	279	64	82	82	106	617
PLEKHN1	638	517	611	367	345	370	342	335	383	700	516	567	253	323	271	365	358	309	423	369	366	344	474	440	107	166	115	587	146	216	182	318	1587
C1orf170	1	1	1	0	1	0	0	0	0	1	0	0	0	3	1	8	2	3	0	0	1	1	2	0	0	0	1	1	1	1	0	0	0
HES4	765	597	623	321	441	404	387	347	350	587	639	599	223	286	216	341	388	213	449	355	389	315	483	605	82	113	80	464	114	173	192	232	1021
ISG15	1398	1356	403	223	258	236	143	146	112	182	193	181	189	122	133	816	825	396	270	270	383	146	199	9280	230	216	61	511	781	214	171	193	761
AGRN	33584	24968	30980	26806	27072	25673	17011	16763	16674	23845	22894	23568	26209	18236	20476	28110	19690	22969	34647	25493	33887	12249	16259	15576	6024	6928	5697	45284	11329	15728	14125	18444	92546
C1orf159	389	320	390	350	343	326	306	240	288	375	376	288	418	294	305	328	264	203	321	244	275	96	185	146	90	92	84	304	60	138	153	192	975
MIR200B	6	9	2	3	8	1	5	5	3	3	6	5	1	6	8	2	1	3	4	2	1	2	0	1	0	1	0	8	0	2	3	2	5
MIR200A	8	7	12	5	9	4	4	8	10	7	8	9	11	9	12	6	1	3	9	4	7	5	1	1	0	1	2	6	4	0	2	2	17
MIR429	10	12	9	9	11	14	8	6	3	15	13	8	12	13	16	2	10	10	11	5	14	6	4	1	1	2	6	11	0	2	4	2	26
TTLL10	7	5	2	7	9	8	5	5	1	2	2	5	6	8	8	0	1	1	4	2	0	0	2	1	2	0	1	1	1	0	0	2	15
TNFRSF18	2	1	0	0	0	0	0	1	0	0	2	2	0	0	0	1	3	0	1	0	1	1	1	0	0	1	0	3	0	0	0	3	2
TNFRSF4	0	0	0	0	1	1	0	0	0	0	0	1	0	0	0	0	0	1	0	0	0	0	0	0	0	0	0	2	1	0	1	0	0
SDF4	5445	3890	4716	4675	5233	5336	3727	3337	3368	4504	4323	3914	5082	3992	3714	5465	4214	3983	4670	3853	4473	2060	2421	1975	1210	1288	1232	5611	1439	2229	2307	2932	15455
B3GALT6	896	708	749	530	560	600	461	423	505	783	792	665	672	476	538	513	419	352	689	500	633	282	359	263	212	194	197	595	155	293	231	309	1555
FAM132A	25	22	34	8	23	19	13	11	8	27	18	30	4	6	5	5	5	1	14	15	10	8	7	4	2	4	8	69	27	24	8	5	30
UBE2J2	1633	1292	1324	1029	1294	1248	1090	916	1006	1482	1192	1095	1329	945	923	1308	1033	882	1215	1023	965	544	652	460	395	443	430	1306	355	600	609	749	4289
SCNN1D	81	71	76	87	94	95	52	57	57	74	79	54	48	66	71	86	40	73	31	42	43	26	29	28	8	16	13	102	23	33	35	38	326
ACAP3	1479	1260	1356	1150	1308	1143	992	905	1021	1316	1188	1042	1471	901	986	1358	921	924	1552	1255	1331	695	793	530	443	525	375	1523	350	667	583	783	4599
PUSL1	357	269	310	218	284	253	255	228	225	289	313	310	328	209	159	248	228	160	357	290	275	174	202	138	113	109	72	323	64	115	113	137	870
CPSF3L	1391	1061	1175	1008	1138	1147	1049	868	990	1159	1050	1025	1127	947	929	876	747	716	1144	994	980	489	547	441	377	387	366	1032	280	466	485	561	3334
GLTPD1	1479	1072	1177	924	1064	992	856	743	796	1303	976	1063	1308	814	739	1300	1044	947	1439	999	1138	569	706	485	335	322	304	1175	291	506	507	702	3767
TAS1R3	3	2	4	5	6	4	0	1	2	4	1	3	2	1	1	0	0	4	4	5	3	2	2	2	0	0	0	2	1	1	0	0	12
DVL1	4250	3247	3893	2405	2900	2601	2527	2416	2638	4005	3429	3366	3349	1649	1916	3026	2154	1866	3324	2465	2655	1590	1993	1273	888	956	750	3344	821	1397	1256	1588	8710
MXRA8	28	23	27	15	11	12	5	3	8	18	11	16	15	7	13	7	6	6	9	9	8	5	2	3	3	3	2	25	15	16	12	30	105
AURKAIP1	1920	1477	1417	1005	1150	1199	1037	910	1013	1426	1330	1344	1307	857	807	1439	1251	864	1394	1008	1059	684	772	512	438	496	417	1322	348	552	529	745	3817
CCNL2	3512	2688	3219	2890	3014	3100	2645	2432	2369	3037	3047	2525	4221	3483	3094	2987	1884	2343	3638	3264	3061	2026	2327	1809	1650	1637	1599	4327	1057	1647	1653	2309	12548
LOC148413	464	333	389	301	329	397	264	280	261	398	357	331	483	268	317	253	225	201	403	321	354	194	176	132	131	116	113	442	108	166	198	224	1392
MRPL20	1220	948	866	620	1001	965	884	753	833	807	877	751	939	745	661	1074	811	631	833	709	723	463	429	359	464	442	461	1051	275	432	464	576	3154
ANKRD65	98	49	90	17	19	27	7	7	6	60	50	32	15	10	15	0	3	1	3	2	5	1	2	1	0	0	1	2	0	0	12	16	93
VWA1	3216	2750	3766	6024	7039	6387	4257	3739	4101	2421	3785	2144	7472	4610	5095	3356	3451	3141	2865	1963	3371	1050	1404	1071	459	520	432	2628	720	936	2178	2727	13831
ATAD3C	25	17	15	27	34	50	44	25	23	9	32	25	8	76	30	0	7	2	9	9	2	19	16	12	0	1	0	15	3	0	28	44	218
ATAD3B	417	352	333	238	286	247	330	336	385	372	297	294	282	187	206	269	226	180	404	290	249	217	216	152	118	116	105	407	91	133	150	188	954
ATAD3A	670	500	527	396	484	463	457	417	506	539	486	585	433	298	268	408	361	295	610	476	420	210	318	213	187	227	175	532	151	185	176	238	1415
C1orf70	15	8	15	15	10	14	9	3	7	15	15	21	13	11	11	4	8	8	4	7	7	3	7	8	3	1	2	11	0	7	1	4	13
SSU72	2301	1638	1763	1537	1807	1853	1463	1362	1340	1874	1876	1629	1785	1539	1373	1807	1531	1152	1707	1331	1338	819	805	639	843	664	675	1854	484	738	788	959	5559
MIB2	718	603	780	609	721	657	391	391	458	733	800	620	848	506	541	453	342	317	671	455	645	285	308	188	154	180	149	643	164	304	238	327	1947
MMP23B	0	1	0	0	0	1	2	2	0	1	2	0	0	0	0	2	1	0	5	0	7	1	2	0	0	0	0	0	1	1	0	0	3
MMP23A	0	1	0	0	0	1	2	1	0	1	2	0	0	0	0	2	0	0	5	0	7	1	2	0	0	0	0	0	1	1	0	0	3
CDK11B	875	592	662	650	820	755	575	527	566	826	679	624	820	558	603	799	591	586	807	722	631	345	382	323	378	389	431	901	260	380	343	434	2908
SLC35E2B	1892	1590	1807	1405	1414	1573	1405	1267	1283	1829	1717	1437	1855	1376	1570	1325	861	1125	2468	1968	1979	934	984	760	1070	1000	976	2060	509	902	974	1120	7622
CDK11A	366	253	324	470	485	472	333	287	340	315	254	247	544	411	407	554	328	367	492	394	351	222	213	152	224	218	246	507	176	242	241	308	2030
SLC35E2	1014	805	879	878	948	983	795	714	738	838	842	766	1226	1050	1096	841	538	631	285	285	232	179	216	163	287	290	291	450	128	214	226	255	1666
NADK	1985	1641	1708	1877	2083	2222	1441	1293	1377	1701	1497	1382	2889	1655	1792	2397	1705	1734	2583	1992	2015	936	972	970	746	798	772	2486	658	1223	1028	1253	7759
GNB1	16669	11631	13971	10423	11849	13230	10086	9783	9507	14041	13527	13609	11650	9817	9000	11322	9220	8578	11924	11055	9917	6286	6536	4983	5054	4769	5064	12851	3387	5195	5735	7134	40574
CALML6	0	0	0	0	1	0	0	0	0	0	1	0	0	0	1	0	0	1	0	0	0	0	0	0	0	1	4	1	1	0	0	0	3
TMEM52	12	3	13	1	6	4	3	1	8	3	5	3	5	1	2	17	9	7	9	4	19	3	4	2	5	3	1	7	2	7	7	1	33
KIAA1751	0	0	0	0	2	0	0	0	0	0	0	0	0	0	0	0	0	0	0	0	0	0	0	0	0	0	0	1	0	0	0	0	0
GABRD	0	0	0	0	0	0	0	0	0	0	0	0	0	0	0	1	0	0	0	0	0	0	0	0	0	1	0	0	0	0	0	0	0
PRKCZ	1341	940	1209	969	1082	998	860	774	780	1153	1134	966	1503	1028	1059	1209	755	777	1081	990	971	526	550	367	385	391	413	1164	272	510	526	615	3739
C1orf86	438	407	357	246	319	294	300	237	237	400	398	384	260	204	214	258	295	158	360	272	282	213	229	149	81	97	61	272	86	103	131	146	852
SKI	956	720	821	689	803	785	776	766	763	840	745	726	847	644	691	703	536	539	931	774	763	450	447	318	352	317	327	816	204	325	355	396	2227
MORN1	68	60	67	64	57	56	43	53	52	76	97	71	49	54	54	27	32	30	31	39	25	25	27	24	14	20	17	44	9	17	23	21	136
LOC100129534	59	42	48	19	40	29	27	35	30	39	49	33	18	42	30	15	4	13	19	15	21	10	16	15	7	9	10	12	5	11	12	5	57
RER1	5758	4041	4667	4003	4727	4927	3296	3110	3040	4100	4407	3605	5916	4250	4119	5215	3683	3696	4491	4040	3996	2201	2304	1832	1774	1632	1677	5683	1522	2310	2379	2978	17087
PEX10	535	426	484	393	482	467	340	323	352	475	462	437	396	358	312	334	323	258	444	299	292	205	237	180	145	146	169	454	122	175	189	235	1182
PLCH2	105	76	138	52	50	78	69	71	68	28	127	34	26	51	51	26	14	28	4	3	3	4	8	10	2	8	7	37	14	13	10	37	167
PANK4	650	507	559	453	455	484	430	403	421	578	596	478	546	451	396	404	322	285	476	396	397	192	244	210	207	211	201	471	131	182	188	261	1507
HES5	15	10	12	1	1	1	1	1	1	22	8	5	1	0	1	3	2	4	1	1	0	1	1	0	0	0	0	0	0	1	0	0	1
LOC115110	97	77	99	189	139	190	110	121	131	69	88	57	132	156	194	130	73	104	83	77	84	23	21	25	10	12	13	48	25	13	49	82	339
TNFRSF14	1659	1225	1570	1379	1622	1509	1394	1285	1320	1351	1697	1233	1771	1220	1354	1444	1137	1163	1306	1130	1318	541	605	529	334	363	320	1582	419	657	753	1039	5771
C1orf93	3680	2832	3369	2055	2182	2142	1799	1829	1753	2505	3032	2600	2340	1834	1863	1661	1556	1342	2203	1861	2047	975	1018	688	960	1074	941	4253	1121	1548	1305	1659	8811
MMEL1	150	122	214	111	147	127	26	20	9	123	225	129	75	105	136	0	5	3	4	5	11	38	32	29	60	55	41	94	36	41	91	128	693
FLJ42875	45	29	54	18	15	14	8	9	6	74	82	69	28	9	17	13	17	22	3	9	7	2	1	0	0	1	0	44	19	22	6	6	35
PRDM16	293	237	282	368	295	403	102	128	81	321	347	285	389	121	230	424	304	398	67	92	86	52	63	47	8	5	6	340	85	129	144	225	1003
ARHGEF16	2501	2137	2473	2523	2870	2919	1836	1607	1731	2306	2246	1651	3100	1971	2143	2574	1781	1915	2014	1466	1685	677	845	671	456	491	452	2130	560	964	1081	1408	8410
MEGF6	2371	1769	2973	919	1033	1258	1100	1126	1208	2470	3085	2176	1325	1280	1017	535	515	483	1382	1212	1401	583	693	438	589	649	526	4513	978	1910	640	824	4031
MIR551A	0	0	0	0	0	0	0	0	0	0	0	0	0	0	0	0	0	0	0	0	0	0	0	0	0	0	0	0	2	0	0	0	0
TPRG1L	4186	2795	3391	2959	3304	3436	2632	2600	2579	3516	3320	2936	4650	3486	3254	3388	2686	2410	3838	3341	3177	1921	2042	1199	1451	1377	1521	3667	932	1628	1875	2433	13890
WRAP73	326	282	241	227	244	298	206	188	195	294	366	303	278	252	229	254	171	145	266	257	209	124	130	93	100	94	76	210	50	94	132	165	821
TP73	13	28	36	8	9	20	11	8	4	31	32	21	1	5	3	0	6	0	0	0	2	5	5	8	0	0	0	1	1	1	0	2	27
TP73-AS1	678	612	749	564	671	777	639	509	526	707	655	597	632	561	570	462	393	384	375	417	385	243	282	226	192	174	148	434	129	193	231	307	1967
CCDC27	0	0	0	0	0	0	0	0	0	0	0	0	0	0	0	0	0	0	0	0	0	0	0	1	0	0	0	0	0	0	0	0	0
LOC388588	53	36	58	26	33	30	32	26	29	47	40	36	27	17	10	52	42	34	20	12	20	15	17	25	1	3	6	32	16	17	15	22	144
LRRC47	1145	904	1009	758	968	997	788	692	761	976	997	840	1017	726	773	767	607	581	906	771	790	450	514	418	360	355	332	917	224	367	441	484	2847
CEP104	1270	910	887	895	847	916	886	791	831	1048	943	880	1071	1082	957	834	583	601	918	881	699	427	506	363	489	435	467	948	263	344	412	525	2793
DFFB	105	59	85	79	70	66	102	82	86	122	93	84	120	103	96	63	42	45	90	85	79	34	39	34	44	50	52	84	21	27	31	59	277
C1orf174	325	256	297	245	269	303	304	259	246	259	303	247	388	273	288	251	224	239	297	228	221	129	153	137	174	150	167	304	77	128	164	210	1316
LOC100133612	24	11	22	17	10	6	5	12	9	18	12	10	39	12	11	23	10	5	32	16	18	11	8	10	11	10	12	14	8	19	6	9	55
AJAP1	0	1	0	0	0	0	0	0	0	0	0	0	0	0	0	0	1	0	1	0	0	0	0	0	0	0	0	1	0	0	0	0	2
NPHP4	275	234	305	181	198	218	278	213	219	265	263	223	241	230	246	138	132	127	221	150	192	104	102	88	93	86	89	166	64	96	77	124	637
KCNAB2	212	212	323	128	171	193	43	53	38	479	204	276	31	118	68	17	28	37	6	9	5	17	30	19	8	4	2	6	4	3	53	47	318
CHD5	148	127	143	9	11	8	2	10	7	140	69	90	29	48	12	13	11	15	25	31	42	65	86	72	18	13	16	74	19	18	29	37	216
RPL22	2562	1784	2143	1160	1578	1593	1698	1485	1376	1770	2437	1805	1640	1801	1583	1205	1013	823	1373	1216	1131	851	739	468	904	838	1000	1195	293	422	735	890	4626
RNF207	868	690	858	569	535	577	494	494	536	669	712	592	789	727	799	562	385	538	958	863	853	504	523	471	414	416	411	898	232	424	371	427	2416
ICMT	3094	2373	2693	2427	2708	3094	2153	2103	2108	2529	2514	2148	3876	2921	2441	2437	1708	1759	2854	2268	2166	1153	1133	774	1427	1315	1298	2390	620	1124	1292	1602	9594
GPR153	3778	3405	4253	1562	1888	1698	1272	1081	1318	7653	3390	4390	2311	1514	1427	1489	969	1142	2817	1625	2123	1763	2868	1794	435	439	515	2213	630	1006	1338	1617	9895
ACOT7	887	868	965	356	472	500	623	552	500	809	728	779	352	470	283	474	480	355	722	670	540	410	498	307	196	205	193	347	100	129	232	253	1399
HES2	906	725	795	179	163	236	310	247	253	759	676	951	157	230	167	201	229	186	338	422	286	454	462	313	132	188	167	124	34	39	168	177	960
ESPN	258	244	270	135	147	161	87	114	113	208	293	253	215	114	92	390	269	271	269	175	171	68	57	51	25	33	32	49	9	23	114	111	770
TNFRSF25	353	314	471	365	396	374	369	345	386	412	378	298	566	567	375	246	177	196	317	278	249	245	431	330	90	99	83	185	47	55	224	314	1754
PLEKHG5	2206	1701	2351	1748	2081	2234	1938	1762	1948	2366	2359	1683	1752	2003	1336	981	984	961	1305	1405	1325	1257	1854	1626	451	512	457	953	276	283	1167	1624	8391
NOL9	453	315	328	326	322	375	296	277	281	277	261	235	331	333	326	318	199	230	311	330	297	134	125	140	190	162	179	239	79	99	148	181	1106
TAS1R1	0	0	2	0	0	0	1	0	0	0	0	0	0	0	0	0	0	0	0	0	0	0	0	0	0	0	0	0	0	0	1	1	2
ZBTB48	275	225	297	336	438	410	293	265	239	290	255	232	469	314	384	289	245	218	308	285	236	132	129	109	109	126	121	317	75	137	178	167	1318
KLHL21	1872	1521	1774	1044	1329	1387	696	592	764	1886	1360	1452	887	1103	834	783	768	658	1556	1329	1204	1005	1326	1103	582	541	526	1593	412	572	539	651	3248
PHF13	591	468	689	714	887	925	477	413	395	588	605	567	673	555	496	588	477	448	494	426	396	233	285	235	223	194	222	504	142	196	336	360	2229
THAP3	182	121	134	168	220	200	118	103	111	172	167	128	214	166	117	143	96	85	125	138	99	69	44	86	63	76	66	102	38	39	74	86	571
DNAJC11	1774	1453	1413	935	1112	1187	1063	1019	1077	1366	1254	1148	1263	1281	1066	1001	871	814	1333	1264	1114	670	652	527	594	583	581	1170	322	524	565	745	4174
CAMTA1	352	205	298	319	388	406	296	245	221	288	271	263	366	268	285	399	273	234	275	214	198	127	130	96	164	130	171	328	88	141	152	190	1203
VAMP3	4345	3016	3403	2729	3244	3533	2562	2390	2278	3319	3438	3245	3253	3045	2623	3225	2554	2229	3124	3014	2479	1761	1791	1349	1484	1316	1481	3401	944	1413	1573	2013	10882
PER3	209	135	194	356	316	384	162	169	179	279	239	228	401	61	161	302	171	207	204	157	158	79	67	50	115	95	94	78	15	54	175	208	1293
UTS2	0	0	0	0	0	0	0	0	0	0	3	1	0	0	0	0	0	0	2	0	0	0	0	1	0	0	0	0	1	0	0	0	0
TNFRSF9	17	12	7	7	3	7	6	10	8	6	12	6	0	8	5	34	7	15	11	14	11	10	2	5	11	4	5	9	0	4	4	4	13
PARK7	3976	2846	3010	2048	2632	2798	2509	2321	2320	2959	3104	2746	2934	2697	2187	2411	2255	1609	2505	2339	2217	1432	1342	1036	1575	1447	1596	2549	783	1079	1394	1545	8923
ERRFI1	15041	10591	12145	10835	12074	12661	8767	8200	6640	18781	11660	19504	5662	7397	6744	11357	10833	9148	8871	9558	6518	8215	8566	6823	3311	2757	3743	11445	3326	4134	4937	6655	32992
SLC45A1	14	13	4	16	13	20	15	8	8	3	4	8	12	11	7	23	19	10	32	9	10	9	11	7	3	5	2	18	6	4	3	11	32
RERE	1309	954	1133	1449	1565	1753	1291	1036	1124	1215	990	1030	1790	1316	1448	1476	910	1168	1429	1219	1230	492	540	461	542	508	514	1136	326	555	661	794	4882
ENO1	26339	20055	26845	20852	22303	25733	24230	21844	20605	22144	30076	21691	30306	33155	24798	8547	9305	7576	10517	10933	9624	9808	11339	9162	4666	4689	5074	12163	3771	3387	6664	8453	44646
CA6	0	0	0	0	0	0	0	0	0	0	0	0	0	2	0	0	0	0	0	2	1	0	0	0	0	0	0	0	0	0	0	0	3
SLC2A7	0	0	0	0	0	0	0	0	0	0	0	0	0	0	0	0	0	0	0	0	0	0	0	0	0	0	0	0	0	0	0	0	0
SLC2A5	0	1	1	0	0	0	1	8	6	2	0	1	3	4	0	4	0	1	1	13	10	3	0	1	1	0	3	5	0	3	0	3	15
GPR157	96	104	85	71	73	86	50	75	42	133	90	97	96	77	79	131	74	86	108	60	79	50	73	52	34	12	18	125	49	53	29	48	271
MIR34A	2	0	2	2	0	0	0	0	1	1	0	0	3	1	1	0	0	0	1	2	1	0	0	0	5	0	0	1	1	0	0	1	5
H6PD	1710	1311	1979	2519	2763	3142	1853	1589	1684	1793	2324	1552	2436	2714	2724	1534	1114	1283	1460	1428	1436	725	761	515	585	584	601	2414	657	939	689	965	5460
SPSB1	611	464	609	677	752	865	416	452	372	437	436	492	466	383	419	817	622	596	516	484	431	404	463	414	204	213	189	778	228	299	258	354	1685
SLC25A33	72	50	60	58	65	69	66	33	49	42	35	43	75	41	44	67	55	50	77	74	55	20	40	10	33	34	48	97	13	42	34	41	260
TMEM201	56	49	41	52	61	55	67	53	57	57	34	29	37	44	39	27	38	24	71	47	44	19	26	21	37	24	27	42	10	16	10	31	95
PIK3CD	132	83	105	45	35	33	82	84	72	86	89	109	25	15	21	81	56	31	89	104	82	72	56	42	13	26	25	86	35	34	18	19	151
C1orf200	0	0	0	0	0	0	0	0	0	0	0	0	0	0	0	0	0	0	0	0	0	0	0	0	0	0	0	0	0	0	0	0	0
CLSTN1	7086	5313	7150	6647	7507	8043	5095	4509	4470	7385	6687	6456	6471	6100	6312	4211	3386	3876	4270	4176	4108	2499	2939	2215	2175	2061	2002	7618	1991	2714	2590	3253	17731
CTNNBIP1	1313	952	1130	894	1085	1113	634	583	561	1177	994	955	1196	1005	807	1031	826	674	1059	691	730	622	634	396	402	366	415	1204	318	524	509	634	3452
LZIC	568	419	421	375	411	476	331	294	286	458	449	435	571	492	424	489	363	312	428	361	297	235	209	165	182	168	247	464	145	204	217	227	1368
NMNAT1	439	259	329	231	247	240	271	256	273	403	411	315	529	466	421	315	256	209	272	292	268	176	191	126	186	121	162	470	138	213	164	202	1225
RBP7	9	11	6	1	2	3	1	4	1	10	7	10	2	3	0	12	5	0	5	7	3	4	5	1	1	0	1	0	0	1	2	0	9
UBE4B	1524	1105	1341	982	1003	1087	1010	1019	939	1245	1339	1119	1387	1177	1195	992	702	862	1257	1165	986	482	535	369	600	564	601	985	232	479	470	720	3665
KIF1B	2991	2192	2727	2301	2294	2801	2198	2109	2005	2633	2313	2303	2897	2807	2501	1680	1190	1577	1917	1818	1710	1072	1131	734	1091	929	1078	2097	538	885	1166	1481	8613
PGD	4399	3469	3448	5035	6483	7306	2458	2276	2396	2582	2980	2571	6539	5224	5230	4417	3322	3450	3025	2758	2506	1590	1613	1262	1985	1899	2070	3947	1084	1824	1796	2324	12472
APITD1	171	145	120	151	209	165	133	122	142	157	144	117	202	163	170	133	106	97	120	119	115	67	53	63	122	83	97	176	47	80	56	85	578
APITD1-CORT	128	93	73	113	132	109	81	83	94	115	89	73	132	112	107	97	51	48	67	85	81	49	36	41	84	41	56	118	29	46	36	63	379
CORT	8	6	2	8	8	3	1	11	3	4	4	7	10	4	4	3	4	0	8	6	6	0	0	4	5	0	2	5	2	3	0	4	19
DFFA	852	575	629	522	588	636	580	540	494	606	675	595	619	557	466	616	453	387	536	524	472	329	337	215	322	299	252	710	189	280	295	302	1911
PEX14	726	607	673	480	611	578	374	374	361	636	603	571	624	377	382	538	419	409	533	485	534	267	271	269	163	150	154	745	190	295	286	326	1932
CASZ1	1584	1206	1488	1507	1500	1513	1242	1026	1117	1407	1302	1185	1846	1342	1559	1497	984	1197	1356	1188	1218	419	524	359	397	410	325	819	227	394	660	802	5164
C1orf127	1	0	0	0	0	0	0	0	0	0	0	0	0	0	0	0	0	0	0	0	0	0	0	0	0	0	0	0	0	0	0	0	0
TARDBP	3502	2561	2821	2399	2663	3156	2439	2060	2140	2591	2294	2270	2930	2457	2380	2593	1747	1905	2340	2254	1824	1244	1160	929	1496	1215	1459	2430	706	984	1276	1609	9837
MASP2	0	1	2	0	0	0	0	0	0	1	3	1	0	0	3	1	2	2	4	0	0	0	1	0	3	0	0	0	0	0	0	1	3
SRM	760	543	582	310	409	362	485	408	451	584	556	602	247	358	239	390	365	243	819	669	589	305	426	242	195	225	206	466	104	181	186	236	1185
EXOSC10	1929	1422	1643	1272	1371	1513	1238	1099	1154	1466	1379	1340	1490	1297	1108	1121	880	834	1257	1180	969	684	714	617	578	562	625	1352	414	515	541	718	4136
MTOR	2776	2224	2247	1782	1978	2251	1754	1605	1766	2303	1839	1954	2322	2083	1874	2001	1310	1726	2327	2234	2006	969	1127	795	1127	1029	1046	1901	516	878	1115	1338	8062
ANGPTL7	3	1	0	0	0	0	0	0	0	1	0	0	0	0	0	0	0	0	0	0	1	0	0	0	0	0	0	0	0	0	0	0	0
UBIAD1	485	380	361	408	423	457	313	274	331	342	234	311	379	309	338	480	394	337	520	429	435	218	207	146	235	232	197	347	121	171	207	282	1520
PTCHD2	0	0	0	0	0	0	0	3	0	0	0	0	0	0	0	0	0	0	1	0	0	0	0	0	0	1	0	1	0	1	0	0	6
FBXO2	440	319	411	316	265	295	151	167	150	334	441	450	705	125	158	1171	701	616	758	412	603	236	229	135	252	232	178	885	214	527	216	286	2001
FBXO44	284	243	260	196	198	239	182	165	162	228	259	209	418	215	205	358	250	277	326	268	233	137	157	92	149	128	111	424	106	218	127	162	1057
FBXO6	345	219	225	156	188	222	90	89	80	237	297	190	185	171	144	156	141	105	107	139	145	87	112	247	54	49	39	139	37	76	106	126	771
MAD2L2	168	132	128	127	125	131	89	96	75	129	168	136	107	140	96	99	124	66	98	131	93	59	84	40	55	72	56	139	32	49	54	66	359
C1orf187	1	0	0	0	0	0	0	0	0	1	0	1	0	0	0	1	0	0	0	0	0	0	0	0	0	0	1	1	0	1	0	0	0
AGTRAP	868	631	802	348	466	540	294	289	238	786	991	666	324	471	304	310	335	263	348	380	350	318	480	372	137	173	128	506	145	155	147	215	948
MTHFR	2792	2377	3032	2436	2772	3021	1594	1410	1511	2543	3071	1983	2966	2352	2400	2233	1659	1942	1854	1685	1711	974	1137	896	1022	945	903	2365	621	1088	1275	1633	8847
CLCN6	642	465	532	531	441	581	488	395	449	448	498	369	695	465	486	464	281	363	552	392	338	182	195	163	357	318	300	392	109	174	238	280	1882
NPPA	0	0	0	0	0	0	0	0	0	0	1	0	0	0	0	0	0	0	0	0	0	0	0	0	0	0	0	0	0	0	0	0	0
NPPB	0	0	0	0	0	0	0	0	2	0	0	0	0	0	2	5	5	2	1	1	1	0	0	0	0	0	0	1	1	1	0	0	0
KIAA2013	1440	1061	1198	1259	1426	1447	938	819	996	1141	1102	1032	1620	1099	1074	1379	961	955	1432	1050	1134	526	688	511	314	364	336	1420	328	579	591	779	4315
PLOD1	4697	3144	4253	3235	3096	3186	2655	2461	2325	3568	3561	3519	3192	2650	2230	3069	2400	2396	1699	1708	1686	1889	2209	1921	576	610	634	3936	1072	1543	1384	1799	10273
MFN2	3777	2903	3104	2558	2861	2978	2364	2019	2252	3027	2509	2422	3055	2620	2373	3141	2374	2211	2916	2498	2325	1259	1506	1084	1185	1097	1102	2543	720	1185	1507	1879	11182
MIIP	306	234	242	178	203	253	160	170	148	221	242	216	200	174	139	186	145	123	237	156	147	102	118	86	85	62	55	204	51	108	61	90	501
TNFRSF8	0	0	2	0	0	0	0	0	0	0	0	0	0	0	0	0	0	1	0	0	0	0	0	0	0	0	0	0	0	0	0	0	0
TNFRSF1B	91	86	68	185	217	193	120	118	121	45	38	41	141	37	85	355	278	321	68	71	37	45	48	60	5	6	7	81	34	34	77	89	537
VPS13D	5336	4260	4623	4717	4941	5714	4144	3776	3903	4135	3889	3554	7040	5537	5676	5245	3308	4174	4538	4122	3770	1773	1984	1533	2407	1934	2243	5283	1391	2426	2694	3318	19561
SNORA59B	5	12	18	6	3	10	4	9	10	9	6	8	14	9	16	9	1	6	8	11	7	5	2	3	3	0	1	5	2	3	3	3	19
SNORA59A	5	12	18	6	3	10	4	9	10	9	6	8	14	9	16	9	1	6	8	11	7	5	2	3	3	0	1	5	2	3	3	3	19
DHRS3	5876	4601	5799	7253	8715	8832	5136	4511	4329	5627	6441	5074	7900	6450	7077	6750	5030	4664	5027	3876	4358	2171	2364	2002	1870	1787	1792	4640	1320	2009	2754	3506	20020
AADACL4	0	0	0	0	0	0	0	0	0	0	0	0	0	0	0	0	0	0	0	0	0	0	0	0	0	0	0	0	0	0	0	0	0
AADACL3	0	0	0	0	0	0	2	0	0	0	0	0	0	0	0	0	0	0	0	0	0	0	0	0	0	0	0	0	0	0	0	0	0
PRAMEF12	0	0	0	0	0	0	0	0	0	0	0	0	0	0	0	0	0	0	5	0	0	0	0	0	0	2	0	0	0	0	0	0	0
PRAMEF1	0	0	0	0	0	0	0	0	0	0	0	0	0	0	0	0	0	0	2	0	0	0	0	0	0	1	3	0	0	0	0	0	0
PRAMEF11	0	0	0	0	0	0	0	0	0	0	0	0	0	0	0	0	0	0	0	0	0	0	0	0	0	0	1	0	0	0	0	0	0
LOC649330	6	4	6	2	2	9	0	3	2	2	7	1	5	5	4	13	4	2	1	6	7	3	5	1	2	3	0	2	2	3	2	5	14
HNRNPCL1	6	4	6	2	2	9	0	3	2	2	7	1	5	5	4	13	4	2	1	6	7	3	5	1	2	3	0	2	2	3	2	5	14
PRAMEF2	0	0	0	0	0	1	0	0	0	0	0	2	0	0	0	0	0	0	1	1	0	0	0	0	0	6	3	0	0	0	0	0	0
PRAMEF4	0	0	0	0	0	0	0	0	0	0	0	0	0	0	0	0	0	0	0	0	0	0	0	0	0	0	0	0	0	0	0	0	0
PRAMEF10	0	0	0	0	0	0	0	0	0	0	0	0	0	0	0	0	0	0	0	0	0	0	0	0	0	0	0	0	0	0	0	0	0
PRAMEF8	0	1	0	0	0	0	0	0	0	0	0	0	0	0	0	0	0	0	0	0	0	0	0	0	0	0	0	0	0	0	0	0	0
PRAMEF7	0	1	0	0	0	0	0	0	0	0	0	0	0	0	0	0	0	0	0	0	0	0	0	0	0	0	0	0	0	0	0	0	0
LOC440563	4	4	2	1	1	5	0	2	2	1	5	1	3	3	2	7	2	2	1	5	7	2	5	0	1	0	0	2	1	3	0	4	11
LRRC38	0	0	0	0	0	1	0	0	0	0	0	0	0	0	0	2	0	1	0	0	0	3	0	1	0	0	0	1	0	1	1	0	0
PDPN	0	0	0	0	0	0	0	0	0	0	0	0	0	0	0	0	0	0	0	0	0	0	0	0	0	0	0	0	0	0	0	0	0
PRDM2	1070	964	1026	998	1007	1179	853	756	796	995	911	846	1102	1066	1028	872	666	778	986	858	793	430	491	394	516	436	542	851	227	330	536	650	3613
KAZN	24	24	26	11	28	38	53	51	39	21	33	22	11	20	16	34	24	21	90	54	76	14	9	10	31	24	36	22	11	12	13	22	74
C1orf126	648	616	878	682	619	776	694	696	586	706	798	724	857	802	1034	447	298	437	398	390	361	161	160	139	210	253	227	628	223	218	204	256	1615
TMEM51	742	612	805	852	1054	1170	932	820	755	770	818	683	1078	807	945	906	688	702	787	669	671	252	277	213	322	369	353	952	235	348	385	480	2725
FHAD1	5	2	2	9	11	20	34	25	21	8	0	6	20	7	7	7	7	5	2	2	3	1	0	0	1	3	1	8	4	9	6	14	63
EFHD2	4951	3923	5513	4237	5245	5207	2648	2586	2673	5143	4893	3937	4263	2589	2960	5025	4027	3397	3336	2475	2843	1378	1902	1532	1091	1184	1098	6595	1688	2547	2002	2472	12602
CTRC	0	3	2	2	4	5	0	0	0	0	2	3	0	0	0	0	0	1	0	0	0	0	0	1	0	2	0	1	3	2	1	0	10
CELA2A	0	0	0	0	0	0	0	0	0	0	0	0	0	1	0	0	0	0	0	0	0	0	0	0	0	0	0	0	0	0	0	0	0
CELA2B	0	0	0	0	0	0	0	0	0	0	0	0	0	1	0	0	0	0	0	0	0	0	0	0	0	0	0	0	0	0	0	0	0
CASP9	463	340	406	356	408	504	341	329	336	337	322	315	443	345	382	485	349	316	463	334	354	181	228	182	194	186	186	445	107	209	209	288	1585
DNAJC16	1103	832	913	782	817	933	818	798	809	834	865	754	1199	1022	964	831	569	615	902	829	805	382	473	370	558	438	539	984	276	430	486	601	3520
AGMAT	138	103	79	61	99	61	60	56	80	59	83	46	103	53	46	198	119	132	161	111	116	17	28	30	12	18	18	130	37	55	73	59	497
DDI2	251	270	292	303	296	410	298	273	247	266	211	178	270	303	304	220	149	240	298	276	265	104	119	80	155	144	177	249	74	102	152	166	1128
RSC1A1	202	212	269	255	272	343	237	252	221	183	193	165	235	243	259	200	122	200	287	256	234	83	111	74	167	123	145	212	79	93	119	163	1017
PLEKHM2	1591	1117	1366	1241	1385	1465	965	968	1061	1472	1413	1184	1264	964	959	1214	909	943	1308	1105	1100	686	831	657	457	451	435	1221	377	491	595	758	4407
SLC25A34	43	29	19	31	29	20	14	11	13	12	15	3	80	25	27	85	27	51	123	60	57	17	18	9	11	15	11	61	9	52	33	28	238
TMEM82	46	42	42	86	93	55	43	28	49	18	8	27	41	12	35	54	39	55	50	25	22	3	8	1	2	1	3	12	5	24	18	36	190
FBLIM1	10499	7635	8703	7204	8289	8443	5472	5221	5173	8130	6853	7408	7386	5119	5294	9489	6879	6998	9423	7471	7184	3951	4637	3270	2007	2002	1988	8567	2137	3759	4348	5231	29889
UQCRHL	7	8	5	7	8	5	4	3	1	1	8	6	7	5	9	7	3	3	6	3	0	11	2	0	6	6	2	5	3	4	6	3	30
FLJ37453	61	60	47	48	54	55	51	42	44	59	51	64	88	47	70	67	39	41	61	46	39	31	21	16	28	33	34	66	13	21	25	21	151
SPEN	2547	2213	2374	2440	2596	2989	2019	1704	1806	2346	1906	1970	2189	2072	2045	2023	1397	1822	2127	1977	1786	890	990	888	1148	919	882	1709	438	732	1006	1256	7415
ZBTB17	716	594	656	747	717	729	431	458	469	717	697	595	676	517	527	619	367	407	560	461	511	298	330	269	210	196	188	483	134	227	289	376	2260
C1orf64	0	0	0	0	0	0	0	0	0	0	0	0	0	0	0	0	0	0	0	1	0	0	0	0	0	0	0	0	0	0	0	0	0
HSPB7	0	0	0	0	0	0	0	0	0	0	0	0	0	0	0	0	1	0	2	0	0	0	0	0	0	1	0	0	0	0	0	0	1
CLCNKA	0	0	0	0	0	1	0	1	0	0	0	2	0	1	0	7	1	4	0	4	3	0	1	0	0	0	0	0	0	0	0	0	6
CLCNKB	10	11	12	8	11	6	5	7	2	4	4	2	10	2	5	14	14	14	16	6	5	3	3	6	1	0	0	13	7	5	11	8	63
FAM131C	70	67	77	60	87	80	15	30	17	84	53	69	54	29	29	124	74	85	42	38	54	4	14	14	1	0	2	52	19	25	30	45	331
EPHA2	17224	13539	18002	9555	12832	12736	8213	7754	7828	16585	16779	13066	10881	11561	8947	10038	8227	7945	13718	10898	10957	7291	9275	6659	5215	5595	4787	16995	4400	6612	5278	6472	32155
ARHGEF19	166	161	213	101	114	102	124	105	138	160	141	130	125	81	96	97	78	81	67	50	56	46	55	74	57	35	21	119	41	50	52	75	483
RSG1	106	85	99	91	125	102	86	78	103	127	85	96	149	129	103	83	55	42	91	77	83	35	48	40	28	36	44	161	48	74	60	63	293
FBXO42	538	458	453	345	340	422	436	389	386	488	518	454	529	451	475	259	267	263	311	311	285	167	145	158	179	164	180	313	94	148	162	203	1329
C1orf144	4691	3669	3946	3212	3676	3823	3295	2928	3001	4069	3652	3579	3880	2819	2776	3633	2967	2610	3946	3223	3142	1812	1887	1349	1605	1570	1427	3917	1027	1670	1934	2279	12803
SPATA21	0	0	0	0	0	0	0	1	0	0	0	0	0	0	0	0	0	0	0	0	0	0	0	0	0	0	0	0	0	0	0	0	0
NECAP2	2914	1886	2336	1548	1859	2038	1636	1494	1367	2225	2136	2170	1945	1585	1409	2073	1866	1422	2258	2074	1821	1177	1301	1062	805	777	708	2111	558	787	865	1185	6298
CROCCP3	95	93	95	81	95	80	69	56	57	108	89	69	126	113	117	39	22	63	70	59	42	33	44	39	27	26	23	75	20	31	20	38	227
NBPF1	1058	876	799	568	574	654	587	572	567	888	662	649	861	516	690	1162	656	870	907	694	686	670	642	477	691	659	649	3767	980	1876	548	621	4463
CROCCP2	340	296	373	278	292	352	213	258	238	308	335	234	435	361	373	342	226	246	261	226	245	169	189	151	138	175	156	503	118	174	183	258	1513
MST1P2	95	64	78	68	51	65	57	53	53	84	132	83	149	97	102	86	48	42	55	75	88	45	60	38	22	22	16	167	49	58	51	34	317
ESPNP	8	9	11	0	0	0	0	1	1	19	9	21	4	0	4	1	0	0	0	1	1	0	0	0	0	0	0	1	1	1	0	0	5
MST1P9	48	41	34	33	11	18	35	28	39	34	35	40	59	35	66	36	17	33	24	32	19	14	33	21	5	1	1	38	4	22	15	12	47
CROCC	328	267	304	238	229	212	222	190	324	303	313	275	313	182	225	212	130	149	262	196	185	91	134	87	91	88	73	228	72	108	105	138	807
MFAP2	57	33	58	20	17	17	35	25	25	49	68	41	30	20	8	37	19	38	34	25	22	15	7	5	23	16	15	13	2	5	14	26	220
ATP13A2	12173	9165	11677	7800	9625	10031	6354	5700	5801	11611	9934	9492	9626	7266	6343	7568	6285	6063	10536	8653	9221	5601	7338	4322	2523	2692	2331	16051	3790	6484	4673	5661	30831
SDHB	1465	1125	1179	931	1196	1124	889	855	854	1034	1044	1087	1164	893	784	1321	940	800	1011	843	838	536	461	378	555	411	451	953	291	405	568	762	4103
PADI2	102	136	100	15	29	17	5	5	14	47	140	8	23	80	16	1	7	4	5	0	3	11	33	16	6	4	8	3	0	0	25	28	169
PADI1	27	21	20	25	13	20	25	48	56	24	33	17	142	253	138	6	5	2	22	28	19	11	15	10	119	91	65	4	2	5	34	36	167
PADI3	1	0	1	1	0	2	1	1	2	0	0	0	1	1	4	1	0	0	4	6	0	3	0	3	1	2	2	2	0	0	0	0	2
PADI4	0	0	0	0	0	0	0	0	0	0	0	0	0	0	0	0	0	0	0	0	0	0	0	0	0	0	0	0	0	0	1	0	0
RCC2	1802	1430	1339	1544	1637	1894	1517	1392	1444	1232	1360	1009	1912	1455	1529	1313	966	979	1454	1367	1315	762	756	719	786	759	714	1212	307	507	793	1007	5610
ARHGEF10L	979	812	915	1340	1331	1363	1037	935	985	749	866	627	1617	1265	1461	1201	817	910	1112	876	1051	517	533	429	396	374	325	1194	299	532	631	762	4951
ACTL8	3	5	6	0	0	0	1	0	3	1	1	0	0	1	0	0	0	0	0	0	0	0	0	0	1	0	0	1	0	0	0	0	0
IGSF21	0	0	0	0	0	0	0	0	0	0	0	0	0	0	0	0	1	0	0	0	0	0	0	0	1	0	0	0	0	0	0	0	0
KLHDC7A	355	271	248	786	691	805	596	551	619	109	183	74	1201	733	985	782	388	587	486	340	496	122	91	132	162	148	129	338	66	196	187	239	1696
PAX7	0	0	0	0	0	0	0	0	0	0	0	0	0	0	0	0	0	0	0	0	0	0	0	0	0	0	0	0	0	1	0	0	0
ALDH4A1	259	206	201	192	208	277	189	185	226	199	184	205	391	257	257	277	187	196	372	260	302	120	142	73	135	152	116	255	54	129	123	113	686
IFFO2	463	389	392	512	522	658	628	608	625	396	378	324	568	538	524	358	354	304	682	634	453	416	341	274	247	272	198	399	121	148	174	256	1373
UBR4	7870	6470	7232	6035	5777	6552	5453	5121	5250	6390	5649	6010	7196	5948	5837	5108	3449	4499	6019	5928	4714	3084	3379	2814	2995	2415	2728	5562	1494	2234	3088	4014	23144
KIAA0090	1902	1483	1688	1410	1456	1774	1563	1432	1312	1527	1358	1285	1361	1519	1163	1426	1203	1337	1619	1504	1246	864	963	746	603	592	658	1940	483	715	883	1128	6140
MRTO4	755	665	612	470	571	578	570	530	497	626	586	616	464	469	371	513	469	299	633	526	467	342	359	239	241	268	294	498	154	182	283	328	1851
AKR7A3	611	564	584	713	906	917	1053	848	995	410	622	321	1568	743	907	2591	1723	1495	1772	1323	1438	472	644	349	154	238	197	2057	527	882	768	846	5050
AKR7A2	1373	961	1229	967	1111	1250	1007	802	927	1060	1383	976	1358	1062	925	1064	841	674	1142	871	943	612	668	422	385	457	389	1141	294	538	555	643	3854
PQLC2	447	330	338	395	465	440	313	271	278	324	324	304	396	248	213	483	303	301	385	365	334	233	315	192	108	120	111	547	129	256	213	279	1523
CAPZB	6631	4788	5564	4740	5873	6126	4623	4131	3998	5636	5290	5074	5727	4934	4625	4948	4375	3504	5391	4816	4264	2687	2680	1921	2280	2178	2295	4889	1290	1946	2557	3019	17739
MINOS1	1714	1252	1232	939	1024	1078	1241	1135	1053	1271	1201	1101	1430	1007	911	1560	1166	958	1224	960	941	660	606	398	623	532	598	1477	381	706	660	715	4834
NBL1	6570	5020	6553	7636	9059	9450	4279	4338	4676	5957	6541	5521	8354	4850	6464	6440	5228	4711	6005	4770	5032	3254	3663	2413	1751	1916	1587	7256	1930	3041	3275	4000	23446
HTR6	2	0	1	1	0	2	1	0	0	1	0	0	1	1	0	0	0	1	0	0	1	0	0	0	0	0	0	0	0	0	0	0	1
TMCO4	631	519	500	611	737	790	407	345	347	508	527	441	630	611	564	519	443	402	472	389	392	267	285	249	130	148	143	536	142	220	279	327	1988
RNF186	16	10	16	80	66	80	10	13	14	2	8	4	60	19	40	60	35	50	25	21	28	4	7	0	3	1	0	12	1	4	14	10	119
OTUD3	326	268	301	358	303	369	265	216	189	288	280	252	350	336	321	316	231	242	374	259	283	191	188	103	196	190	198	268	96	106	138	197	1304
PLA2G2A	1	3	5	6	10	8	1	1	1	2	0	2	14	6	1	1	5	3	1	2	3	0	2	0	4	0	1	3	0	2	0	4	10
PLA2G5	0	0	3	1	0	1	0	0	2	0	2	0	3	0	1	1	0	1	0	0	1	0	0	3	0	0	1	0	0	0	0	0	0
PLA2G2D	0	0	0	0	0	0	0	0	0	0	1	0	0	0	0	0	0	0	0	0	0	0	0	0	0	0	0	0	0	0	0	0	0
PLA2G2F	21	3	16	165	211	155	36	26	24	2	18	2	196	19	59	278	131	157	101	70	77	4	5	1	6	2	3	108	26	68	19	29	259
PLA2G2C	0	1	0	0	0	0	0	0	0	0	0	0	0	0	0	0	0	0	0	0	0	0	0	0	0	0	0	0	0	0	0	0	0
UBXN10	131	100	164	127	116	162	130	107	119	117	109	80	136	209	143	18	44	52	2	14	13	15	25	24	15	39	32	177	58	44	40	53	183
VWA5B1	0	0	0	0	2	1	0	0	1	0	0	1	0	0	1	0	0	0	0	0	0	0	0	0	0	0	0	1	0	1	0	0	0
LOC339505	0	0	0	0	0	0	0	0	0	0	0	0	0	0	0	0	0	0	0	0	0	0	0	0	0	0	0	0	0	0	0	0	0
CAMK2N1	7764	5671	6610	5137	5856	5515	4609	4260	4132	6873	4882	6202	5918	3789	4413	4885	3575	3161	5827	3865	4750	2467	3599	2533	2223	1750	2037	4783	1244	1960	2686	3298	20199
MUL1	1763	1408	1540	1513	1777	1853	1094	979	1027	1603	1283	1339	1391	1257	1157	1496	1274	1086	1793	1484	1466	908	1057	898	489	544	464	1936	507	759	716	895	5242
FAM43B	0	0	0	0	0	0	0	0	0	0	0	0	0	0	0	2	0	0	0	3	0	0	0	0	1	0	0	3	0	1	0	0	0
CDA	3531	2427	3023	1583	1815	1956	1825	1568	1496	2653	2603	2983	1603	1211	965	1599	1698	1167	1275	1092	871	2221	2255	1709	1013	948	855	2836	814	1017	1102	1357	7304
PINK1	4198	2805	3454	2999	3860	3712	2264	2013	2080	3635	3492	3092	4080	2378	2431	4257	3079	2895	4682	3561	3684	1849	2196	1297	1431	1232	1197	3712	947	1763	1627	2146	12570
DDOST	6062	4497	5417	5049	5801	6149	4368	3943	4123	4650	5067	4100	5696	5168	4580	5456	4223	4066	4946	4617	4706	2152	2539	1967	1828	1902	1894	5033	1335	1977	2824	3486	18427
KIF17	2	3	12	1	2	1	1	5	3	7	8	8	0	3	3	7	1	2	4	2	1	4	2	5	0	0	1	11	0	3	2	3	5
SH2D5	57	64	72	11	14	9	41	24	26	35	27	40	1	2	0	17	16	8	48	38	25	19	27	27	9	17	11	66	7	10	6	9	30
HP1BP3	4816	3395	4170	3727	4188	4818	3591	3272	3130	4335	3930	3665	4330	4034	4131	3049	2253	2518	3268	3115	2663	1732	1699	1414	2168	1772	2150	3230	813	1423	1835	2428	13423
EIF4G3	4064	2848	3261	2721	2748	3215	2451	2193	2094	3146	2803	2655	3427	2776	2606	2810	1955	2439	2770	2872	2443	1260	1524	1053	1618	1377	1644	3233	846	1342	1556	1909	11351
ECE1	6251	4385	5835	4461	4881	5392	3959	3609	3810	5100	4851	4818	3752	4269	3073	2460	2495	2120	2819	2957	2573	2250	3032	2518	1326	1491	1248	4445	1283	1488	1899	2386	11157
NBPF3	157	124	152	142	166	172	175	171	194	149	138	92	203	207	176	130	110	105	113	114	117	86	105	85	77	55	78	418	110	148	138	141	910
ALPL	45	25	15	0	1	3	4	0	2	15	15	4	1	5	0	1	7	4	0	4	1	6	12	5	3	2	3	1	0	0	3	0	2
RAP1GAP	805	562	956	1049	1035	1087	1116	1112	1300	496	857	416	2167	1573	1822	1073	736	830	1504	1202	1604	226	250	169	289	387	289	1233	356	672	443	542	3214
USP48	1293	951	995	895	1030	1071	908	905	844	1022	991	886	1445	1178	1055	784	572	631	906	840	804	416	415	306	540	478	551	976	293	450	385	482	3360
LDLRAD2	24	16	16	14	20	22	20	14	20	15	19	11	22	20	77	16	8	26	4	5	11	20	7	5	4	10	6	10	1	3	2	1	36
HSPG2	55877	38636	52840	32016	35626	38951	35336	32304	33873	61114	51238	47611	27533	47099	30206	15900	15956	19320	35543	38357	39091	23486	34406	19162	14444	15880	14014	33826	8489	12346	15026	18393	90880
CELA3B	3	2	4	4	2	3	5	5	15	4	4	2	7	1	1	2	1	0	12	7	3	0	0	1	7	5	0	3	0	1	5	4	12
CELA3A	4	2	1	2	3	1	7	5	7	2	5	3	6	1	2	0	0	3	3	3	1	6	0	0	6	3	2	0	0	0	4	2	18
LINC00339	77	95	79	61	85	78	93	74	72	69	82	75	103	108	107	36	44	50	80	44	70	32	39	28	51	46	39	81	34	37	41	30	249
CDC42	8763	6459	7270	6281	7538	8388	5740	5576	5301	7520	6661	6234	7731	6042	5825	7553	6018	5263	6477	6025	5198	3558	3560	2696	3191	2850	3445	7458	2024	3014	3879	4601	27167
WNT4	302	189	188	113	150	144	30	41	42	144	188	110	104	120	102	272	287	237	563	478	802	36	65	53	65	95	83	43	12	16	131	169	883
ZBTB40	936	792	803	766	737	778	746	673	724	892	678	683	1112	847	882	790	507	597	918	832	673	317	293	302	406	329	350	737	193	294	388	472	3121
EPHA8	0	0	0	0	1	0	5	1	3	0	0	0	0	0	0	0	0	0	0	0	0	0	0	0	0	0	0	0	0	0	1	1	2
C1QA	1	2	3	1	1	2	3	2	0	0	2	2	3	3	2	0	0	2	3	6	4	0	4	1	2	2	2	1	0	0	0	1	4
C1QC	1	1	1	0	3	2	1	0	1	1	1	1	3	5	3	5	1	1	3	2	1	2	1	0	2	2	2	0	0	0	1	3	11
C1QB	4	1	8	3	1	2	1	2	0	3	4	0	2	5	3	7	0	4	4	1	0	0	2	4	10	2	1	0	0	1	1	2	8
EPHB2	106	59	77	113	108	120	386	392	389	87	128	101	155	238	148	42	61	68	355	320	341	93	113	96	150	142	129	307	109	112	64	55	333
KDM1A	2379	1748	1913	1396	1628	1803	1877	1625	1812	1978	2083	1827	2024	1772	1397	1276	1075	1028	1255	1217	1132	774	966	760	778	721	825	1335	416	478	767	920	5590
MIR3115	0	0	0	0	0	0	0	0	0	2	0	0	0	0	0	0	0	0	0	0	0	0	0	0	0	0	0	0	0	0	0	0	0
LUZP1	3989	2857	3773	3212	3070	3714	2756	2660	2605	3536	2764	3210	3166	3219	2906	2865	2200	2288	2966	2613	2340	1435	1565	1230	1358	1128	1457	3593	992	1478	1420	1648	10034
HTR1D	23	12	22	51	73	69	31	19	52	12	19	5	81	39	24	72	52	38	8	12	7	8	3	3	3	5	4	52	8	32	18	17	125
HNRNPR	2819	2292	2245	2439	2890	3179	2095	1859	2003	2414	1988	2012	2267	1922	2191	2300	1605	1622	2234	1801	1579	912	867	789	1344	1173	1337	1784	553	740	1142	1458	9099
ZNF436	431	287	341	397	357	429	273	290	285	389	365	352	481	444	440	383	297	329	391	326	315	164	176	136	265	189	239	449	143	197	186	233	1625
C1orf213	38	16	33	32	29	33	15	8	18	33	42	29	80	42	39	26	12	19	19	26	24	19	10	15	12	16	14	32	10	13	7	12	99
TCEA3	25	13	30	44	53	41	19	24	27	12	25	12	76	36	36	21	17	16	15	8	11	5	8	4	3	2	5	50	10	11	23	18	172
ASAP3	185	126	200	150	164	166	127	103	129	102	172	146	371	152	205	255	147	138	102	92	98	63	47	47	59	62	51	231	81	141	62	138	828
E2F2	26	14	17	15	24	38	35	23	38	5	4	3	33	7	5	51	11	28	24	10	12	4	0	4	1	1	0	2	3	1	6	4	71
ID3	3068	2459	2503	1222	1780	1572	1220	931	860	3581	2472	2794	1248	596	716	2942	2216	1717	1975	1542	1705	1288	1432	1327	313	333	315	790	264	448	795	1013	6039
MDS2	0	0	0	0	0	0	0	0	0	0	0	0	0	0	0	0	0	0	0	0	0	0	1	0	0	0	0	0	0	0	0	0	0
RPL11	10710	7959	8987	5820	7432	7931	7815	6726	6257	7836	10140	7990	6548	6216	4910	6302	5742	4025	6413	5919	5018	4354	3566	2699	3729	3409	3826	5597	1612	2059	3843	4387	24384
TCEB3	2251	1659	1815	1642	1836	2127	1493	1516	1415	1878	1803	1749	1902	1790	1681	1792	1368	1383	1924	1752	1424	1022	1088	978	1033	906	1043	1927	569	760	1024	1163	7400
PITHD1	827	572	610	619	694	685	488	513	481	679	618	612	834	600	573	837	574	486	762	637	623	320	355	261	322	337	335	840	222	333	315	389	2288
LYPLA2	2875	2065	2372	1550	1752	1724	1816	1560	1563	2253	2008	2088	2011	1455	1336	2289	1913	1628	2572	2023	2195	1040	1304	978	705	735	722	2516	705	1137	1033	1226	6617
GALE	3535	2758	3625	2551	3077	3198	1993	1969	1888	2967	3595	2208	3735	2869	2808	2269	1871	1519	2012	1675	1838	1166	1425	1154	955	941	946	2852	751	1252	1331	1776	8903
HMGCL	1257	895	1288	1254	1337	1405	885	836	761	1053	1301	1018	1589	1266	1169	1212	921	846	1065	884	906	479	587	456	335	348	360	1174	297	527	598	660	4328
FUCA1	2076	1465	1789	3173	3450	3667	1617	1491	1503	1638	1743	1311	4094	2723	3153	4260	2632	2854	2344	1990	2021	816	864	812	858	795	987	3696	927	1784	1584	2128	12882
CNR2	0	0	0	0	1	0	0	0	0	0	0	0	0	0	0	2	0	6	5	1	0	0	0	0	0	0	0	1	1	0	0	0	1
PNRC2	159	96	122	133	118	141	162	151	147	81	104	103	147	116	131	259	196	196	213	229	191	104	95	88	52	54	69	210	54	111	71	98	467
SRSF10	16	11	16	11	13	19	19	20	11	4	6	14	8	10	10	13	18	12	30	10	11	7	5	11	11	6	12	17	6	5	8	14	56
MYOM3	211	166	237	243	320	319	151	145	148	257	304	202	105	128	89	311	274	218	22	21	18	98	134	119	39	54	77	945	272	338	145	197	1206
IL22RA1	729	660	786	826	984	1146	593	472	546	767	494	547	721	472	515	878	664	627	699	534	531	246	286	373	222	186	204	1301	354	522	385	484	2720
IL28RA	438	269	377	477	531	611	282	243	192	354	236	235	428	248	234	411	284	279	272	222	188	150	177	158	111	106	126	413	114	136	179	317	1732
LOC284632	0	0	0	0	0	0	0	0	0	0	0	0	0	0	0	0	0	0	0	0	0	0	2	0	0	0	0	0	0	1	0	0	0
GRHL3	56	34	38	18	26	36	14	10	16	40	35	35	42	35	22	21	17	9	17	10	16	29	23	21	23	40	19	31	5	13	15	30	103
C1orf201	426	288	371	234	237	286	215	229	205	334	329	308	305	260	225	208	191	181	303	245	214	217	192	151	101	111	88	450	105	167	126	157	901
NIPAL3	3530	2251	2738	1677	1601	1903	1415	1565	1379	2205	2512	2425	2206	2082	1956	2034	1591	1722	2400	2073	1972	1702	1645	1001	1291	1198	1242	3620	994	1516	1040	1334	8126
RCAN3	416	293	381	265	292	336	297	281	252	376	335	317	272	331	253	308	250	240	294	278	255	218	195	147	138	103	124	435	110	164	149	177	968
C1orf130	175	86	124	257	315	295	338	311	265	115	165	120	539	382	565	223	193	148	93	99	131	22	21	12	115	86	112	634	134	316	153	167	1027
SRRM1	1706	1288	1569	1408	1333	1592	1220	1065	998	1372	1496	1173	1545	1450	1283	1061	769	876	1089	1017	971	603	691	671	730	703	760	1214	348	472	726	887	5417
CLIC4	5608	3850	5133	3726	4255	5255	3743	3448	3267	5176	6021	4407	5490	6333	4624	3086	3023	2537	4097	4696	3768	2140	2447	2015	2123	1862	2135	5392	1499	2224	1767	2275	12012
RUNX3	1	3	0	5	1	5	0	0	1	0	4	0	4	2	0	1	0	1	0	0	0	3	1	0	2	2	2	6	6	4	3	1	3
SYF2	1557	1085	1169	948	1141	1249	1039	828	955	1369	1297	1013	1219	1090	1027	1191	859	737	1094	919	838	535	513	422	719	530	683	1078	308	521	571	595	4020
C1orf63	932	675	790	888	904	919	694	575	722	938	1044	744	1945	1682	1677	929	504	693	866	768	702	509	542	384	434	457	442	1354	372	573	428	560	3571
RHD	0	3	0	0	0	0	0	0	0	1	0	0	0	0	0	0	1	0	0	0	0	0	0	0	0	0	0	0	0	0	0	0	0
TMEM50A	4098	2881	3112	4070	4870	5386	3406	2872	2751	3273	2996	2712	4755	3823	3872	4589	3561	3162	3885	3440	3207	1801	1802	1975	1719	1459	1745	3866	1171	1729	1874	2318	13891
RHCE	0	0	4	5	12	8	6	2	0	1	0	0	0	5	2	1	0	0	2	3	1	4	0	0	0	1	0	0	0	0	0	0	5
TMEM57	1510	925	1178	1363	1428	1575	1186	1060	1117	1295	1028	939	1589	1340	1371	1471	997	1039	1300	1193	1017	580	607	509	592	557	746	1205	359	488	635	822	5239
LDLRAP1	457	345	375	308	412	434	330	269	294	310	418	293	511	314	369	461	289	293	354	344	341	163	175	149	152	167	157	445	133	215	160	245	1484
MAN1C1	2	1	3	5	1	3	0	1	4	1	2	0	1	3	1	4	1	5	3	3	0	2	0	1	0	3	0	1	0	1	1	3	9
SEPN1	2206	1707	2091	1412	1574	1772	1610	1320	1409	1670	1925	1673	1227	1578	1188	814	762	902	1444	1544	1478	746	900	642	389	432	351	1523	424	535	660	781	4052
LOC646471	4	0	10	1	0	2	2	2	2	1	4	0	4	2	4	3	4	4	2	6	1	4	3	2	5	1	1	2	1	0	3	3	15
FAM54B	1054	727	769	740	833	819	692	615	663	864	801	775	1094	907	818	919	677	564	837	795	680	433	472	366	517	435	454	939	269	393	431	511	3114
C1orf135	11	10	7	5	3	4	8	11	8	10	0	3	0	4	3	7	3	4	2	8	3	3	5	1	8	9	4	8	2	3	2	2	15
PAQR7	596	414	446	252	287	337	330	363	328	291	424	347	333	337	351	233	194	225	315	346	305	185	199	154	176	185	174	677	177	240	167	208	1181
STMN1	1987	1112	1235	568	741	786	1099	924	813	1129	1440	1641	387	391	303	687	608	567	699	1029	600	588	584	370	808	705	896	421	170	197	411	487	2670
MIR3917	0	7	3	0	0	0	3	2	1	1	1	1	0	0	0	2	5	3	1	0	0	0	0	0	0	2	1	2	0	0	0	1	7
PAFAH2	1483	1087	1265	1331	1496	1723	1267	1233	1145	1135	1099	997	2095	1724	1658	1758	1113	1173	1669	1450	1387	671	640	463	566	497	652	1795	464	816	830	994	5989
EXTL1	0	0	0	0	0	0	1	0	0	2	0	2	0	0	0	0	0	0	0	0	0	0	1	0	1	1	0	0	0	0	0	0	0
SLC30A2	227	123	215	183	193	177	255	243	301	55	183	26	366	169	406	1392	1013	1047	557	500	707	77	96	65	283	310	252	391	104	202	264	276	1705
TRIM63	5	0	1	2	6	4	5	3	2	0	2	0	6	1	6	13	2	3	8	6	4	0	4	0	0	2	7	34	3	3	3	1	13
PDIK1L	207	167	206	215	336	349	181	161	191	156	148	135	278	269	277	338	185	186	234	213	176	57	50	32	152	122	142	176	40	91	104	120	787
GRRP1	1	0	0	1	0	0	2	1	3	0	1	0	1	0	0	2	0	0	0	1	0	0	0	0	0	0	0	0	0	0	0	0	0
ZNF593	339	246	225	171	190	241	167	159	152	235	237	225	197	153	146	236	232	139	203	203	208	112	104	79	78	92	95	244	72	105	130	150	811
CNKSR1	1231	992	1135	838	880	939	696	632	737	1138	1030	912	988	899	821	609	479	573	891	860	834	550	635	444	327	329	314	1290	329	505	456	676	3494
CATSPER4	2	0	0	0	0	0	0	0	0	0	0	3	0	1	0	0	0	0	0	0	0	0	0	0	0	0	1	2	2	0	1	0	5
CEP85	173	153	158	143	189	180	194	201	172	172	168	145	235	173	192	214	118	121	168	205	146	77	97	85	100	119	100	240	56	104	74	100	585
SH3BGRL3	10891	8250	9907	6137	7238	7920	6912	6027	5838	9774	9768	9629	6279	6166	4609	7280	7244	5202	6716	6143	5439	5116	5794	4485	2701	2962	2728	11690	3192	4171	3693	4293	22721
UBXN11	189	216	158	186	170	205	187	201	191	166	183	146	191	224	213	101	97	113	171	145	124	74	46	42	72	92	90	163	30	57	63	105	443
CD52	1	0	3	1	0	2	0	0	0	0	1	1	1	0	1	0	0	1	1	1	1	0	1	0	0	0	0	1	1	0	1	1	4
AIM1L	2657	2013	2776	2009	2076	2137	1805	1787	1684	2057	2120	1644	1716	1692	1619	2406	1685	1792	1733	1412	1345	929	1056	781	357	307	336	1426	365	432	1181	1325	7660
ZNF683	0	0	0	0	0	0	0	1	0	0	0	0	0	0	0	0	0	0	0	0	0	0	0	0	0	0	0	0	0	0	0	0	1
LIN28A	0	0	3	0	0	0	0	0	0	0	0	0	0	0	2	1	1	0	0	2	0	4	0	1	0	0	0	0	0	0	0	2	0
DHDDS	1101	817	899	705	821	972	659	640	605	906	781	778	840	757	669	906	781	695	834	798	728	445	463	409	307	298	317	1009	306	438	485	656	3335
HMGN2	198	175	210	167	235	254	224	169	163	168	161	166	172	231	215	109	105	113	107	140	125	75	80	75	88	74	95	112	28	33	99	110	526
RPS6KA1	4326	3366	4008	2709	3137	3060	2459	2473	2481	3852	3229	3206	3471	2223	2128	3213	2686	2267	3463	2821	2667	1597	2141	1606	1094	1105	1036	4024	1008	1681	1554	1889	10859
MIR1976	0	0	0	0	0	0	0	0	0	0	0	0	1	0	0	0	0	0	0	0	0	0	0	0	0	0	1	0	0	0	0	0	0
ARID1A	3180	2478	2781	2957	3065	3371	2431	2214	2178	2634	2487	2461	2940	2436	2697	2087	1735	1916	2805	2414	2271	1294	1468	1186	1064	1028	1077	2586	694	1096	1417	1749	10976
PIGV	471	357	406	390	428	456	284	338	339	373	403	338	611	501	532	463	327	347	343	359	387	263	267	259	239	243	211	558	164	268	233	265	1698
ZDHHC18	576	368	498	663	793	819	473	447	466	497	493	420	693	499	496	811	615	585	658	546	553	302	318	228	221	154	170	618	155	260	309	403	2486
SFN	4022	3126	3628	5719	7002	6440	2853	2517	2606	3569	3357	2696	6797	3781	3719	5499	4487	3347	3574	2697	2522	2686	3050	2569	1013	961	1038	6004	1564	2686	3032	3880	19304
GPN2	612	436	515	571	613	595	407	339	392	458	476	382	658	461	464	524	444	381	596	460	464	235	285	216	184	233	210	609	158	275	282	342	1960
GPATCH3	374	256	316	306	357	388	235	191	181	292	253	214	316	234	268	408	279	291	336	293	255	130	145	114	137	112	82	285	96	134	168	220	1241
NR0B2	146	118	65	548	631	508	367	360	380	57	29	37	1478	363	692	2428	1222	1220	1632	928	1175	115	115	74	49	61	83	1217	286	770	376	504	3096
NUDC	2074	1775	1689	1386	1670	1736	1339	1209	1459	1624	1517	1576	1679	1288	1216	2166	1567	1339	1958	1705	1552	796	817	610	682	693	658	2383	691	1020	783	907	5464
C1orf172	673	509	647	465	594	575	512	406	391	547	494	505	606	432	426	574	433	408	538	466	426	258	297	255	185	233	194	557	163	244	297	301	1910
TRNP1	14513	10135	12356	8444	9817	9474	8302	8409	9324	10402	10468	9223	15388	7011	8566	14129	10675	9884	16589	11750	13966	5254	7409	4831	4522	4547	4730	19633	4747	8989	6069	7253	40314
FAM46B	180	163	171	16	38	30	31	30	24	102	146	114	22	22	23	4	28	15	37	34	29	39	46	25	92	103	64	14	3	2	10	12	60
SLC9A1	4123	3246	3807	4124	4628	4830	2324	2128	2173	3838	3557	2871	4542	3518	3698	4238	2786	3359	3494	3251	3306	1690	2144	1651	904	943	996	3820	1065	1593	2702	3147	18178
WDTC1	1941	1487	1756	1652	1713	2046	1385	1303	1198	1700	1852	1639	1909	1658	1637	1429	1056	1155	1438	1223	1212	659	793	591	607	633	551	1292	314	595	757	932	5633
TMEM222	995	770	795	718	867	913	597	538	565	888	785	759	858	642	632	830	816	621	916	679	726	410	484	357	323	305	287	876	251	363	395	498	2773
LOC644961	187	125	134	36	36	41	28	17	35	134	161	147	18	39	43	30	17	27	25	44	28	29	19	26	20	11	12	30	11	10	27	26	149
SYTL1	837	650	879	541	666	633	597	498	544	840	928	641	892	687	659	356	312	259	534	366	447	273	377	223	373	334	313	858	216	295	401	534	2834
MAP3K6	1067	841	1175	1208	1168	1225	674	589	663	914	1268	924	1169	1302	998	449	344	426	384	455	444	398	459	400	144	153	161	632	156	235	416	572	3168
FCN3	2	0	1	2	1	1	0	0	0	0	0	2	0	1	0	1	1	1	0	1	2	0	0	0	1	0	0	0	0	0	0	0	1
CD164L2	17	4	6	4	8	12	6	1	3	5	8	3	9	11	6	5	2	2	2	3	3	5	2	3	1	1	0	3	1	4	3	7	31
GPR3	1	2	3	0	0	2	0	1	2	0	1	0	0	0	0	0	0	0	1	1	0	1	0	0	0	0	0	0	1	0	0	0	1
WASF2	4359	3598	4830	3190	3422	4141	2972	2698	2627	4656	4426	3942	3317	3639	3313	2090	1949	2002	2623	2498	2368	1366	1731	1308	1302	1255	1338	3002	858	1156	1591	1999	10195
AHDC1	1142	939	1218	1086	1095	1128	931	813	834	1273	1226	1163	1485	1112	1273	836	575	729	1016	799	938	398	524	411	313	346	260	1211	315	467	474	571	3519
FGR	0	0	0	0	0	1	3	0	0	0	0	1	0	0	0	0	0	0	0	0	0	0	1	2	0	0	1	0	0	0	0	1	1
IFI6	42008	37985	13951	2519	3181	1507	258	230	244	475	223	200	816	321	504	7278	10634	4682	319	2442	3112	77	563	26797	3740	4542	260	10459	9530	3499	2291	1770	2267
FAM76A	157	139	183	222	271	304	158	122	142	211	168	142	331	214	228	212	110	154	177	169	160	81	81	103	141	83	118	200	65	85	103	142	807
STX12	3632	2589	2931	2622	2933	3356	2166	2040	1986	2936	2792	2547	3543	3121	2920	3238	2468	2300	2704	2663	2252	1445	1509	1264	1236	1091	1209	3000	841	1377	1783	2078	12120
PPP1R8	1134	846	889	750	980	1031	665	668	672	865	741	738	994	934	889	913	767	653	910	891	827	515	491	420	545	489	514	956	249	379	499	571	3214
SCARNA1	0	1	3	1	1	2	1	0	0	1	0	0	0	3	1	1	1	0	0	0	0	0	1	0	0	1	0	0	0	0	0	0	1
C1orf38	9	8	11	6	5	10	5	0	4	1	2	1	4	8	5	2	4	1	5	3	11	6	5	19	6	1	5	3	1	0	7	3	20
RPA2	552	373	384	417	475	554	326	293	314	462	472	405	500	501	398	345	323	266	381	327	357	193	208	191	222	177	213	401	123	173	190	239	1245
SMPDL3B	531	332	351	476	496	491	242	284	246	265	374	331	814	351	481	672	514	514	475	377	354	307	339	230	142	140	179	688	136	385	266	327	1784
XKR8	381	285	288	247	230	240	174	159	170	297	261	241	372	223	265	489	342	319	437	326	339	201	222	176	103	100	115	306	81	181	148	228	1236
EYA3	288	231	261	228	268	304	204	189	178	290	225	227	257	284	254	171	154	164	205	225	184	124	138	92	117	107	114	235	52	98	110	128	721
LOC653566	6	9	5	4	6	5	4	1	4	6	2	1	5	1	2	1	4	1	5	4	1	2	7	1	2	1	5	16	4	10	1	0	20
PTAFR	326	307	510	165	243	309	49	47	34	737	666	607	157	386	198	111	128	126	47	77	66	177	290	197	20	10	22	69	16	15	94	90	479
DNAJC8	1364	1075	1180	866	1162	1157	891	789	741	1197	1043	1045	1123	962	832	1283	920	730	1067	946	852	555	510	456	639	499	584	901	262	389	562	663	3702
ATPIF1	2458	1841	1739	1361	1648	1911	1489	1302	1314	1696	1951	1657	2174	1649	1425	2348	1763	1418	1425	1211	1194	1109	866	714	794	655	674	2323	656	933	1031	1250	7571
SESN2	791	504	639	761	759	863	411	394	338	569	487	559	771	504	544	867	720	650	966	770	831	470	493	405	399	374	338	1070	282	450	600	725	3341
MED18	723	468	540	551	608	657	441	390	367	559	584	524	744	483	568	712	488	386	539	437	453	271	253	214	205	208	251	569	155	272	305	406	2224
PHACTR4	1060	659	737	967	998	1068	822	713	737	729	552	666	1192	829	899	1097	805	807	879	795	666	331	396	527	463	469	456	864	271	408	460	652	3842
SNHG3	527	395	325	226	218	249	423	386	354	403	295	325	253	237	175	205	238	208	380	385	222	206	259	181	267	217	230	373	117	138	185	223	1129
RCC1	1081	772	805	610	731	625	811	826	847	792	683	756	759	538	581	776	708	566	1045	872	759	364	336	340	395	381	377	850	211	346	359	419	2531
TRNAU1AP	367	241	329	314	300	350	268	277	268	361	346	328	309	291	235	249	226	205	279	188	194	179	169	102	105	97	121	217	51	85	152	214	1002
SNHG12	305	276	235	194	185	173	220	170	150	233	176	190	221	156	167	197	164	184	303	250	180	160	149	111	98	125	105	289	76	113	130	159	963
SNORD99	10	5	9	1	3	3	6	2	5	7	6	3	2	0	5	0	3	9	4	2	3	1	3	1	1	1	2	6	1	1	0	1	15
SNORA61	59	28	39	25	23	26	32	28	33	22	24	25	39	35	14	28	25	19	42	35	33	15	14	20	28	26	20	44	10	24	13	35	132
SNORA44	42	37	37	22	28	26	26	21	23	22	20	24	19	12	24	44	20	19	37	28	21	17	23	7	18	8	14	29	9	9	14	19	107
SNORA16A	20	13	9	6	6	8	10	14	9	21	7	12	12	14	13	10	6	11	15	14	7	6	6	2	9	2	11	10	5	4	6	12	61
RAB42	5	5	9	1	1	4	2	3	2	2	3	1	4	2	0	36	11	11	2	4	11	0	4	3	0	2	0	2	0	0	5	7	52
TAF12	327	245	285	161	223	242	218	188	178	255	303	251	238	233	181	278	223	147	197	216	194	129	152	121	106	103	135	259	75	116	120	166	791
RNU11	0	1	0	1	0	0	0	1	1	0	0	0	0	0	0	2	0	0	0	0	0	0	0	0	0	0	0	1	0	0	0	0	2
GMEB1	259	186	239	194	250	281	202	178	180	223	151	180	213	163	171	167	148	142	194	217	186	65	103	70	85	89	87	203	40	78	96	132	693
YTHDF2	2843	2106	2250	1908	2028	2283	1689	1537	1527	2077	1847	1855	2003	1749	1661	1903	1504	1420	2034	1742	1618	1043	1111	976	1092	931	1208	2158	624	849	1090	1307	7756
EPB41	1008	808	970	964	897	1143	859	859	860	804	975	650	1458	1131	1086	1138	784	952	925	1021	947	484	481	406	374	295	347	1047	320	444	700	787	5027
TMEM200B	5	8	7	13	21	9	7	22	9	3	5	1	14	3	8	3	5	3	6	2	0	4	1	3	1	0	1	13	2	4	5	4	35
SRSF4	2616	2065	2485	1981	2061	2397	1772	1588	1618	2262	2188	1774	2493	1744	1807	1850	1276	1376	1611	1430	1325	791	885	739	786	726	756	1476	431	629	980	1204	7192
MECR	337	286	302	208	295	271	214	185	185	253	350	305	246	254	210	196	193	120	224	179	178	139	168	113	132	150	138	193	45	62	120	144	745
PTPRU	1844	1367	1708	1546	1581	1593	1207	1154	1051	1389	1616	1669	1771	1631	1674	1472	1129	1231	1972	1603	1832	938	1156	792	1072	1116	852	1625	440	640	854	1054	6029
MATN1	0	0	0	0	0	4	0	0	0	0	0	0	0	1	0	0	0	0	0	1	3	0	0	0	1	1	0	0	0	0	0	0	4
LOC100129196	33	8	20	12	10	6	17	12	6	10	18	13	10	17	10	5	4	6	8	14	12	8	11	10	10	5	2	21	4	8	7	3	55
LAPTM5	2	1	6	2	5	6	1	3	1	5	2	2	2	4	5	7	2	1	6	3	3	2	5	0	5	2	5	3	0	1	0	4	6
SDC3	1595	1178	1515	332	401	382	650	529	555	970	1471	840	546	473	408	592	561	606	398	433	423	393	474	362	530	516	462	1068	368	348	243	201	1158
PUM1	3343	2714	3160	2714	2620	3074	2903	2633	2532	3334	3049	2875	3376	3408	3176	2392	1683	1958	2702	2509	2374	1205	1259	1085	1468	1317	1466	2468	730	1120	1376	1687	9843
SNORD103A	0	0	0	1	0	0	0	1	0	0	0	1	2	1	0	0	0	0	0	0	0	0	0	0	0	1	0	0	0	2	0	0	8
SNORD103B	0	0	0	1	0	0	0	1	0	0	0	1	2	1	0	0	0	0	0	0	0	0	0	0	0	1	0	0	0	2	0	0	8
SNORD85	0	0	0	0	0	0	1	0	1	0	0	0	0	0	0	0	0	0	0	0	0	0	0	0	0	0	0	0	0	0	0	0	0
NKAIN1	1	1	4	0	3	0	3	0	2	1	1	1	0	8	2	0	1	0	1	1	4	4	5	6	0	0	0	0	1	1	2	1	3
SNRNP40	473	363	429	348	432	439	391	317	328	378	383	341	392	381	347	380	289	194	329	286	248	154	173	131	217	208	208	290	91	124	176	234	1292
ZCCHC17	789	594	749	533	604	619	521	425	445	623	724	685	522	610	508	601	479	387	498	513	417	287	278	252	296	243	287	524	159	217	273	334	1841
FABP3	15	4	5	5	3	5	9	5	6	4	5	4	6	0	4	20	13	25	1	3	0	0	4	0	0	0	4	3	4	3	2	3	14
SERINC2	12460	9762	12196	17553	18757	20186	11213	9390	9691	11714	10318	10407	15997	11898	11776	20235	15233	15219	11322	9043	9752	5814	7557	5415	2650	2699	2700	16195	4365	6389	5966	8216	45391
LOC149086	13	11	9	106	57	66	55	47	57	12	14	14	88	69	90	168	53	162	30	25	22	14	9	11	4	5	16	102	27	55	5	16	124
LOC284551	12	17	17	193	112	136	129	119	125	26	15	16	157	96	118	269	107	256	45	37	25	24	12	16	5	7	17	170	45	98	12	32	288
TINAGL1	17812	14346	20607	12667	13760	15854	10770	10355	10252	17156	17022	15452	11324	12776	10845	10299	9350	7972	9747	7755	7840	5396	6521	5117	3260	3325	2915	17021	4621	5632	4321	5614	29477
HCRTR1	0	0	1	0	0	0	0	0	1	0	0	0	0	0	0	0	0	0	0	0	0	0	0	0	0	0	0	2	0	0	0	0	0
PEF1	1529	1204	1298	1072	1306	1464	1007	785	873	1238	1147	1169	1376	1131	1123	1079	938	775	1087	907	925	631	564	458	408	440	390	1184	311	447	573	680	3828
COL16A1	97	48	69	26	35	22	25	29	32	36	58	24	10	23	30	55	46	36	53	44	63	27	49	29	15	19	14	50	15	17	49	54	300
BAI2	8	8	8	2	1	5	1	2	0	2	8	2	1	5	3	6	0	9	3	2	1	1	2	6	6	2	2	20	9	12	1	4	12
SPOCD1	38	43	41	36	21	21	24	28	22	23	34	40	5	12	4	23	27	11	46	59	24	39	13	31	0	0	4	27	10	11	9	7	22
PTP4A2	6318	4658	5395	5073	5903	6652	4015	3753	3383	5295	5645	4526	5245	4220	4305	5057	4308	3483	4160	3848	3527	2208	2281	1817	2016	1781	2004	5302	1497	2174	2798	3594	19736
KHDRBS1	4099	3222	3640	2829	3498	3684	2674	2481	2421	3237	3033	2771	2786	2671	2581	2451	2147	1903	2558	2154	2060	1282	1360	1175	1458	1305	1369	2365	648	890	1369	1759	9667
TMEM39B	221	147	196	166	155	168	120	131	107	151	153	126	182	153	142	99	123	92	107	121	106	69	90	69	72	64	40	141	29	41	55	87	535
KPNA6	3308	2459	2877	2351	2651	3065	2227	2163	1877	2847	2701	2370	3134	2738	2405	2556	1835	1867	2697	2413	2260	1301	1315	1085	1285	1129	1310	2739	776	1163	1364	1624	10281
TXLNA	2072	1568	1734	1918	2012	2138	1544	1553	1573	1617	1544	1343	2119	1821	1671	1616	1281	1245	1758	1629	1622	875	1090	890	852	785	837	1860	497	776	975	1170	7304
CCDC28B	47	28	30	33	24	41	39	31	39	35	52	38	62	26	27	27	26	11	31	24	22	13	12	9	21	21	6	23	8	7	13	14	77
IQCC	29	41	34	44	62	52	38	42	37	58	40	45	41	53	50	23	22	22	18	25	20	16	9	16	9	14	14	19	9	10	20	15	101
DCDC2B	2	0	1	0	0	0	1	0	1	0	0	1	0	0	0	0	0	0	0	0	0	1	0	0	0	0	0	0	0	0	0	0	0
TMEM234	379	237	303	186	222	220	177	186	195	280	310	217	268	249	182	208	147	178	201	167	145	133	141	125	93	127	102	258	52	83	132	151	794
EIF3I	4362	3227	3550	2473	3141	3344	2976	2676	2722	3714	3648	3535	3037	2861	2202	2647	2507	1871	3314	3085	2661	1899	2189	1469	1591	1510	1528	2993	785	1165	1625	1963	10435
MTMR9LP	153	105	132	83	87	89	88	71	83	147	162	92	122	80	96	48	28	22	91	61	52	19	22	10	31	16	13	35	10	23	21	44	335
FAM167B	13	21	21	15	20	19	15	20	13	35	31	24	33	21	19	3	4	3	11	4	7	2	3	8	2	1	1	8	3	4	5	1	25
LCK	22	16	26	2	9	5	18	24	25	26	29	18	13	3	1	3	5	6	11	3	3	3	3	1	10	9	10	3	1	1	11	18	100
HDAC1	4696	3600	3664	3370	3758	4145	3622	3338	3328	3682	3125	3183	5500	4045	4457	3196	2380	2322	3242	2704	2767	1278	1431	1120	1796	1623	1796	3701	928	1673	1753	2087	12080
MARCKSL1	8752	6548	8157	7998	9886	9777	6612	6159	6582	8450	8033	7188	10966	7314	8007	7261	5543	4863	7312	5757	6408	3120	3834	3160	2953	3066	3050	7665	2031	3371	3364	4341	24516
LOC100128071	41	43	47	26	33	37	31	21	22	45	95	35	62	33	21	37	20	19	39	20	20	14	42	15	13	9	7	16	8	12	10	22	82
TSSK3	3	1	3	4	3	2	3	1	0	2	1	0	3	2	3	2	0	0	0	0	0	0	1	0	0	0	0	0	0	0	0	1	0
BSDC1	2253	1551	1982	1855	2154	2297	1582	1487	1556	2080	2155	1862	2355	1694	1828	1767	1400	1280	1947	1835	1715	877	1002	782	733	801	863	1843	475	772	947	1283	7221
ZBTB8B	0	0	0	1	0	0	0	0	0	0	0	0	0	0	0	0	0	0	0	0	0	0	0	0	0	0	0	0	0	0	1	0	2
ZBTB8A	299	230	266	206	236	304	172	137	126	255	297	228	219	266	235	79	110	82	162	141	133	115	115	72	139	83	118	82	30	34	97	113	664
ZBTB8OS	406	274	301	231	271	343	244	200	195	325	253	245	313	227	207	439	301	237	281	231	205	150	114	107	172	142	152	334	97	139	182	214	1235
RBBP4	1999	1612	1793	1970	2190	2411	1776	1566	1556	1826	1825	1604	2210	2153	2110	1720	1225	1171	1634	1457	1324	766	731	620	1234	1060	1213	1399	404	597	884	1176	6879
SYNC	194	133	179	68	65	67	67	40	54	132	128	125	84	96	42	88	57	62	56	74	51	86	78	62	27	23	21	183	56	69	72	61	387
KIAA1522	10990	8719	11522	10821	11210	11626	8048	7100	7528	9296	10538	8363	12245	9167	9555	9466	6569	7585	9829	7483	8564	3363	4120	3158	2948	3103	2654	9336	2412	4104	4365	5448	32657
YARS	1923	1469	1627	1707	1801	2067	1260	1173	1189	1621	1332	1401	1877	1222	1251	1619	1297	1062	1647	1611	1289	753	829	725	779	767	750	1580	483	637	929	1117	5729
S100PBP	240	196	219	251	288	285	198	193	205	252	230	221	355	312	295	185	108	128	187	135	147	109	99	103	124	109	111	194	63	98	105	113	803
FNDC5	1	1	2	2	1	1	2	0	1	0	2	2	0	1	0	1	0	0	2	0	1	2	1	0	0	0	0	0	0	0	0	0	0
HPCA	2	2	1	3	2	3	2	2	7	0	5	2	10	3	1	2	3	0	5	2	3	2	0	2	1	3	1	0	1	4	2	0	8
TMEM54	1438	1113	1476	2642	3491	3339	1706	1380	1610	1236	1454	877	4481	1738	2403	4529	3113	2716	2650	1823	2325	631	656	549	474	452	437	1878	431	970	1237	1501	8715
RNF19B	1269	1024	1212	1034	1187	1186	698	689	655	1146	1090	1000	909	773	772	1103	874	784	879	884	796	479	683	832	410	365	368	1115	318	471	450	667	3584
AK2	1733	1251	1365	1083	1309	1522	1265	1088	1051	1212	1290	1222	1311	1337	1213	1089	899	711	1203	1176	1020	523	637	521	552	544	654	1163	326	409	620	718	4138
ADC	13	38	33	23	14	16	10	8	12	26	26	26	21	12	14	20	19	21	24	13	22	20	18	22	7	10	7	70	18	30	13	15	107
TRIM62	119	86	66	96	125	116	72	76	65	62	56	63	124	101	133	145	75	114	168	140	182	54	66	52	63	58	48	139	43	74	48	71	370
ZNF362	267	193	197	208	195	187	170	137	140	213	198	162	210	200	199	131	104	133	184	145	174	67	105	75	86	81	84	123	29	59	92	92	614
PHC2	5388	4134	5625	3877	4339	4578	3771	3247	3305	4933	4611	4372	4140	3288	3425	3916	3193	2885	3795	3169	3284	1836	2288	2132	1910	1942	1766	4822	1404	1991	1830	2362	12134
MIR3605	165	135	164	131	123	111	146	122	97	151	155	147	156	120	79	141	124	102	126	79	107	71	75	56	52	73	68	188	52	74	71	77	464
ZSCAN20	148	132	102	137	116	158	93	108	87	137	95	107	142	103	122	151	93	108	136	134	109	48	43	38	55	37	53	103	30	29	73	98	416
CSMD2	58	26	66	1	4	6	18	25	16	72	121	26	5	0	0	2	11	13	17	26	12	1	6	3	78	58	61	183	43	54	23	19	114
C1orf94	1	0	2	1	0	0	2	2	1	0	7	1	0	0	0	1	0	1	0	4	1	0	0	0	3	1	2	18	6	8	1	1	2
GJB5	22	29	23	5	3	9	47	49	38	35	16	24	6	13	3	29	43	24	5	4	9	86	163	133	18	15	31	9	1	2	122	137	753
GJB4	757	489	764	400	434	464	512	482	465	697	663	528	595	494	452	247	301	178	484	483	448	179	253	255	211	210	202	433	127	191	392	463	2244
GJB3	4507	3250	4402	2420	2704	2888	2398	2337	2239	4797	4132	4112	2729	2743	2069	2056	1995	1577	2793	2233	2166	1839	2384	1823	1053	1097	1000	2948	798	1079	1303	1691	8970
GJA4	0	0	3	3	1	2	0	1	2	0	0	1	2	0	4	11	6	7	0	1	1	0	0	0	0	0	0	1	0	0	7	2	62
C1orf212	1037	807	838	719	889	796	513	557	573	846	665	667	928	643	661	970	769	555	919	835	703	367	356	279	369	334	326	907	235	379	437	542	3246
DLGAP3	1	5	0	2	0	2	1	2	4	1	2	0	3	0	0	0	2	3	5	0	0	0	0	0	0	0	0	6	0	1	3	0	3
ZMYM6NB	472	379	436	456	483	541	401	396	359	397	576	378	659	574	600	394	379	276	380	383	424	200	188	222	175	145	154	403	128	155	159	215	1361
ZMYM6	655	437	582	534	588	672	441	418	387	537	591	521	664	621	616	564	384	402	533	526	435	286	340	288	360	308	403	645	181	242	308	401	2357
ZMYM1	335	226	268	202	227	252	187	193	174	271	273	224	248	251	247	185	106	115	203	188	152	90	101	106	108	105	109	170	49	96	99	90	656
SFPQ	4173	3279	2975	3225	3390	3407	3032	2807	2983	3344	2376	2519	2928	3059	3161	2949	2150	2077	3265	2885	2605	1442	1625	1249	1808	1428	1595	2706	727	1152	1723	2048	12521
ZMYM4	1817	1445	1569	1211	1358	1417	1364	1268	1180	1643	1586	1281	1945	1774	1757	1096	799	829	1062	1036	874	623	673	609	732	590	669	1008	293	432	598	737	4787
KIAA0319L	4122	3193	3961	3644	3520	4082	2940	2741	2756	3713	3809	3374	4244	3605	3536	3290	2528	2634	2684	2585	2501	1650	1704	1345	1285	1160	1330	4243	1256	1645	2034	2338	14916
NCDN	1094	763	707	582	525	650	531	512	573	832	648	760	642	585	537	582	501	522	992	789	836	478	586	439	294	363	278	1102	254	471	325	389	2045
TFAP2E	16	9	25	19	14	11	5	4	7	17	12	8	14	12	11	12	12	7	11	5	9	6	3	3	2	5	1	9	1	2	1	2	22
PSMB2	2357	1791	1909	1506	2040	2070	1775	1462	1450	1860	2040	1775	1767	1772	1512	1888	1515	1293	1824	1722	1408	884	952	798	748	718	794	1782	449	714	945	1193	6137
C1orf216	417	261	336	175	181	245	166	159	147	280	236	283	231	193	182	228	176	150	222	239	171	142	184	127	103	88	92	424	123	167	86	128	719
CLSPN	82	44	36	51	46	45	81	75	69	14	12	6	2	11	5	11	10	9	11	12	1	2	4	6	6	3	5	7	1	2	6	3	42
EIF2C4	775	668	851	807	802	970	764	650	678	943	765	756	933	839	829	564	389	543	417	445	349	280	381	253	148	139	201	456	138	186	309	423	2968
EIF2C1	708	581	620	640	662	835	632	574	579	674	569	608	720	664	696	599	423	469	541	546	517	278	241	168	300	247	263	445	116	220	278	347	2281
EIF2C3	200	158	163	154	135	186	136	141	124	180	163	155	200	187	156	119	71	88	137	150	118	64	104	73	73	49	104	123	27	57	64	69	455
TEKT2	0	0	2	1	4	0	3	0	1	3	2	0	0	3	1	3	0	0	0	0	1	0	0	0	0	0	0	0	0	0	0	0	2
ADPRHL2	1144	796	896	675	801	885	645	612	621	870	842	826	1030	730	688	727	620	468	663	570	527	391	408	526	243	221	186	685	219	275	338	386	2241
COL8A2	4	4	6	3	2	9	0	2	2	13	14	2	0	0	0	0	1	0	0	1	0	0	2	1	1	0	2	2	0	0	1	2	9
TRAPPC3	1471	1073	1186	1008	1186	1250	915	768	771	1001	1072	1019	1301	1094	1019	1204	1005	813	1146	1047	940	638	598	486	642	506	579	1261	362	516	528	691	4000
MAP7D1	5010	3681	4009	2856	3254	3174	2362	2441	2490	4257	3628	3946	2912	2007	1876	3711	3072	2667	4388	3492	3403	2344	2848	2187	1098	1207	1047	4577	1249	1829	1809	2217	12296
THRAP3	4734	3428	3884	3471	3830	4502	2854	2660	2720	3508	3122	3177	3753	2525	2862	2985	2386	2651	3421	3513	2965	1783	1898	1574	1990	1766	2043	3338	880	1378	2043	2524	13980
SH3D21	307	275	448	309	316	345	265	256	232	353	319	233	287	305	283	364	198	343	118	114	74	266	262	218	28	15	41	261	58	83	123	213	1047
FAM176B	278	161	255	128	189	148	156	158	160	230	264	168	175	96	79	142	123	93	139	110	137	101	136	113	42	44	39	201	56	84	62	78	404
STK40	1477	1101	1338	1067	1231	1448	897	846	898	1122	1097	832	1358	1024	975	1014	794	765	1170	1005	1056	562	691	640	422	407	459	1844	481	662	781	873	4692
LSM10	312	279	303	270	309	351	265	236	230	278	317	291	384	272	252	360	298	221	369	314	331	150	202	136	151	146	159	364	117	162	151	188	1038
OSCP1	126	127	137	80	106	109	100	80	89	107	131	108	118	128	112	63	45	39	96	77	90	52	71	43	84	51	67	118	37	67	56	67	290
MRPS15	1203	757	873	634	775	814	756	658	651	845	954	832	835	671	463	686	616	420	734	733	547	454	456	304	384	381	428	766	195	324	449	463	2654
CSF3R	0	0	1	1	3	0	0	6	4	0	4	0	0	0	1	0	0	0	1	0	0	0	0	0	0	1	0	1	0	0	4	2	15
GRIK3	0	0	0	0	0	2	0	0	0	0	0	0	0	0	0	1	0	0	0	0	0	0	0	0	0	0	0	0	0	0	0	0	0
ZC3H12A	1252	1010	1162	1161	1239	1261	955	816	799	1059	1165	885	819	824	808	1049	802	892	955	776	783	511	586	528	216	215	259	944	248	358	553	698	3843
MEAF6	1338	985	984	910	1190	1195	891	773	744	1227	1122	1176	925	905	818	1046	950	692	980	1051	813	614	682	502	485	410	473	1008	325	455	503	631	3810
SNIP1	553	388	512	395	458	537	289	264	280	420	459	403	474	428	391	390	284	314	349	400	343	205	227	212	190	157	209	463	119	169	185	235	1438
DNALI1	295	198	291	323	367	332	191	167	191	181	240	280	338	301	351	223	197	170	227	253	241	66	54	66	112	102	95	269	75	105	122	166	854
GNL2	1223	864	914	1007	1086	1202	1024	937	830	914	913	801	1031	1040	879	867	701	656	938	933	694	519	636	483	598	491	595	1260	366	455	579	695	4117
RSPO1	0	1	0	0	0	0	0	0	0	0	0	0	0	0	0	0	0	0	0	0	0	0	0	0	0	0	0	0	0	0	0	0	0
C1orf109	289	197	208	215	230	279	194	171	182	227	242	205	231	227	186	196	179	141	193	199	149	99	116	106	141	127	121	264	74	97	104	129	829
CDCA8	215	136	116	131	135	122	144	152	138	121	116	73	139	76	76	103	76	71	84	69	67	40	52	30	30	28	25	120	26	49	55	44	362
EPHA10	323	219	241	231	216	213	131	118	107	217	233	149	281	117	176	434	231	341	350	223	268	92	128	78	47	52	53	294	71	134	136	200	1216
MANEAL	333	269	232	146	221	178	89	93	106	274	477	233	102	261	162	107	81	92	183	139	165	141	223	118	74	69	94	211	47	91	116	117	702
YRDC	1027	798	909	556	756	836	577	520	548	782	813	696	451	430	390	587	552	429	900	616	626	396	481	348	269	282	284	725	197	317	305	396	1993
C1orf122	1273	1007	1030	808	1065	1004	743	660	726	1072	1018	903	1046	652	710	1012	1003	667	1231	762	1024	517	712	415	275	307	256	1255	320	552	445	518	2840
MTF1	843	695	730	684	752	945	622	601	533	628	595	598	764	730	697	683	603	650	774	762	669	356	396	317	416	339	362	868	269	324	412	516	2743
INPP5B	343	218	303	272	250	326	271	191	220	308	270	311	400	347	363	210	158	183	256	224	235	93	107	85	169	124	148	261	94	103	158	172	1162
SF3A3	1014	820	759	743	839	1016	912	824	806	799	727	663	832	915	749	694	583	509	731	759	666	377	359	293	498	423	565	677	184	312	414	473	2650
FHL3	270	188	320	312	449	449	259	210	200	278	302	257	263	242	187	465	410	333	188	185	148	161	223	227	68	80	54	305	78	128	85	118	729
UTP11L	814	607	608	478	571	684	454	456	432	616	544	547	572	541	400	634	473	411	500	512	423	257	280	303	347	281	373	574	186	209	269	334	1903
POU3F1	0	0	1	0	0	0	0	0	0	0	0	0	0	0	0	2	1	0	1	0	0	1	0	0	0	0	0	0	0	0	0	0	0
RRAGC	567	383	393	420	389	480	278	275	331	362	353	414	413	365	334	509	410	377	491	433	424	290	217	252	297	246	266	613	141	244	265	311	1783
MYCBP	1004	807	782	732	852	998	669	597	631	774	840	758	932	933	802	834	612	484	755	700	608	383	382	323	524	412	553	788	241	390	345	444	2629
GJA9-MYCBP	1055	840	810	747	876	1030	695	616	650	792	891	791	973	970	830	875	639	518	780	739	628	406	393	339	547	421	573	835	260	409	361	467	2729
GJA9	51	32	32	15	22	32	26	20	19	18	50	32	40	34	28	41	27	34	24	39	22	23	12	14	23	8	19	48	18	18	16	23	98
RHBDL2	498	347	469	443	434	540	354	333	291	390	554	362	527	507	492	393	343	315	327	266	264	228	165	150	180	175	170	531	157	228	196	228	1364
AKIRIN1	3751	2645	3199	2454	2790	3015	1933	1968	1724	2703	2386	2341	2802	2233	2015	2969	2245	1957	2495	2316	2152	1588	1740	1627	1458	1301	1409	3669	1097	1442	1319	1744	9687
NDUFS5	2219	1637	1545	1143	1534	1564	1078	933	839	1468	1678	1664	1587	1269	1070	1854	1626	1177	1063	984	857	936	784	609	848	805	909	1457	416	604	841	915	5699
MACF1	16841	12595	14255	10225	10291	12861	9936	9483	9239	11952	10882	11532	11355	12686	10854	7430	5546	6404	11565	11459	9496	5183	6755	4674	6123	5096	5975	12344	3365	5387	4829	5742	34736
KIAA0754	2096	1800	1698	1483	1343	1762	1337	1329	1398	1638	1198	1359	1617	1760	1693	1143	870	1067	2051	1881	1694	617	762	542	1142	844	1000	2666	644	1020	690	668	4430
BMP8A	5	4	12	5	11	0	3	5	1	4	6	9	3	1	4	22	4	11	15	8	11	4	4	7	2	4	5	6	2	2	3	3	28
PPIEL	129	119	123	77	85	107	91	87	93	98	107	88	140	152	136	57	36	51	20	33	20	49	46	31	33	58	50	63	18	30	24	30	136
PABPC4	2612	1992	2267	1377	1497	1528	1721	1574	1629	2174	2674	1847	1349	1947	1394	1381	1328	1118	2265	2219	1872	1204	1383	934	952	943	979	1531	432	665	743	937	5046
SNORA55	7	2	3	0	2	0	2	0	5	5	4	0	4	4	1	2	2	5	4	1	0	4	4	0	3	3	2	5	0	1	1	1	12
HEYL	10	11	4	2	1	1	0	1	1	2	4	2	1	1	0	4	3	0	10	0	4	1	2	1	3	1	1	6	0	1	0	6	12
NT5C1A	0	0	0	0	0	0	0	0	0	0	0	0	0	0	0	0	0	0	0	0	0	0	0	0	0	0	0	0	0	0	0	0	0
HPCAL4	0	0	0	0	0	0	0	0	0	0	0	0	0	0	0	0	0	4	0	0	0	0	0	0	0	0	0	0	0	0	0	0	0
PPIE	1045	765	836	704	856	943	611	518	532	882	892	834	768	732	630	519	544	427	615	573	497	325	402	310	389	285	317	696	196	245	330	407	2266
BMP8B	119	82	91	78	97	121	74	75	54	118	105	82	42	22	18	99	60	58	57	35	49	49	40	22	7	10	8	13	4	11	31	40	155
OXCT2	8	2	6	4	1	4	3	0	2	2	3	3	2	1	3	7	2	4	6	4	2	1	2	1	3	0	2	0	0	1	0	1	14
TRIT1	618	515	584	341	410	467	343	320	299	558	530	448	420	440	406	323	243	209	265	218	194	171	150	108	145	163	171	307	88	111	157	229	1219
MYCL1	74	68	77	54	95	79	62	60	53	85	100	78	77	86	45	61	58	63	54	58	41	43	51	30	36	18	32	43	8	17	54	43	263
MFSD2A	53	54	48	69	94	75	25	39	45	41	33	38	57	25	38	89	50	79	74	82	65	42	45	32	40	51	53	155	52	66	61	59	312
CAP1	17738	12813	15156	11042	13309	14595	11226	10469	9875	15715	12436	14169	11762	10717	9014	11273	9977	8540	12683	12370	9850	8711	9015	6984	5145	4748	5758	13443	3664	5193	6902	8407	45850
PPT1	1012	710	815	662	954	953	699	632	609	671	630	682	608	760	747	734	593	548	782	752	612	367	391	354	347	416	443	575	177	218	365	481	2745
RLF	741	598	808	729	725	866	827	781	672	1098	1167	991	971	1139	1070	558	441	433	508	480	427	234	290	230	311	240	313	461	140	179	369	399	2363
TMCO2	0	2	0	0	0	0	0	0	1	0	0	0	1	0	0	0	0	0	0	0	0	0	0	0	0	0	1	0	0	0	0	0	0
ZMPSTE24	2605	1772	1798	1463	1689	1978	1460	1489	1485	1881	1423	1568	2159	1558	1677	2316	1502	1574	2254	2097	1770	907	920	756	1229	1017	1229	2380	642	1082	1039	1231	7104
COL9A2	242	246	382	646	640	662	44	68	81	299	669	325	160	275	325	388	317	430	91	155	117	86	145	93	28	23	27	142	44	25	174	249	1421
SMAP2	1015	900	917	873	973	961	744	638	650	1038	905	795	906	844	881	1257	920	920	751	699	654	378	415	377	273	287	323	681	191	298	551	721	4222
ZNF643	67	44	57	32	49	47	37	38	37	45	59	48	38	39	34	43	35	25	42	46	34	16	26	34	23	27	33	40	13	15	23	23	120
ZNF642	116	66	80	54	97	90	76	35	46	94	79	63	67	64	59	45	47	46	42	49	42	29	25	25	23	11	31	73	17	23	37	46	270
DEM1	250	159	193	132	153	148	110	83	95	170	128	140	166	112	127	120	101	104	170	135	128	80	67	72	80	63	63	116	35	50	81	84	559
ZNF684	41	26	25	37	62	35	32	28	21	24	24	19	79	40	52	59	25	38	37	38	41	14	17	19	34	20	16	44	9	17	31	46	187
RIMS3	90	86	128	64	83	91	23	31	17	115	137	83	41	23	27	71	46	79	51	84	76	55	66	49	19	31	27	132	45	35	21	48	205
LOC100130557	36	30	40	17	19	8	33	35	45	40	40	37	43	15	26	15	11	13	12	10	15	8	8	19	16	18	19	13	3	8	8	7	87
NFYC	814	677	725	696	757	716	570	520	515	752	630	597	731	677	705	591	452	446	490	528	508	342	360	272	309	307	323	514	159	264	355	402	2270
MIR30E	0	0	1	0	0	0	0	0	0	0	0	0	0	0	0	0	0	0	0	0	0	0	0	0	0	0	0	0	0	0	0	1	2
KCNQ4	43	35	39	18	33	32	24	22	22	20	44	28	14	19	16	4	7	9	16	14	14	11	4	6	9	17	6	19	5	5	7	8	41
CITED4	1038	844	1041	238	293	232	390	413	350	626	980	452	362	275	330	150	188	135	362	206	341	176	364	247	93	148	85	507	133	170	80	109	569
CTPS	1652	1189	1063	604	649	713	1096	1068	1089	1033	847	1057	611	673	534	477	497	383	844	932	663	651	724	581	593	534	530	657	187	250	470	543	2833
SLFNL1	14	4	5	2	4	2	8	4	2	3	4	4	4	4	1	0	0	2	3	1	0	0	3	1	2	0	0	4	0	1	3	1	7
SCMH1	830	617	685	661	725	746	644	573	587	618	710	497	873	761	763	634	404	466	559	535	511	304	374	257	254	228	208	732	198	337	360	440	2539
EDN2	41	20	29	28	27	24	13	12	7	32	20	26	11	10	7	92	108	44	55	84	68	11	9	8	6	14	12	14	5	10	8	23	82
HIVEP3	42	26	22	37	39	45	35	32	31	33	43	26	103	56	60	27	29	48	59	58	64	28	17	19	37	31	21	37	5	27	30	33	232
GUCA2B	318	177	126	237	275	284	155	152	199	165	150	91	281	193	284	973	687	512	955	671	914	78	83	45	166	170	114	536	142	138	326	368	2677
GUCA2A	1147	705	597	803	700	799	557	578	615	395	145	416	1030	628	894	4172	2360	2276	3312	2647	3062	179	128	142	491	603	676	934	249	387	977	1088	9096
FOXJ3	1375	1020	1257	934	965	1180	833	847	834	1175	996	1007	1088	1064	1043	933	652	725	1127	957	881	532	530	431	649	519	612	1071	294	467	535	630	3755
RIMKLA	196	129	161	140	121	142	121	156	130	99	79	112	325	409	303	39	51	51	58	31	65	45	71	21	25	15	22	70	22	39	38	37	253
ZMYND12	11	9	5	4	1	5	12	9	13	5	11	5	9	8	11	10	6	2	5	2	10	4	2	1	0	0	0	7	3	6	8	6	36
PPCS	1907	1370	1351	1167	1360	1502	1007	940	1006	1329	1350	1136	1584	1363	1212	1624	1187	957	1166	983	1030	635	662	557	752	567	699	1624	413	681	736	936	5256
CCDC30	10	15	18	11	13	12	23	10	15	20	16	16	21	19	30	6	5	5	7	10	9	7	4	3	12	13	10	7	3	1	3	6	38
PPIH	305	213	185	156	189	161	214	150	157	170	195	186	217	216	187	162	134	99	147	162	137	74	105	57	96	96	90	150	43	79	92	119	571
YBX1	7075	5154	5901	3451	4154	4449	4540	4242	3867	5762	5673	6006	3828	3494	2985	3747	3339	2667	4688	3956	3617	2733	2611	1759	2764	2423	2542	3419	931	1340	2056	2476	13856
CLDN19	0	0	0	0	0	0	0	0	0	0	0	0	0	0	0	0	0	0	0	0	0	0	0	0	0	1	0	0	0	0	0	0	2
LEPRE1	739	424	544	460	464	509	505	476	414	460	390	457	650	492	423	513	396	427	542	489	506	311	333	262	241	271	233	850	201	355	278	352	1996
C1orf50	249	233	226	141	136	185	123	144	104	205	248	218	181	150	140	217	145	129	205	190	163	112	128	103	106	77	76	228	64	103	99	143	691
CCDC23	319	234	242	273	270	331	214	169	204	270	217	240	298	220	198	324	220	186	219	183	175	117	103	88	76	101	99	210	65	93	136	141	1065
ERMAP	606	435	554	386	408	422	350	321	345	533	472	457	563	488	518	459	306	307	511	453	388	212	242	173	290	230	227	556	170	259	253	327	1980
ZNF691	57	69	63	74	115	127	90	72	49	100	65	64	121	120	143	58	54	41	63	65	61	32	38	38	39	37	46	83	29	26	43	42	307
SLC2A1	10147	8176	11977	6070	6037	6731	7091	6522	5662	10885	11186	10000	8525	11323	8522	5917	4514	4634	3853	3343	3288	2956	3956	3316	1512	1586	1377	6727	1895	2617	2346	2912	14427
FLJ32224	13	19	27	10	12	15	17	12	13	21	17	20	25	35	23	26	7	18	16	14	10	8	10	9	14	11	8	23	12	15	7	8	53
FAM183A	0	0	1	0	0	0	2	0	0	0	0	0	0	0	0	0	0	0	20	11	5	0	0	0	0	0	0	0	0	0	4	7	19
EBNA1BP2	1614	1377	1446	802	990	1153	1088	1004	979	1364	1173	1191	781	847	644	864	819	598	1292	1103	960	723	611	494	563	552	616	1143	291	388	539	705	3508
WDR65	26	19	17	14	13	9	17	13	5	23	22	16	18	12	17	19	6	2	11	21	9	7	4	9	23	8	19	15	0	8	7	8	34
TMEM125	479	423	395	576	644	686	562	489	584	394	442	337	1236	706	810	441	378	310	454	334	430	119	121	101	177	175	135	398	109	194	267	288	1874
C1orf210	498	346	432	566	644	673	416	428	473	471	512	316	986	546	691	500	380	360	350	291	357	145	195	115	168	178	127	551	131	251	227	295	1794
TIE1	0	0	0	0	1	1	1	1	0	0	0	0	0	0	0	1	0	0	0	1	0	0	1	0	0	0	1	1	0	0	0	0	5
MPL	3	6	4	10	6	7	3	6	8	4	6	8	6	9	5	11	1	6	10	2	8	1	3	5	1	4	5	10	2	1	6	3	20
CDC20	78	56	47	28	25	40	76	99	88	13	20	5	8	5	4	7	2	2	14	8	14	4	5	3	2	1	2	4	1	0	3	3	20
ELOVL1	7883	5877	7419	5097	5427	6115	4565	4320	4086	6626	6432	5922	6754	5150	4486	4167	3730	3226	5131	5573	4439	3024	3276	2704	1653	1641	1661	6122	1757	2293	2467	3137	17201
MED8	750	569	583	482	649	651	443	440	433	533	593	472	643	522	490	563	447	401	536	493	401	272	301	216	281	249	263	563	151	265	310	377	2242
SZT2	958	772	939	809	736	900	694	664	706	840	779	676	1153	859	883	486	387	500	691	674	651	312	413	309	290	320	284	649	191	287	351	429	2764
HYI	994	722	896	521	564	625	461	424	456	794	791	1018	436	284	339	956	848	595	475	410	306	337	391	288	143	136	158	892	279	273	222	353	1944
PTPRF	17539	13012	17318	18460	17771	20372	12642	11573	11999	15210	15775	14862	19925	14485	15503	15219	11184	13193	15354	12673	13112	7080	7969	5222	3412	3529	3551	17507	4465	6485	7171	8800	52268
KDM4A	1848	1399	1378	1539	1651	1771	1176	1160	1172	1310	1260	1092	1864	1492	1547	1746	1233	1340	1771	1641	1612	755	743	733	886	847	869	1576	395	709	872	1049	6279
LOC100132774	1	2	0	0	4	0	5	2	1	2	0	2	2	2	6	1	1	0	0	1	1	2	0	0	3	0	0	0	1	0	0	0	10
ST3GAL3	61	60	63	45	56	54	33	43	23	46	58	53	33	54	40	51	34	20	44	51	44	23	26	15	28	23	25	49	10	21	21	22	105
ARTN	2	7	5	9	9	4	5	3	5	4	6	0	10	8	6	4	9	5	0	0	0	1	3	4	0	1	0	4	1	3	1	4	20
IPO13	1020	779	800	534	682	651	653	553	613	832	758	814	868	758	700	760	518	579	831	790	674	367	409	306	341	310	291	840	255	430	358	429	2575
DPH2	465	427	370	293	335	354	353	291	316	342	355	351	274	324	269	308	264	249	501	441	422	179	223	165	214	208	206	368	103	162	150	198	1119
ATP6V0B	2583	2031	2048	2139	2531	2569	1778	1660	1626	2102	2098	1902	2834	2145	1938	3477	2812	2056	2613	2276	2389	1151	1196	1062	774	765	735	2836	728	1247	1200	1375	7924
B4GALT2	1176	831	1038	799	1011	1010	787	729	794	1143	1187	1110	880	607	503	803	836	663	837	665	661	517	719	466	221	244	193	1784	468	617	367	503	2579
CCDC24	404	317	357	336	321	374	288	305	317	300	294	312	521	311	364	543	384	410	342	313	347	222	198	155	105	117	102	710	186	277	232	228	1272
SLC6A9	29	24	34	74	75	94	34	24	23	33	27	32	81	16	26	131	77	76	116	78	85	26	26	34	60	32	21	152	32	63	33	37	262
DMAP1	559	413	531	392	473	463	393	294	349	481	428	389	465	382	434	478	312	295	384	358	321	234	250	193	188	185	190	409	112	206	208	268	1424
ERI3	639	429	531	382	503	513	410	318	355	478	563	495	448	481	414	337	300	243	446	421	393	252	262	188	221	200	214	449	122	185	157	218	1206
RNF220	991	857	890	1006	1255	1365	885	779	829	967	888	805	988	736	841	857	742	701	860	763	652	387	440	331	419	366	334	656	194	271	453	548	3466
TMEM53	419	300	337	426	488	479	312	302	263	237	287	257	582	350	329	496	354	309	340	249	333	169	157	129	121	146	122	487	122	218	233	262	1490
C1orf228	10	18	12	10	8	15	10	10	8	11	13	19	10	18	10	0	7	4	19	15	10	8	3	4	9	14	12	41	10	10	6	4	56
KIF2C	95	65	77	32	41	52	92	92	74	112	11	48	1	2	2	2	0	1	3	2	2	24	39	30	1	1	0	5	1	0	0	0	5
RPS8	6581	4891	5881	3461	4390	4881	5081	4436	4008	5604	7267	5832	3776	4508	3141	3418	3543	2159	3934	3612	3157	2884	2632	1728	2135	2080	2048	3681	1054	1241	2346	2611	14176
SNORD55	35	22	22	19	24	11	12	20	17	26	21	20	18	17	14	11	9	10	20	21	15	18	14	11	2	6	2	30	2	8	4	10	31
SNORD46	4	7	3	4	2	5	6	5	5	3	0	1	2	2	5	7	0	0	4	5	1	6	2	2	3	0	1	4	1	3	2	2	18
SNORD38A	13	9	18	6	7	16	11	8	11	6	17	12	14	8	5	1	3	4	8	7	12	0	5	5	4	4	3	10	0	2	6	4	24
SNORD38B	1	7	6	6	3	5	11	1	6	6	8	7	6	10	3	3	2	4	4	4	0	0	3	4	1	3	0	1	1	1	2	3	16
BEST4	14	17	25	19	16	22	12	9	5	10	28	4	16	20	10	18	8	15	3	3	9	2	6	3	5	2	3	7	0	6	18	13	101
PLK3	995	720	951	572	723	727	502	427	462	719	786	708	469	548	430	425	469	368	708	643	552	384	514	354	200	214	193	599	184	198	294	440	2167
TCTEX1D4	5	6	7	9	13	23	7	4	5	22	8	11	14	8	9	11	11	7	9	7	7	2	8	5	7	1	4	6	3	5	9	8	51
BTBD19	106	62	103	79	53	64	52	38	58	73	87	63	47	65	39	34	26	31	54	55	50	28	54	39	17	20	6	95	11	28	30	33	165
PTCH2	5	3	1	0	6	0	1	0	1	0	0	3	9	6	5	1	2	1	2	4	1	1	3	2	0	2	0	5	0	2	0	0	8
EIF2B3	408	364	360	229	331	370	288	262	265	395	348	395	344	317	245	285	282	198	366	333	277	162	182	124	190	167	191	284	78	141	157	178	1046
HECTD3	2574	1973	2120	1723	1962	1866	1574	1432	1626	1902	1572	1495	2394	1477	1545	2309	1604	1691	2269	1691	1773	849	998	644	674	743	652	2313	558	997	1097	1331	8050
UROD	1472	1023	1149	783	974	1004	893	824	815	1139	908	1005	1018	755	678	1036	895	687	1017	936	854	637	673	458	408	427	471	1093	283	431	492	663	3681
ZSWIM5	86	57	72	122	105	115	73	49	53	57	36	59	221	195	176	137	75	102	92	70	77	68	43	44	26	30	30	124	37	61	28	36	252
LOC400752	6	6	10	4	7	4	5	4	5	11	11	3	2	10	8	1	2	2	3	0	3	2	1	1	0	4	1	5	2	2	2	4	11
HPDL	52	39	44	21	45	50	24	27	26	33	42	23	13	9	9	12	16	6	39	12	7	12	14	10	5	7	2	13	1	2	7	18	92
MUTYH	284	204	212	184	205	211	200	165	178	278	190	173	284	189	187	158	99	100	114	108	110	91	85	63	72	79	52	154	41	68	80	100	647
TOE1	418	385	383	254	277	332	227	194	207	357	258	235	262	205	224	309	239	232	311	211	181	115	128	106	120	91	112	147	48	97	160	175	1122
TESK2	37	37	42	37	58	70	49	39	46	54	50	53	75	27	47	109	52	68	72	53	49	13	24	21	21	25	21	39	4	16	25	49	258
CCDC163P	12	0	13	3	13	14	27	19	20	3	2	11	9	10	6	6	5	4	8	7	5	2	4	1	5	4	4	3	4	5	26	27	140
MMACHC	80	44	69	40	53	49	65	73	66	56	54	56	80	89	90	38	46	31	81	83	79	33	36	25	32	51	38	65	18	30	32	54	359
PRDX1	7537	5244	5820	4415	5873	6193	4256	3775	3517	5381	5488	5603	5969	4222	3739	7755	5557	4781	6261	5952	5147	3402	3280	2384	2792	2501	2848	7631	2012	3315	3011	3527	19035
AKR1A1	1754	1291	1554	1520	1778	1809	1347	1166	1155	1258	1461	1203	2358	1317	1336	2023	1625	1226	1608	1411	1381	688	749	477	628	655	597	2174	542	1106	917	1102	6413
NASP	706	575	565	632	719	839	675	639	578	528	463	421	574	531	537	560	390	419	396	290	280	186	165	168	286	255	253	309	86	150	251	288	2100
CCDC17	20	17	34	39	19	26	17	25	13	19	14	10	33	21	24	20	12	15	16	15	18	7	13	11	11	5	4	15	11	5	7	6	91
GPBP1L1	3641	2601	3351	3098	3295	3613	2519	2405	2172	3222	3118	2793	3837	2815	3043	3339	2191	2312	3057	2528	2380	1085	1187	1081	1385	1162	1465	2806	782	1244	1644	2146	13121
RPS15AP10	7	11	21	7	6	10	3	4	4	10	16	5	31	24	14	8	3	8	9	10	3	3	2	3	8	3	1	9	3	5	4	8	37
TMEM69	408	295	370	270	330	278	233	222	211	284	254	237	330	280	286	313	218	219	381	361	273	137	153	141	168	176	186	324	67	112	148	134	1023
IPP	462	334	353	360	358	499	313	249	259	412	389	372	370	455	452	350	225	285	292	300	257	174	181	144	187	125	166	431	102	162	226	247	1356
MAST2	1483	1136	1297	1297	1372	1548	1249	1137	1271	1282	1190	1105	1704	1203	1335	925	717	779	1299	1149	1024	543	657	456	461	413	464	1530	444	729	685	875	5435
PIK3R3	656	525	409	720	654	777	476	472	545	472	348	376	1421	1068	1083	696	447	551	888	772	831	338	342	308	581	490	572	767	234	358	427	450	3097
TSPAN1	16009	11685	14190	16780	20208	21277	11577	10800	11505	13738	12670	12927	24633	17430	17839	13749	11886	10463	11280	11550	10762	5979	6147	4588	3269	3197	3707	21152	4988	9268	7911	9772	53371
POMGNT1	1990	1481	1894	1366	1672	1724	1365	1192	1310	2293	2403	1841	1454	1516	1332	1655	1313	1170	1776	1463	1395	1215	1343	850	791	783	757	1436	409	575	605	785	4905
C1orf190	2	2	3	6	2	5	0	2	0	5	1	1	3	5	1	0	0	0	1	0	3	1	0	0	0	0	0	6	1	1	2	3	2
RAD54L	21	18	12	9	13	16	28	25	43	2	6	1	0	0	1	0	0	2	3	1	4	1	0	0	0	0	2	0	1	0	0	0	4
LRRC41	2904	2202	2404	1925	2229	2341	1875	1627	1728	2447	2437	2051	2102	2113	1504	1841	1439	1312	1742	1701	1672	1058	1323	1115	855	818	704	1969	530	776	1044	1342	7566
UQCRH	1684	1187	1293	852	1034	1175	940	817	839	1199	1282	1103	1279	869	780	1453	1138	787	965	807	798	710	567	429	597	497	631	994	302	436	618	791	4133
NSUN4	696	586	684	529	618	714	423	387	381	578	530	467	682	514	545	528	418	395	528	496	454	265	308	270	317	290	295	646	180	251	270	352	1898
FAAH	615	450	478	471	501	507	430	390	400	431	394	338	549	475	508	722	469	458	508	376	358	249	266	192	154	126	128	444	127	234	182	235	1448
DMBX1	0	1	0	0	1	1	0	0	0	0	0	0	0	1	0	0	0	0	0	0	0	0	0	0	0	0	0	0	0	0	1	0	0
KNCN	0	0	0	0	0	0	0	0	0	0	0	0	0	1	0	0	0	0	0	0	0	0	0	0	0	0	0	0	0	0	0	0	0
MKNK1	700	540	632	510	526	663	410	353	375	633	578	507	550	547	460	593	423	479	535	491	414	327	383	329	199	169	192	580	158	254	325	358	2104
MOB3C	396	289	367	358	458	434	233	220	196	396	366	295	409	358	344	314	263	274	273	200	186	163	158	300	114	111	132	319	81	129	196	198	1191
ATPAF1	976	763	890	671	799	833	575	530	569	834	823	631	834	809	718	566	455	381	561	508	512	316	366	287	366	319	322	505	155	210	326	418	2189
ATPAF1-AS1	0	0	0	0	0	0	0	0	1	1	0	0	0	0	0	0	0	0	0	0	0	0	0	0	0	0	0	0	0	2	0	0	0
KIAA0494	5617	4386	4981	4563	4703	5610	4017	3781	3574	4987	4345	3787	5258	4835	4695	4557	3071	3461	4040	3662	3313	1982	2127	1808	2025	1844	2028	4971	1232	2206	2393	3205	18459
CYP4B1	0	0	3	1	1	0	4	2	1	0	3	0	3	3	3	1	1	1	4	3	3	0	2	0	0	1	0	2	0	0	1	0	2
CYP4Z2P	0	0	1	0	0	0	0	0	0	0	0	0	0	0	0	2	0	0	0	0	0	0	0	0	0	0	0	0	0	0	0	0	0
CYP4A11	5	1	4	4	2	4	5	1	11	3	1	2	3	2	1	18	8	7	5	7	2	1	3	1	6	1	3	0	0	1	1	2	10
CYP4X1	2	0	1	1	0	1	1	5	12	0	0	0	1	4	1	29	11	8	3	4	1	1	0	0	0	1	3	0	0	0	0	0	3
CYP4Z1	0	0	0	1	0	0	0	0	0	0	0	0	0	0	0	0	0	3	0	0	0	0	0	0	0	0	0	0	0	0	0	0	0
CYP4A22	0	0	0	0	1	0	0	0	0	0	0	0	0	0	1	1	0	0	0	0	0	0	1	0	0	0	2	0	0	0	0	0	1
PDZK1IP1	5334	4325	5264	6418	8562	9177	6035	5694	4811	2780	6766	3607	4729	5387	5287	4302	6016	4274	2808	3812	3614	2237	2474	2765	588	713	659	8123	2329	2163	3023	3492	17187
TAL1	0	0	0	0	0	0	0	0	0	1	0	0	0	0	0	0	0	0	0	0	0	0	0	0	0	0	0	0	0	0	0	0	0
STIL	244	178	169	268	269	287	183	205	182	96	117	79	410	248	273	249	96	158	234	218	216	68	66	93	79	92	93	238	43	116	107	163	898
CMPK1	8661	5975	6962	7948	8855	10067	6261	6193	5672	6517	7172	5702	10123	9100	9610	9039	6303	6385	7219	7209	6944	2815	2977	2187	3955	3097	4218	8260	2193	3532	4122	4973	27993
FOXE3	1	0	5	0	1	1	0	0	0	0	0	0	0	0	0	0	0	1	2	0	2	1	2	0	0	0	0	1	0	0	0	0	0
MGC12982	61	47	75	32	43	55	21	30	13	56	77	61	14	23	35	22	7	13	7	16	11	6	12	6	37	33	25	37	10	9	7	14	76
FOXD2	80	42	43	16	25	20	12	7	10	63	56	64	13	18	10	13	21	6	10	7	13	19	18	14	25	33	15	50	15	40	12	12	60
LOC388630	639	523	640	215	248	278	260	165	118	856	360	545	301	361	306	200	184	173	75	100	112	374	460	417	52	36	44	239	110	81	204	195	1042
SKINTL	2	1	1	5	1	0	0	2	0	4	2	4	1	3	0	2	0	2	0	0	0	0	0	0	0	0	0	0	1	0	0	3	3
SLC5A9	107	74	77	339	248	247	133	127	152	16	21	19	521	358	560	916	418	774	613	517	570	82	47	39	67	56	58	312	69	141	174	205	1777
SPATA6	103	111	127	180	150	211	97	96	98	88	123	90	200	254	218	105	93	108	100	81	73	31	39	38	76	47	57	122	30	54	75	81	551
AGBL4	0	0	0	0	0	0	0	0	0	0	0	0	0	0	0	0	0	0	0	0	0	0	0	0	0	1	0	1	0	0	0	0	0
BEND5	0	0	0	0	0	1	0	0	0	0	4	0	0	0	0	0	0	0	0	0	0	1	0	0	0	0	0	0	0	0	0	0	1
ELAVL4	0	0	0	0	0	0	0	0	0	0	0	0	0	0	0	0	0	0	0	0	0	0	0	0	0	0	0	0	0	0	0	0	0
DMRTA2	0	0	0	0	0	0	0	0	1	0	1	0	0	1	0	0	0	0	0	0	1	1	1	0	0	0	0	0	0	0	0	1	1
FAF1	742	602	652	464	645	654	573	492	520	606	655	584	636	651	565	455	376	300	510	457	409	210	262	162	291	263	279	419	109	167	248	245	1467
CDKN2C	56	48	70	53	42	58	45	63	66	48	51	40	23	32	42	9	14	8	9	6	6	6	7	2	5	2	0	3	2	2	5	7	39
RNF11	3754	2537	3147	2725	2979	3331	2369	2231	2095	3365	3137	2954	3431	2689	2733	3020	2288	2096	2625	2373	2089	1524	1621	1115	1708	1272	1550	3149	837	1382	1432	1645	9982
TTC39A	952	699	854	1047	1109	1173	632	639	607	573	781	500	1915	842	1106	1463	985	954	1100	966	1023	332	418	277	312	281	347	1845	439	825	625	734	4087
EPS15	2306	1662	2061	1709	1739	2175	1620	1544	1370	1931	1885	1494	2037	1819	1779	1824	1181	1253	1658	1517	1320	865	799	620	933	759	820	1479	429	596	959	1154	7065
OSBPL9	3080	2135	2610	2002	2123	2301	1819	1720	1570	2649	2336	2190	2256	2141	1852	1881	1413	1362	1670	1592	1294	1063	1087	923	1019	832	982	1929	550	805	1193	1351	7854
NRD1	4389	3200	4053	2559	2857	3262	2969	2816	2668	3713	3691	3228	3508	3590	2934	2323	1762	1813	2781	2801	2295	1514	1719	1299	1751	1558	1681	3120	866	1346	1381	1787	10128
MIR761	15	24	14	19	11	14	11	14	18	24	11	20	20	15	18	19	1	8	23	15	8	7	11	8	7	8	11	19	5	12	2	2	46
RAB3B	4915	3372	4946	5950	5809	7088	4533	4605	4205	3207	3242	3540	7773	4769	6162	3697	2384	2749	4488	4286	3397	1037	1316	556	2968	2580	3126	4677	1192	2016	1552	1976	10314
TXNDC12	1572	1108	1192	1293	1639	1813	1118	1050	979	1228	1154	1065	1229	1165	1176	1319	1055	870	939	949	849	578	520	484	553	488	560	1147	333	469	592	733	4260
KTI12	278	189	225	166	188	212	154	123	151	199	215	157	193	157	141	213	146	124	198	162	149	94	109	82	89	92	61	185	58	75	79	101	627
BTF3L4	502	342	451	355	425	507	307	295	289	469	498	438	460	461	448	363	288	224	351	338	294	220	217	191	255	228	259	324	95	153	188	269	1331
ZFYVE9	930	634	750	437	557	684	497	451	447	702	564	564	728	534	566	509	384	417	439	438	350	348	413	319	259	240	322	702	200	251	315	379	2491
CC2D1B	1759	1438	1433	1280	1336	1438	1099	979	1083	1704	1257	1337	1422	1219	1156	1164	873	854	1133	1041	914	680	753	551	508	550	483	1443	363	577	600	754	4456
ORC1	25	10	5	17	10	14	16	16	21	2	3	0	4	5	6	1	0	5	3	10	1	2	2	3	6	5	5	2	1	1	4	4	11
PRPF38A	535	409	471	466	569	678	397	342	347	495	490	390	576	542	548	411	316	308	393	341	266	162	175	175	254	216	233	303	94	135	194	267	1458
ZCCHC11	592	474	577	523	498	561	456	421	426	603	524	466	490	477	462	271	214	190	298	247	218	147	173	153	247	200	260	263	65	103	176	238	1542
GPX7	20	12	5	11	5	11	9	7	11	20	11	13	11	14	14	4	6	5	2	5	2	6	2	8	8	5	0	16	6	5	0	3	7
FAM159A	0	0	0	0	0	0	0	0	0	0	0	0	0	0	0	0	0	0	0	0	0	0	0	0	0	0	0	0	0	0	0	0	0
SELRC1	255	258	225	189	235	264	205	152	188	246	161	189	247	179	172	207	170	171	223	235	174	102	129	107	120	118	120	217	64	70	134	126	822
ZYG11B	1025	718	806	878	845	1018	775	734	693	873	790	801	1114	979	942	1017	637	734	945	810	744	426	439	293	458	400	450	875	220	357	491	510	3254
ZYG11A	1	0	0	2	0	1	0	0	0	0	1	0	0	0	0	0	0	1	4	0	0	0	0	0	0	0	2	0	1	2	0	0	2
ECHDC2	931	684	914	828	946	1046	619	609	661	702	841	590	1105	679	802	854	652	600	741	495	551	337	320	282	227	243	234	607	158	280	403	514	3167
SCP2	5639	4073	4730	5074	5516	6268	3845	3673	3544	4422	4501	3648	6967	4798	5108	6595	4164	4072	4555	3749	3591	2039	1915	1488	1994	1618	2051	3816	1084	1752	2902	3472	20516
PODN	18	19	16	22	25	28	47	26	46	5	4	1	10	3	7	39	29	30	19	9	5	7	10	14	1	1	1	8	0	0	27	39	305
SLC1A7	20	5	15	34	28	32	6	10	9	4	6	4	32	1	16	42	22	23	14	8	8	2	2	1	0	0	1	14	8	5	16	15	116
CPT2	825	555	689	549	575	752	492	477	449	519	646	472	967	701	593	657	459	510	626	560	528	274	286	267	213	217	223	863	208	362	339	415	2598
C1orf123	502	367	466	328	425	470	316	268	289	384	420	330	426	331	362	334	278	250	280	275	279	163	185	125	153	127	151	344	97	141	153	187	1098
MAGOH	499	369	311	259	311	389	312	266	261	334	278	237	286	257	225	362	273	223	229	176	170	137	122	109	139	152	162	308	72	98	170	197	1079
LRP8	569	534	661	744	745	771	587	612	594	542	508	257	476	460	453	436	328	362	826	804	778	187	193	137	311	266	315	443	96	147	229	302	1220
GLIS1	0	0	0	0	0	0	0	0	0	0	0	0	0	0	0	0	0	0	0	0	2	0	0	0	0	0	0	0	0	0	0	0	0
TMEM48	673	474	506	554	579	698	559	583	530	431	467	455	579	614	578	387	303	259	458	450	360	193	231	165	301	249	283	476	135	186	222	254	1529
YIPF1	1239	833	990	1049	1183	1241	640	650	666	941	1050	816	1227	1004	971	1262	835	834	945	859	842	456	521	500	504	431	486	1080	273	500	522	706	4265
DIO1	1	3	3	4	3	1	1	5	11	3	0	2	18	4	1	22	14	10	19	5	7	1	1	2	6	6	4	34	10	40	2	6	26
HSPB11	576	454	414	328	391	442	355	323	303	427	410	408	480	396	398	492	409	267	317	250	220	254	199	148	257	215	277	546	123	241	250	274	1618
LRRC42	1935	1349	1566	1256	1527	1537	1117	1075	1115	1560	1480	1426	1707	1265	1144	1537	1193	968	1341	1224	1096	737	700	587	629	563	663	1716	442	731	739	953	5286
LDLRAD1	14	11	15	8	6	6	4	6	7	10	17	5	22	8	14	4	12	8	6	6	13	11	22	8	4	15	13	43	11	19	11	10	62
TMEM59	15036	10579	12254	18028	20107	20899	9893	9586	8775	11534	11570	10337	21441	12246	15344	23414	15014	13243	14294	11979	12281	6087	5862	5383	6635	5231	6380	15716	4534	7237	7951	10414	60129
TCEANC2	268	149	209	170	181	193	212	185	196	269	215	219	266	231	251	200	164	157	179	173	155	93	109	94	137	103	111	244	62	108	112	147	778
CDCP2	0	0	0	0	0	0	0	0	0	0	0	0	0	0	1	0	0	0	0	0	0	0	0	0	0	0	0	0	0	0	0	0	0
CYB5RL	13	11	7	17	29	36	15	16	13	15	23	10	23	32	42	28	11	13	16	10	15	4	5	4	8	7	4	9	1	2	10	11	69
MRPL37	972	756	789	624	769	824	683	639	641	789	823	730	851	796	588	660	598	481	876	743	673	412	435	312	325	296	310	706	198	307	324	411	2489
SSBP3	436	364	390	495	568	617	473	415	461	351	338	339	770	522	549	498	404	417	406	323	274	117	106	134	133	128	143	322	93	126	264	317	2084
ACOT11	1608	1185	1261	804	936	938	1060	969	1098	1296	1081	998	1561	822	801	1533	961	1085	1423	881	1021	580	651	522	297	324	351	1569	410	760	634	807	4724
FAM151A	0	0	0	0	0	1	0	2	1	0	0	0	0	0	1	8	0	0	1	0	0	0	0	0	0	0	0	0	0	0	1	0	1
HEATR8	212	225	316	156	175	182	133	76	109	269	269	214	139	208	128	81	70	109	41	46	26	53	65	56	6	5	6	19	11	10	66	70	520
HEATR8-TTC4	760	652	722	465	538	596	445	376	412	717	649	614	519	513	453	371	340	318	360	389	272	208	275	228	201	183	194	370	112	173	243	318	1858
TTC4	558	441	420	312	387	415	326	304	314	460	398	406	388	323	331	298	278	225	324	341	247	158	217	174	196	181	188	359	106	164	183	254	1389
PARS2	93	83	116	79	101	100	77	68	70	100	68	95	105	98	95	82	46	58	100	80	72	34	40	45	46	37	29	104	28	38	59	56	319
TTC22	1318	1024	1261	1177	1381	1283	1061	905	928	1316	1185	1124	1354	943	1094	1376	1039	1222	1395	799	1138	609	726	628	307	259	255	1385	357	560	736	927	5223
C1orf177	9	9	15	28	12	25	12	14	13	8	10	9	21	8	16	12	21	14	30	24	20	19	18	23	4	4	4	37	12	25	7	18	124
DHCR24	21613	15736	19486	17940	18867	21706	16206	14093	15424	14364	16444	13950	28681	22182	19582	15085	10597	11704	15222	13275	13108	8491	9217	6516	7788	7456	7059	21761	5534	10161	8719	10739	59312
TMEM61	458	350	443	370	406	424	268	217	244	492	420	411	343	305	281	360	278	251	256	161	243	232	279	227	45	45	54	371	104	168	124	201	1126
BSND	1	0	0	0	0	0	0	0	0	1	0	1	0	0	0	0	3	1	2	1	0	0	1	4	0	0	0	3	0	0	0	0	0
PCSK9	2721	2081	2877	2431	2392	2688	2058	1786	2043	1400	2210	1378	4598	2663	1986	1163	750	858	1728	1090	1246	1006	1213	800	785	829	654	2170	537	1060	939	1119	6118
USP24	3100	2427	2696	2333	2329	2740	2168	2061	1909	2332	1965	1961	2865	2222	2372	2136	1451	1665	2130	1960	1584	975	1066	791	1429	1085	1197	2374	582	994	1121	1314	8478
PPAP2B	497	393	379	443	491	511	336	292	283	265	336	244	672	441	504	659	401	520	719	563	581	213	192	214	279	243	232	783	227	372	225	313	1836
PRKAA2	594	484	604	408	383	573	451	456	402	509	570	478	715	710	632	561	346	389	200	283	227	196	218	151	132	95	135	420	112	162	191	213	1333
C1orf168	0	0	0	1	0	0	0	1	3	0	0	0	6	0	1	23	9	16	1	4	4	0	0	0	0	1	0	6	0	1	5	0	11
C8A	5	4	2	27	16	20	11	16	27	3	2	0	150	11	25	23	19	24	2	5	12	6	3	2	5	6	7	15	4	16	5	14	121
C8B	2	0	4	3	0	5	1	2	3	3	2	0	6	5	1	3	0	1	6	7	4	1	2	0	3	2	2	2	3	0	0	0	11
DAB1	0	0	0	0	0	0	0	0	2	0	0	0	0	0	0	4	1	1	1	2	0	0	0	0	0	1	1	0	0	0	0	0	4
OMA1	256	228	190	168	214	259	200	189	163	159	220	146	266	311	298	157	103	106	182	198	153	87	69	66	141	115	131	203	45	112	104	112	791
TACSTD2	15772	10763	13280	11168	12626	13381	9441	9127	9272	11179	17470	8780	9934	10893	10327	9866	8138	6692	9623	8580	8705	4164	4812	4781	6121	6273	5748	11381	2748	4306	5619	7679	40037
MYSM1	381	292	303	367	317	422	299	277	253	305	252	269	397	327	370	378	197	268	319	282	234	179	164	158	193	156	183	334	91	127	223	252	1582
JUN	2879	2139	2209	2794	3355	3277	1982	1816	2049	3163	2600	2698	1954	1442	1935	1990	1632	1558	1618	1490	1398	965	1236	1046	533	594	535	1392	382	425	1179	1397	7702
LOC100131060	7	4	3	1	1	0	0	0	3	2	0	1	1	4	1	0	1	0	0	0	1	0	3	2	0	0	1	4	2	3	1	0	4
HSD52	0	0	0	0	0	0	0	0	0	0	0	0	0	0	0	0	0	0	0	0	0	0	0	2	0	0	0	0	0	0	0	0	0
FGGY	265	198	229	127	140	188	91	84	88	183	238	171	211	200	200	128	128	119	104	122	131	122	128	97	90	91	82	318	70	119	114	110	801
HOOK1	699	555	603	794	772	963	581	565	581	592	601	433	1006	861	898	866	570	603	578	550	580	227	281	161	359	270	330	672	146	263	450	499	3055
CYP2J2	198	149	129	102	87	96	70	98	64	73	98	87	173	41	90	429	207	273	192	197	171	80	73	184	58	49	66	359	99	199	184	170	1190
C1orf87	0	0	0	1	0	0	0	0	0	2	1	4	0	0	0	4	1	0	0	1	0	1	2	0	1	1	1	3	1	0	1	3	12
NFIA	174	147	140	226	242	268	213	178	186	119	90	117	321	315	306	140	103	127	183	155	206	54	61	45	118	93	127	151	44	69	73	94	627
TM2D1	607	431	484	580	658	757	482	446	406	521	594	476	718	648	567	656	530	413	428	448	432	285	259	230	326	227	263	739	244	330	340	409	2415
INADL	3166	2117	2886	2669	2697	3189	2573	2436	2267	2765	2705	2484	3359	2801	2933	2730	1753	2013	3011	2905	2527	1444	1441	990	1509	1243	1547	3064	814	1216	1361	1693	10370
L1TD1	0	0	0	1	0	1	1	0	0	0	0	0	0	0	0	0	0	0	0	0	0	0	0	0	0	0	0	0	0	0	0	0	0
KANK4	10	9	5	3	0	1	2	0	0	79	17	8	0	0	0	5	1	1	0	0	0	7	9	7	1	0	3	0	0	0	1	2	3
USP1	661	527	520	644	811	914	581	476	476	679	551	434	539	587	587	520	367	345	333	277	307	189	243	164	310	216	316	275	95	159	232	311	1759
DOCK7	2365	1722	2125	1499	1601	1779	1709	1645	1634	2100	2015	1838	1755	2038	1632	1169	882	939	1572	1532	1115	863	1022	636	1107	983	1079	1723	483	695	910	1123	6375
ANGPTL3	4	3	6	4	0	0	0	2	0	2	2	0	8	2	3	15	3	5	8	3	3	3	2	0	4	0	6	4	0	2	0	1	14
ATG4C	165	152	130	105	107	151	115	112	92	125	145	119	146	176	128	91	87	75	73	64	61	59	37	39	83	52	68	119	36	41	65	67	424
FOXD3	0	0	0	0	0	0	0	0	0	0	0	0	0	0	0	0	0	0	0	0	0	0	0	0	0	0	0	0	0	0	0	0	0
ALG6	362	265	212	184	236	311	208	207	208	218	227	201	268	282	296	211	147	140	190	216	190	79	87	85	174	123	147	177	58	92	85	159	775
ITGB3BP	193	110	162	97	129	150	152	116	108	160	158	152	70	105	85	54	41	34	30	53	26	50	55	27	71	57	66	34	17	11	62	73	371
EFCAB7	68	56	79	66	66	87	67	83	62	62	40	63	100	76	84	42	38	43	50	31	35	29	30	24	47	30	27	22	12	12	30	46	234
DLEU2L	3	6	5	3	1	1	5	3	3	5	0	4	3	0	10	0	0	1	1	2	1	1	1	1	5	2	2	4	0	1	0	1	8
PGM1	1743	1255	1836	1215	1144	1413	1493	1340	1265	1508	2064	1655	2639	2212	1867	842	759	671	711	603	701	593	581	410	364	306	344	1466	407	466	579	718	4367
ROR1	411	342	327	184	179	245	156	174	142	240	212	269	261	217	173	252	203	207	436	372	299	189	198	166	205	179	240	690	141	303	123	123	692
UBE2U	1	1	0	0	0	0	0	0	0	0	0	0	0	1	0	7	4	1	0	0	0	0	0	0	0	0	0	0	0	1	3	2	10
CACHD1	17	8	12	15	10	32	25	21	19	9	8	7	25	46	26	19	9	14	26	20	18	6	7	8	14	17	20	2	2	3	15	33	224
RAVER2	416	290	356	543	501	591	542	515	521	306	360	239	891	473	675	484	351	392	473	379	370	134	107	106	141	111	199	202	57	87	340	432	2913
JAK1	6227	4346	4946	4938	5014	5966	3830	3787	3536	4760	3698	4649	5228	4644	5103	6051	4073	4635	6137	5697	5237	2432	2725	2404	3015	2804	3258	9386	2473	3826	2896	3565	20946
MIR3671	0	2	2	7	1	4	1	0	0	1	0	1	2	1	0	0	0	0	1	0	1	2	0	0	1	0	1	0	0	0	1	0	5
AK4	4188	3050	3518	2275	2343	2918	2868	2750	2315	3021	3725	2926	2772	3207	2741	1661	1395	1461	2312	2678	2194	2194	2610	1862	477	457	633	3879	1166	1204	1466	1808	9867
DNAJC6	355	207	268	229	246	272	266	247	235	237	334	161	335	443	336	218	130	161	301	330	319	192	218	118	188	151	231	242	80	93	165	224	1118
LEPR	742	511	823	679	723	963	626	625	513	626	867	631	761	1112	873	367	399	390	524	699	578	700	826	551	246	216	306	1507	364	478	350	381	2083
LEPROT	4441	3226	3675	3621	3979	4472	3324	3115	3050	3960	4361	3431	4781	4416	4450	3238	2441	2645	3448	3332	2997	2110	2271	1778	2145	1846	2158	3872	1029	1685	1979	2497	14235
PDE4B	0	2	1	1	1	0	2	1	1	3	3	1	2	10	5	0	1	0	1	0	0	1	1	4	0	0	1	0	0	0	2	2	2
SGIP1	0	0	0	0	1	0	0	2	0	0	0	0	0	0	0	0	0	0	0	0	0	0	0	0	0	0	1	3	0	0	0	0	0
TCTEX1D1	0	0	0	0	0	0	0	0	0	0	0	0	0	0	0	0	0	0	0	0	0	0	0	0	0	0	0	0	0	0	0	0	0
INSL5	0	2	0	0	0	0	0	0	0	0	0	1	1	1	1	1	0	0	0	0	0	0	0	0	2	0	0	3	0	0	0	0	0
WDR78	126	82	80	57	46	46	60	51	69	100	66	93	128	121	134	54	31	49	94	100	73	55	46	34	87	57	105	143	42	57	44	59	295
MIER1	1500	1023	1100	1456	1490	1660	1135	1044	909	1342	1073	1056	1642	1315	1468	2074	1263	1295	1421	1204	1113	558	564	561	933	669	799	1278	397	614	739	959	5589
SLC35D1	1183	898	956	1150	1093	1346	717	723	632	1041	824	703	1359	803	969	2327	1386	1759	1765	1342	1232	603	626	453	363	311	366	1489	376	691	774	985	6045
IL23R	1	1	2	8	10	8	0	3	4	0	0	0	8	0	7	12	7	16	10	4	3	1	0	1	2	0	0	10	3	6	6	5	37
IL12RB2	0	0	0	1	0	0	0	1	0	0	0	0	3	0	0	1	0	0	1	0	0	0	0	0	0	0	1	1	0	0	0	0	1
SERBP1	4527	3460	3818	3056	3622	3999	3278	3063	2982	3590	3482	3169	3266	3357	3096	2929	2329	2058	3130	2764	2339	1453	1538	1158	1778	1625	1780	3079	772	1110	1585	1987	10864
GADD45A	5391	3811	3999	2015	2570	2685	1565	1613	1513	4003	3074	3415	1552	1432	1340	3239	2688	2046	2208	2002	1825	2139	2451	2211	1072	919	972	2700	779	1055	1527	1901	10102
GNG12	7769	5254	6644	6011	6481	7375	5328	5376	4847	5792	5806	5307	7329	5193	6391	6626	4931	5040	7592	7296	6277	2598	2557	1839	3746	3278	3935	7506	2055	3395	3027	3791	21301
DIRAS3	66	46	34	5	9	5	8	5	8	14	43	21	10	5	7	12	3	7	425	360	465	9	6	6	5	7	3	83	20	41	2	5	6
WLS	1124	754	977	1444	1539	1821	972	954	918	831	707	844	1164	724	1010	1538	1008	1013	994	893	728	346	362	302	553	552	546	1223	307	521	535	730	4472
MIR1262	0	0	0	0	0	0	0	0	0	0	0	0	0	0	0	0	0	0	0	0	0	0	0	0	0	0	0	0	0	0	0	0	0
RPE65	2	3	1	0	0	2	1	0	1	2	3	3	0	0	0	0	1	0	2	1	0	4	0	1	2	0	0	0	0	0	0	0	5
DEPDC1	67	25	25	18	25	26	44	57	40	3	4	4	6	5	4	4	0	0	1	1	1	0	0	0	1	0	2	1	0	1	2	0	9
LRRC7	0	0	0	1	0	0	0	0	0	0	0	0	0	1	0	0	0	0	0	1	0	0	0	0	0	1	0	0	0	0	0	0	1
PIN1P1	3	0	0	0	0	0	0	0	0	0	0	0	0	0	1	0	0	0	0	0	0	0	0	0	0	0	0	0	0	0	0	0	0
LRRC40	463	362	391	325	371	385	309	319	292	409	327	386	355	432	382	337	284	214	370	383	268	167	215	153	210	168	191	313	85	136	157	216	1077
SRSF11	4026	2735	3351	2884	2924	3267	2927	2656	2472	3098	3054	2808	3945	3126	3159	2759	1839	1985	2618	2439	2062	1325	1509	1213	1870	1475	1792	2829	761	1071	1468	1872	11426
ANKRD13C	910	657	780	769	826	857	625	638	584	834	726	692	960	835	847	662	514	502	808	634	626	328	395	298	505	413	487	760	183	336	404	460	2657
HHLA3	43	43	51	35	53	49	41	30	28	38	56	38	30	70	36	33	39	21	49	48	33	29	33	21	20	23	28	61	13	24	31	14	144
CTH	41	25	49	47	62	66	16	30	17	34	24	40	54	58	45	39	24	16	47	32	49	39	23	22	43	22	21	65	20	25	15	23	121
PTGER3	1	0	0	0	1	0	0	0	0	1	0	0	0	1	0	0	0	0	0	0	0	0	0	0	0	0	0	0	0	1	0	0	2
ZRANB2	2180	1577	1892	1513	1666	1984	1560	1439	1309	1675	1641	1556	2000	1803	1657	1318	1031	1039	1247	1237	1042	723	680	616	865	671	830	1243	396	510	815	987	5765
MIR186	16	8	20	15	12	12	9	3	7	11	10	13	17	11	16	6	8	6	14	7	8	7	6	4	8	10	13	9	3	1	3	9	45
NEGR1	44	46	38	2	8	8	5	3	2	43	27	31	3	5	5	2	0	0	9	3	3	3	1	1	5	4	7	0	3	0	7	2	36
LRRIQ3	6	4	1	5	3	12	4	5	6	7	2	2	10	5	4	4	1	2	2	3	1	0	0	1	1	2	5	3	0	0	0	0	4
FPGT	519	436	371	471	450	516	391	336	364	501	374	363	608	603	613	407	302	289	341	308	282	136	148	143	253	166	251	307	84	137	148	209	1303
FPGT-TNNI3K	110	104	94	73	81	115	101	94	85	116	112	89	126	125	83	69	71	56	51	51	26	33	32	27	30	22	32	39	10	31	34	47	318
TNNI3K	23	17	36	26	21	38	23	24	27	44	45	33	11	31	12	5	11	11	8	7	6	7	12	4	0	1	6	3	2	0	7	15	77
C1orf173	24	14	12	0	0	0	6	7	4	2	9	5	0	0	0	1	0	0	0	0	0	0	0	0	2	0	0	0	0	0	0	0	0
CRYZ	2610	1847	2066	1981	1894	2199	2076	2172	2099	1419	1697	1494	3653	2549	2768	3877	2683	2532	3015	2576	2412	1204	1214	875	1641	1425	1619	5510	1564	2397	1348	1578	9690
TYW3	663	463	477	247	246	362	359	326	319	409	386	448	507	404	381	364	278	239	497	410	389	191	148	139	368	275	328	388	111	212	183	234	1232
SLC44A5	415	378	456	4	0	2	368	365	325	128	786	34	11	9	21	243	238	239	4	1	2	0	1	1	3	0	0	0	0	0	1	1	1
ACADM	673	513	529	380	378	404	440	433	430	460	430	406	802	373	509	903	526	487	644	444	397	232	165	115	341	227	314	535	147	284	236	317	2141
RABGGTB	1495	1036	1154	723	794	854	883	863	714	979	850	889	790	771	628	1121	755	633	971	823	679	427	418	319	426	391	462	889	239	363	463	597	3319
SNORD45C	14	9	14	1	2	3	1	4	2	8	2	4	3	1	3	4	0	4	13	6	3	2	1	0	5	1	0	6	2	1	1	2	34
SNORD45A	11	9	9	9	4	8	6	11	9	12	15	9	2	9	6	4	3	6	10	8	10	3	6	2	1	4	6	9	2	4	5	4	29
SNORD45B	10	11	14	11	9	7	15	13	6	4	15	9	14	11	16	12	5	7	6	5	5	4	4	5	8	7	9	8	4	7	4	1	67
MSH4	4	9	1	1	8	4	2	8	4	9	3	6	3	5	9	5	1	1	7	0	3	4	0	2	1	3	4	2	0	1	2	3	6
ASB17	0	0	0	0	0	0	0	0	0	0	0	0	0	0	0	0	0	0	0	0	0	0	0	0	0	0	0	0	0	0	0	0	0
ST6GALNAC3	293	294	302	621	598	727	891	713	846	247	176	130	1170	820	664	425	316	308	515	573	497	36	32	36	24	15	27	51	17	31	216	296	1764
ST6GALNAC5	0	1	0	0	1	1	4	2	2	0	0	0	0	0	0	1	0	0	0	0	0	0	0	0	0	0	2	0	0	0	1	0	0
PIGK	1078	722	902	1061	1098	1377	615	585	567	800	798	698	1193	1004	1040	1116	715	703	838	798	797	344	317	265	442	372	442	855	202	399	456	552	3450
AK5	0	0	0	1	0	1	0	0	0	0	0	0	1	0	0	0	1	2	2	0	0	0	0	0	2	0	0	0	0	1	1	0	6
ZZZ3	825	609	725	793	809	911	628	627	585	678	627	612	916	775	742	829	607	537	730	687	636	344	329	295	557	449	507	617	165	250	406	425	3025
USP33	3563	2733	2885	2297	2811	2961	2417	2320	2193	3107	2761	2414	3291	3040	2864	2508	1816	1899	2433	2321	2112	1460	1529	1146	1333	1072	1295	2600	647	1109	1786	1995	11370
FAM73A	1587	1149	1578	1109	1231	1562	1007	975	869	1483	1364	1161	1090	1205	1126	895	745	776	1023	945	812	634	642	457	435	403	488	1410	369	436	651	793	4766
NEXN	94	58	58	47	46	60	45	54	50	47	28	53	14	16	19	160	91	72	178	139	82	77	60	39	16	20	40	173	52	91	31	48	252
FUBP1	2728	2057	2233	2210	2509	2888	1740	1756	1649	2203	2133	2005	2040	2043	2071	1753	1335	1442	1615	1550	1358	845	886	866	787	725	921	1438	426	511	1078	1392	7127
DNAJB4	392	298	316	190	233	163	164	177	171	272	262	261	302	293	295	370	264	243	250	230	213	155	162	119	169	132	144	213	62	106	129	120	908
GIPC2	190	132	189	358	351	391	205	210	190	167	152	113	426	278	331	454	288	235	239	164	173	47	48	19	57	47	74	169	42	80	162	181	1246
MGC27382	4	4	0	0	4	0	0	0	0	0	0	0	2	0	2	15	11	7	7	7	1	0	0	0	1	0	0	16	3	11	0	5	12
PTGFR	8	4	3	0	1	5	1	1	1	6	0	3	0	0	0	1	1	6	4	0	1	10	7	6	13	8	16	32	14	18	5	6	17
IFI44L	636	633	118	49	37	36	2	5	2	15	10	7	5	4	11	95	181	86	3	9	9	0	4	1148	333	277	20	99	398	41	66	41	43
IFI44	1682	1429	904	556	565	601	107	94	111	292	273	193	221	122	206	1348	1163	855	169	275	237	92	141	2589	424	343	138	752	699	316	431	517	1701
ELTD1	9	4	2	1	1	1	8	2	4	29	3	6	1	4	0	0	0	2	0	0	1	0	0	1	0	1	2	0	0	0	0	0	5
LPHN2	465	322	376	147	150	159	511	533	509	237	222	299	75	258	87	143	129	146	322	282	327	68	94	67	141	151	184	79	19	38	133	173	901
TTLL7	25	9	9	6	3	4	6	5	7	13	21	9	14	3	10	18	16	12	16	21	15	7	10	9	11	4	6	13	1	3	5	10	37
PRKACB	1646	1328	1350	1137	1177	1251	1167	1143	941	1545	943	948	1671	1036	1578	1836	1367	1280	1904	1564	1629	526	619	367	730	605	807	2312	606	1031	691	881	5073
SAMD13	47	54	55	53	44	58	54	49	50	44	33	27	84	42	50	65	45	41	42	28	29	5	8	7	17	14	9	44	12	19	25	27	214
UOX	4	2	3	4	0	3	1	3	3	3	1	1	7	2	2	5	4	5	10	7	10	3	1	0	1	0	3	5	2	4	2	4	24
DNASE2B	0	1	2	0	3	4	2	0	2	2	1	1	2	0	0	5	0	2	0	3	0	0	1	0	0	0	1	2	0	0	0	0	3
RPF1	1111	856	882	718	857	934	643	601	610	877	725	798	831	677	627	859	693	565	791	722	634	362	391	302	420	376	446	710	217	281	384	514	2863
GNG5	2096	1515	1509	1427	1780	1904	1308	1191	1133	1575	1660	1466	1717	1227	1189	1906	1661	1216	1181	1036	944	776	713	652	534	490	605	1473	413	581	870	1070	5835
CTBS	768	524	634	764	803	892	546	538	493	607	704	528	699	618	651	729	517	539	432	448	421	283	314	258	243	207	291	853	212	273	377	503	2716
C1orf180	0	0	0	0	0	0	0	0	0	0	0	0	0	0	0	0	0	1	0	0	0	0	0	0	0	0	0	1	0	0	0	0	0
SSX2IP	220	150	165	166	179	208	141	112	112	126	132	116	189	119	168	220	143	181	117	174	155	72	82	48	121	76	100	163	37	90	94	106	634
LPAR3	48	48	48	34	25	37	0	3	2	24	18	17	26	38	20	2	6	10	5	3	5	4	3	1	0	0	0	0	0	0	2	0	11
MCOLN2	0	0	0	0	0	0	1	0	0	0	0	0	0	0	0	0	0	1	0	0	1	0	0	0	0	0	1	1	0	0	0	0	1
MCOLN3	1	1	2	0	2	0	2	2	0	3	1	0	1	0	0	5	2	1	1	4	4	0	2	0	1	2	6	0	0	0	0	3	18
WDR63	4	12	22	1	10	5	2	1	1	10	7	13	5	11	0	0	1	2	15	10	6	2	0	1	3	4	8	2	1	2	1	10	6
SYDE2	91	71	85	88	69	106	95	62	59	97	98	53	127	87	94	98	55	62	91	92	66	37	42	23	53	44	69	62	15	40	37	52	284
C1orf52	454	364	361	348	367	492	267	263	259	383	411	303	392	382	326	381	313	294	311	321	299	197	241	192	197	197	189	422	133	155	199	261	1425
BCL10	3105	2287	2794	2184	2458	2528	1683	1719	1467	2245	2535	1883	2165	1931	2101	2504	1780	1750	1549	1601	1334	845	849	714	1063	855	1054	2297	671	953	1057	1345	6688
DDAH1	2500	1559	1930	1667	1533	1784	2036	2004	1999	1134	1319	1299	3243	1782	2285	2380	1514	1574	2509	1962	1844	628	579	345	1111	854	1088	3116	846	1503	814	930	5908
CYR61	6186	4294	4740	1218	1322	1324	2115	2075	2124	4166	3486	4707	510	941	787	1805	2172	1236	3046	2803	1869	3147	3201	2560	1181	1191	1197	2685	807	708	852	992	4606
ZNHIT6	544	407	385	236	255	290	342	292	287	373	341	378	293	299	304	247	196	206	356	330	291	215	161	154	218	170	219	386	97	139	189	203	1349
COL24A1	0	0	0	0	0	0	0	0	0	0	0	0	1	0	1	3	0	1	0	1	2	1	0	0	2	0	1	2	0	0	0	0	8
ODF2L	1096	731	844	675	644	797	616	639	538	742	637	694	757	724	689	747	507	534	715	729	499	369	348	330	425	325	357	577	190	231	394	517	2953
CLCA2	2	3	0	0	0	0	0	0	0	0	0	0	1	0	0	0	3	0	0	2	6	0	0	0	2	0	2	2	0	1	0	0	5
CLCA1	3	0	0	14	7	2	0	4	19	0	0	0	0	0	0	4	4	4	3	15	4	0	0	0	0	0	0	0	1	0	12	6	327
CLCA4	224	107	160	585	1178	846	312	145	192	24	25	25	129	189	236	165	162	207	334	764	327	48	40	31	21	25	34	8	0	2	353	444	2068
CLCA3P	33	37	22	36	41	36	24	14	17	35	25	5	29	35	16	35	33	17	29	42	29	14	17	12	4	4	8	12	0	3	34	54	295
SH3GLB1	5398	4005	4607	5112	6124	6758	3939	3639	3563	5113	4868	4315	5234	5153	4948	4629	3764	3663	4025	3942	3505	2135	2285	1889	2135	1913	2385	5476	1398	2199	2934	3564	20725
2022-09-15	5830	4127	4669	4347	5059	5343	3777	3444	3233	4768	4906	3870	5524	4507	4361	4275	3447	2745	4262	3823	3547	2162	2225	1823	2468	1896	2183	3787	1101	1673	2399	2813	16214
HS2ST1	1468	1106	1382	1859	1875	2282	1338	1159	1096	1350	1364	1219	1738	1633	1774	1433	1018	1013	1058	932	879	557	557	393	643	499	600	1417	369	612	886	1003	5846
LOC339524	0	0	2	2	3	0	1	1	4	0	0	0	1	0	1	1	1	1	3	2	3	0	0	0	0	0	3	0	1	2	0	0	15
LMO4	869	625	632	1119	1166	1183	953	897	944	477	546	463	1931	1218	1385	1679	1127	1099	1297	891	1053	327	295	276	451	440	453	1147	291	500	634	803	4896
PKN2	3224	2214	2847	2507	2629	3132	2002	1863	1816	2618	2424	2313	2860	2650	2577	2050	1341	1664	2342	2048	1706	1175	1196	1061	1490	1167	1422	2553	651	918	1308	1602	8833
GTF2B	852	615	641	638	784	870	564	542	450	651	653	553	793	654	668	869	700	537	699	659	562	318	319	361	485	376	419	729	243	331	396	511	2791
CCBL2	1158	834	979	728	841	888	521	488	542	940	1063	871	967	879	808	806	650	534	562	536	537	418	459	414	532	430	503	813	221	324	510	501	3069
RBMXL1	351	274	301	291	336	381	250	253	253	260	217	231	321	304	303	389	248	256	270	248	218	111	107	133	157	154	158	267	93	116	196	221	1190
GBP3	4133	2967	3303	6899	7674	8444	2554	2546	2307	2555	2697	2316	7169	5607	6608	4926	3326	3268	5460	5076	4715	2598	2500	3508	983	907	1120	9150	2716	3833	3791	5041	27133
GBP1	384	313	204	452	502	630	252	227	211	143	132	108	334	233	313	634	502	405	328	306	271	141	116	1019	75	49	89	207	106	102	343	444	2308
GBP2	789	516	742	2219	2271	2833	1025	893	858	646	936	565	1602	1422	1722	1469	1109	1160	723	836	817	454	430	473	198	167	327	782	206	294	1016	1478	8581
GBP7	0	1	1	1	0	2	0	0	0	0	0	0	1	0	1	3	1	1	2	0	0	0	0	3	1	0	0	0	0	0	0	1	3
GBP4	60	23	39	12	30	38	9	5	1	7	20	2	10	22	31	82	51	47	20	41	48	9	29	335	12	2	2	11	12	7	34	26	201
GBP5	1	1	0	0	0	1	1	1	0	1	0	0	2	2	0	1	0	0	1	1	1	1	2	2	1	0	0	0	0	0	0	0	1
GBP6	0	1	1	0	0	0	0	0	1	0	0	0	0	0	0	3	0	1	1	1	0	1	0	0	0	0	0	0	0	0	0	0	2
GBP1P1	0	1	0	0	0	0	0	0	0	0	0	0	0	0	0	0	0	0	0	0	0	0	0	7	0	0	0	0	0	0	0	0	1
LRRC8B	506	450	443	674	709	777	384	356	333	407	429	341	575	566	529	546	349	411	387	423	421	163	209	142	233	161	200	453	95	151	194	293	1575
FLJ27354	0	1	0	0	0	0	0	0	0	0	0	0	0	0	1	1	2	0	0	1	0	0	0	0	0	0	0	0	0	0	0	0	0
LRRC8C	242	134	215	95	84	126	154	111	93	263	205	229	44	106	78	121	79	78	54	63	55	66	127	74	25	14	25	144	29	42	32	50	254
LRRC8D	519	352	345	305	367	416	238	229	194	315	280	268	388	382	343	593	391	419	295	366	274	212	244	171	173	118	158	421	111	206	234	280	1480
GEMIN8P4	18	17	32	14	19	23	23	12	14	30	25	13	22	18	27	22	15	11	16	8	8	13	11	2	9	9	6	15	7	9	13	17	67
ZNF326	774	638	571	514	570	603	581	538	510	611	398	467	739	713	748	654	413	421	509	478	390	270	228	225	406	309	376	576	158	272	310	365	2457
ZNF644	1218	925	988	1077	1142	1286	804	727	738	1062	965	928	1083	1043	1042	1008	769	744	950	842	767	506	534	459	637	503	579	906	249	375	570	624	3729
HFM1	2	0	0	0	0	0	1	0	0	0	0	0	0	1	0	0	0	0	0	0	0	0	0	0	0	0	0	0	0	0	0	0	0
CDC7	79	63	67	50	52	69	55	35	36	58	83	61	80	79	82	86	27	54	36	27	32	22	22	18	25	18	27	34	16	32	23	25	162
HSP90B3P	5	7	13	6	6	11	10	12	3	4	3	7	11	9	7	10	3	7	5	5	6	1	6	4	3	2	2	5	4	0	4	5	21
TGFBR3	124	76	120	82	79	95	41	35	37	68	101	135	155	59	115	152	78	117	66	40	49	46	38	23	87	57	49	225	69	118	62	67	393
BRDT	0	0	0	0	0	0	0	0	0	0	0	0	0	0	0	0	0	0	0	0	0	0	0	0	0	0	0	0	0	0	0	0	0
EPHX4	126	84	103	49	77	80	42	45	41	93	174	78	168	149	142	19	43	34	35	33	49	28	29	13	34	23	17	8	5	4	31	30	225
BTBD8	33	31	48	18	25	27	7	23	19	47	34	24	46	39	41	26	18	14	17	16	12	15	9	5	11	4	15	30	7	10	19	16	68
KIAA1107	211	152	229	132	189	203	132	112	108	234	212	172	212	202	202	117	92	85	112	80	79	65	51	52	56	58	95	116	36	48	69	80	574
GLMN	194	155	167	104	111	136	101	102	104	167	127	147	133	125	125	118	98	74	118	88	91	79	84	55	99	66	82	125	33	49	86	82	480
RPAP2	299	238	190	206	212	257	241	224	189	270	207	199	257	273	309	206	153	132	207	224	169	116	99	103	136	95	121	210	50	73	150	161	859
GFI1	21	6	13	6	2	9	4	7	7	9	3	4	0	2	2	3	6	9	5	11	3	13	11	15	6	3	4	9	1	2	3	3	37
EVI5	1541	1020	1129	806	833	973	765	715	633	1269	991	1106	972	811	719	1224	996	850	899	909	845	670	773	590	480	465	545	1570	415	562	558	662	3974
RPL5	6379	4713	5656	2969	3473	3788	3978	3474	3318	5447	7038	5554	3528	3663	2838	2998	3045	2051	4011	3650	3132	2768	2658	1459	2231	1939	2315	3125	866	1075	1882	2186	12561
SNORD21	3	5	4	4	3	1	6	5	5	5	1	4	2	2	2	3	0	0	2	7	3	2	1	5	6	1	4	3	1	0	5	3	19
SNORA66	7	3	3	0	4	1	2	1	4	5	2	3	6	0	3	1	4	4	2	1	0	3	1	2	2	1	3	1	1	0	1	2	11
FAM69A	715	459	596	679	668	766	429	430	365	453	482	433	723	484	633	1211	738	685	420	411	370	347	326	263	185	177	266	1121	294	431	411	473	2900
MTF2	681	473	561	511	525	640	531	448	409	537	588	491	695	694	650	522	403	408	528	505	395	242	243	224	331	248	327	509	147	235	300	355	2135
TMED5	3093	1989	2489	2660	2855	3164	2301	2245	2012	2357	2402	2085	3714	2864	2842	3088	2092	2281	2459	2027	1738	1122	1198	1008	1388	1062	1415	3401	819	1516	1508	1801	10654
CCDC18	47	43	39	28	43	24	55	71	53	26	19	28	59	37	42	27	15	19	38	32	21	10	12	18	39	20	16	45	5	13	19	20	109
LOC100131564	407	311	362	266	235	307	304	270	292	315	347	239	324	406	379	270	135	227	218	290	244	181	225	167	114	125	150	583	145	211	145	233	1298
DR1	1895	1486	1644	1394	1729	1845	1185	1056	1025	1654	1467	1397	1760	1295	1372	1872	1298	1219	1387	1183	1060	614	630	560	655	526	603	1212	394	573	698	924	5417
FNBP1L	4225	3151	3719	3337	3362	3740	3252	3081	2900	4018	3511	3398	4416	4353	4534	2988	1998	2138	3020	2653	2305	1364	1349	1026	1506	1220	1629	2692	718	1148	1391	1777	9880
BCAR3	2374	1738	2123	1178	1232	1447	1117	1009	1127	2582	1994	2159	1374	1135	957	1401	1209	968	1739	1476	1277	679	713	629	990	918	1044	1785	531	928	623	763	4181
LOC100129046	7	31	4	75	69	56	52	39	45	10	11	11	153	47	77	52	35	37	29	27	51	4	10	2	12	10	14	28	7	11	12	36	183
MIR760	0	0	0	0	0	0	0	0	0	0	0	0	0	0	0	0	0	0	0	0	0	0	0	0	0	0	0	0	0	0	0	0	0
DNTTIP2	2082	1435	1664	1384	1508	1960	1161	1188	1084	1648	1417	1510	1406	1416	1215	1444	1214	918	1465	1490	1150	700	710	626	915	805	932	1507	474	584	812	965	5485
GCLM	653	550	573	789	817	719	509	486	447	371	394	392	673	472	567	1825	1163	1191	1070	741	696	272	351	200	228	190	210	693	183	311	352	377	2221
ABCA4	8	4	3	2	3	0	0	1	2	1	1	4	0	2	4	5	0	2	7	0	3	0	3	1	2	0	0	5	0	0	0	2	2
ARHGAP29	2190	1625	1772	1747	1654	2038	2554	2525	2197	1343	1486	1541	1858	2288	1439	1082	1136	906	1420	1581	1190	768	795	605	1068	946	1010	1441	360	506	761	903	5037
ABCD3	3473	2733	2774	3408	3764	4175	2440	2290	2149	2573	2576	2173	4598	3399	3728	4732	2951	3221	3391	2797	2648	1356	1228	916	1400	1219	1558	4238	1115	1926	1935	2243	14133
F3	25261	18076	26171	6544	8091	9137	7900	8295	6604	24755	23978	25164	6135	13397	7816	4259	6003	4203	5939	6350	3848	8727	8680	7322	4962	3952	4935	20982	5898	5740	5387	6585	30866
SLC44A3	643	485	570	682	720	837	912	988	848	399	480	399	907	800	774	955	642	623	871	765	701	272	247	213	380	327	381	762	217	358	531	667	4167
CNN3	758	454	581	683	705	845	600	614	561	345	644	415	1337	1106	946	349	318	297	467	429	350	183	141	125	442	316	354	206	47	75	214	295	1891
LOC729970	6	3	9	11	6	23	8	6	4	4	3	3	18	4	5	0	1	2	1	3	1	1	0	2	13	2	9	2	2	1	4	1	7
ALG14	283	179	182	200	240	245	186	166	187	161	197	151	232	178	206	334	219	211	224	266	233	120	112	65	95	101	120	263	65	104	120	146	930
TMEM56	237	133	173	224	217	273	224	228	173	153	157	160	398	287	248	400	243	265	390	260	274	80	50	38	100	73	94	229	58	171	138	180	1498
TMEM56-RWDD3	202	135	163	117	116	139	110	99	106	122	134	92	237	148	141	147	126	118	163	115	121	67	48	54	72	70	74	158	52	86	72	106	626
RWDD3	316	209	219	193	191	207	179	167	166	207	195	173	285	233	210	249	168	137	206	173	163	89	83	71	141	114	121	253	88	121	103	147	866
PTBP2	380	291	311	275	258	312	246	239	202	268	222	274	291	277	300	239	188	169	214	179	194	100	86	66	160	137	164	188	61	87	157	179	1159
DPYD	477	276	489	1119	966	1117	810	751	817	307	457	240	2192	1343	2009	988	656	824	917	831	964	154	164	140	260	223	253	425	119	242	589	756	4224
MIR137	0	0	0	0	0	0	0	0	0	0	0	0	0	0	0	0	0	0	0	0	0	0	0	0	0	0	0	1	0	0	0	0	0
SNX7	1058	733	952	739	896	927	687	568	608	896	875	761	1085	662	723	1390	885	771	789	667	649	467	417	418	430	364	393	1120	320	535	540	679	4137
LPPR5	0	0	0	0	0	0	0	1	0	0	0	0	0	0	0	1	0	0	0	0	0	0	0	0	0	0	0	0	0	0	0	0	0
LPPR4	0	0	0	0	1	0	1	0	0	0	5	0	0	0	0	0	0	0	0	0	0	0	0	0	0	0	0	0	0	0	0	0	0
PALMD	42	25	47	32	25	25	63	83	60	5	5	34	29	20	33	272	212	170	87	97	44	12	3	4	24	12	13	45	12	8	11	20	108
MIR548D1	1	0	0	0	0	0	0	0	0	0	0	0	0	0	0	0	0	0	0	0	1	0	0	0	0	0	0	0	0	0	0	0	1
MIR548AA1	4	1	9	4	0	2	5	4	11	1	0	6	5	1	2	41	22	16	7	13	12	3	0	0	1	1	0	5	2	0	0	2	10
FRRS1	976	834	951	637	709	728	512	480	499	892	842	668	894	573	645	565	371	378	479	365	327	198	235	216	277	237	252	655	205	312	211	258	1490
AGL	1265	949	1075	1014	1041	1299	824	860	767	1181	982	987	1407	1108	1098	1235	786	983	1096	966	826	499	511	354	710	490	644	1428	345	568	654	772	4546
SLC35A3	1326	980	1297	1204	1254	1445	814	801	788	1267	1305	1090	1346	1295	1307	829	707	643	768	687	638	474	478	400	367	298	365	979	260	347	517	683	3825
HIAT1	1714	1309	1501	1425	1547	1794	1185	1171	1073	1411	1526	1239	1830	1691	1513	1132	909	816	1246	1183	1046	667	813	626	906	805	905	1321	429	562	741	927	5190
SASS6	117	68	103	120	120	131	84	87	79	91	89	67	93	83	84	116	39	59	70	71	52	37	39	48	48	21	42	59	21	31	35	66	275
CCDC76	392	283	291	287	323	342	299	263	282	341	269	245	429	380	377	251	154	191	293	266	235	144	145	101	156	152	188	280	91	117	181	214	1232
LRRC39	4	15	8	6	10	9	7	5	12	8	2	3	13	14	15	13	0	8	8	23	14	12	9	2	9	5	6	12	0	8	3	5	33
DBT	840	588	755	564	604	661	525	493	486	764	826	624	859	896	813	486	394	357	540	517	458	271	299	204	478	367	416	491	146	208	245	336	1985
RTCD1	1842	1272	1365	1030	1246	1253	982	911	857	1352	1297	1219	1292	1165	968	1069	935	769	1166	1135	889	739	756	579	417	421	565	1572	420	610	614	707	4074
MIR553	6	1	1	0	0	1	0	0	0	1	0	0	0	0	0	0	0	0	1	0	0	0	0	0	2	0	0	0	0	0	0	1	6
CDC14A	151	106	98	89	88	96	56	59	41	80	75	77	68	70	68	150	107	112	87	81	56	76	63	35	58	64	56	90	25	41	49	79	455
GPR88	0	0	0	0	0	0	0	0	0	0	0	0	0	0	0	0	0	0	0	0	0	0	0	0	0	0	0	0	1	0	0	0	0
VCAM1	1	1	2	2	1	2	1	1	0	0	0	3	0	2	3	2	4	1	4	1	8	1	0	1	2	2	5	3	0	7	1	0	8
EXTL2	302	197	212	129	152	154	162	135	121	177	144	187	241	157	209	169	108	146	246	220	176	94	128	117	134	123	175	335	106	142	110	110	683
SLC30A7	1594	1184	1482	1401	1487	1751	1121	1116	1060	1296	1366	1029	1992	1662	1609	1439	936	1049	1564	1679	1515	546	667	591	845	736	887	1739	509	740	968	1149	6905
DPH5	281	184	221	137	148	151	173	161	150	240	258	169	201	182	200	84	125	82	169	167	140	91	99	72	108	92	122	159	32	49	62	97	531
S1PR1	64	41	63	64	108	88	56	46	76	97	113	62	207	131	70	30	20	30	11	33	19	4	12	14	12	11	7	2	1	0	25	31	144
OLFM3	0	0	0	0	0	0	0	0	0	0	0	0	0	0	0	0	0	0	0	0	0	0	0	0	0	0	0	0	0	0	0	0	0
DNAJA1P5	4	2	5	0	0	2	2	9	5	0	0	0	5	0	0	0	0	0	1	0	0	0	0	0	0	0	0	0	0	0	0	0	2
COL11A1	0	0	0	0	0	0	0	0	0	0	0	0	0	0	0	0	0	0	0	0	0	0	0	0	0	0	0	0	0	0	0	0	0
RNPC3	399	321	433	343	285	365	268	234	240	311	318	345	481	491	488	247	136	236	266	270	234	152	165	142	157	148	164	202	61	88	168	211	1193
AMY2B	357	326	342	309	275	307	250	216	217	295	308	297	461	384	399	205	97	148	200	189	142	92	110	95	137	113	148	83	38	46	124	154	949
LOC648740	8	17	15	16	9	18	8	5	6	17	16	10	19	14	17	5	6	2	6	4	3	5	6	7	2	0	3	2	1	1	3	10	33
AMY2A	4	0	0	1	0	0	0	0	0	0	0	0	0	0	0	0	0	0	0	0	0	0	0	0	0	0	0	0	0	0	0	0	2
AMY1A	0	0	0	0	0	0	0	0	0	1	0	2	0	1	0	0	0	0	0	2	0	0	0	0	0	0	0	1	0	0	0	0	3
AMY1C	0	0	0	2	2	1	0	0	0	1	0	3	0	1	0	1	2	0	0	3	0	0	0	0	0	0	0	1	0	0	0	0	3
AMY1B	0	0	0	2	2	1	0	0	0	1	0	3	0	1	0	1	2	0	0	3	0	0	0	0	0	0	0	1	0	0	0	0	3
LOC100129138	0	0	0	4	1	4	0	0	1	2	0	0	1	2	1	0	0	0	0	0	2	0	0	0	1	0	0	0	1	0	0	0	0
PRMT6	331	240	239	214	253	255	232	228	279	224	174	249	263	209	263	244	200	180	273	248	257	51	85	48	124	92	121	252	76	124	118	136	945
NTNG1	6	3	10	0	0	0	0	0	0	3	4	6	0	0	0	0	0	0	0	0	0	0	0	0	0	0	0	0	0	0	0	0	0
VAV3	0	2	2	0	1	0	1	0	1	0	0	0	0	0	0	0	1	0	0	0	0	0	0	0	0	2	0	0	0	0	0	0	0
SLC25A24	5587	4112	4667	3840	4628	5255	3491	3300	3245	4947	4390	3991	4339	4081	3751	3319	2730	2520	4017	3827	3174	2138	2238	1638	2603	2095	2471	5145	1387	2190	2341	2868	15370
NBPF4	4	2	2	0	1	0	8	3	11	0	1	0	0	0	1	1	1	2	0	1	0	0	0	0	0	0	0	5	3	1	2	1	2
NBPF6	0	0	0	0	0	0	0	0	0	0	0	0	0	0	0	0	0	0	1	0	0	0	0	0	1	0	0	0	0	0	0	0	2
FAM102B	365	284	393	573	650	775	448	435	407	422	310	324	512	535	712	402	336	341	284	248	200	173	135	97	143	107	167	303	68	113	240	231	1600
HENMT1	126	90	91	119	159	216	85	76	93	77	68	72	221	163	141	172	123	85	117	98	84	57	49	53	105	76	99	165	40	71	39	34	303
PRPF38B	1825	1514	1562	1415	1487	1534	1458	1311	1277	1668	1438	1264	1776	1535	1468	1546	934	1081	1400	1219	974	699	750	592	905	699	846	1383	384	582	779	972	6133
FNDC7	1	0	0	0	0	0	0	0	0	0	0	0	0	0	0	3	0	0	0	3	0	0	0	1	1	0	0	0	0	0	0	1	0
STXBP3	1523	1130	1103	1515	1597	1757	1193	1100	1079	1189	1041	1042	1681	1417	1523	1962	1266	1279	1523	1343	1249	640	647	522	885	686	878	1499	412	681	875	1050	6212
AKNAD1	0	0	0	0	0	0	0	0	0	0	0	0	0	0	0	0	0	0	0	0	0	0	0	0	0	2	0	1	0	0	0	0	0
SRG7	0	0	0	0	0	0	0	0	0	0	0	0	0	0	0	0	0	0	0	0	0	0	0	0	0	0	0	0	0	0	0	0	0
GPSM2	210	183	210	185	222	294	218	233	222	196	188	160	204	206	162	123	111	82	66	65	46	32	39	28	38	27	39	132	28	61	68	87	568
CLCC1	735	540	654	607	624	790	639	590	589	655	683	532	704	770	728	676	486	570	632	675	642	327	402	265	356	320	336	666	188	282	306	371	2185
WDR47	766	540	531	494	530	573	426	428	451	637	524	610	704	607	571	450	349	362	812	688	601	409	388	276	379	318	350	691	213	265	303	408	2177
TAF13	782	541	502	358	396	473	327	347	325	479	428	462	390	372	319	609	408	326	479	431	383	285	272	179	285	231	284	736	181	280	265	337	1890
TMEM167B	1591	1166	1436	1463	1560	2091	1096	1049	1056	1672	1571	1285	1590	1577	1509	1462	1072	919	995	910	929	576	560	432	708	506	652	1490	372	556	841	1055	5721
SCARNA2	2	0	1	0	1	2	1	6	2	1	2	2	2	0	1	1	0	0	1	1	0	0	0	0	0	0	0	2	0	1	0	0	2
C1orf194	0	0	0	0	0	0	0	0	0	0	0	0	0	0	0	0	0	0	0	0	0	0	0	0	0	0	0	0	0	0	0	0	0
KIAA1324	7	3	3	3	8	10	3	2	2	3	4	3	5	5	5	5	7	4	7	11	10	0	1	0	10	8	1	13	4	6	7	4	40
SARS	3582	2638	3081	2284	2695	3130	2229	2075	2012	3072	2896	2815	2928	2171	2062	2403	2092	1620	2862	2801	2298	1417	1643	1084	1366	1280	1381	2883	815	1091	1544	1843	9731
CELSR2	94	98	76	110	111	120	115	111	104	111	94	72	127	157	116	91	69	102	130	116	205	34	45	22	91	85	67	102	23	56	87	76	651
PSRC1	42	23	27	23	24	39	36	42	38	17	19	18	40	12	22	17	16	13	11	2	13	2	6	17	3	8	8	17	5	9	5	10	80
MYBPHL	0	0	7	2	0	1	1	0	2	0	0	0	2	5	0	1	0	0	1	1	0	0	1	0	1	0	1	6	2	3	0	0	4
SORT1	3071	2217	2754	4237	4200	4879	2499	2563	2277	2653	2624	2209	5384	3569	4181	5012	3020	3779	4095	3421	3762	1475	1319	693	1614	1458	1820	3997	964	1829	2288	2907	18154
PSMA5	3224	2344	2433	2225	2618	2874	2262	2056	1926	2342	2353	1961	2996	2174	2056	3135	2364	1935	2496	2041	2066	1087	1147	961	1425	1190	1260	2313	621	993	1226	1579	9224
SYPL2	1	7	5	11	5	5	5	5	5	3	0	4	29	8	4	6	0	4	39	32	22	4	3	3	0	5	2	24	8	18	3	3	5
ATXN7L2	74	61	50	73	54	54	58	44	54	68	48	49	68	39	63	102	56	76	93	75	76	33	44	34	44	56	42	78	17	46	60	57	310
CYB561D1	853	584	700	699	727	886	575	556	564	756	545	670	816	749	719	679	490	526	755	613	694	395	360	244	362	289	312	866	275	376	341	454	2535
AMIGO1	128	119	88	47	65	59	95	88	86	126	90	91	97	92	58	65	55	61	124	139	128	56	67	33	42	30	45	166	35	68	72	92	497
GPR61	0	0	0	0	0	0	0	0	0	0	0	0	0	0	0	0	0	0	0	0	0	0	0	0	0	0	0	0	0	0	0	0	0
GNAI3	3811	2671	3134	2386	2737	3105	2431	2297	2035	3045	2934	2800	2574	2363	2248	2524	2022	1679	2205	2126	1750	1196	1302	1089	1148	920	1132	2203	620	799	1298	1559	8963
MIR197	1	0	2	0	0	0	4	2	0	0	0	2	6	1	2	0	1	1	2	0	3	0	1	0	1	0	1	1	1	0	0	1	8
GNAT2	1	0	0	1	0	0	3	0	1	0	1	0	2	0	1	0	0	0	2	1	1	0	0	0	0	1	1	3	1	0	0	0	4
AMPD2	747	516	596	541	525	471	592	549	583	472	538	475	776	470	459	603	476	520	840	769	781	271	286	235	247	256	235	1043	276	563	298	371	2297
GSTM4	233	149	135	83	79	88	132	153	117	100	160	147	58	44	44	125	80	102	203	213	187	102	72	83	37	41	30	377	110	169	46	76	512
GSTM2	14	16	23	5	6	6	13	10	10	9	16	9	5	2	2	12	11	12	13	10	7	4	3	7	4	2	3	78	10	30	5	1	43
GSTM1	108	70	102	104	95	131	92	74	76	75	59	86	109	121	103	1	0	0	2	0	0	0	1	0	1	0	1	158	50	62	25	43	235
GSTM5	2	0	0	0	0	3	1	0	0	1	0	1	0	0	0	0	0	0	0	0	0	0	0	0	0	0	0	0	0	0	0	0	0
GSTM3	470	289	449	505	523	590	333	317	257	404	559	530	748	433	434	782	640	502	263	219	222	255	193	147	41	24	29	984	231	445	162	161	1272
EPS8L3	2921	2225	2754	3300	3394	3763	2646	2296	2415	2028	2262	1750	3060	2035	2539	3056	2125	2410	2297	2151	2006	883	943	849	465	440	485	3332	794	1282	1336	1958	10828
CSF1	680	471	557	363	346	365	401	341	406	457	449	411	208	235	242	484	440	432	537	552	458	321	362	358	254	282	253	651	189	274	208	241	1530
AHCYL1	6720	4667	5905	4488	5041	5668	3866	3912	3746	5383	5760	4655	5506	4508	4458	5087	3899	3974	4642	4604	4150	2328	2603	1827	2803	2491	2812	6372	1747	2532	2369	3014	17563
FAM40A	1113	915	961	775	938	871	723	688	707	942	833	881	991	865	791	948	669	713	965	792	726	513	513	463	517	419	488	1047	251	518	505	587	3364
ALX3	0	0	0	0	0	0	0	0	0	0	0	0	0	1	0	0	0	0	0	0	0	0	0	0	0	0	0	0	0	0	0	0	0
UBL4B	0	0	0	0	0	0	0	0	0	0	0	0	0	0	1	0	0	0	0	0	0	0	0	0	0	0	0	0	0	0	0	0	0
SLC6A17	8	5	3	0	2	0	0	0	3	2	0	1	0	0	0	7	4	2	1	7	3	3	5	1	3	0	5	7	1	1	0	0	0
KCNC4	620	430	598	385	394	410	312	279	326	586	587	507	589	368	420	326	260	269	355	297	378	221	266	217	131	116	123	351	107	196	129	194	980
LOC440600	3	4	8	9	9	5	2	8	5	3	6	6	11	11	6	29	6	5	21	9	3	7	3	2	2	4	7	12	3	4	5	3	39
RBM15	270	177	256	230	297	221	195	156	131	212	170	163	232	159	167	222	138	167	178	181	136	96	116	101	84	84	77	208	66	88	110	118	749
SLC16A4	621	431	551	44	40	71	111	75	54	86	87	562	17	6	20	165	105	126	19	15	8	4	8	5	50	56	70	4045	1185	1470	16	17	99
HBXIP	2145	1677	1891	1432	1861	1810	1520	1305	1207	1910	1893	1755	1792	1466	1468	1781	1499	1082	1314	1252	1175	976	846	623	751	649	636	1707	471	773	823	958	5586
PROK1	0	0	0	0	0	0	0	1	0	1	0	0	0	0	0	0	0	0	0	0	0	0	0	0	0	0	0	0	0	0	0	0	0
CYMP	0	1	2	2	5	2	2	2	2	1	2	0	2	0	0	5	7	5	3	2	0	3	1	2	0	1	0	15	1	9	4	1	19
KCNA10	0	0	0	0	1	0	0	0	0	0	0	0	0	0	0	0	0	0	0	0	0	0	0	0	0	0	0	0	0	0	0	0	0
KCNA2	0	0	0	0	0	0	0	0	0	0	0	0	0	0	0	0	0	0	0	0	0	0	0	0	0	0	0	0	0	0	0	0	0
KCNA3	0	0	0	0	0	1	0	0	0	0	0	0	0	0	0	0	0	0	0	0	0	0	0	0	0	1	0	0	0	0	0	0	0
CD53	3	8	5	5	11	8	2	0	0	8	6	2	0	9	4	4	3	3	5	12	12	13	15	33	4	0	3	3	0	0	3	14	32
LRIF1	636	490	578	501	499	593	298	261	264	606	560	556	684	680	579	360	278	312	315	335	287	238	253	235	301	228	292	602	194	229	229	250	1381
DRAM2	1556	1094	1401	1362	1663	1806	1020	998	958	1301	1712	1172	1506	1229	1232	1337	1204	927	999	979	947	608	622	486	410	343	390	921	260	393	633	805	4544
CEPT1	1020	774	819	667	752	840	688	588	565	873	907	711	1088	905	836	821	542	510	680	655	619	377	388	310	355	300	301	839	211	354	440	476	3099
DENND2D	1080	856	994	865	1004	1078	895	759	793	778	952	668	1772	971	1110	1330	904	919	939	807	746	373	404	412	472	433	449	1279	348	598	514	609	3613
CHI3L2	0	0	0	0	0	1	0	1	0	1	0	0	3	0	0	0	0	0	0	1	0	1	1	0	0	1	0	0	1	0	0	0	0
RP11-165H20.1	0	0	0	0	0	0	1	0	0	0	0	0	0	0	0	0	0	0	2	1	0	0	0	0	0	0	0	0	0	0	0	0	0
CHIA	0	0	0	0	0	0	0	0	0	0	0	0	0	0	0	0	0	0	0	0	0	0	0	0	0	0	0	0	0	0	0	0	0
C1orf88	10	5	5	5	2	5	7	5	9	4	7	8	3	8	4	2	2	1	3	10	4	7	5	3	8	10	2	12	2	5	4	6	27
PGCP1	0	0	0	0	0	0	0	0	0	0	0	0	0	0	0	0	0	0	0	0	0	0	0	0	0	0	0	0	0	0	1	0	0
OVGP1	90	48	63	106	104	86	53	43	56	44	49	44	190	109	117	250	107	159	162	168	162	64	58	54	49	47	71	152	36	71	73	83	658
WDR77	1307	857	914	603	651	748	775	710	742	796	697	776	906	821	718	933	717	632	1136	1062	889	508	494	396	456	435	520	1289	301	507	443	548	3040
ATP5F1	3773	2779	2938	1822	2229	2184	2084	1950	1795	2851	2906	2522	2998	2510	2105	2651	1954	1584	2420	2070	1797	1295	1243	749	1298	1250	1439	2217	590	979	1419	1618	9284
C1orf162	7	0	3	8	3	5	5	4	9	10	8	5	5	8	10	8	0	3	2	8	2	1	1	0	3	3	3	3	4	4	2	5	23
ADORA3	0	0	0	0	0	0	0	0	0	0	0	0	0	0	0	0	0	0	0	1	0	0	0	0	0	0	0	1	0	0	1	0	0
LOC100129269	0	0	2	0	0	1	1	2	0	0	0	1	3	0	0	7	1	2	2	0	3	0	2	0	0	0	0	5	1	0	0	1	12
RAP1A	1770	1157	1366	1495	1651	1665	1226	1198	1144	1499	1367	1296	1981	1356	1415	2531	1586	1426	1508	1307	1243	649	681	502	822	613	871	1669	457	821	939	1066	6163
C1orf183	156	139	140	237	209	241	204	159	196	84	98	91	289	309	154	132	106	95	126	130	117	39	27	23	51	66	61	107	26	47	75	81	592
DDX20	501	338	279	338	380	398	263	237	254	315	252	329	316	308	258	305	237	219	436	424	314	173	199	186	250	202	214	330	87	155	155	217	1199
KCND3	10	7	11	7	2	7	7	6	6	12	4	4	24	28	13	23	17	16	4	3	12	0	4	2	0	0	0	0	0	1	26	30	102
CTTNBP2NL	2653	1913	2370	2310	2461	2843	1733	1775	1575	2321	2252	2074	2473	2431	2524	1891	1364	1529	2129	2069	1855	962	1040	859	1242	1017	1205	1927	553	750	1133	1424	7789
WNT2B	29	20	32	24	22	41	31	28	18	47	30	45	45	26	38	35	11	25	36	23	25	15	18	11	27	15	10	24	17	10	18	21	152
ST7L	285	203	194	191	186	242	158	158	151	220	171	178	303	258	265	329	196	202	145	117	92	101	111	94	149	124	120	247	80	108	102	134	757
CAPZA1	9243	6783	7756	5429	6478	6978	5349	5103	4571	7781	7120	6428	6679	6119	5484	6485	5201	4410	5499	5492	4579	3265	3392	2839	3541	2938	3682	7232	2080	2926	3648	4534	24275
MOV10	1891	1392	1495	1148	1268	1441	1013	869	889	1115	1317	954	1118	1324	1105	1288	926	992	1105	1152	1055	569	705	1320	346	397	377	1178	345	482	605	764	4461
RHOC	14812	11016	13533	10617	14199	14385	8448	7407	7141	14356	12220	13056	9065	6852	6474	10996	10659	7496	9762	9030	7617	6585	7960	6281	2897	2945	3136	13291	3759	4899	5619	6769	35539
PPM1J	52	33	41	31	55	92	19	21	20	31	44	40	37	29	25	22	30	22	47	59	48	25	21	47	11	19	21	139	36	43	20	24	147
FAM19A3	0	0	0	2	0	0	0	0	0	0	0	0	0	0	0	1	0	0	0	1	0	0	1	0	0	0	0	1	0	0	0	0	2
SLC16A1	1062	881	1191	479	752	886	532	468	451	1305	1141	1176	346	407	270	226	240	179	363	412	259	372	415	462	180	125	156	713	228	225	252	270	1342
AKR7A2P1	0	0	1	0	4	0	2	1	1	1	2	2	0	1	2	2	3	0	1	0	1	0	0	0	0	0	0	6	2	2	1	2	6
LRIG2	232	242	264	240	232	309	153	152	128	213	150	149	249	256	234	116	96	135	167	205	139	76	111	99	96	89	89	162	49	67	116	119	810
MAGI3	894	790	849	896	813	1042	709	632	600	948	807	764	1060	808	879	805	550	624	595	482	467	290	281	225	203	178	216	687	190	297	413	502	3231
PHTF1	553	334	344	363	342	425	301	271	272	347	413	323	649	410	420	392	287	297	311	286	253	130	142	137	211	159	208	324	90	130	180	211	1408
RSBN1	469	375	480	631	689	701	468	477	380	471	518	474	765	620	631	582	324	385	482	415	366	186	238	166	312	227	278	352	90	154	262	313	1897
PTPN22	38	40	49	75	34	45	31	26	27	41	52	49	75	61	64	28	16	22	20	25	14	24	21	12	11	19	24	85	37	40	16	16	164
BCL2L15	1354	1117	1226	1432	1424	1640	962	946	788	877	1158	938	1404	1279	1644	1468	946	1030	1052	1047	886	421	401	389	503	489	530	2327	664	852	741	974	5270
AP4B1	320	246	265	299	342	362	320	339	266	277	322	231	357	435	368	268	228	193	294	307	224	192	190	150	181	155	166	265	95	132	179	199	1193
DCLRE1B	128	101	140	115	142	177	103	83	93	104	106	119	118	122	87	70	70	50	96	75	96	48	57	49	62	54	60	108	33	66	48	79	336
HIPK1	1908	1434	1745	2169	2192	2677	1927	1779	1609	1808	1593	1502	2649	2213	2256	1893	1297	1545	1902	1672	1556	647	792	638	972	797	909	1911	540	860	881	1145	6894
OLFML3	4	3	10	7	10	11	8	2	4	10	4	1	7	4	4	9	9	7	6	2	2	3	2	3	0	2	2	6	1	2	2	3	16
SYT6	0	0	0	0	0	0	0	0	0	0	0	0	0	0	0	0	0	0	0	0	0	0	0	0	0	0	0	0	0	0	0	0	0
TRIM33	1503	1079	1210	1595	1591	1885	1131	986	996	1239	1162	1108	1651	1530	1521	1606	978	1304	1501	1343	1086	670	679	630	888	750	913	1690	448	744	709	938	5854
BCAS2	922	629	620	603	742	816	480	440	458	687	582	589	706	644	646	799	639	509	607	485	479	326	327	292	376	336	351	619	175	260	330	409	2330
DENND2C	180	125	115	172	175	217	67	49	53	110	123	91	154	125	99	343	198	217	216	181	156	123	136	105	95	78	94	186	44	76	81	115	607
AMPD1	0	0	0	1	0	0	0	0	0	0	0	0	0	2	0	0	0	0	0	0	0	0	2	0	0	0	0	0	0	0	0	0	2
NRAS	2947	2213	2479	2225	2410	2777	1842	1759	1702	2255	1961	1897	1745	1709	1622	2364	1640	1469	1853	1693	1403	950	995	710	930	826	923	2032	562	778	1097	1273	7578
CSDE1	20263	14236	17876	14923	16226	19114	12691	12513	11125	19008	19229	16951	17248	15855	14899	14971	11543	11409	15641	14797	12992	8465	8778	6408	9267	7991	9727	15377	4097	6330	8348	10260	58423
SIKE1	907	649	780	643	674	838	528	530	413	769	782	653	777	859	810	688	454	483	640	538	477	306	316	280	453	314	458	662	219	287	339	415	2331
TSPAN2	203	100	167	192	298	311	115	116	120	129	249	177	64	208	142	141	187	107	111	106	109	73	76	108	24	29	19	34	5	10	121	129	759
NGF	0	0	0	0	0	0	0	0	0	0	0	0	0	0	0	0	0	0	0	0	1	0	0	0	0	0	0	0	0	0	0	0	0
VANGL1	920	656	725	646	694	833	600	647	613	658	659	621	759	743	596	511	522	503	733	696	608	421	525	455	393	410	422	836	240	334	342	432	2499
CASQ2	0	0	0	0	0	0	0	0	0	0	0	0	0	0	0	0	1	0	0	0	0	0	0	0	0	1	0	0	0	0	0	0	0
NHLH2	0	0	0	0	2	0	0	0	0	0	0	0	0	0	0	0	0	0	0	0	0	0	0	0	0	0	0	0	0	0	0	0	1
SLC22A15	85	79	61	46	55	57	77	75	82	48	74	90	114	107	72	76	69	65	142	137	100	50	47	44	116	72	76	139	26	38	49	74	324
MAB21L3	9	6	4	21	18	30	11	11	12	4	1	2	42	47	30	27	15	13	11	16	11	19	11	8	3	3	7	27	2	15	21	20	117
ATP1A1	24273	17495	20175	23909	24411	27249	20392	19214	20990	15705	15484	14140	53223	32063	32377	23370	14402	18431	20527	17514	18484	8190	9037	7495	11320	10178	10390	24439	6200	14301	12619	15647	96802
ATP1A1OS	9	4	1	4	8	5	9	1	5	4	4	6	19	5	41	13	5	6	1	0	6	3	3	3	4	1	1	8	1	2	2	4	14
CD58	714	512	556	666	749	797	480	442	405	641	545	465	1016	596	632	912	623	553	525	451	361	315	317	340	378	333	385	603	172	342	361	504	2908
IGSF3	1006	784	877	1141	1141	1187	904	920	898	758	802	664	1345	846	1130	1779	1078	1337	1334	1023	1105	543	520	388	252	269	321	1278	325	501	695	857	5028
CD2	0	1	0	0	1	0	0	0	0	0	0	0	3	1	0	0	0	0	0	2	0	0	0	1	0	0	1	1	0	0	0	0	2
PTGFRN	2414	1927	2338	2564	2605	3063	2265	1945	2165	1771	2260	1488	3148	2786	2802	2073	1557	1909	1495	1441	1617	1057	998	846	799	749	779	2274	616	902	1420	1697	10086
CD101	6	5	6	8	14	9	1	2	6	4	4	3	10	2	1	7	4	7	9	7	2	2	1	6	3	2	2	10	2	5	10	1	12
TTF2	482	376	369	349	337	379	338	294	340	431	389	350	366	442	326	313	172	212	323	305	211	200	252	233	174	135	170	313	94	149	185	215	1361
MIR942	0	1	0	0	0	0	0	0	0	0	0	0	0	0	0	0	0	0	0	0	0	0	0	0	0	0	0	0	0	0	0	0	0
TRIM45	98	100	116	81	103	82	60	64	73	111	99	96	83	73	66	70	45	64	57	55	59	65	74	22	31	45	51	117	30	29	58	53	408
VTCN1	343	201	214	508	349	534	199	283	207	91	205	208	245	382	407	1045	678	746	1311	1276	1234	277	257	189	114	112	141	544	183	174	502	532	3360
MAN1A2	1116	934	1146	1297	1352	1699	957	957	960	1039	857	831	1285	1266	1241	1356	888	1141	1163	1150	993	527	519	343	683	551	680	1166	279	511	730	866	5537
FAM46C	15	15	27	15	21	15	11	9	6	20	14	11	30	17	26	27	11	23	20	15	26	10	4	24	14	10	6	31	7	18	11	11	59
GDAP2	537	448	440	446	423	511	365	361	353	435	428	371	573	496	521	464	333	346	420	384	346	158	181	156	292	205	280	455	144	201	226	297	1760
WDR3	727	613	578	431	501	523	498	488	459	498	502	504	422	555	430	457	356	313	611	612	521	265	301	204	367	333	410	610	161	239	269	313	1668
SPAG17	3	1	5	0	0	0	4	0	3	0	0	0	0	1	3	4	1	2	0	0	0	0	3	0	0	1	0	3	1	0	0	0	0
TBX15	24	9	12	21	7	8	8	6	1	19	20	14	11	1	5	12	12	18	1	6	2	3	10	10	3	2	2	7	1	2	4	11	39
WARS2	251	215	211	134	142	189	218	188	163	267	186	240	130	155	127	243	186	156	183	174	173	76	106	59	113	107	143	248	77	107	146	160	1072
HAO2	1	0	1	2	0	1	1	0	0	1	0	1	1	0	0	0	0	0	1	2	0	0	0	0	2	0	0	2	0	0	2	0	2
HSD3B2	0	0	0	0	0	0	0	0	0	0	0	0	0	0	0	0	0	0	0	0	0	0	0	0	0	0	0	0	0	0	0	0	0
HSD3B1	25	25	9	3	3	2	5	4	4	28	5	13	2	0	4	22	10	13	7	8	6	6	6	8	1	0	3	4	1	0	1	0	15
HSD3BP4	0	0	0	0	0	0	0	0	0	0	0	0	0	0	1	0	0	0	0	0	0	0	0	0	0	0	0	0	0	0	0	0	0
LOC644242	0	1	0	0	0	0	0	0	0	0	0	0	0	2	0	0	0	0	0	2	0	0	0	0	0	0	0	0	0	0	0	0	0
ZNF697	69	65	64	82	87	117	59	38	53	45	49	60	76	59	94	89	57	39	52	61	77	30	36	25	33	36	35	72	18	21	26	49	277
PHGDH	25	11	28	95	118	222	20	11	32	61	5	14	9	24	27	10	14	8	18	17	6	7	20	17	3	9	7	4	1	1	21	13	66
HMGCS2	36	17	10	189	165	102	59	61	75	12	5	4	885	47	218	1320	443	575	622	191	194	10	18	6	36	17	47	328	39	410	87	126	1274
REG4	1672	1135	731	3255	3239	2373	1694	1467	1775	217	72	136	6574	954	2374	27701	17733	15745	17019	7458	7717	341	364	366	227	376	865	2924	642	1464	3609	4719	27364
NBPF7	0	0	0	0	2	0	2	0	0	0	0	0	0	0	0	0	1	2	0	0	1	0	0	0	0	0	1	0	1	1	0	0	0
ADAM30	0	0	0	0	0	0	0	0	0	0	0	0	0	0	0	1	0	0	0	0	0	0	0	0	0	0	0	0	0	0	0	0	0
NOTCH2	5564	4117	5338	5185	5194	6152	4456	4277	4091	4309	4050	4463	4362	5448	4850	4228	3427	4158	5711	6125	5655	3183	3512	2846	2195	2156	2269	7841	2049	2972	2803	3327	18753
FAM72B	15	9	7	3	1	5	7	5	5	6	8	3	2	1	2	1	2	2	5	5	1	4	3	3	2	0	3	2	1	2	1	1	9
HIST2H2BA	13	3	5	0	3	0	0	1	0	1	0	1	1	1	3	8	0	2	0	0	0	0	1	0	1	2	0	1	0	3	0	0	0
FCGR1B	0	0	0	0	0	0	0	0	0	0	0	0	0	0	0	0	0	0	0	0	0	0	0	0	0	0	0	0	0	0	0	0	0
EMBP1	19	6	15	14	23	47	19	18	9	14	18	12	52	27	16	23	19	21	16	15	19	2	4	7	10	3	3	17	4	13	3	10	57
LOC100130000	0	0	0	0	0	0	0	0	0	0	0	0	0	1	0	0	0	0	0	0	1	1	0	0	0	0	0	0	0	0	2	0	2
FLJ39739	10	3	7	8	7	0	4	10	6	3	6	4	6	12	5	7	5	5	4	4	13	4	3	2	3	4	8	3	1	6	0	2	14
LOC100286793	17	6	10	9	9	2	6	11	9	4	7	10	8	12	5	8	8	9	10	4	14	8	5	4	4	4	8	4	1	9	0	6	20
PPIAL4G	0	0	0	0	0	0	0	0	0	0	0	0	0	0	0	1	0	0	0	0	0	0	0	0	0	0	0	1	0	0	0	0	0
FAM72D	4	1	4	1	0	0	3	3	5	1	0	1	0	0	0	0	3	0	0	1	1	0	0	1	0	0	0	0	0	1	0	0	1
SRGAP2P2	76	67	56	38	40	70	47	42	45	46	74	55	44	58	45	30	43	24	59	40	28	24	29	40	32	17	28	43	9	23	22	28	163
LOC728855	4	1	1	4	1	1	0	1	3	0	1	1	1	0	0	4	5	1	0	1	2	0	0	0	0	0	0	1	0	0	0	1	3
LOC728875	4	0	0	0	0	0	0	0	1	0	0	0	1	0	0	0	3	0	0	1	1	0	0	0	0	0	0	0	0	0	0	1	1
PFN1P2	0	1	0	1	0	0	1	0	1	0	0	0	0	0	0	0	0	1	1	1	2	0	0	0	1	0	0	0	0	0	0	0	0
NBPF9	260	166	199	135	164	170	168	142	135	154	152	196	208	172	150	178	102	138	159	128	137	99	92	60	105	100	70	277	75	109	90	129	671
LOC653513	2	0	0	0	2	0	1	0	0	4	3	1	2	1	1	2	1	4	2	3	3	0	1	0	0	2	1	3	0	5	0	0	3
PDE4DIP	812	489	615	1012	986	965	492	503	560	499	562	479	1225	943	924	651	463	486	525	512	464	241	260	251	349	324	351	568	130	233	356	478	2811
SEC22B	2323	1572	1855	1584	1817	1931	1367	1269	1206	1659	1795	1457	2057	1818	1701	1708	1350	1275	1504	1444	1260	803	811	720	789	722	874	1813	517	809	1005	1291	6869
NOTCH2NL	681	554	685	915	1056	1288	480	465	429	584	504	542	744	873	775	545	459	427	476	483	450	350	405	335	176	222	243	806	227	349	307	357	2016
NBPF10	603	542	588	397	419	565	514	447	446	524	386	460	441	472	458	414	320	375	397	447	350	229	274	209	204	185	190	616	160	266	281	288	1989
HFE2	1	2	1	0	1	2	1	0	1	0	3	0	0	0	1	2	2	1	2	0	1	1	0	0	2	0	0	1	0	0	0	0	3
TXNIP	45923	36111	48185	26557	33247	34847	26761	23900	21407	57459	51756	47891	29255	34870	25723	22556	18189	16300	17883	17906	15406	16799	19794	18910	11124	9667	11472	32966	9813	12593	15521	19248	110775
POLR3GL	518	382	460	452	590	551	416	330	317	473	533	412	493	496	496	603	398	359	383	315	315	266	321	213	228	192	282	561	172	243	259	313	1804
ANKRD34A	99	76	63	27	19	27	35	30	29	57	104	55	81	49	43	27	41	41	95	72	91	87	119	76	49	40	43	160	43	89	49	76	346
LIX1L	199	165	190	105	131	135	182	155	144	215	197	222	210	197	160	119	124	91	166	172	151	120	130	101	87	79	82	265	41	95	61	72	418
RBM8A	1483	1066	1167	778	979	1017	818	787	743	1207	1098	1064	1036	980	877	931	720	601	974	882	715	542	533	451	605	550	575	1017	310	420	433	547	3255
GNRHR2	16	7	15	10	11	18	10	7	12	13	20	10	23	14	25	11	17	18	4	4	7	6	7	7	21	13	8	13	4	8	7	7	33
PEX11B	1313	1085	1131	844	1039	1087	844	741	747	1130	1000	1008	1298	1120	1003	1081	805	682	976	857	804	514	597	451	568	490	554	1426	425	595	563	674	3767
ITGA10	120	67	89	42	46	29	55	32	53	133	45	101	65	41	37	123	65	58	75	35	29	48	72	43	37	14	22	130	41	73	34	26	164
ANKRD35	15	18	14	14	33	34	18	28	30	11	17	5	95	61	73	32	10	23	40	48	48	17	31	22	16	22	14	56	12	30	5	8	68
PIAS3	1167	868	1076	943	1027	1198	923	895	868	958	786	825	1627	1300	1211	720	572	639	1080	971	981	494	625	546	693	601	644	1337	309	633	456	541	3629
NUDT17	79	85	93	46	63	55	25	33	36	89	108	80	55	60	32	27	36	27	44	35	31	19	26	26	15	11	15	38	12	13	24	41	172
POLR3C	483	357	401	349	370	462	328	321	303	384	277	384	387	337	301	408	334	287	347	344	268	141	144	125	170	154	154	296	113	141	188	244	1403
RNF115	284	266	267	286	250	317	234	273	259	255	238	273	322	237	294	404	305	266	259	272	200	104	105	86	132	129	127	260	74	119	145	204	1222
CD160	0	0	0	1	0	0	0	0	0	0	0	0	0	0	0	0	0	0	0	0	0	0	0	0	0	0	0	1	0	0	0	0	0
PDZK1	190	120	93	137	105	107	149	150	137	34	34	34	312	105	193	393	175	185	189	129	126	21	21	20	53	48	75	1052	246	497	45	73	647
GPR89A	65	34	30	44	49	51	37	30	29	32	40	40	48	44	34	66	34	45	52	35	49	33	23	12	27	17	30	41	12	14	25	35	180
GPR89C	1	0	0	1	0	0	2	0	0	1	1	2	0	0	3	2	0	1	0	1	1	0	1	0	0	1	0	0	0	0	0	0	1
PDZK1P1	0	0	0	1	2	4	0	0	0	0	0	0	5	0	0	0	0	0	1	0	0	0	0	0	0	0	0	0	0	0	0	0	0
NBPF11	3	0	0	1	2	2	4	2	2	4	2	0	1	5	0	4	1	2	3	2	2	3	2	2	0	0	1	2	0	0	1	0	9
NBPF24	3	0	0	1	2	2	4	2	2	4	2	0	1	5	0	4	1	2	3	2	2	3	2	2	0	0	0	2	0	0	1	0	5
LOC728989	2	1	1	5	4	0	0	1	2	1	3	1	3	3	6	3	0	2	1	2	4	3	2	1	3	3	1	2	0	0	0	3	16
PRKAB2	1854	1263	1537	1560	1500	1649	1211	1039	986	1711	1270	1431	1712	1148	1187	2453	1387	1519	1775	1230	1098	729	821	638	469	370	527	1702	395	646	831	1042	6522
PDIA3P	99	66	80	110	97	120	72	54	76	70	63	77	116	97	124	135	57	104	82	49	48	17	27	15	33	32	34	76	20	41	46	61	416
FMO5	1429	955	1185	1489	1605	1718	829	812	829	1665	677	894	1621	797	1240	3256	1678	2096	1612	907	724	418	388	197	232	195	388	837	199	412	899	1236	8639
CHD1L	1910	1481	1517	1297	1418	1443	1235	1104	1112	1409	1174	1206	1553	1067	1017	1904	1128	1133	1364	997	840	700	745	618	596	502	601	1408	421	584	859	1023	6702
BCL9	573	492	533	447	437	600	386	393	410	556	457	470	491	477	481	447	334	423	472	409	414	166	184	177	236	215	210	457	111	175	231	315	1670
ACP6	679	462	636	468	538	643	432	304	401	516	698	421	1042	652	572	517	375	379	420	426	378	164	188	121	267	297	309	1033	308	489	268	351	2220
GJA5	1	0	1	1	2	1	2	2	4	0	0	0	1	1	1	0	0	3	0	2	0	0	1	0	0	0	2	0	0	0	1	1	3
GJA8	0	1	0	0	0	0	0	0	0	0	0	0	0	0	0	0	0	0	0	0	0	0	0	0	0	0	0	0	0	0	0	0	0
GPR89B	10	7	2	3	5	9	17	9	11	4	5	5	13	2	7	8	7	6	3	1	3	5	1	5	1	4	4	15	10	8	6	10	51
NBPF14	185	152	127	64	67	73	40	31	44	118	125	151	68	66	60	60	59	72	39	42	33	34	59	38	62	70	78	138	50	54	18	22	147
PPIAL4D	2	2	0	2	0	0	1	1	2	0	4	1	1	3	1	1	0	2	3	0	1	0	1	1	1	2	0	4	0	0	1	0	2
PPIAL4F	2	2	0	2	0	0	1	1	2	0	4	1	1	3	1	1	0	2	3	0	1	0	1	1	1	2	0	4	0	0	1	0	2
NBPF15	260	184	191	138	176	199	216	183	235	183	171	162	266	186	187	232	161	161	153	132	98	144	204	127	122	100	79	263	68	118	135	148	997
NBPF16	146	104	94	80	97	108	130	96	133	93	91	93	140	86	101	151	89	83	77	66	49	77	97	60	77	57	51	155	37	67	77	87	626
PPIAL4E	0	0	0	0	0	3	0	0	0	0	0	0	0	0	1	1	0	0	0	0	0	0	0	0	0	0	3	1	0	0	0	0	0
LOC645166	22	13	10	4	9	7	22	15	10	8	9	9	12	9	6	14	16	12	2	2	5	1	0	1	2	0	0	15	4	4	0	2	3
LOC388692	271	220	267	133	136	140	119	123	124	225	223	213	193	279	220	125	102	139	80	97	100	118	102	187	92	104	90	198	85	76	64	70	584
FCGR1C	0	0	0	0	0	0	0	0	0	0	0	0	0	0	0	0	0	0	0	0	0	0	0	0	0	0	0	0	0	0	0	0	0
HIST2H2BF	15	11	5	1	1	2	2	6	2	4	3	6	3	3	3	4	2	5	3	6	9	2	2	3	4	2	4	8	4	4	6	4	13
FCGR1A	0	0	0	0	0	0	0	0	0	0	0	0	0	0	0	0	0	0	1	0	1	0	0	0	0	0	1	0	0	0	0	0	0
HIST2H3D	4	3	0	1	1	1	0	0	3	3	0	0	2	0	1	0	0	2	0	2	1	0	2	1	0	1	1	1	1	0	0	0	2
HIST2H2AA4	0	0	0	0	0	0	0	0	0	0	0	0	0	0	0	1	1	0	0	0	0	0	0	0	0	0	0	0	0	0	0	0	0
HIST2H2AA3	0	0	0	0	0	0	0	0	0	0	0	0	0	0	0	1	1	0	0	0	0	0	0	0	0	0	0	0	0	0	0	0	0
HIST2H2BC	9	6	5	3	0	5	7	1	3	4	6	4	2	4	2	6	7	2	12	6	12	8	10	2	1	4	1	8	0	2	1	3	9
HIST2H2BE	893	583	460	429	475	425	274	306	282	550	508	466	630	426	541	560	358	371	864	787	696	386	447	506	404	434	365	846	234	424	324	427	2031
HIST2H2AC	4	4	0	1	0	6	1	4	6	5	0	0	1	1	2	3	1	2	0	0	2	0	0	3	1	0	0	5	0	2	2	2	3
HIST2H2AB	0	0	0	0	0	0	1	0	1	0	0	0	0	0	0	0	1	0	0	0	0	3	0	1	0	1	0	4	0	0	0	2	4
BOLA1	194	137	168	144	145	171	144	105	132	183	239	167	204	188	186	136	102	74	124	87	105	78	83	71	64	55	65	161	48	48	69	89	538
SV2A	0	0	2	1	7	6	7	4	1	0	2	1	1	2	2	0	1	0	0	0	0	0	0	0	0	2	0	0	1	0	0	0	8
SF3B4	1618	1282	1292	1002	1128	1232	957	873	891	1486	1164	1326	1112	1129	893	817	766	702	1099	946	952	587	679	611	536	474	523	989	296	395	544	657	3833
MTMR11	1354	851	1297	1716	1794	1906	1282	1239	1166	1210	1296	1115	2209	1358	1813	1562	951	1100	992	972	832	442	507	473	403	346	423	1641	431	690	786	1042	6178
OTUD7B	1080	872	959	1207	1197	1405	788	747	771	1041	920	834	1240	807	1004	1365	846	991	1151	872	788	472	425	396	473	418	498	1130	288	500	568	768	4950
VPS45	942	820	856	739	760	941	617	549	581	763	837	624	1029	909	901	824	581	556	624	648	540	375	433	299	422	358	457	618	198	269	452	479	3031
PLEKHO1	53	30	42	47	96	102	38	46	37	40	59	35	49	34	28	81	47	28	34	32	24	34	52	25	10	13	7	21	5	7	29	42	202
ANP32E	1029	817	968	808	889	1133	853	873	665	975	806	843	772	875	805	539	463	456	475	501	432	368	314	287	397	336	401	569	166	186	312	352	2125
CA14	27	31	21	52	48	38	15	18	6	46	60	48	18	13	21	20	15	13	6	5	2	13	22	12	19	9	22	87	22	27	18	19	86
APH1A	5334	4018	4939	4807	5849	6417	3573	3403	3315	4875	4895	4152	5408	3982	4295	4564	3990	3570	3942	3420	3486	2054	2423	1978	1644	1566	1500	4823	1356	2028	2309	2877	16293
C1orf54	42	35	64	22	30	23	14	19	18	48	51	33	26	25	38	27	18	32	18	30	14	19	12	12	6	8	18	28	5	15	21	20	125
C1orf51	77	55	71	24	26	35	33	24	20	96	85	64	39	25	38	35	31	38	6	14	8	25	33	24	6	12	13	17	6	5	18	21	109
MRPS21	1472	1021	1080	739	898	939	840	714	672	919	1005	953	1117	847	789	958	833	663	912	792	731	604	508	443	550	503	552	1202	309	459	527	607	3412
PRPF3	931	737	785	597	667	723	567	526	501	744	624	667	705	704	666	586	422	428	488	516	456	299	343	323	341	311	295	564	142	224	329	392	2256
RPRD2	1211	966	1247	1099	1051	1313	1010	946	884	1206	1081	1094	1154	1153	1099	901	674	726	936	910	816	394	485	390	573	427	483	902	263	372	540	702	4157
TARS2	610	466	561	386	479	470	423	389	413	448	550	464	444	493	377	316	270	246	370	386	304	178	216	217	183	184	164	355	120	140	187	272	1339
ECM1	4477	3839	5793	1488	1845	2216	1756	1148	1151	6383	3983	3574	1299	2133	1378	555	628	586	429	749	481	965	1430	1387	447	483	415	4061	1252	1151	515	699	2876
ADAMTSL4	1595	1194	1706	224	312	403	221	177	165	1465	1680	1514	114	300	150	86	123	114	317	332	221	317	512	394	82	78	79	519	162	136	84	118	586
MIR4257	1	3	1	0	0	1	2	0	0	1	2	2	0	0	0	0	0	0	1	0	0	0	1	1	0	0	0	0	1	0	0	0	0
MCL1	13048	9468	12534	10805	11146	12784	7849	7384	7167	13108	12339	10991	10606	10180	9897	9486	7407	7207	8048	7699	7150	5091	6079	5688	4624	3815	4700	9366	2684	3730	5543	7115	38020
ENSA	2081	1488	1675	1423	1675	1761	1662	1537	1593	1765	1547	1522	2352	1433	1553	1817	1386	1164	1425	1184	1167	826	688	582	877	824	823	1650	479	771	850	996	5802
GOLPH3L	1429	899	1150	974	1012	1058	926	893	759	1159	1068	1022	1661	1269	1404	1190	855	894	894	860	806	467	485	381	627	507	557	1011	300	498	613	756	4221
HORMAD1	1	0	0	1	0	0	5	0	0	3	0	0	0	0	2	0	0	2	2	0	0	0	0	2	1	0	0	1	0	1	1	0	3
CTSS	2716	2347	2387	3876	4249	4315	1957	1881	1781	2207	2118	1821	3805	2308	3579	8291	5452	5403	2398	2141	1975	1222	1107	1535	892	722	992	2351	697	1038	1690	2253	13587
CTSK	128	81	137	89	61	75	93	69	67	123	110	92	132	116	96	92	56	66	69	78	44	81	101	96	41	44	32	132	41	65	57	51	397
ARNT	1133	868	1170	863	999	1086	810	749	707	1238	1037	1032	1188	1028	992	875	596	616	695	590	567	420	499	376	391	270	359	908	251	361	421	577	3191
SETDB1	675	518	578	593	631	669	550	485	511	593	547	539	687	709	649	474	334	408	493	506	426	254	257	245	277	270	299	488	131	187	282	326	2025
CERS2	7524	5472	6670	6835	7362	7555	5534	5146	5299	5604	5217	5559	7442	4685	5527	9503	6604	6526	7917	6621	6151	3335	3605	2906	2717	2527	2843	9051	2473	4039	3534	4616	26374
ANXA9	76	47	56	100	87	92	69	68	81	18	44	24	104	36	90	285	146	157	179	118	147	20	14	8	41	18	25	66	10	41	36	42	255
FAM63A	2118	1489	1855	1053	1227	1288	1138	1034	1037	1777	1755	1382	1900	1694	1458	1370	1028	1122	1284	1095	1167	864	920	672	373	367	408	1560	432	700	715	856	5051
PRUNE	730	493	612	495	595	626	444	435	450	607	576	475	748	535	583	604	438	442	621	483	505	268	254	247	353	340	353	853	207	395	312	406	2312
BNIPL	6	4	3	9	6	2	6	9	5	8	4	3	8	9	15	12	1	3	9	6	6	3	4	10	5	4	2	16	3	4	4	0	28
C1orf56	45	30	45	47	46	48	53	41	50	30	60	38	76	59	62	50	48	40	44	40	40	15	20	22	21	17	22	51	15	22	22	24	216
CDC42SE1	6136	4354	5089	3857	4246	4798	3393	3156	3158	5600	4597	4865	4201	3594	3226	3362	2772	2671	2978	2884	2533	2147	2367	2048	1575	1412	1665	2758	837	1104	2321	2938	16381
MLLT11	245	151	186	107	131	128	77	104	59	234	121	218	95	125	53	92	102	82	89	122	59	64	63	48	22	27	30	76	28	33	66	64	536
GABPB2	107	99	104	83	78	111	87	86	100	95	104	84	90	138	129	83	59	71	86	77	63	39	33	35	56	51	48	73	27	19	37	51	300
SEMA6C	34	17	25	25	19	27	26	18	14	26	27	28	50	31	24	54	26	33	47	43	33	23	24	6	8	8	10	32	26	24	11	25	147
TNFAIP8L2	1	0	0	0	0	0	0	0	0	0	0	0	0	0	0	1	0	0	0	0	0	0	0	0	0	0	0	0	0	0	0	0	0
LYSMD1	189	133	153	145	147	195	154	104	98	152	208	129	157	134	173	117	101	82	117	93	63	69	57	56	65	58	48	129	43	56	64	68	388
SCNM1	484	374	398	274	355	419	272	210	223	422	341	361	351	211	202	320	301	238	277	290	237	174	242	194	142	123	153	330	104	119	180	225	1235
TMOD4	27	19	21	10	6	7	12	9	10	12	11	11	19	21	21	5	9	6	9	17	11	14	8	6	5	12	11	11	5	6	5	6	49
VPS72	1074	842	932	682	900	944	709	625	618	1024	863	884	857	635	652	791	648	510	716	652	601	422	451	335	331	308	343	698	219	257	377	515	2753
PIP5K1A	2113	1654	1770	1236	1261	1399	1152	1107	1016	1932	1544	1538	1325	1330	1073	1283	1052	952	1508	1467	1159	1069	1059	983	921	801	830	1630	464	699	746	1002	5565
PSMD4	1843	1374	1563	1043	1375	1484	1291	1127	1067	1499	1459	1425	1375	1131	1031	1542	1238	985	1346	1277	1131	814	792	638	603	607	543	1493	404	590	675	839	4726
ZNF687	1258	958	1257	1048	1096	1224	751	665	707	1107	1080	1007	1071	859	872	906	675	718	966	775	848	476	523	482	394	368	320	967	260	399	496	671	3700
PI4KB	2265	1681	1882	1798	1914	2117	1438	1316	1309	1875	1715	1546	2147	1640	1504	1885	1409	1367	1872	1553	1503	797	985	899	740	647	733	1926	547	714	986	1145	6604
RFX5	964	673	664	631	686	732	600	555	623	520	532	537	932	587	688	1011	705	679	913	845	838	364	339	470	486	455	507	970	317	431	442	543	3255
SELENBP1	1243	1080	1104	1384	1443	1355	905	737	678	1116	721	958	2089	790	1012	2539	1606	1636	1420	1067	1183	457	399	290	301	279	355	1845	448	1054	768	932	6342
PSMB4	3168	2371	2436	1849	2423	2546	1867	1778	1743	2345	2517	2341	2381	2059	1741	2309	2022	1556	2267	2044	1883	1183	1196	1080	1019	1103	1029	2135	557	884	1161	1293	7592
POGZ	1940	1420	1756	1410	1465	1754	1563	1300	1365	1669	1528	1404	1938	1755	1677	1107	720	898	1122	1030	953	558	743	508	688	605	679	1108	309	503	642	799	5315
CGN	10641	7615	7746	5544	5594	6036	5355	5446	5505	7230	6836	6544	5872	4692	5191	5239	3955	4346	6061	5914	4920	3296	3503	2823	2546	2587	2449	10148	2803	3818	2900	3910	21907
TUFT1	1777	1338	1371	1254	1257	1743	936	830	827	1299	1414	1205	1101	1187	1148	1222	1121	951	1057	1078	965	785	760	607	534	499	485	1335	409	525	666	838	4399
MIR554	0	0	1	0	0	0	0	0	0	0	1	0	0	0	0	0	0	0	0	0	0	0	0	0	1	0	0	0	0	0	0	0	3
SNX27	853	615	670	684	762	841	728	700	648	779	661	688	1064	838	910	763	473	559	710	631	611	322	351	249	406	364	419	1313	320	564	373	493	3021
CELF3	0	0	0	0	0	0	0	0	0	0	0	0	0	0	0	0	0	0	0	0	0	0	0	0	0	1	0	0	1	0	0	0	0
RIIAD1	0	0	0	1	0	0	0	0	0	0	0	0	0	0	1	0	0	0	0	0	0	0	0	0	0	0	0	0	0	0	0	0	0
MRPL9	761	647	615	455	556	654	551	450	497	649	638	645	512	545	409	607	518	374	545	509	439	305	343	250	273	301	318	529	150	205	277	346	2110
OAZ3	17	14	22	15	17	22	13	17	22	21	34	24	25	21	16	14	24	14	18	23	15	10	9	11	5	8	13	23	3	5	12	16	83
TDRKH	174	139	177	111	134	156	95	94	97	154	154	162	149	135	122	83	64	79	89	89	84	63	57	46	43	48	59	109	25	56	54	59	314
LINGO4	2	2	0	3	7	6	1	2	0	1	3	0	9	19	6	0	5	0	0	0	4	0	0	1	0	0	0	2	0	2	3	4	13
RORC	246	205	326	497	497	618	313	253	234	277	354	256	474	487	470	152	121	153	44	85	94	45	82	78	11	12	11	221	65	47	149	209	1140
C2CD4D	7	8	4	5	6	3	10	4	6	5	7	8	8	12	9	0	7	0	6	5	6	3	1	1	3	4	1	6	3	5	0	0	2
LOC100132111	52	51	31	5	11	8	12	12	12	17	52	9	4	10	7	7	2	2	1	1	0	1	0	0	10	5	8	7	6	1	0	2	1
THEM5	0	0	0	0	0	0	0	0	0	0	0	0	0	0	0	0	0	0	0	0	0	0	0	0	0	0	0	0	0	0	0	0	0
THEM4	244	158	131	120	169	198	165	154	121	149	140	149	139	165	121	187	186	113	165	197	177	85	88	64	103	100	123	409	121	169	87	113	557
S100A10	22086	15526	17372	9210	11244	11894	11454	9962	9294	17292	18186	17694	10640	10098	8764	12963	11120	8149	9537	8345	6937	9371	8052	7463	6290	5541	6938	18060	4931	6341	6880	7962	42863
S100A11	15643	11529	14558	8980	12075	12861	10050	8473	8072	14135	13981	13756	10055	9175	7476	9650	9481	6504	8047	8176	6860	6650	7133	6253	4694	4514	4437	11779	3297	4345	5706	6926	35255
TCHHL1	0	0	0	0	0	0	0	0	0	0	0	0	0	0	0	0	0	0	0	0	0	0	0	0	0	0	0	0	0	0	0	0	0
TCHH	1	0	2	1	0	0	5	2	1	0	0	2	0	2	2	1	0	4	3	2	2	2	2	5	2	1	0	2	0	1	3	1	6
RPTN	10	1	1	2	4	8	2	0	4	8	4	2	3	2	2	5	6	4	7	9	3	8	8	0	3	1	5	6	0	2	3	4	16
HRNR	0	0	0	0	0	0	1	0	0	0	0	0	0	0	0	0	0	0	0	0	0	0	0	0	0	0	0	0	0	0	0	2	0
FLG	121	114	143	86	117	128	32	27	18	65	120	52	251	163	308	160	55	135	264	495	547	197	175	136	8	1	2	25	6	6	401	489	2647
FLG2	0	1	0	0	0	0	0	0	0	0	0	1	0	0	9	4	1	1	2	2	0	0	0	0	0	0	0	0	0	0	7	7	24
CRNN	3	3	3	0	0	0	1	0	0	1	3	2	0	2	0	1	1	2	0	0	0	1	0	0	0	0	0	0	0	0	2	1	2
LCE5A	0	2	0	0	0	0	0	0	0	0	0	0	0	0	0	0	0	0	1	1	0	0	0	3	0	0	0	0	0	0	0	0	0
CRCT1	1501	1204	1237	657	753	717	288	257	183	1124	786	1336	208	178	185	1286	1231	784	446	308	318	658	589	450	41	44	47	294	65	67	202	235	1220
LCE3E	10	13	21	3	5	4	0	1	2	25	23	12	2	3	2	4	5	1	2	2	1	8	13	12	1	2	0	0	0	0	0	2	21
LCE3D	6	7	4	2	2	5	3	1	0	4	2	4	0	0	0	7	3	1	6	2	0	7	6	8	0	1	0	3	0	3	0	0	6
LCE3C	0	0	0	0	0	0	0	1	0	0	0	0	0	0	0	0	0	0	0	0	0	0	0	0	0	0	0	0	0	0	0	0	0
LCE3A	0	0	0	0	0	0	0	0	0	1	0	0	0	0	0	0	0	0	0	0	0	0	0	0	0	0	0	0	0	0	0	0	0
LCE2D	0	0	0	0	0	0	0	0	0	0	0	0	0	0	0	0	0	0	0	0	0	0	0	0	0	0	0	0	0	0	0	0	0
KPRP	244	164	218	37	42	26	8	4	13	212	122	145	13	4	14	19	19	15	9	8	9	31	45	36	38	24	21	0	0	0	14	30	147
LCE1F	0	1	0	0	0	0	0	1	2	0	0	0	0	0	0	1	1	0	0	0	0	0	0	0	0	0	0	0	0	0	0	0	0
LCE1E	25	11	16	8	15	11	3	1	3	7	1	3	0	2	2	12	8	7	13	7	1	4	6	0	3	0	0	0	0	0	1	3	26
LCE1D	2	8	3	0	0	0	0	0	0	6	1	1	0	0	0	0	1	0	0	0	0	0	1	0	0	0	0	0	0	0	0	1	1
LCE1C	0	0	2	0	0	0	2	0	0	1	2	1	0	0	0	4	1	1	3	0	1	6	6	0	0	0	0	0	0	0	1	0	10
LCE1B	0	0	0	0	0	0	0	0	0	0	0	0	0	0	0	0	0	0	2	0	0	0	0	0	0	0	0	0	0	0	0	0	0
LCE1A	2	0	0	0	0	0	1	0	0	2	1	2	0	0	0	0	0	0	0	0	0	0	1	0	0	0	0	0	0	0	0	0	0
SMCP	0	0	0	0	1	0	0	0	0	1	0	1	0	0	0	0	0	0	0	0	0	3	1	0	0	0	0	1	0	0	0	0	0
IVL	7	6	5	0	0	1	0	1	1	1	1	0	0	0	0	0	0	0	17	11	6	2	3	1	25	47	31	7	4	6	1	0	1
SPRR4	0	0	0	0	0	0	0	1	0	0	0	0	0	0	1	0	0	0	0	0	0	0	0	0	0	0	0	0	0	0	0	0	0
SPRR1A	22	12	8	172	249	232	6	4	1	13	19	8	288	313	288	5	8	5	188	164	180	7	9	4	57	94	63	561	123	220	88	129	490
SPRR3	8670	6571	7123	5956	9099	8361	2842	2723	2751	8379	8521	4705	9211	8743	7016	3818	4336	3328	2598	3114	2833	4778	5815	4167	2326	2344	2700	6856	1738	2886	5778	6819	28967
SPRR1B	3443	2929	4191	3066	4635	4538	1165	1105	1122	4607	7553	3086	3580	5728	3623	456	699	458	1915	2323	2349	1409	2007	1424	1702	1524	1716	3326	821	906	1774	2236	9318
SPRR2D	0	0	0	0	0	2	4	0	0	2	1	0	0	5	0	0	1	0	0	1	0	1	2	0	0	0	2	0	0	0	0	2	10
SPRR2A	19	22	9	4	6	10	12	15	6	24	28	13	1	4	3	14	33	9	1	1	5	19	36	16	2	1	4	2	1	1	17	16	79
SPRR2B	0	0	0	0	0	0	0	0	0	0	0	0	0	0	0	0	0	0	0	0	0	0	0	0	0	0	0	0	0	0	0	0	2
SPRR2E	0	0	1	0	0	0	0	0	0	0	0	0	0	0	0	1	0	0	0	0	0	0	0	0	0	0	0	0	0	0	0	0	0
PGLYRP3	0	2	0	0	0	0	0	0	0	0	0	0	0	0	0	0	0	0	0	0	0	0	0	0	0	0	0	0	0	0	0	0	0
PGLYRP4	0	0	1	0	0	0	1	0	0	0	0	0	0	0	0	2	1	1	0	0	0	0	1	0	0	0	0	0	0	0	0	0	0
S100A9	44	33	76	249	344	482	885	625	864	48	14	2	96	386	86	13	38	15	4	9	40	9	6	8	4	4	0	0	2	0	27	19	144
S100A12	0	0	0	0	0	0	0	0	0	0	0	0	0	0	0	0	2	0	0	0	0	0	0	0	0	0	0	0	0	0	0	0	0
S100A8	0	0	1	1	0	1	0	0	0	0	0	0	0	0	0	1	0	0	0	1	1	0	0	0	0	0	1	0	0	0	0	0	2
S100A7A	0	0	0	0	0	0	0	0	0	0	0	0	0	0	0	0	0	0	0	0	0	0	0	0	0	0	0	0	0	0	0	0	0
S100A7	0	0	1	0	0	0	0	2	2	1	0	0	0	0	2	0	0	0	0	0	1	0	0	0	0	0	0	0	0	0	0	0	0
S100A6	67998	43515	49376	34491	43076	43876	41227	34948	36507	57815	63660	60969	54560	38717	32718	60229	55722	36535	40443	32078	31452	34032	25401	23325	26762	24766	26803	75557	19647	29491	28648	32129	190099
S100A5	2	0	2	3	7	4	3	5	3	4	4	6	12	9	6	22	4	7	3	2	0	5	0	0	0	1	4	2	1	3	2	0	15
S100A4	422	216	313	568	738	656	385	333	352	404	465	344	2019	486	554	1635	870	582	783	423	458	440	341	278	678	466	469	1005	261	653	278	323	3155
S100A3	36	16	15	19	18	15	40	36	33	23	27	30	9	17	15	58	37	29	46	48	24	10	14	11	33	30	31	72	19	39	8	12	52
S100A2	535	390	453	176	257	190	213	189	171	902	468	958	223	154	122	250	295	146	136	111	82	200	171	206	65	62	72	341	88	93	154	147	781
S100A16	16078	12591	14174	7817	10359	9826	9392	8799	8646	14928	15114	12406	8981	8193	5714	8776	8340	5667	10427	9638	8427	5969	7715	5743	3110	3115	3357	10755	2919	3956	5563	6532	33200
S100A14	6296	5167	6493	6800	8633	8912	5853	5376	5374	5764	7365	4844	7686	5045	4246	5189	4220	3176	6238	5767	4946	1706	1910	1878	762	569	756	6341	1832	2170	3717	4597	25427
S100A13	1938	1344	1274	762	976	1025	784	677	711	1670	1671	1635	1031	830	744	1337	1212	791	717	799	704	1089	1080	769	713	661	697	1399	417	626	561	664	3673
S100A1	0	1	1	0	3	1	0	1	1	0	1	0	0	2	3	3	0	0	1	1	4	0	0	1	0	0	0	2	1	1	0	0	3
CHTOP	1600	1217	1294	1075	1283	1407	951	985	1000	1165	1145	1011	1255	870	939	1158	891	791	900	732	732	506	492	383	489	433	461	929	267	384	564	649	4062
SNAPIN	592	483	528	358	482	536	386	359	342	546	514	449	540	494	392	492	419	332	333	332	362	214	208	214	213	210	205	441	116	159	167	257	1379
ILF2	3523	2700	2910	2251	2726	2857	2466	2176	2129	2970	2624	2497	2760	2291	2141	2624	2117	1668	2437	2221	1971	1310	1320	1040	1455	1304	1439	2283	659	952	1222	1587	9184
NPR1	6	1	4	6	5	6	2	2	5	2	2	5	0	3	2	15	14	9	5	3	3	3	5	0	1	0	0	2	4	2	2	2	14
INTS3	2646	2179	2612	1827	1792	1944	1780	1644	1578	2200	2158	1899	2465	2239	2188	1584	1148	1376	1599	1665	1485	831	863	758	920	756	821	2016	592	805	912	1140	6418
SLC27A3	367	253	276	423	372	333	286	292	297	196	213	203	449	237	397	721	439	530	480	312	330	82	94	80	75	80	90	607	130	288	166	250	1606
GATAD2B	745	570	684	654	683	708	567	488	472	720	669	607	797	682	651	560	380	422	577	550	470	281	253	221	443	335	318	595	166	266	304	393	2305
DENND4B	619	549	632	525	629	642	529	458	546	577	554	507	604	560	574	406	327	302	474	391	350	192	224	205	149	182	136	527	122	205	212	330	1722
CRTC2	791	554	743	673	742	744	643	579	592	737	629	685	862	677	674	668	503	500	686	652	599	315	454	333	301	302	268	697	203	297	307	446	2623
SLC39A1	5040	3712	4543	3943	4552	4749	3731	3506	3678	4295	4556	3796	5075	3912	4021	3711	3097	2592	3698	3089	3405	1973	2073	1634	1867	1851	1700	4174	1131	1687	2113	2560	15106
CREB3L4	124	93	122	139	155	189	148	147	130	109	108	111	139	144	161	83	62	47	90	63	72	35	51	35	72	41	57	79	25	22	62	61	407
JTB	1838	1371	1444	1462	1754	1765	1355	1136	1166	1482	1515	1330	1886	1352	1417	1965	1581	1153	1712	1299	1435	818	839	529	799	747	734	1483	363	634	759	902	5492
RAB13	995	630	844	834	1022	1073	744	702	624	1011	797	889	1226	783	894	1250	963	717	771	702	596	423	407	280	470	439	392	1222	370	475	544	584	4112
RPS27	41	42	45	68	78	70	41	38	31	33	53	47	35	42	37	26	29	27	33	33	17	21	14	15	19	18	16	42	4	11	20	25	207
NUP210L	6	2	2	2	0	3	0	3	1	1	2	2	1	3	3	4	2	1	2	2	2	0	0	1	0	1	0	3	0	2	0	0	6
TPM3	11647	8424	9829	6889	8190	9109	7136	6824	6412	9343	8368	8212	7952	7127	6427	7590	6354	5369	8036	7672	6466	4519	4932	4026	3495	3456	3749	9544	2663	3664	4321	5283	29502
C1orf189	1	2	0	0	0	2	2	0	1	1	2	0	1	0	0	0	0	1	1	0	0	0	0	0	1	0	1	1	0	0	0	0	0
C1orf43	4219	3265	3380	3259	3554	3773	2839	2794	2646	3396	3534	3115	3835	3093	3142	3726	2803	2346	3369	2967	2756	1702	1688	1384	1752	1621	1759	3246	871	1461	1717	2087	12332
UBAP2L	2919	2341	2493	1899	1944	2093	2029	1985	1873	2541	2439	2323	2176	2338	2043	1567	1306	1350	2004	2145	1810	1091	1170	1019	1077	1043	1032	1841	493	692	983	1236	7135
HAX1	902	782	902	689	807	909	621	594	542	949	768	799	868	723	639	722	642	472	730	673	587	352	384	337	360	301	348	700	210	309	384	439	2355
AQP10	11	19	41	8	5	7	4	10	7	31	21	33	1	1	2	13	12	20	2	16	6	6	10	11	3	1	1	23	10	3	4	15	46
ATP8B2	32	47	33	10	18	11	40	41	15	39	24	57	2	3	8	16	25	20	17	22	12	5	4	6	10	7	4	45	16	11	12	16	52
IL6R	630	509	579	741	764	767	431	391	363	619	372	525	485	451	552	595	468	498	592	473	427	265	347	211	194	221	269	980	229	360	400	533	2754
SHE	3	2	4	4	1	6	5	2	10	8	3	2	0	0	0	10	5	7	2	1	2	8	1	1	1	1	2	1	0	1	1	1	17
TDRD10	0	0	0	0	0	1	0	1	2	1	0	0	0	0	2	0	0	0	1	0	0	0	1	0	0	0	0	0	0	0	0	1	0
UBE2Q1	2248	1706	1772	1684	1992	2023	1457	1412	1416	1826	1682	1696	2037	1526	1586	1970	1435	1360	1628	1603	1356	891	933	787	962	828	919	2162	621	923	869	1132	6896
CHRNB2	9	4	9	1	1	0	5	2	2	1	4	3	0	2	0	3	1	1	3	3	6	2	0	1	1	0	0	4	0	1	2	2	1
ADAR	7289	5899	5287	5030	5168	6245	4090	3694	3737	3796	4044	3552	5194	5474	5187	5168	4028	4184	4668	4792	4451	1940	2257	4997	2731	2619	2273	4868	1896	2123	2654	3168	17428
KCNN3	2	2	0	0	1	4	0	0	0	0	1	1	2	6	3	1	0	0	2	2	0	0	0	0	0	0	0	0	0	0	1	2	3
PMVK	683	510	548	389	490	489	369	398	457	562	576	571	648	372	429	484	403	345	417	325	299	215	186	177	173	207	154	624	158	230	240	270	1797
PBXIP1	4134	2678	3806	5240	5261	5504	2712	2776	2837	3638	3928	3451	6299	3043	4837	4492	2859	3334	4248	3404	3899	1774	1740	1343	1440	1506	1355	3279	872	1579	2070	2670	17380
PYGO2	1341	909	1133	1005	1058	1105	819	737	764	1115	1123	956	1227	1092	1035	975	655	669	899	832	791	451	506	488	494	452	418	885	235	408	445	577	3642
SHC1	16738	13484	16739	8641	9464	11063	8119	7471	7811	16731	14833	14702	9612	11313	7637	7202	6665	6433	6662	7290	6318	5861	7103	7298	2546	2827	2708	10500	3076	3842	4809	6035	31477
CKS1B	173	102	134	106	140	97	106	85	95	100	164	119	115	113	104	73	88	57	80	52	54	37	47	46	50	28	47	82	26	45	41	58	327
MIR4258	4	5	1	9	8	2	1	3	0	2	6	2	4	1	3	4	1	3	1	2	3	2	2	1	1	4	1	4	0	6	3	2	14
FLAD1	738	567	572	475	550	580	453	431	467	631	566	567	622	505	431	582	438	397	633	626	522	324	366	323	263	341	292	692	183	243	297	322	2004
LENEP	0	0	0	0	0	0	2	2	0	0	1	0	0	0	0	0	0	0	0	0	1	1	0	0	1	0	0	0	0	0	0	0	0
ZBTB7B	4461	3811	4631	3933	4441	4482	2257	2149	2316	5196	3867	3914	4470	2252	2683	3463	2468	2705	2325	1664	1673	1449	1916	1558	774	785	666	2548	691	1150	1687	2089	12198
DCST2	17	12	27	20	24	26	21	12	12	16	13	28	11	25	34	4	4	9	6	4	11	5	9	10	9	3	4	12	4	4	7	9	58
DCST1	2	4	1	1	0	1	4	2	5	1	7	2	6	5	2	3	0	3	0	3	5	1	5	2	0	0	0	3	1	4	0	2	20
ADAM15	13341	10499	12141	7303	7732	8269	10674	9212	9496	10601	12084	9393	8808	10440	6789	3886	4296	3533	7479	8292	8188	3939	5499	4401	2411	2818	2278	7855	2095	3087	4587	5582	27273
EFNA4	492	422	478	418	525	602	415	311	339	578	589	528	583	542	522	374	284	292	322	259	269	217	252	197	182	174	168	281	84	116	195	248	1448
EFNA3	1440	1254	1779	876	1160	1138	914	698	743	2213	2167	1480	993	1652	1028	443	492	408	347	381	431	531	754	584	205	227	212	403	91	130	414	547	2905
EFNA1	604	541	767	2694	2542	2705	1659	1325	1185	1546	1892	1295	2357	2563	2835	873	774	674	458	436	463	219	251	200	154	129	140	381	100	164	500	685	4043
SLC50A1	1653	1364	1647	1489	1723	2186	1034	820	842	1590	1699	1310	1942	1352	1165	1299	1062	872	744	716	684	507	521	567	402	353	399	1420	392	575	629	734	4346
DPM3	314	225	238	189	222	211	172	168	190	253	338	173	312	236	188	235	143	143	223	196	211	129	138	103	112	132	82	300	77	135	74	99	674
KRTCAP2	756	606	614	542	643	739	608	513	499	557	651	599	759	527	554	695	635	435	500	473	422	330	273	267	302	289	288	665	180	240	330	359	2257
TRIM46	6	3	10	2	1	0	2	4	1	5	2	7	0	4	3	0	3	1	7	2	1	2	2	2	1	1	2	6	0	1	0	1	9
MUC1	17054	11911	14562	10735	11428	12763	6426	5223	5097	8491	14655	10571	10820	11955	10285	4111	3928	4568	2339	3606	2808	7632	7909	7788	4196	3562	4340	14669	3629	6024	6715	8541	45424
MIR92B	0	0	0	0	1	0	0	3	0	0	0	0	0	0	0	0	0	0	0	0	0	0	0	0	0	0	0	0	0	0	0	0	0
THBS3	658	474	734	625	605	619	470	457	455	696	757	598	767	716	682	279	246	285	389	399	421	318	328	253	224	218	227	673	151	308	267	355	2009
MTX1	254	218	191	160	226	243	220	173	176	212	194	202	210	187	134	161	197	138	217	178	137	107	80	63	85	78	90	189	45	85	90	110	708
GBAP1	26	20	40	29	22	24	34	38	40	19	23	22	18	20	27	13	8	22	24	30	17	8	18	9	20	22	22	38	10	13	13	10	73
GBA	1293	896	995	1028	1204	1337	817	759	775	944	812	859	1206	1111	1019	1396	926	1088	1109	1107	991	591	644	492	434	420	434	1096	297	459	630	739	4341
FAM189B	1150	866	1035	637	702	757	568	512	496	1041	1112	903	759	733	577	534	420	354	628	500	506	414	627	485	223	249	184	1008	293	343	282	400	2119
SCAMP3	1273	1024	1043	954	1155	1149	856	768	791	1090	1022	920	1099	1158	952	985	717	721	1191	1081	994	539	641	502	501	485	487	1090	285	461	464	605	3292
CLK2	467	370	463	464	490	495	482	388	463	454	487	370	561	534	488	383	302	313	391	389	345	228	245	164	242	214	223	350	107	160	205	306	1710
HCN3	173	83	141	111	113	124	133	108	113	148	133	109	222	122	123	78	49	73	106	93	90	68	75	79	46	46	39	156	39	73	47	78	472
PKLR	6	1	3	5	3	2	5	6	10	0	4	0	13	0	6	22	3	8	3	3	2	0	2	2	0	0	1	6	1	2	9	10	57
FDPS	14840	10910	13979	6560	7576	7846	6962	6323	6315	10529	12705	10044	12904	8041	5992	4335	4295	3314	5789	5542	4489	5678	5553	3710	3350	2994	3075	6402	1618	2735	4065	5116	26144
RUSC1-AS1	7	15	13	3	8	11	15	8	9	11	11	8	13	8	20	7	8	7	5	5	2	9	2	7	3	4	1	15	0	3	4	7	33
RUSC1	936	654	701	782	919	886	695	659	646	801	639	661	939	730	648	759	695	574	919	697	655	475	628	524	289	371	313	1122	328	517	414	534	3055
ASH1L	2808	2175	2315	2172	2021	2538	1958	1812	1748	2370	2042	2076	2658	2552	2409	1497	1072	1460	1570	1647	1406	761	938	668	1234	890	1149	1620	459	707	941	1010	7061
MIR555	58	26	39	23	20	24	27	29	31	34	35	33	23	31	19	22	20	15	19	18	15	15	4	7	10	8	11	30	6	6	8	11	110
POU5F1P4	0	0	0	1	2	0	0	0	0	1	1	0	0	0	1	0	0	0	0	1	0	0	0	0	0	0	0	0	0	0	1	0	0
LOC645676	26	29	11	28	31	24	24	18	23	23	14	24	23	27	23	31	14	14	31	18	21	16	12	18	18	20	13	40	10	15	12	23	112
MSTO1	170	106	81	111	122	124	93	89	96	115	98	109	76	81	94	70	81	48	158	110	85	72	66	46	36	51	37	115	31	44	53	71	328
YY1AP1	1188	857	1083	1119	1111	1356	868	773	732	1010	904	916	1234	1034	1037	944	703	758	920	818	748	440	503	487	479	424	437	878	232	372	499	636	4017
DAP3	1729	1189	1432	970	1157	1275	1091	972	965	1291	1252	1122	1269	1017	946	1300	1062	781	1340	1289	1041	790	706	520	687	613	682	1310	391	519	655	851	4604
MSTO2P	20	22	24	14	26	33	18	21	13	20	15	27	32	17	18	16	7	14	29	11	24	10	11	5	16	10	6	15	9	0	6	12	53
GON4L	1078	855	936	846	855	992	772	719	722	958	808	823	1009	1055	915	706	478	596	790	750	606	432	511	469	528	418	483	819	212	323	406	555	3246
SYT11	2	2	2	4	2	5	1	0	2	5	4	12	3	2	0	0	3	1	5	8	6	0	0	1	3	4	3	3	1	1	3	5	18
RIT1	1109	824	1070	975	1128	1301	819	834	709	981	1004	904	1425	1062	1220	1076	746	755	684	732	567	414	428	355	538	386	428	1082	293	431	473	574	3253
KIAA0907	1055	766	875	755	731	766	562	555	552	923	946	762	1256	1026	1076	830	465	583	708	800	622	522	529	398	541	468	517	765	196	356	427	552	3350
SNORA42	1	0	1	2	0	0	1	1	0	0	3	4	1	2	1	0	0	1	1	3	0	1	0	0	0	1	0	1	0	0	0	1	3
SCARNA4	5	0	7	1	0	4	4	2	0	1	1	2	0	1	2	2	0	1	2	2	1	1	0	2	1	0	0	3	1	0	0	0	8
RXFP4	2	4	5	5	9	0	3	5	1	9	5	8	9	3	5	7	1	4	4	4	1	2	3	2	4	2	5	4	0	1	3	1	6
ARHGEF2	5471	4131	5448	3013	3015	3168	3123	3000	3122	5022	4620	4075	5087	4030	3534	2153	1627	1704	2787	2767	2362	1594	2161	1596	1072	1123	1092	4397	1101	1598	1767	2362	12738
SSR2	3508	2530	3060	3224	3778	4032	2817	2335	2574	3002	3052	2825	4290	3142	3062	3657	2863	2359	3082	3063	2835	1432	1640	1381	1537	1365	1510	3248	948	1439	1677	2071	12337
UBQLN4	955	757	816	589	663	670	656	610	667	801	709	754	987	694	600	569	458	415	725	622	608	320	413	280	420	410	353	826	243	371	306	383	2528
LAMTOR2	1100	731	779	671	859	889	713	570	670	796	865	812	868	734	653	951	861	607	766	623	649	470	446	309	352	341	348	850	231	401	404	436	2838
RAB25	4104	3068	3554	2603	3050	3250	2566	2422	2306	2900	3229	2786	3931	3013	2552	2762	2392	1894	2872	2631	2571	1568	1697	1186	1002	1010	938	2841	770	1150	1560	2046	10380
MEX3A	196	118	142	87	119	144	106	108	74	125	233	180	140	160	125	57	47	41	77	102	86	48	71	53	92	89	91	68	18	25	41	41	261
LMNA	10829	8232	9782	7616	8701	8685	8392	7884	8121	8007	8561	7369	9075	7124	6422	6760	5866	5189	9628	7657	8102	3538	4150	3199	3062	3561	2965	9917	2571	3799	3646	4635	24867
SEMA4A	111	64	128	123	98	114	204	174	222	52	106	26	106	88	154	22	25	14	26	29	35	14	12	9	19	10	9	41	8	8	32	46	232
SLC25A44	993	816	819	926	1026	1132	675	597	650	777	694	733	1078	894	832	938	604	666	981	823	773	401	427	345	471	430	449	946	268	454	483	544	3571
PMF1	676	505	594	529	705	757	550	509	512	625	603	573	643	507	467	745	532	472	572	497	434	273	330	208	292	240	258	442	143	192	288	322	1950
PMF1-BGLAP	503	372	393	340	473	498	406	344	355	434	394	396	470	347	327	523	356	305	370	336	285	193	215	133	204	169	198	327	93	132	206	230	1368
BGLAP	43	23	29	21	25	20	18	20	15	18	24	25	35	17	20	20	16	13	26	15	26	15	20	8	5	8	6	23	7	13	10	10	64
PAQR6	105	102	123	106	133	147	83	69	78	130	137	126	109	132	133	50	30	44	43	64	45	83	119	77	21	26	21	98	29	38	44	58	335
SMG5	4103	3100	3315	3413	3349	3554	2659	2550	2661	3539	3040	2910	4414	2940	3234	3492	2631	2650	4032	3245	3058	1642	1904	1509	1411	1379	1389	3748	1001	1569	1891	2367	13403
TMEM79	210	133	168	219	213	232	167	166	172	132	158	93	376	227	226	216	154	150	99	68	78	69	67	54	27	26	45	138	38	68	57	70	474
C1orf85	1122	770	921	939	1024	1057	871	724	748	802	761	700	1015	755	782	994	795	769	1029	934	912	449	559	430	330	340	308	916	268	370	481	646	3708
VHLL	0	0	0	1	0	2	0	0	1	0	0	0	0	0	0	0	0	0	0	0	0	0	0	1	0	0	0	0	0	1	0	0	0
CCT3	7739	5830	5824	3535	4042	4281	4531	4144	4007	5559	4821	5509	4437	3690	3177	4910	4204	3137	6250	5888	4644	3029	2986	2217	2628	2552	2799	4938	1439	2059	2348	2727	15817
C1orf182	3	2	3	2	3	1	2	8	3	7	1	1	1	4	1	5	1	4	5	3	2	1	0	1	1	2	4	5	0	1	0	1	5
RHBG	0	0	0	0	0	0	1	0	0	2	0	1	0	0	0	0	1	1	0	3	0	1	0	1	0	0	0	1	0	1	0	1	4
C1orf61	0	0	0	0	0	0	0	1	0	0	2	0	0	0	0	0	0	0	0	0	1	0	0	0	0	0	0	0	0	0	0	0	0
MEF2D	2282	1737	2114	1676	1848	2048	1184	1143	1160	2234	1911	1943	1606	1475	1424	1541	1203	1374	1695	1424	1415	923	1171	842	496	578	563	2189	559	813	834	1026	5643
IQGAP3	374	271	326	184	209	228	337	343	297	219	210	132	137	131	101	84	79	72	83	75	53	66	75	68	6	15	9	208	44	74	61	79	351
TTC24	0	0	0	0	0	0	0	0	0	0	0	0	0	0	0	0	0	0	0	0	0	0	0	0	0	0	0	0	0	0	0	0	0
APOA1BP	1343	993	1070	730	1017	978	869	736	753	995	884	951	1152	765	736	1046	891	609	998	893	760	453	515	315	349	417	407	937	246	415	459	531	3022
GPATCH4	641	457	436	377	501	491	477	496	481	429	332	438	442	377	308	620	401	335	645	524	450	276	223	196	325	254	288	586	181	215	276	292	1737
HAPLN2	0	1	0	2	0	1	0	0	1	0	2	0	0	0	0	4	0	1	1	1	2	1	0	0	0	0	1	2	0	0	0	0	4
BCAN	3	3	0	5	0	3	4	1	1	1	1	0	0	3	1	2	4	0	0	1	0	0	0	0	0	0	0	0	0	0	3	0	1
NES	95	59	55	71	78	76	103	135	140	83	176	62	27	44	25	19	17	17	11	26	16	12	11	16	24	25	21	11	3	6	39	34	173
CRABP2	160	98	201	54	74	66	157	125	127	86	303	117	97	74	66	6	14	22	48	52	62	29	44	59	78	86	63	129	43	33	18	24	113
ISG20L2	654	545	599	424	510	619	500	468	450	633	508	520	502	443	487	401	384	303	585	499	398	266	297	222	279	256	271	534	178	218	245	380	1823
RRNAD1	403	305	357	403	460	510	356	289	322	394	450	328	634	435	402	420	255	254	359	246	317	151	166	137	128	158	112	315	82	120	155	237	1585
MRPL24	558	426	454	264	429	356	399	336	374	388	419	361	329	396	325	306	319	201	380	408	289	237	221	150	236	187	208	398	88	151	171	196	1113
HDGF	9414	6730	7960	6045	7143	7429	6232	5968	5884	7552	6804	6859	7419	4447	4860	6626	5768	4691	6787	5885	5114	3062	3106	2335	3068	2805	2964	6598	1849	2483	3412	4331	24638
PRCC	1509	1083	1197	993	1106	1220	1041	813	925	1161	1102	1087	1292	939	1043	1011	852	767	1166	962	933	566	749	550	490	476	396	1091	310	477	526	658	3603
SH2D2A	3	4	7	1	2	1	2	1	5	8	7	3	1	0	4	4	1	1	1	5	2	3	5	0	0	1	1	3	0	1	0	0	2
NTRK1	1	0	1	0	0	0	0	0	0	0	0	0	0	0	0	0	0	0	1	0	0	0	0	0	0	0	0	0	0	0	0	0	0
INSRR	0	1	0	0	0	0	0	0	0	0	0	0	0	0	0	0	0	0	0	0	0	0	0	0	0	0	0	0	0	0	0	0	0
PEAR1	1802	1361	2358	293	331	432	265	290	323	1725	1173	1535	210	238	168	183	200	162	818	708	601	364	543	468	283	298	259	867	213	232	223	264	1074
LRRC71	3	9	7	2	0	0	0	0	0	10	3	4	1	0	1	0	0	0	0	0	1	0	0	0	2	0	0	0	3	0	0	1	0
ARHGEF11	1301	1072	1095	1024	1123	1226	972	943	979	1113	939	775	1480	1018	1115	1346	833	1062	1148	1006	952	516	575	508	518	424	419	1246	334	610	627	763	4592
MIR765	0	0	1	1	0	0	0	2	0	0	0	0	2	0	1	0	0	1	1	0	2	0	0	0	0	0	0	0	0	0	0	0	0
ETV3L	0	0	0	0	0	0	0	0	0	0	0	0	0	0	0	0	0	0	0	0	0	0	0	0	0	0	0	0	0	0	0	0	0
ETV3	600	533	686	464	479	553	391	352	350	649	442	509	446	438	429	631	339	477	426	407	423	229	271	227	139	111	148	562	136	185	310	376	2098
FCRL5	0	0	0	0	0	0	0	0	0	0	0	0	0	0	0	0	0	0	0	0	0	0	0	0	0	0	0	0	0	0	0	0	0
FCRL4	0	0	0	0	0	0	0	0	0	0	0	0	0	0	1	1	0	0	2	0	0	0	0	0	0	0	0	0	0	0	0	0	0
FCRL3	3	4	3	0	1	0	0	0	0	0	4	0	6	0	5	0	0	0	1	4	6	0	0	0	2	1	0	1	0	1	0	0	1
FCRL2	6	1	1	0	3	1	0	1	2	0	2	0	2	0	1	0	0	0	0	4	3	1	0	2	0	1	0	0	0	0	1	8	19
FCRL1	0	1	0	0	0	0	0	0	0	0	0	0	0	0	0	0	0	0	0	0	0	0	0	0	0	0	0	1	0	0	0	0	0
CD5L	0	0	0	0	1	0	0	0	0	0	0	0	0	0	2	0	0	0	0	0	0	0	1	0	0	0	0	1	0	0	0	0	1
KIRREL	52	49	55	38	30	47	35	30	29	16	12	28	17	20	12	77	26	35	69	67	37	23	22	11	7	4	15	11	7	6	6	9	40
LOC646268	0	0	0	0	0	0	0	0	0	0	0	0	0	0	0	0	0	0	0	0	0	0	0	0	0	0	0	0	0	0	0	0	0
CD1D	43	18	18	31	22	15	25	24	13	6	4	6	17	4	7	87	74	71	46	21	28	1	6	2	10	2	2	10	4	4	7	6	31
CD1A	0	0	0	0	0	0	0	0	0	0	0	0	0	0	0	0	0	0	0	0	0	0	0	0	0	0	0	0	0	0	0	0	0
CD1C	0	1	0	0	0	1	1	0	0	0	0	0	0	0	0	3	0	0	0	0	0	0	1	0	1	0	0	0	0	0	0	0	0
CD1B	0	0	0	0	0	0	0	0	0	0	0	0	0	0	0	0	0	0	0	0	0	0	0	0	0	0	0	0	0	0	0	0	0
CD1E	0	0	0	0	0	0	0	0	0	0	0	1	0	0	1	0	0	0	0	0	0	0	0	0	0	0	0	0	0	0	0	0	1
OR10K2	0	0	0	0	0	0	0	0	0	0	0	0	0	0	0	0	0	0	0	0	0	0	0	0	0	0	0	0	0	0	0	0	0
SPTA1	0	0	0	0	0	0	0	0	0	0	0	0	0	0	0	0	0	1	0	0	0	0	0	0	0	0	0	0	0	0	0	0	1
MNDA	0	0	0	0	0	0	0	0	1	0	0	0	0	0	0	1	1	0	0	0	2	1	0	0	1	0	0	0	0	0	1	0	0
PYHIN1	0	0	0	0	1	0	0	0	0	0	1	2	0	0	0	0	0	0	0	0	0	0	2	0	0	0	0	0	0	0	0	0	0
IFI16	1288	1005	953	415	427	538	619	522	521	676	811	593	401	740	415	536	698	535	212	470	438	168	260	1517	474	410	407	513	261	161	7	17	41
AIM2	0	0	0	0	0	0	0	0	0	0	0	0	0	0	0	0	0	0	0	0	0	0	0	2	0	0	0	0	0	0	0	0	0
CADM3	1	0	0	0	0	0	0	0	0	0	0	0	0	0	1	0	1	0	0	0	0	0	1	0	0	0	0	0	0	0	0	0	0
DARC	0	0	0	0	0	0	0	1	0	0	1	0	0	0	0	0	0	1	1	2	1	0	0	0	0	0	0	1	0	0	0	1	1
FCER1A	0	0	0	0	1	0	0	1	2	1	0	0	0	0	0	1	1	0	0	0	0	1	0	0	0	0	0	0	0	0	0	0	1
APCS	13	9	14	11	8	11	12	12	8	7	4	3	17	15	13	20	9	13	77	25	70	5	8	4	37	17	29	3	1	3	4	6	31
CRP	15	8	22	15	12	14	4	3	3	6	8	7	13	9	9	24	7	7	32	12	24	4	14	7	25	5	7	11	1	3	5	7	37
DUSP23	396	305	268	209	285	278	261	211	235	301	360	280	323	258	232	307	271	183	322	230	259	149	134	101	100	80	84	269	72	113	99	139	745
FCRL6	0	0	0	0	0	0	0	0	0	0	0	0	0	0	0	0	0	0	0	0	0	0	0	0	0	0	0	0	0	0	0	0	0
SLAMF8	1	1	1	0	0	0	0	0	1	0	0	3	1	1	1	2	0	0	1	1	0	0	1	0	0	0	0	0	0	0	0	0	2
C1orf204	27	23	39	34	37	27	23	12	17	29	35	30	41	45	55	9	8	4	7	10	9	8	12	12	9	11	3	14	1	4	14	33	115
VSIG8	1	2	3	1	1	1	2	0	4	4	1	2	5	0	0	1	0	0	2	1	1	0	0	1	1	0	0	0	0	0	1	2	6
CCDC19	19	16	24	14	6	10	13	12	21	15	14	18	13	8	12	5	5	6	7	13	6	2	3	6	9	8	5	13	7	6	1	3	40
TAGLN2	6371	4320	5727	4173	4977	5368	4855	4431	4454	5397	5778	6485	5157	5404	4141	3483	4136	2625	4556	4498	3728	2938	3236	2367	1280	1302	1279	4641	1406	1396	2103	2705	13428
IGSF9	142	90	141	199	246	189	160	142	178	65	93	73	219	142	189	128	70	101	121	91	135	20	28	26	33	31	16	138	42	68	63	71	457
SLAMF9	71	75	64	20	30	30	10	2	6	98	42	204	6	23	14	12	27	9	14	12	3	56	78	66	4	4	2	2	0	2	4	7	47
PIGM	321	300	322	289	352	432	320	290	263	303	266	247	367	340	369	310	241	242	363	288	315	131	137	71	229	187	219	314	81	144	178	201	1222
KCNJ10	0	0	0	0	0	0	0	0	0	1	0	0	0	2	0	0	0	0	0	0	0	0	0	0	0	0	0	1	0	0	0	0	0
KCNJ9	4	2	2	0	0	0	1	0	0	7	2	2	1	1	0	0	0	2	0	0	0	0	0	0	0	0	0	5	0	0	1	0	2
IGSF8	2348	1757	2136	2000	2282	2390	1706	1476	1593	1781	1898	1485	2495	1475	1559	2359	1767	1726	2167	1611	1846	940	1094	910	503	572	478	2508	741	1157	1019	1322	7831
ATP1A2	3	0	0	0	4	3	2	1	0	0	0	5	1	2	0	4	5	3	3	0	2	4	0	0	0	2	1	1	1	1	1	0	0
ATP1A4	0	0	0	0	1	0	0	0	0	0	0	0	0	0	0	1	0	1	0	0	0	0	0	0	0	0	0	0	0	0	0	0	0
CASQ1	0	0	0	0	0	0	0	0	0	0	0	0	0	0	0	0	0	0	2	0	0	0	0	0	0	0	0	0	0	0	0	0	0
PEA15	6732	4710	5246	2760	3334	3602	3097	3292	2998	5714	5871	5285	3187	3418	2502	2119	2373	1671	3551	3647	2638	2883	2714	1949	1636	1552	1661	4702	1341	1608	1981	2354	12542
DCAF8	2800	2034	2272	1986	2062	2387	1846	1776	1812	2155	2078	1865	2776	2347	2323	2140	1462	1645	2404	2171	2060	957	1072	812	1296	1126	1245	2659	704	1074	1131	1408	8429
PEX19	2572	1938	2351	1827	2082	2341	1511	1489	1469	2130	2260	1982	2101	1958	1711	2027	1791	1462	1737	1588	1476	1038	1043	935	836	737	885	1937	572	807	893	1212	6924
COPA	7956	5700	7113	5460	5409	6365	5030	4836	4598	5924	5705	5613	7436	5910	5287	4360	3450	3746	5485	5423	4762	2574	2838	2088	2854	2558	2733	6044	1548	2404	3021	3728	21882
SUMO1P3	10	3	3	6	5	5	3	7	2	2	7	5	6	5	7	6	6	3	4	2	2	5	1	3	6	10	2	5	5	2	3	5	13
NCSTN	5293	3967	4735	4204	4375	4881	3445	3304	3205	4269	4125	3709	4806	4991	4462	4333	3015	3387	3761	3860	3880	2003	2133	2267	1666	1719	1769	4717	1354	1922	2440	2845	16194
NHLH1	16	13	10	12	5	0	3	6	4	2	8	11	0	5	4	3	2	4	6	2	0	2	3	3	0	2	2	8	2	2	0	4	22
VANGL2	505	322	530	669	689	768	537	517	589	301	877	262	970	1114	859	100	155	146	267	317	366	38	40	39	83	75	66	15	4	8	251	350	2109
SLAMF6	1	0	0	0	0	0	0	0	0	0	0	0	2	0	1	3	1	1	0	0	0	0	0	0	0	1	0	0	0	0	0	0	0
CD84	0	0	1	0	1	0	0	0	1	1	0	0	0	0	1	0	0	3	1	2	0	0	0	0	2	0	0	0	0	1	0	0	1
SLAMF1	0	0	0	0	0	0	0	0	0	0	0	0	0	0	0	0	0	0	0	0	0	0	0	0	0	0	0	0	0	0	0	0	0
CD48	2	0	0	1	1	1	0	0	0	0	1	0	1	1	1	0	0	1	0	2	0	0	0	1	2	1	0	0	0	0	1	0	1
SLAMF7	60	33	43	15	17	9	9	9	3	16	17	24	16	6	9	20	8	11	13	28	18	10	16	11	15	21	11	191	45	69	6	2	37
LY9	0	0	0	1	0	1	0	0	0	0	0	0	0	0	1	5	0	1	2	0	1	0	0	0	0	0	0	4	0	1	0	0	0
CD244	0	0	0	0	0	0	0	0	0	0	0	0	0	0	0	0	0	0	0	0	0	0	0	0	0	0	0	0	0	0	0	0	0
ITLN1	0	0	0	0	0	1	1	1	0	0	0	0	0	0	0	0	0	0	0	0	0	0	1	0	0	0	0	2	2	0	0	0	2
ITLN2	0	0	2	0	0	0	0	0	0	0	2	0	0	0	0	0	0	1	0	0	0	0	0	0	0	0	0	0	0	0	0	0	0
F11R	18136	13372	17347	14855	17442	19891	14451	12711	12509	17418	17833	13772	14883	15473	14234	13071	10479	10213	12820	12287	11633	6407	7357	5999	5605	5375	5873	12056	3343	4694	7753	10131	53003
TSTD1	398	298	417	371	486	501	355	363	284	343	452	377	394	380	309	313	307	204	252	202	221	185	173	172	85	98	86	277	83	87	127	173	872
USF1	1391	1068	1126	1174	1208	1281	883	814	808	1129	1089	921	1542	1053	1228	1352	968	979	1223	1123	1115	549	602	694	566	543	614	1197	345	616	662	842	4855
ARHGAP30	56	29	28	51	47	60	13	17	19	31	47	7	24	28	35	9	15	16	0	5	2	5	4	6	4	5	10	9	2	3	12	14	89
PVRL4	745	531	813	1125	1244	1358	588	650	551	839	1100	529	1221	879	1131	741	446	513	78	92	63	140	163	167	185	183	227	334	86	137	368	489	2723
KLHDC9	90	57	60	80	87	92	58	49	55	53	91	55	102	103	71	96	49	55	65	63	74	38	32	30	25	26	26	72	19	48	34	46	239
PFDN2	1094	909	923	683	832	871	712	595	725	961	866	806	711	500	506	786	699	471	682	621	514	428	364	332	444	375	458	782	230	258	376	444	2469
NIT1	1119	818	981	781	887	981	660	584	600	939	874	780	986	768	757	694	633	518	580	527	536	356	406	313	238	255	265	859	227	328	380	535	2846
DEDD	985	727	797	666	771	842	639	564	582	808	711	650	886	627	627	686	548	534	673	634	517	341	366	419	331	311	293	746	211	336	383	448	2692
UFC1	1925	1306	1319	1193	1387	1447	1156	983	1089	1362	1376	1274	1611	1193	1132	1835	1496	1145	1478	1362	1275	753	698	518	808	702	839	1597	412	760	756	914	5649
USP21	422	281	367	346	339	407	306	289	322	409	401	358	492	407	409	246	186	200	277	256	264	138	165	141	195	172	192	319	106	138	141	183	1234
PPOX	211	142	195	149	159	172	149	141	148	175	201	188	193	189	139	110	97	83	168	158	169	76	125	70	79	89	74	190	61	65	53	82	477
B4GALT3	1027	727	879	836	1005	1026	665	585	615	977	929	842	1123	804	806	759	638	559	793	704	687	435	556	386	330	287	292	943	262	378	434	506	2916
ADAMTS4	0	2	6	0	0	0	7	2	0	1	8	2	4	5	1	5	0	1	4	5	2	0	1	1	0	0	1	0	0	1	0	0	2
NDUFS2	2938	2111	2442	1942	2155	2502	1906	1787	1772	2192	2131	1914	2662	1975	1852	2786	1971	1866	2422	2197	2024	1208	1264	903	1024	917	921	2743	746	1166	1224	1468	8868
FCER1G	8	2	8	4	3	3	6	4	5	9	5	2	8	4	1	5	3	13	12	8	5	3	8	0	2	2	4	6	1	1	2	6	8
APOA2	35	25	61	30	27	41	26	19	18	31	33	28	35	21	35	123	42	48	60	49	23	18	44	24	56	13	27	22	10	12	15	17	152
TOMM40L	714	507	526	418	450	429	422	334	393	475	463	426	663	328	304	1058	567	576	599	448	413	236	272	195	133	131	145	716	186	301	249	296	1927
NR1I3	1	0	0	1	1	0	1	0	0	0	0	0	0	0	1	1	1	0	1	1	0	0	0	0	0	0	0	0	0	0	1	0	1
PCP4L1	3	1	11	6	1	8	10	5	5	1	4	3	4	2	0	1	11	8	2	0	2	1	1	1	3	0	0	5	1	2	3	5	1
MPZ	23	22	9	11	25	26	16	24	27	14	10	12	14	10	16	48	33	33	22	32	26	3	4	5	2	3	1	51	11	15	12	22	103
SDHC	1465	1095	1193	760	870	1008	926	810	808	1161	1046	993	1068	926	857	1156	976	860	868	756	683	545	557	376	494	425	495	1043	280	416	616	637	3751
C1orf192	0	0	2	0	1	0	0	2	1	3	0	1	3	1	3	3	1	3	1	1	1	0	1	0	0	2	0	0	0	0	1	0	4
FCGR2A	3	0	5	2	2	6	3	1	2	0	0	1	0	4	0	2	1	1	1	1	0	1	1	0	1	0	2	0	2	1	0	2	3
HSPA6	33	25	24	27	34	43	12	9	11	12	5	23	9	9	22	11	12	7	17	4	20	15	21	8	1	3	2	10	4	7	2	3	30
FCGR3A	0	2	4	0	0	1	0	1	0	2	1	1	2	1	0	3	1	2	1	1	1	1	1	0	2	1	2	1	0	1	1	0	6
FCGR2C	0	0	0	0	0	0	0	0	0	0	0	0	0	0	0	2	0	0	0	0	0	0	0	0	0	0	0	0	0	0	0	0	0
HSPA7	0	1	2	2	1	5	0	0	0	0	0	0	0	0	2	0	0	0	0	0	0	0	0	0	0	0	0	0	1	0	0	0	2
FCGR3B	0	1	0	0	0	0	0	0	0	0	0	0	0	0	0	0	0	0	0	0	0	0	0	0	0	0	0	0	0	0	0	0	0
FCGR2B	0	0	1	0	1	0	0	0	0	1	1	0	1	0	0	0	0	0	0	0	0	0	1	0	0	0	0	0	0	0	0	1	0
RPL31P11	0	0	0	0	0	0	0	0	0	0	0	0	0	0	0	0	0	0	0	0	0	1	0	0	0	0	0	0	0	0	0	0	1
FCRLA	0	0	0	0	0	0	0	0	0	0	0	0	0	0	0	0	0	0	0	0	0	0	0	0	0	0	0	0	0	0	0	0	0
FCRLB	3	3	2	0	0	1	1	2	1	1	0	3	3	2	0	9	3	1	3	0	4	3	1	2	7	3	2	5	1	1	0	0	5
DUSP12	461	330	344	296	344	420	258	217	228	359	313	325	292	261	259	381	293	196	310	264	264	147	190	158	186	149	152	328	95	113	219	197	1198
ATF6	2224	1692	1778	1231	1442	1683	1283	1132	1180	1851	1623	1457	1678	1644	1500	1468	1158	1104	1440	1447	1242	753	852	690	711	654	681	1210	315	563	798	971	5464
OLFML2B	0	0	1	0	0	1	0	0	2	0	0	0	0	1	0	2	0	2	0	0	0	1	0	0	0	1	0	4	1	2	0	0	6
NOS1AP	106	105	139	98	141	176	68	86	71	112	130	80	127	120	126	95	78	83	143	135	125	35	32	52	59	38	57	192	53	78	55	63	396
MIR556	4	0	0	0	0	0	0	1	0	1	0	1	1	0	1	1	0	1	0	0	0	0	1	0	3	0	0	0	1	1	0	0	2
C1orf111	0	0	0	0	0	0	0	0	0	0	0	0	0	0	0	0	0	0	0	0	0	0	0	0	0	0	0	0	0	0	0	0	2
C1orf226	562	422	474	486	524	590	383	318	331	437	364	356	568	445	519	456	328	425	553	485	442	179	220	197	198	157	164	883	246	392	252	309	1813
SH2D1B	423	299	294	124	228	250	82	79	62	213	301	182	59	111	104	48	46	42	73	97	76	73	98	131	74	59	81	316	104	80	56	76	305
UHMK1	6564	4690	5519	4451	4648	5666	3807	3634	3451	5138	5110	4411	5118	5371	5044	4248	3116	3509	4585	4290	3914	2291	2436	2044	3071	2593	3108	5113	1331	2070	2483	2942	16463
UAP1	1762	1314	1588	1143	1247	1436	928	815	791	1665	1677	1723	1284	1214	1117	965	840	710	843	899	728	688	748	542	462	418	540	1100	359	434	582	703	4023
DDR2	4	1	1	12	8	11	5	4	1	5	6	6	7	1	1	3	3	1	2	4	2	3	2	5	2	3	0	12	6	2	0	0	18
HSD17B7	593	363	490	330	337	371	350	287	303	400	413	333	803	388	359	239	179	164	329	256	262	209	178	107	296	244	275	265	85	150	169	170	1125
C1orf110	0	0	0	0	0	0	0	0	0	1	4	2	0	0	0	0	0	0	0	0	0	0	0	0	0	0	1	2	3	0	0	0	2
RGS4	14	3	2	35	21	17	15	11	9	3	3	3	39	18	39	33	20	10	19	18	18	13	5	9	145	149	150	26	5	9	3	7	44
RGS5	23	17	35	73	94	80	41	49	28	23	22	13	146	69	130	52	23	33	37	44	46	15	17	19	45	35	32	50	9	16	14	16	77
NUF2	48	35	30	13	9	15	46	47	22	2	6	8	10	8	11	11	4	3	5	5	1	0	4	1	3	7	3	2	1	1	1	1	22
PBX1	1510	1202	1329	1703	1762	2083	1354	1297	1277	1287	1000	1079	1970	1504	1841	1301	1053	1216	1379	1314	1325	447	466	291	1008	773	919	1156	315	498	770	999	5889
RXRG	0	0	0	0	0	0	0	0	0	0	0	0	0	0	0	0	0	0	0	0	0	0	0	0	0	0	0	0	0	0	0	0	0
LOC400794	0	0	0	0	0	0	0	0	0	0	0	0	0	0	0	0	0	0	0	0	0	0	0	0	0	0	0	0	0	0	0	0	0
LRRC52	0	0	0	0	0	0	0	0	0	0	0	0	0	0	0	0	0	0	0	1	0	0	0	0	0	0	0	0	0	0	0	0	0
MGST3	2690	1969	2082	1408	1711	1893	1805	1721	1554	1802	1974	1959	1985	1270	1239	3460	2655	1900	1612	1291	1169	788	702	504	524	464	455	2144	601	966	727	872	5275
ALDH9A1	2457	1711	1878	1326	1480	1565	1590	1463	1473	1539	1642	1620	1837	1576	1543	1695	1211	1138	1644	1474	1504	709	704	590	961	886	956	1648	449	700	829	1016	6226
TMCO1	3081	2411	2512	2452	2884	3302	2071	1931	1765	2380	2372	2193	3113	2536	2640	2904	2267	1904	2354	2220	2054	1179	1176	1044	1437	1265	1458	2689	775	1152	1366	1680	9057
UCK2	659	584	679	531	629	631	662	566	597	520	480	488	610	517	514	489	394	326	703	630	512	249	259	236	280	275	304	587	178	219	298	363	2162
MIR3658	32	30	35	19	37	25	27	32	31	26	29	27	27	29	20	19	21	23	36	33	20	10	6	8	8	11	8	27	5	5	16	17	102
FAM78B	2	3	6	18	29	15	8	8	12	3	3	4	10	1	11	74	66	56	11	8	3	6	9	3	0	0	1	13	8	10	4	10	21
FMO9P	0	0	0	0	1	0	0	0	1	0	0	0	6	0	1	0	2	0	1	0	0	0	0	0	0	0	0	4	1	0	0	0	1
POGK	2377	1878	2013	1554	1759	2005	1399	1370	1415	1833	1547	1635	1773	1554	1553	1261	1024	1024	1730	1499	1299	750	765	722	841	777	930	1302	426	582	768	1062	5757
TADA1	330	210	309	258	264	312	258	199	193	242	295	218	282	250	250	243	218	137	272	237	196	104	125	116	107	113	138	172	45	62	141	143	908
ILDR2	0	0	1	0	0	2	1	1	2	0	0	0	0	0	1	0	0	0	2	0	0	0	0	0	0	0	0	0	0	1	0	0	5
MAEL	0	0	0	0	0	0	0	0	0	0	0	0	0	0	0	0	0	0	0	0	0	0	0	0	0	0	0	0	0	0	0	0	0
GPA33	194	137	211	581	1023	970	357	393	440	382	107	156	622	415	402	558	404	573	396	229	219	16	7	5	26	15	36	16	5	11	245	333	2127
DUSP27	4	1	8	2	3	9	7	1	1	4	3	2	7	3	1	8	4	8	4	12	6	1	4	2	1	1	1	2	0	0	4	7	60
POU2F1	660	565	632	668	775	801	507	379	394	514	445	410	691	617	518	499	353	440	442	451	416	209	218	183	281	277	323	376	108	151	295	311	2442
CD247	1	3	1	3	3	0	1	0	2	0	1	0	3	5	1	3	0	1	0	3	4	0	3	3	0	1	0	2	0	0	0	0	12
CREG1	765	644	666	829	916	1019	673	602	608	500	572	457	1097	1062	948	1226	673	678	768	620	731	293	285	221	338	340	373	639	149	303	290	406	2377
RCSD1	0	0	1	1	1	1	0	0	0	1	0	0	2	0	2	0	1	2	0	1	0	0	0	0	0	0	0	0	0	0	0	1	0
MPZL1	4628	3454	4137	3214	3507	3883	3111	2820	2635	3852	4039	3330	4286	3506	3572	2742	2164	2271	3160	3045	3103	1612	1700	1508	1436	1317	1477	3727	1030	1576	1723	2084	12308
ADCY10	1	0	5	3	7	2	1	1	2	1	1	2	9	3	3	8	0	4	0	3	1	1	0	1	0	2	0	6	0	7	0	3	5
BRP44	1017	735	717	956	1060	1164	868	742	854	643	692	556	1394	821	936	1770	1207	930	1055	750	856	408	325	241	349	249	316	832	257	467	499	569	3582
DCAF6	1932	1326	1571	1438	1544	1693	1372	1307	1154	1529	1428	1354	2231	1551	1475	2144	1468	1459	1654	1506	1424	779	788	628	715	596	731	1802	510	815	885	959	6284
GPR161	118	48	70	44	37	51	36	39	41	104	75	101	29	56	26	69	61	58	38	58	50	47	57	37	19	18	20	57	12	27	33	46	251
TIPRL	1130	834	983	811	932	1067	760	788	703	958	798	788	875	903	842	940	761	694	838	712	605	399	384	308	534	455	498	871	226	363	473	601	3128
SFT2D2	212	157	126	143	150	161	145	133	143	90	87	114	216	100	132	194	173	149	168	149	145	83	86	93	79	74	81	288	63	120	79	95	681
ANKRD36BP1	0	0	0	0	0	0	0	0	0	0	0	0	0	0	0	0	0	0	0	0	0	0	0	0	0	0	0	0	0	0	0	0	1
TBX19	76	70	69	42	44	40	40	58	41	87	95	90	82	62	44	45	37	34	75	52	55	35	26	23	36	37	26	131	37	57	20	30	242
XCL2	0	0	0	0	0	0	0	0	0	0	0	0	0	0	0	0	0	0	0	0	0	0	0	0	0	0	0	0	0	0	0	0	0
XCL1	0	1	1	0	0	0	0	0	0	0	1	0	0	0	0	0	0	0	0	0	0	0	0	0	0	0	0	0	0	0	0	0	2
DPT	1	2	2	3	0	1	0	2	1	1	1	0	1	2	2	4	2	2	2	1	1	2	2	0	2	2	0	2	0	0	0	0	4
MGC4473	0	0	0	0	0	0	0	0	0	0	0	0	0	0	0	0	0	0	0	0	0	0	0	0	0	0	0	0	0	0	0	0	0
ATP1B1	14673	11085	12455	17235	17202	19315	14520	13914	12755	9596	12616	8474	22477	19175	17918	17305	12638	13188	14634	12812	13307	5096	5250	4960	4932	4232	5101	19583	5423	8449	7795	9608	53463
NME7	313	225	218	150	155	159	201	180	165	179	178	220	249	183	175	179	144	113	170	190	147	133	103	114	141	118	180	226	69	103	101	114	611
BLZF1	1320	994	1067	901	931	1003	705	749	696	935	863	846	1134	933	869	1156	963	880	1013	982	783	465	469	734	523	424	471	1011	339	398	461	642	3450
C1orf114	7	0	0	0	0	5	4	0	2	0	0	0	3	1	7	2	0	2	6	4	2	0	0	1	0	0	0	3	0	1	0	0	12
SLC19A2	357	309	280	379	482	460	324	329	314	319	280	220	526	415	527	419	304	312	385	351	306	184	162	151	220	190	228	388	94	151	189	255	1603
F5	3230	2036	2320	7934	5404	6197	5774	5509	6059	1150	413	1029	10667	5327	7338	13041	5859	10061	7173	6099	6315	1439	1262	1107	1199	971	1594	7277	1662	3381	3932	4920	33811
SELP	85	30	50	90	62	96	190	149	184	17	48	11	410	411	360	13	26	23	184	226	240	23	7	19	79	60	65	9	3	0	119	126	650
SELL	52	57	38	91	84	106	236	252	303	5	17	13	188	245	211	15	20	10	53	53	90	1	3	34	13	17	10	17	9	8	67	93	476
SELE	0	0	0	0	0	0	0	0	0	0	0	0	0	0	0	0	2	0	0	1	0	0	0	0	0	0	1	0	0	0	0	0	1
METTL18	212	146	180	99	119	172	130	101	115	139	147	111	132	144	132	110	106	79	94	109	62	48	62	35	73	68	78	99	15	39	45	38	233
C1orf112	80	71	79	89	90	84	91	93	78	85	56	58	102	89	78	64	44	46	71	46	55	39	42	30	47	44	41	60	13	26	43	55	346
SCYL3	509	351	416	393	469	516	452	345	373	314	293	274	650	448	469	522	372	389	358	400	364	175	172	186	269	210	259	601	180	283	279	316	1976
KIFAP3	1122	724	845	500	622	702	925	869	877	708	707	627	700	561	587	802	610	644	895	654	659	273	229	218	349	280	378	385	133	143	593	751	4674
LOC284688	0	0	0	0	0	0	0	0	0	0	3	0	0	0	0	0	0	0	0	0	0	0	0	0	0	0	0	0	0	0	0	0	0
GORAB	242	144	204	129	140	135	96	115	119	159	121	153	260	163	192	144	117	107	157	149	114	53	71	49	96	89	83	154	57	57	91	110	685
PRRX1	1	0	0	0	0	0	0	0	0	0	0	0	0	2	0	0	0	1	2	0	0	0	0	0	0	1	0	0	0	0	0	0	0
C1orf129	0	0	0	0	0	0	0	0	0	0	0	0	0	0	0	0	0	0	0	0	0	0	0	0	0	0	0	0	0	0	0	0	0
FMO3	3	1	4	1	1	0	0	1	0	2	1	3	2	2	1	3	1	0	9	3	0	0	2	3	1	0	4	3	1	0	2	1	10
FMO6P	0	0	0	0	0	0	0	0	0	0	0	0	1	0	0	0	0	0	0	0	0	0	0	0	0	0	0	0	0	0	0	0	0
FMO2	2	0	1	0	0	0	1	1	0	1	0	0	0	0	1	1	0	0	3	0	0	0	0	0	0	0	0	0	1	1	1	1	3
FMO1	0	0	0	0	0	0	0	0	0	0	0	0	0	0	0	0	0	0	0	0	0	0	0	0	0	0	0	0	0	0	0	0	0
FMO4	113	81	112	39	25	42	37	56	49	99	81	76	37	34	42	46	36	40	71	59	68	32	31	22	12	28	36	98	23	43	47	55	397
TOP1P1	18	10	7	7	5	6	9	8	11	11	12	14	3	6	11	14	8	4	13	22	8	4	2	1	4	1	8	18	5	3	9	7	80
PRRC2C	6972	5437	6265	5029	4996	6153	5244	4882	4511	5730	4960	4725	6006	5469	5351	4238	2709	3507	4199	4526	3669	2029	2270	1937	2595	2267	2595	4792	1369	1999	2678	3376	20412
MYOC	0	0	0	0	0	0	0	0	0	0	0	0	0	0	0	0	0	0	0	0	0	0	0	0	0	0	0	0	0	0	0	0	0
VAMP4	388	279	336	408	467	541	324	310	290	338	365	288	613	490	459	396	288	270	327	312	256	177	210	168	254	191	231	456	115	194	277	301	1811
METTL13	899	765	757	631	744	823	661	636	684	727	672	679	935	669	757	635	557	523	943	778	713	372	385	366	423	370	362	944	291	425	400	465	2900
DNM3	7	4	7	19	19	24	9	13	13	4	7	4	31	34	28	15	4	5	7	14	7	8	8	1	14	13	3	12	3	9	4	12	69
MIR214	0	0	0	0	0	0	0	0	0	0	0	0	0	0	0	0	0	0	0	0	0	0	0	0	0	0	0	0	0	0	0	0	0
MIR199A2	0	0	0	0	0	0	0	0	0	1	0	0	0	0	0	0	0	0	0	0	0	0	0	0	0	0	0	0	0	0	0	0	0
C1orf105	1	0	1	3	0	0	0	0	0	0	2	2	1	0	1	2	0	0	0	2	1	3	1	0	1	0	1	1	0	0	1	0	4
PIGC	603	413	466	507	589	662	533	469	427	466	378	383	674	477	514	688	448	492	489	446	422	257	251	225	249	245	290	759	213	330	327	417	2433
C1orf9	2649	2088	2221	2204	2182	2513	1599	1666	1500	1944	1910	1941	2290	2060	2197	2281	1569	1588	1756	1781	1506	859	973	894	1143	972	1140	3516	973	1379	1071	1393	8034
FASLG	0	0	0	0	0	0	0	0	1	0	0	0	0	0	0	0	0	0	0	0	0	0	0	0	0	0	0	0	0	0	0	0	0
TNFSF18	0	0	1	1	0	0	0	1	1	0	0	0	0	0	0	0	0	0	0	0	0	0	1	0	0	2	1	2	0	0	1	0	1
TNFSF4	16	10	23	17	8	11	6	3	2	19	24	17	5	19	5	15	7	12	11	5	7	8	15	4	1	2	5	13	6	7	5	3	46
PRDX6	6172	4391	4950	2686	3133	3630	2692	2396	2354	4720	5332	4356	3650	3476	2876	3685	2802	2282	2932	2617	1978	2560	2571	1893	1627	1369	1553	3878	1045	1612	1636	2130	11671
SLC9A11	0	1	0	2	1	0	0	0	1	0	0	0	3	3	4	0	3	1	0	0	0	2	0	0	0	0	0	0	0	0	0	0	1
ANKRD45	1	4	11	2	2	4	2	2	0	1	1	3	15	6	1	0	1	2	1	4	9	1	0	1	0	1	2	0	2	1	5	14	48
KLHL20	1074	740	946	667	715	868	458	485	455	864	871	690	878	819	722	893	669	666	791	719	621	503	556	404	333	275	379	881	257	346	433	591	3187
CENPL	145	113	125	71	70	89	69	73	79	137	120	120	106	67	79	110	79	64	81	81	86	59	75	37	50	44	51	119	39	46	66	47	379
DARS2	750	540	576	433	460	488	480	431	461	539	486	482	449	475	416	371	338	306	462	425	397	177	210	170	228	166	219	451	119	195	210	280	1529
LOC100506046	9	6	7	8	11	16	6	7	3	14	7	8	11	15	13	16	3	10	6	6	11	2	3	0	2	2	2	8	1	3	4	5	46
GAS5	1383	976	1210	409	535	544	638	621	593	1290	1599	1230	596	690	580	469	419	300	788	739	594	508	467	366	520	453	515	619	154	231	418	514	2681
SNORD81	27	12	26	9	7	17	20	18	20	22	26	20	7	18	17	13	7	10	22	16	11	17	5	7	8	9	10	13	6	3	8	10	47
SNORD47	62	42	51	16	17	25	27	30	27	55	53	39	23	36	34	28	23	23	38	30	20	19	21	23	40	24	28	24	10	5	15	13	97
SNORD80	41	26	22	5	18	10	17	8	11	23	25	25	16	10	10	8	7	11	9	8	5	6	8	7	9	12	12	13	10	6	4	5	41
SNORD79	25	33	37	12	18	7	12	9	15	39	29	29	9	19	18	11	8	7	18	16	6	8	10	3	10	7	25	10	4	2	3	5	49
SNORD78	21	9	7	6	1	5	8	6	13	11	3	11	2	4	1	1	6	2	7	1	4	9	3	5	4	4	6	8	1	1	2	5	26
SNORD44	22	18	17	11	12	13	14	17	9	26	16	21	8	11	12	15	9	16	16	15	8	14	17	10	15	8	11	20	3	5	13	7	56
SNORD77	6	11	8	1	3	1	5	7	5	4	4	7	7	6	1	0	0	3	6	2	3	1	1	0	0	2	0	1	3	1	0	1	11
SNORD76	33	38	35	11	12	15	14	23	27	31	26	10	29	21	12	21	20	18	26	24	12	20	15	6	18	13	25	39	16	11	12	12	112
SNORD75	5	3	0	1	0	0	5	0	1	1	2	2	0	0	0	1	2	1	1	1	2	1	0	0	0	0	4	2	0	0	2	2	7
SNORD74	9	15	10	4	5	8	4	7	4	10	8	2	2	2	14	3	5	5	8	3	3	3	5	1	4	3	3	9	3	6	3	6	5
ZBTB37	50	59	62	43	55	40	34	40	54	74	33	50	67	57	74	38	40	32	57	62	40	27	21	19	33	16	28	36	13	13	28	26	169
SERPINC1	38	22	36	17	16	22	9	13	12	21	30	12	21	15	11	35	13	13	22	23	12	10	13	8	20	13	15	21	1	12	10	13	72
RC3H1	1053	765	909	843	862	939	790	727	687	782	640	631	1076	958	986	747	528	646	796	770	667	372	382	307	597	450	524	761	226	332	398	478	3129
RABGAP1L	500	397	440	317	306	383	291	263	283	420	450	431	384	320	240	342	258	284	518	483	415	478	509	395	258	199	260	695	201	295	200	241	1474
GPR52	0	0	0	2	0	5	0	0	0	0	0	0	0	1	0	0	0	0	1	0	0	2	1	0	0	0	1	0	0	0	0	0	0
CACYBP	751	602	538	404	488	572	536	470	483	587	456	493	502	437	390	559	443	342	452	421	346	276	261	207	248	236	269	395	106	162	243	248	1699
MRPS14	790	491	640	375	503	587	383	377	375	567	727	517	699	567	536	516	400	320	429	429	368	302	242	205	272	213	225	492	122	197	249	338	1930
TNN	0	0	0	0	0	1	0	0	0	0	0	0	0	0	1	0	0	0	0	0	0	0	1	0	0	0	0	0	0	0	0	0	0
KIAA0040	2386	1792	2111	1798	2236	2620	1461	1296	1394	1912	1761	1443	2114	1880	1736	1005	990	924	1534	1635	1621	837	1036	872	1040	982	1013	787	238	292	1186	1298	6890
TNR	0	0	0	0	0	0	0	0	0	0	0	0	0	0	0	0	0	0	0	0	0	0	0	0	0	0	0	0	0	0	0	0	0
RFWD2	1329	1023	1070	1125	1313	1346	953	916	914	1049	1017	907	1435	1087	1109	1257	1011	873	1107	920	909	512	552	449	518	499	564	1083	330	490	617	844	4549
SCARNA3	0	4	2	0	0	1	0	0	0	0	1	1	0	0	1	0	0	0	0	0	0	0	0	0	0	0	0	0	1	0	1	0	0
PAPPA2	0	0	0	0	0	0	0	0	0	0	1	0	0	0	0	0	0	0	0	0	0	0	3	2	0	0	0	0	0	0	0	0	0
ASTN1	4	1	0	0	0	0	0	0	0	0	0	0	0	0	1	1	0	0	0	0	0	0	0	0	0	0	0	0	0	0	0	0	0
FAM5B	49	16	36	33	34	29	7	5	11	19	1	16	37	8	11	141	60	65	87	27	23	13	1	6	3	7	6	34	12	33	26	23	173
SEC16B	296	245	243	188	128	136	119	120	130	154	179	104	238	264	184	204	103	153	160	162	174	57	106	121	70	48	51	490	135	244	108	128	850
LOC730102	420	319	338	263	258	281	238	203	212	266	294	205	447	303	325	392	233	280	288	297	251	180	172	116	130	102	142	278	84	101	177	213	1500
LOC100302401	21	7	27	14	8	10	8	10	9	15	6	21	9	20	16	9	4	8	11	10	14	8	7	6	9	3	12	8	2	8	10	12	41
RASAL2	2241	1652	1890	1469	1619	1780	1267	1247	1133	1886	1671	1580	1477	1638	1402	1371	1111	1205	1575	1591	1364	940	1151	873	814	607	785	1697	408	624	1119	1386	7545
C1orf49	2	2	1	1	0	0	0	0	0	1	0	0	3	0	0	11	2	5	4	0	1	0	0	2	0	0	1	6	0	2	1	3	4
C1orf220	41	36	29	18	15	19	15	13	20	36	25	41	39	26	33	28	22	20	32	27	21	9	14	6	11	18	12	36	15	24	9	13	106
RALGPS2	2569	1826	2197	1551	1607	1910	1279	1105	1042	2452	1809	1948	1890	1585	1451	1913	1308	1404	1637	1595	1217	1022	1206	844	1073	875	1089	2430	633	1056	877	1073	6524
ANGPTL1	16	15	12	24	22	35	7	12	11	4	5	4	63	13	42	79	44	59	44	22	25	9	5	31	8	3	7	12	6	10	16	23	123
FAM20B	2132	1592	1988	2094	2311	2757	1422	1257	1283	1971	1990	1806	2367	1950	1921	2272	1554	1670	1995	1804	1699	1153	1159	589	1124	914	1055	1688	433	717	976	1310	7776
TOR3A	754	470	465	621	741	781	524	465	512	556	497	454	717	637	598	639	485	520	602	501	592	264	311	265	261	287	272	741	218	331	334	424	2545
ABL2	1373	1058	1133	478	491	579	543	466	459	990	564	1129	367	384	360	618	561	539	949	1073	633	818	813	609	574	492	519	1403	362	514	291	395	2191
SOAT1	640	445	503	919	933	1155	888	774	772	462	455	398	1122	747	951	851	555	573	396	363	371	211	211	163	343	309	321	845	218	371	367	479	2978
AXDND1	8	5	4	6	19	12	5	2	7	3	6	2	38	9	15	4	5	3	12	11	11	2	3	2	2	5	5	93	21	49	7	12	44
TDRD5	27	12	9	3	8	7	8	2	9	11	26	11	16	6	7	9	2	5	10	10	12	6	0	5	5	4	6	26	8	9	2	0	7
FAM163A	0	0	0	0	0	0	0	0	0	0	0	0	0	0	0	1	0	0	0	0	0	0	0	0	0	0	0	0	0	0	0	0	0
TOR1AIP2	1814	1280	1647	1350	1298	1516	1382	1389	1077	1376	1353	1221	1953	1400	1548	1500	1050	1071	1280	1257	1154	729	683	578	771	692	841	1846	517	713	654	840	5211
TOR1AIP1	1568	1224	1338	1293	1329	1652	957	850	827	1436	1344	1244	1416	1453	1404	1297	957	828	953	831	783	668	663	735	622	484	545	1019	310	435	551	707	4292
CEP350	1658	1394	1639	1473	1569	1837	1359	1251	1280	1602	1357	1377	1972	1896	1845	1441	933	1048	1188	1190	926	654	590	517	863	614	806	1333	313	504	711	895	5781
QSOX1	25563	20149	28368	47998	51085	56249	27992	24489	23873	26884	31157	25996	46941	39645	41035	30994	22307	24452	22166	18610	21494	9908	11135	9227	4466	4701	5151	25583	6691	9232	14037	19130	106097
FLJ23867	3292	2505	3390	2915	3125	3433	2346	2394	2308	3701	4122	3069	2768	2746	2788	2167	1397	1758	2042	1700	1812	1290	1253	723	498	423	483	2072	544	780	1645	2122	12092
LHX4	2	0	0	0	0	0	0	0	1	0	0	0	1	1	1	1	1	1	2	0	0	0	2	0	0	0	0	1	0	3	2	0	0
LOC100527964	60	32	49	26	37	35	43	40	39	43	28	26	44	52	52	29	16	21	30	24	16	20	25	16	34	19	19	27	8	14	14	18	124
ACBD6	555	349	413	339	386	391	346	289	326	388	424	373	352	364	262	326	247	218	286	293	285	148	167	106	131	134	151	232	65	120	161	196	1183
XPR1	1649	1074	1272	1574	1680	1920	1433	1397	1364	1083	1032	1080	2020	1611	1383	2820	1933	2174	1585	1502	1334	804	689	520	831	652	857	1757	476	786	1289	1637	9177
KIAA1614	3	3	0	5	1	4	0	3	0	3	1	1	4	4	1	13	4	6	2	5	4	2	3	3	0	0	1	3	2	2	2	3	7
STX6	1142	759	964	759	819	1015	803	716	730	928	874	803	947	897	783	768	576	601	728	659	619	402	331	294	432	363	418	745	208	324	403	511	2962
MR1	1357	947	1131	966	983	1218	558	586	530	1036	1250	891	1434	1404	1269	1141	888	891	731	766	816	359	370	392	327	313	366	1166	379	447	621	787	4380
IER5	1104	861	1100	696	948	908	553	538	462	873	986	897	629	507	501	763	616	545	839	654	659	361	479	362	263	272	246	595	189	221	388	476	2529
CACNA1E	30	27	11	34	19	24	19	25	35	15	32	3	145	312	154	21	9	10	31	26	24	2	2	1	7	13	5	0	0	0	16	21	106
ZNF648	0	0	0	1	3	2	0	0	0	0	0	0	0	0	0	0	0	1	0	0	0	0	0	0	0	0	0	1	0	1	0	0	0
GLUL	11245	8160	9462	14846	16310	17199	9535	8794	9728	11688	10458	8963	26477	16140	18775	21923	13354	14438	21704	15538	17238	7107	7654	6398	10524	8453	8739	21714	5372	12689	6011	7802	49441
LINC00272	0	0	0	0	0	0	0	0	0	1	0	0	0	0	0	0	0	0	0	0	2	0	0	0	0	0	0	0	0	0	0	0	0
RGSL1	0	0	0	0	0	0	0	0	0	0	0	0	0	0	1	0	0	0	0	0	0	0	0	0	0	0	0	0	0	0	0	0	0
RNASEL	506	408	543	443	490	547	460	445	405	516	534	488	599	596	574	581	338	413	432	409	344	210	225	229	249	218	215	531	156	244	300	381	2117
RGS16	26	15	20	21	20	19	13	12	9	23	13	21	10	7	12	25	19	23	17	9	8	4	10	10	1	2	1	5	1	5	10	20	87
LOC284648	2	1	1	1	0	6	1	0	3	2	0	0	2	0	0	0	0	0	0	0	1	1	0	0	1	0	1	1	1	1	3	0	8
RGS8	0	0	0	2	0	1	0	0	0	0	0	0	0	1	0	0	0	0	2	0	0	0	0	0	0	0	0	0	0	0	0	1	5
NPL	95	78	77	47	73	53	32	40	39	73	85	37	57	70	78	86	65	42	40	55	53	34	48	20	42	33	60	60	17	39	62	42	303
DHX9	5037	3948	3884	3435	3710	4241	3598	3470	3313	3583	3092	3087	3980	3663	3321	3146	2337	2289	3356	3217	2778	1619	1636	1314	2264	1902	2129	3053	923	1317	1736	2148	12242
SHCBP1L	0	0	0	0	0	0	0	1	0	0	0	0	0	0	0	0	0	0	0	0	0	0	0	0	0	0	0	0	0	0	0	0	0
LAMC1	5879	4335	5847	4967	5139	6034	4477	4455	4472	5924	5776	5733	4111	4496	3758	3807	2813	3524	3661	3752	3290	2588	3057	2373	1410	1294	1509	4224	1038	1466	2270	2890	15548
LAMC2	35495	24513	34269	19967	22669	25676	19896	18393	18130	45066	35583	38049	14467	17288	13627	17195	16469	14769	17603	20158	15538	15301	21762	17639	6721	6554	8071	22082	5889	6997	12384	16481	78735
NMNAT2	651	398	362	86	90	153	129	154	134	230	342	240	142	166	97	118	94	89	336	432	364	318	444	284	334	316	351	1370	344	509	259	334	1728
SMG7	3733	2906	3462	2595	2759	3067	2439	2207	2248	3159	2700	2568	3082	2911	2709	2248	1578	1738	2587	2339	2093	1185	1336	1314	1444	1232	1354	2682	763	1141	1487	1818	10334
NCF2	680	466	523	280	367	293	265	262	229	547	621	463	452	271	189	314	363	250	474	563	412	256	281	271	175	147	140	237	71	110	269	316	1637
ARPC5	8727	6130	7463	5439	6614	7214	5337	4926	4673	7048	7599	6515	6632	6252	5679	5858	4851	3961	5627	5190	4520	2941	3008	2437	2995	2484	2931	5538	1582	2285	3143	3869	20985
RGL1	355	310	306	225	261	296	165	123	118	235	252	295	267	293	299	276	276	240	415	417	390	153	174	159	302	234	252	224	67	113	174	237	1313
APOBEC4	0	0	0	0	0	0	0	0	0	0	0	0	1	1	0	0	0	0	0	0	2	0	0	0	0	0	0	0	0	0	0	0	0
GLT25D2	78	68	97	19	22	9	18	18	13	34	32	76	15	25	26	20	7	7	136	132	77	17	25	25	20	22	29	187	64	60	8	10	47
TSEN15	460	312	386	273	323	399	247	288	211	336	323	334	363	338	291	266	197	215	274	241	266	109	125	128	172	154	202	261	86	120	194	232	1288
C1orf21	120	119	172	175	157	173	96	107	104	120	70	105	80	28	75	146	104	112	68	89	79	33	30	21	62	52	46	178	51	80	67	49	386
EDEM3	2028	1545	1822	2243	2196	2489	1715	1544	1657	1714	1424	1376	3621	2456	3126	2763	1641	2040	2145	1777	1667	741	870	704	934	806	1000	3114	781	1294	1230	1538	9209
FAM129A	16	18	8	3	9	11	7	2	1	10	4	6	1	3	11	5	1	5	4	4	3	10	14	15	0	0	6	1	1	0	3	5	7
RNF2	317	230	325	212	282	300	226	186	205	276	298	269	334	308	267	180	134	107	172	164	145	91	89	111	138	123	146	160	66	62	101	137	721
TRMT1L	731	560	581	416	435	484	429	379	382	609	646	550	775	678	656	592	365	375	523	437	375	212	258	240	325	231	249	539	135	220	208	318	1805
SWT1	127	81	123	94	100	88	84	82	80	99	97	108	179	138	143	137	82	81	99	119	85	44	52	39	50	52	50	105	24	55	60	80	438
IVNS1ABP	2540	1827	2149	2082	2310	2305	1922	1771	1646	2184	2373	1918	3064	2151	2293	2065	1387	1427	1509	1233	1106	656	698	536	1285	1101	1381	1636	503	696	880	1231	6598
HMCN1	4	0	0	3	0	2	0	0	1	0	0	0	1	0	0	0	1	1	3	1	0	1	0	0	1	0	0	1	0	0	0	0	10
MIR548F1	0	0	1	0	0	0	2	0	0	0	1	0	0	0	0	0	0	0	0	0	0	0	0	0	0	0	0	1	0	0	0	0	0
PRG4	0	1	4	4	0	3	2	2	1	3	5	3	2	1	6	8	0	1	3	5	1	3	1	1	1	0	1	1	0	0	2	1	6
TPR	3926	2982	3374	3252	3285	3902	3182	2881	2918	3445	2960	2910	3993	3712	3668	2513	1812	2177	2993	2958	2283	1341	1499	1275	1830	1344	1765	2962	800	1244	1619	2085	12448
C1orf27	1236	895	969	870	888	1041	799	754	711	1030	971	798	1086	1072	1017	836	584	645	879	745	629	409	399	341	528	408	523	836	276	370	446	622	3310
OCLM	8	13	6	9	0	6	2	6	2	4	3	4	6	10	4	3	4	5	3	5	3	1	3	0	4	2	0	5	2	2	3	2	20
PDC	0	0	0	0	0	0	0	0	0	0	0	0	0	0	0	0	0	0	1	0	0	0	0	0	0	0	0	0	0	0	0	0	0
PTGS2	11	12	4	0	0	1	5	2	1	9	16	11	0	1	0	0	0	0	8	10	7	0	0	0	5	0	0	17	7	3	0	0	3
PLA2G4A	36	17	43	0	7	3	3	6	3	16	24	34	0	4	1	4	0	3	64	27	46	1	3	0	2	2	7	51	9	33	1	2	3
FAM5C	0	0	0	0	0	0	0	0	0	0	0	0	0	0	0	0	0	0	0	0	0	0	0	0	0	0	0	0	0	0	0	0	1
RGS18	7	4	1	0	0	0	1	0	0	7	2	8	0	0	0	0	0	0	0	0	0	0	0	0	2	1	1	0	2	0	0	1	1
RGS21	0	0	0	0	0	0	0	0	0	0	0	0	0	0	0	1	0	0	0	0	0	0	0	0	0	0	0	0	0	0	0	0	0
RGS1	0	0	1	1	0	0	1	1	2	4	0	1	3	0	1	0	0	0	1	1	0	1	1	0	3	1	1	3	0	0	0	1	4
RGS13	0	0	0	0	0	0	0	0	0	0	0	0	0	0	0	0	0	0	0	0	0	0	0	0	0	0	0	0	1	0	0	0	0
RGS2	7587	5942	6839	3311	4148	3752	1412	1250	1102	5737	3376	4959	2151	1929	1363	8054	5895	4473	2866	2226	2122	2709	3302	3685	837	760	1177	4146	1193	1209	1449	1772	10350
UCHL5	987	723	819	637	730	842	682	651	580	792	743	698	761	694	654	568	531	414	618	509	422	311	291	242	399	274	395	644	182	223	293	367	2303
TROVE2	523	460	506	398	393	480	359	315	337	512	369	396	476	458	438	399	233	264	429	356	345	200	175	180	228	205	271	381	113	158	171	206	1390
GLRX2	224	170	163	138	168	165	173	120	137	154	131	129	205	166	152	256	171	103	194	149	133	80	71	67	112	113	106	246	46	95	98	117	708
CDC73	2195	1648	1745	1286	1343	1509	1265	1148	1181	1906	1593	1639	1806	1518	1472	1240	1052	968	1401	1237	1121	633	751	540	1002	761	946	1359	437	599	706	871	4860
B3GALT2	71	61	54	270	236	251	386	301	497	37	19	44	507	173	281	65	67	75	62	24	45	3	7	1	3	5	14	3	2	1	56	79	589
KCNT2	2	1	2	2	0	0	4	7	4	0	2	0	2	0	0	4	3	5	2	3	5	0	1	2	0	2	0	3	2	1	0	2	15
CFH	3060	2094	2365	1347	1265	1219	2105	2164	2029	631	3438	1107	845	359	706	3565	1821	2081	877	959	1271	580	443	842	1301	1153	1377	6689	1859	2610	1144	1669	7576
CFHR3	1	0	0	0	0	0	0	0	0	0	2	0	0	0	0	0	0	1	1	0	0	0	0	0	0	0	0	1	0	0	0	1	2
CFHR1	2	1	7	1	3	4	0	1	4	0	7	1	1	2	3	5	1	3	1	3	2	0	2	0	6	2	5	7	0	1	1	1	7
CFHR4	1	0	0	0	0	0	0	0	1	0	0	0	1	0	0	0	0	0	0	0	0	0	0	0	0	0	0	1	1	0	0	0	0
CFHR2	9	1	3	1	4	2	1	1	0	2	4	1	1	1	7	4	2	1	2	0	4	1	0	1	1	0	3	2	0	2	1	2	8
CFHR5	0	0	2	0	0	0	0	0	0	0	0	0	0	0	1	1	0	0	0	0	0	0	0	0	0	0	0	0	0	0	0	1	1
F13B	0	1	4	1	3	0	1	4	2	2	1	0	9	1	1	7	12	9	2	1	4	2	3	1	0	0	0	5	4	0	3	1	21
ASPM	162	92	105	36	45	60	125	199	143	13	15	12	9	14	4	26	5	8	3	13	6	7	8	4	14	7	7	11	4	5	5	9	34
ZBTB41	821	602	714	691	661	893	728	684	601	793	849	677	912	857	867	835	535	551	594	549	495	299	287	318	488	402	510	841	229	371	329	410	2582
CRB1	3	0	0	0	0	0	2	0	0	0	1	0	0	0	0	0	0	0	0	0	0	0	0	0	0	0	0	0	0	0	0	0	0
DENND1B	853	645	777	798	838	1027	599	531	495	746	789	590	743	708	704	793	532	578	516	545	446	332	411	344	322	275	339	831	258	306	404	495	2953
C1orf53	54	43	64	21	30	22	25	29	24	36	55	32	29	40	41	79	49	44	47	70	52	22	23	12	28	25	18	67	19	38	15	32	160
LHX9	0	0	0	0	0	0	0	0	0	0	0	0	0	0	0	0	0	0	0	0	0	0	0	0	0	0	0	0	0	0	0	0	0
NEK7	3556	2454	2878	2256	2450	2837	2249	2216	1935	2971	2694	2470	3247	3075	2778	2154	1808	1568	2338	2253	2024	1257	1480	1082	1911	1490	1624	1756	516	796	1329	1561	9226
PTPRC	14	7	23	4	3	2	21	5	8	28	4	22	5	1	8	3	4	3	0	2	4	10	5	4	15	13	17	18	6	9	4	3	33
MIR181B1	0	2	0	0	1	1	0	1	2	1	1	0	0	0	0	0	0	0	0	0	0	1	0	0	0	0	0	0	0	0	0	0	0
MIR181A1	0	0	0	0	0	0	0	0	0	0	0	0	0	0	0	0	0	0	0	0	0	0	0	0	0	0	0	0	0	0	0	0	0
NR5A2	293	211	231	346	318	389	200	221	173	196	238	173	375	273	320	424	308	382	344	287	285	157	130	127	90	84	90	391	104	173	159	181	1182
FAM58BP	0	0	0	0	0	0	0	0	0	0	1	0	0	0	0	0	0	0	0	0	0	0	0	0	0	0	0	0	0	0	0	0	0
ZNF281	981	629	794	856	838	945	562	563	477	677	671	688	743	653	652	828	694	665	829	853	804	405	463	434	529	440	477	876	243	314	505	629	3635
KIF14	65	32	28	19	29	16	58	82	51	13	4	8	1	9	2	5	2	2	9	7	8	1	2	0	10	4	10	3	0	1	0	3	13
DDX59	467	353	357	420	444	438	323	273	285	377	336	300	395	365	371	431	279	309	310	370	285	227	190	152	202	138	181	434	116	198	187	209	1412
CAMSAP2	1543	1212	1356	1204	1059	1287	1023	1031	934	1513	1253	1432	1253	1217	1114	1114	718	801	1281	1406	1013	710	775	658	895	679	869	1238	329	514	637	810	4696
GPR25	0	0	0	0	0	0	0	0	0	0	0	0	0	0	0	0	0	0	1	0	0	0	0	0	0	0	0	0	0	0	0	0	0
C1orf106	3012	2492	2976	3217	3639	3956	2142	1801	2026	2896	2478	2221	3525	2568	2706	2943	2290	2413	3224	2478	2810	1233	1430	1140	991	910	921	3242	845	1471	1641	2073	11780
KIF21B	279	276	208	499	540	650	282	248	306	179	175	146	291	356	328	268	178	212	146	196	138	84	93	114	23	32	42	159	46	51	184	240	1009
CACNA1S	0	0	0	0	1	0	0	0	0	0	0	0	0	0	0	1	0	0	0	0	0	0	0	0	0	0	0	0	0	0	0	0	1
TMEM9	1471	1013	1350	1170	1352	1529	803	723	683	1027	1384	1011	1445	1079	1011	1172	1032	815	819	712	792	518	549	404	302	321	274	1326	404	552	454	533	3495
IGFN1	2	2	2	1	2	0	0	0	0	0	0	0	0	2	0	0	0	0	0	1	0	0	1	1	1	0	1	0	1	2	1	0	0
PKP1	19	11	33	14	18	19	22	26	26	31	51	30	4	9	0	0	4	2	5	6	4	4	7	2	1	1	0	5	0	2	1	8	21
TNNT2	39	43	37	21	31	56	22	21	21	28	43	19	13	51	45	19	14	19	10	15	18	21	30	15	10	10	10	96	16	18	9	7	46
LAD1	8678	6641	8266	7232	8383	8432	7460	6792	7396	6188	6634	6205	10340	7229	7849	8349	6540	5754	10116	8795	8587	3079	3542	2440	3984	4104	3900	10144	2697	4058	3951	4735	25692
TNNI1	1	1	0	2	2	1	2	1	3	1	2	1	4	2	2	4	1	4	2	2	0	0	0	0	0	0	1	0	0	0	1	1	9
PHLDA3	1614	1091	1557	1264	1489	1392	746	794	919	1425	1399	1383	1413	733	959	1263	1001	881	1634	1165	1250	688	807	503	405	453	371	1413	380	646	568	729	4085
CSRP1	3158	2501	2790	2430	2740	3090	2647	2154	2301	2526	2565	2519	2598	2217	2202	2448	2035	1631	2682	2330	2072	1108	1134	842	792	852	870	1594	384	646	1097	1355	7428
RPS10P7	13	8	7	3	6	6	4	7	10	2	12	8	9	7	8	6	4	2	2	3	5	4	3	1	2	4	2	1	0	3	1	5	20
NAV1	763	512	735	443	442	536	436	343	362	668	692	631	531	499	452	242	211	302	410	485	413	201	198	164	335	257	327	862	234	324	194	213	1359
MIR1231	0	0	0	0	0	1	0	0	0	0	0	0	0	1	0	0	0	0	1	0	0	0	0	0	0	0	0	0	0	0	0	0	0
IPO9	1711	1318	1335	1258	1284	1630	1355	1223	1143	1394	1178	1318	1495	1376	1217	853	756	758	1145	1118	947	562	585	464	725	602	630	1126	350	451	606	743	4258
SHISA4	192	127	172	105	115	145	72	93	79	129	138	114	106	55	69	127	140	121	125	115	147	62	44	34	62	52	31	220	53	101	52	69	383
LMOD1	2	0	0	5	9	4	1	0	0	1	2	0	0	1	1	5	0	1	1	3	0	0	1	0	3	0	0	1	0	0	3	0	10
TIMM17A	2176	1434	1546	928	1102	1200	1030	884	944	1419	1231	1391	1308	1020	883	1509	1164	831	1480	1317	1080	928	779	560	797	657	726	1549	449	646	691	773	4584
RNPEP	3062	2108	2487	1724	2005	2197	1943	1776	1955	2443	2383	2130	2380	2005	1667	2147	1675	1486	2493	2136	2080	1115	1271	889	1091	1065	1115	2290	612	1051	1095	1348	7869
ELF3	13798	10621	13380	23920	26189	27878	17318	14778	14521	14235	16404	13003	27623	20994	24862	19718	14683	15013	14016	11990	13027	5340	5218	4561	4774	4566	4886	16262	4453	7261	9718	12957	73791
GPR37L1	61	30	23	114	72	110	37	30	27	42	30	39	139	73	100	102	93	89	80	56	71	47	31	25	17	15	15	91	18	28	47	56	240
ARL8A	1929	1382	1687	1560	1758	1858	1286	1264	1188	1669	1575	1443	1909	1399	1368	1587	1228	1192	1565	1326	1351	742	830	604	529	451	444	1885	460	712	817	990	5568
PTPN7	0	0	1	1	1	0	1	1	0	0	1	3	1	0	0	0	0	0	3	1	0	0	0	0	0	0	0	0	0	0	0	0	0
PTPRVP	1	1	0	0	0	1	0	1	1	0	0	0	2	1	3	0	0	1	0	0	0	0	0	0	0	1	0	0	0	0	2	0	3
LGR6	1	1	1	2	3	1	1	1	1	0	7	2	3	1	1	2	0	0	7	0	2	0	1	0	1	0	0	2	0	0	0	3	6
UBE2T	141	110	123	75	111	109	98	98	93	81	108	96	94	97	76	60	43	38	47	38	43	55	35	25	37	26	44	90	26	28	33	35	301
PPP1R12B	752	643	705	519	623	710	391	328	290	646	562	412	791	725	731	999	702	860	481	440	424	271	287	236	232	182	268	1109	249	493	253	275	1747
SYT2	0	1	1	0	0	1	2	0	1	2	1	0	1	1	0	0	1	1	0	0	0	5	6	2	1	0	0	1	1	0	0	0	4
KDM5B	3282	2458	3035	2845	2797	3348	2720	2668	2350	3105	3050	2892	3510	3643	3264	2127	1580	1809	2345	2193	1937	1224	1348	1193	1518	1276	1438	2177	633	906	1295	1560	9187
LOC148709	2	1	3	3	2	7	1	2	1	0	3	2	9	2	1	11	7	4	1	1	4	0	2	2	0	1	1	4	1	2	3	4	28
RABIF	530	380	352	381	439	494	316	274	338	364	293	295	530	373	335	579	372	336	452	363	383	209	212	171	219	195	223	470	130	193	219	273	1750
KLHL12	672	549	650	900	977	1193	790	695	666	663	622	522	1195	1209	1073	929	718	763	799	837	739	504	531	429	469	447	532	1210	348	466	553	690	3868
ADIPOR1	3799	2976	3574	3169	3866	4405	2481	2373	2244	3344	3346	2912	3279	3344	2962	2913	2339	1977	2335	2434	2091	1638	1808	1212	1137	1064	1206	2690	726	1071	1563	1962	10437
CYB5R1	1004	720	933	972	1086	1266	863	678	752	971	858	828	1241	1203	891	1063	895	791	841	773	687	471	448	305	375	398	349	910	245	419	527	637	3744
LOC401980	2	0	0	0	0	0	1	0	0	0	0	0	2	0	0	0	0	0	0	0	0	0	0	0	0	0	0	0	0	0	0	0	1
TMEM183A	324	269	274	271	356	370	254	256	234	237	286	227	377	269	289	364	276	216	284	264	274	124	159	106	178	130	167	298	83	138	154	193	1100
TMEM183B	255	215	217	215	263	286	204	199	182	176	216	167	269	189	211	269	208	160	218	195	206	101	109	81	119	88	114	207	60	95	128	139	794
PPFIA4	249	223	349	196	146	225	217	227	158	298	399	250	385	396	309	39	37	62	1	7	11	109	99	101	0	1	8	48	25	1	63	61	424
MYOG	0	0	0	0	0	0	0	0	0	0	1	0	0	0	0	0	0	0	0	0	0	0	0	0	0	0	0	0	0	0	0	0	0
ADORA1	204	184	393	322	459	551	243	199	208	343	365	297	370	289	421	16	51	67	47	52	66	27	39	42	67	77	60	24	17	5	14	24	113
MYBPH	0	0	0	0	0	0	0	0	0	0	0	0	0	1	0	0	0	0	0	0	0	0	0	0	0	0	0	0	0	0	0	0	0
CHI3L1	55	34	48	24	40	29	18	15	9	27	138	16	12	29	12	5	1	3	2	5	1	3	9	9	2	1	1	3	0	0	3	5	35
CHIT1	0	1	0	1	0	1	0	1	0	0	0	0	0	0	0	0	0	0	0	0	1	0	0	0	2	0	0	0	0	0	0	0	0
LOC730227	0	0	0	2	0	0	0	0	0	0	0	2	0	0	0	4	0	0	0	0	1	0	0	0	0	0	0	0	0	0	0	1	4
BTG2	664	488	616	767	889	1038	514	454	461	590	751	556	965	914	873	938	778	702	782	763	789	399	408	315	359	405	349	391	98	151	392	519	2887
FMOD	1	0	2	2	2	0	0	3	4	0	0	3	1	3	2	2	1	0	3	4	4	0	0	0	0	0	0	4	1	1	1	4	7
PRELP	3	6	5	0	1	3	0	3	2	0	4	3	2	0	1	5	1	1	4	7	2	3	2	2	3	2	3	1	0	0	0	0	7
ATP2B4	8553	5921	8432	3283	3351	4080	3942	3879	3159	7575	7149	7913	2199	3044	2300	2649	2485	2564	2325	2875	1962	2332	2798	2108	1585	1493	1705	6188	1734	1747	2076	2743	13334
SNORA77	0	1	2	0	0	2	1	1	0	1	3	1	0	1	0	0	0	0	3	1	3	0	0	1	2	1	1	3	0	0	2	2	4
LAX1	2	2	1	1	2	3	1	1	5	1	0	0	0	3	0	2	3	5	0	0	4	0	0	1	0	2	6	3	0	2	1	0	16
ZC3H11A	3740	2690	3304	2872	2928	3345	2655	2362	2248	3059	2951	2441	3858	2730	2651	2791	1776	2063	2373	2217	1996	1065	1194	1020	1561	1313	1487	2386	718	998	1639	1836	11623
ZBED6	728	602	663	661	671	759	504	464	464	647	577	484	836	645	680	649	370	584	682	631	569	275	309	236	491	367	470	657	147	261	401	410	2599
SNRPE	306	290	256	187	229	284	184	214	198	223	286	218	233	213	207	311	254	159	264	240	189	130	115	97	182	144	170	225	70	93	148	179	912
LINC00303	0	0	1	0	0	0	0	0	0	0	0	1	0	0	0	0	0	0	0	0	0	0	0	0	0	0	0	0	0	0	0	0	0
SOX13	1859	1321	1902	1570	1733	1818	1947	1680	2074	1653	1778	1304	2043	1724	1427	626	542	607	1101	998	974	456	593	511	388	417	397	404	121	197	746	944	5550
ETNK2	123	88	126	112	94	136	84	73	67	112	174	106	52	51	45	79	98	65	72	77	65	33	57	30	29	32	12	46	22	18	34	46	317
REN	17	4	6	25	15	8	2	6	3	2	3	2	19	7	1	50	30	15	14	13	12	3	4	3	1	2	1	0	1	1	2	5	62
KISS1	31	38	34	32	15	24	8	12	11	11	20	20	11	6	9	10	9	5	7	7	11	0	4	4	6	1	0	7	3	5	1	2	28
GOLT1A	310	249	245	301	304	335	237	231	164	135	196	117	196	133	140	485	319	243	146	131	118	57	41	65	51	30	39	141	34	56	73	79	542
PLEKHA6	4118	3474	3930	3082	3204	3466	3020	2867	2883	4336	3287	3359	4177	3340	3796	2934	1889	2384	3615	2861	2769	1450	1692	1193	1107	1089	1044	3584	916	1747	1656	1848	11992
LOC127841	4	7	5	10	9	7	5	7	2	4	2	7	7	9	4	20	7	5	11	1	4	2	4	4	1	0	2	8	2	3	3	1	23
PPP1R15B	1891	1554	1786	1896	2109	2423	1383	1292	1209	1547	1491	1307	1858	1471	1595	1813	1323	1322	1582	1517	1226	721	763	696	807	759	791	1697	473	671	1006	1193	6835
PIK3C2B	1739	1528	1766	2239	2188	2494	1590	1386	1496	1644	1631	1545	2849	1718	2104	2170	1283	1768	1951	1654	1574	604	651	533	763	722	702	2499	633	1261	1049	1361	8487
MDM4	848	716	923	651	586	818	838	673	629	768	822	631	854	842	906	436	280	345	500	460	341	205	215	203	325	314	339	385	89	138	289	345	2506
LRRN2	0	0	0	0	0	0	0	0	0	0	0	0	0	0	0	2	4	1	0	1	1	0	0	0	0	0	0	4	0	2	0	0	6
NFASC	3	1	3	2	1	1	2	1	2	2	7	0	3	2	2	4	5	3	0	5	2	1	3	6	2	1	4	2	1	0	4	6	19
CNTN2	0	0	0	0	0	0	0	0	0	0	0	0	0	0	0	0	0	0	0	0	0	0	0	0	0	0	0	1	0	0	0	0	0
TMEM81	31	37	36	27	27	42	13	19	25	39	30	34	54	30	37	19	19	18	39	27	29	12	22	15	24	13	13	37	12	24	17	22	130
RBBP5	617	504	527	535	573	686	459	403	438	604	526	473	680	594	608	589	430	388	525	454	421	228	264	249	297	274	372	497	155	206	292	308	1970
DSTYK	545	354	355	411	427	525	296	322	293	457	317	388	329	333	343	388	314	266	388	437	378	218	220	163	225	203	248	328	102	162	233	189	1485
TMCC2	7	4	5	4	0	0	3	4	0	3	1	2	0	2	1	2	0	2	9	3	0	3	2	0	2	4	1	0	0	1	2	0	4
NUAK2	118	90	80	83	93	77	91	73	81	35	93	51	102	114	124	89	61	94	127	114	78	19	32	21	25	46	34	44	8	17	37	41	317
KLHDC8A	0	0	2	0	2	0	0	3	0	0	2	1	0	1	0	0	0	1	0	0	1	1	1	1	0	0	2	1	0	0	0	0	2
LEMD1	65	41	75	125	171	169	28	17	18	77	186	76	22	85	73	11	50	24	10	22	18	3	5	13	2	3	5	24	6	2	18	11	137
MIR135B	0	0	2	0	1	0	0	0	0	2	1	1	1	0	5	1	0	0	0	0	0	0	0	0	0	1	0	0	0	0	0	0	0
CDK18	853	682	931	943	1000	1097	855	752	776	427	819	543	1141	1051	908	620	490	609	858	989	941	257	264	278	196	259	210	794	245	277	410	614	2933
LOC284578	0	1	0	0	0	0	0	0	0	0	0	0	0	3	0	0	0	0	0	0	0	0	0	0	0	0	0	0	0	0	0	0	1
MFSD4	64	50	46	51	54	76	25	46	38	35	55	41	76	81	72	20	24	38	42	46	43	13	14	12	32	22	20	63	14	26	27	21	263
ELK4	163	150	154	196	127	200	132	123	141	133	121	104	180	184	155	177	117	134	149	212	146	70	83	68	105	84	102	157	40	44	93	104	568
SLC45A3	879	746	929	995	1051	1087	804	716	761	621	925	508	1693	920	987	1347	801	913	1017	660	795	234	285	207	136	128	179	1045	195	543	473	651	3683
NUCKS1	6271	4902	5649	4743	5134	6063	4648	4191	3982	5388	5510	4907	5209	5650	4848	3464	2927	2624	3147	2979	2844	1880	1799	1388	2757	2183	2561	3737	1104	1436	2325	2766	16482
RAB7L1	606	405	520	334	383	450	369	297	322	450	547	458	621	411	335	610	450	440	422	421	374	215	238	217	245	201	193	943	273	443	235	319	1791
SLC41A1	778	606	780	521	592	656	497	501	515	526	635	526	689	856	745	346	350	284	391	495	461	266	304	257	278	293	289	473	160	185	218	289	1543
PM20D1	1	0	3	0	0	0	4	4	6	0	0	0	1	0	0	0	0	0	0	0	1	0	0	0	0	0	0	0	0	0	0	0	0
SLC26A9	58	48	19	15	28	22	13	13	23	35	65	6	23	50	19	7	26	19	6	14	15	7	20	10	7	9	5	4	2	2	13	24	92
FAM72A	5	4	3	2	1	2	4	5	2	0	0	1	0	0	0	0	0	0	0	0	1	0	0	0	0	1	0	0	0	4	0	1	1
AVPR1B	0	0	0	0	0	0	0	0	0	0	0	1	0	0	0	0	0	0	0	0	0	0	0	0	0	0	0	0	0	0	0	0	0
C1orf186	145	122	114	65	58	70	62	84	88	83	37	47	136	105	175	220	107	168	102	91	79	8	8	11	33	45	55	60	13	22	42	59	342
CTSE	41616	29168	32884	44777	46069	49684	23898	23258	21765	31808	27512	24588	54015	30966	37958	73548	50896	54464	40802	35550	32889	16310	18255	15831	4355	4192	6386	42806	11494	18318	23256	30118	174081
SRGAP2	370	288	369	296	334	335	271	232	230	266	298	323	360	338	308	238	158	164	192	227	165	115	112	167	108	123	107	325	96	144	106	138	872
IKBKE	421	311	303	352	327	350	417	446	376	264	248	249	366	337	346	382	281	298	412	344	387	173	175	184	166	186	175	437	135	187	231	254	1536
RASSF5	565	422	604	326	392	416	462	419	333	563	618	492	840	636	787	130	149	92	203	221	188	174	184	161	361	309	348	320	71	129	91	166	742
EIF2D	697	488	617	456	535	607	508	433	517	602	702	548	639	585	522	395	360	314	607	569	572	255	258	200	253	289	278	507	159	216	261	329	1907
DYRK3	39	33	33	50	47	68	45	45	39	27	31	31	96	58	44	75	54	60	45	34	35	31	13	25	28	20	29	44	17	22	33	40	261
MAPKAPK2	3409	2522	2878	2966	3290	3380	2480	2293	2370	2884	2443	2493	3387	2333	2521	3637	2580	2348	2982	2573	2698	1380	1634	1315	1213	1204	1156	3300	878	1253	1606	2021	11583
IL10	0	0	0	0	0	0	0	0	0	0	0	0	0	0	0	0	0	0	0	0	0	0	0	0	0	0	0	0	0	0	0	0	0
IL19	0	0	0	1	0	0	0	0	0	1	3	0	0	6	1	0	0	0	0	0	0	0	0	0	0	0	0	1	0	0	0	0	0
IL20	0	0	0	2	1	0	0	0	0	0	0	0	0	0	0	0	0	0	0	0	0	0	0	0	0	0	0	0	0	0	0	0	0
IL24	0	0	0	0	0	1	0	0	0	0	0	0	0	0	0	0	0	0	0	0	0	0	0	0	0	0	0	0	0	0	0	0	0
FAIM3	3	8	2	15	14	23	9	8	14	1	2	2	17	24	24	2	3	3	1	2	10	4	1	0	3	3	8	10	3	3	5	4	18
PIGR	1034	1111	1290	4233	3559	3497	3083	3833	3412	683	970	651	11029	5429	9163	3677	3047	4338	3806	4672	5998	428	546	450	947	934	898	2183	467	1051	1954	2750	15056
FCAMR	1	1	0	0	1	0	0	0	0	0	0	0	2	0	0	0	0	0	0	0	0	0	0	0	0	0	0	1	0	0	1	0	0
C1orf116	14123	10533	12241	7438	8136	9113	5869	5539	5487	12951	11213	10860	6946	8485	6633	7327	5835	5348	7033	6741	5718	5032	5730	5114	3291	2833	3016	10165	2735	4142	4230	5136	27365
YOD1	657	503	659	639	617	740	495	423	349	644	584	562	499	428	448	577	393	422	508	557	385	258	278	253	260	246	300	498	144	206	247	295	1878
PFKFB2	638	486	479	512	540	701	367	321	347	483	452	418	657	679	593	839	473	640	585	534	476	275	299	163	390	261	351	711	199	414	290	358	2128
C4BPB	195	192	207	245	238	219	135	107	128	80	186	50	189	189	152	558	384	378	243	203	207	142	109	110	24	29	58	154	57	83	137	146	899
C4BPA	97	74	81	321	359	323	108	158	103	10	65	17	215	154	288	282	213	343	238	471	396	78	57	49	54	57	68	36	8	17	334	407	2055
CD55	1660	1284	1675	1874	2830	3058	1191	1040	1012	1830	1536	1388	758	1833	1076	1166	1293	1009	711	1042	705	577	792	634	282	222	290	676	178	208	947	1334	5312
CR2	2	1	1	5	1	0	3	0	0	1	1	0	1	1	0	2	0	3	2	2	2	2	1	1	0	1	0	3	0	1	0	0	2
CR1	2	0	0	3	1	2	0	0	3	0	0	0	4	8	2	1	0	0	1	0	1	0	0	1	0	0	0	1	0	0	0	0	4
CR1L	0	0	0	0	0	0	0	0	0	0	0	0	0	0	0	0	0	0	0	0	0	0	0	0	2	0	0	0	0	0	0	0	0
CD46	13496	9605	13557	14927	16029	19054	10337	9829	8869	10818	13425	10060	17182	14905	15439	12256	7840	8895	10296	9112	8672	4460	4837	3852	5314	4286	5470	11513	3115	5071	5715	7569	42104
MIR29C	44	40	42	21	36	32	28	13	22	44	27	35	38	45	42	22	16	15	15	24	12	7	2	5	18	12	14	34	6	9	8	19	112
MIR29B2	8	5	3	2	3	5	6	3	4	10	10	11	5	7	6	3	1	1	1	4	0	4	4	2	0	2	2	2	0	0	3	2	19
LOC148696	0	2	0	0	0	0	0	0	0	0	0	0	0	0	0	0	0	0	0	0	0	0	0	0	0	0	0	0	0	0	0	0	0
CD34	54	24	22	17	20	17	45	41	34	11	16	6	21	21	33	10	14	11	28	16	27	17	23	37	3	2	5	28	8	6	117	171	972
PLXNA2	4475	3500	3846	2760	2866	3048	2070	1801	1939	4669	2780	3807	3570	2935	2518	2549	1586	2136	2787	2555	2461	1294	1566	1062	1172	1114	1165	4009	1074	1864	1651	1827	11070
LOC642587	0	0	0	0	0	0	0	0	0	0	0	0	0	0	0	0	0	1	0	0	0	0	0	0	0	0	0	0	0	0	0	0	0
CAMK1G	0	0	0	0	0	0	0	0	1	1	0	1	0	0	0	0	2	0	0	1	0	0	0	0	0	0	0	0	0	0	0	0	0
LAMB3	35450	26161	38214	18794	21655	22363	12489	11799	11598	43877	36751	35426	14961	16316	13641	14629	12752	12024	12184	11424	11243	11563	16447	11470	5147	4988	5136	16205	4111	6081	7757	10036	52176
MIR4260	811	721	871	444	513	558	376	360	327	1095	893	880	398	404	315	394	381	342	281	291	299	303	363	267	138	111	132	470	123	180	222	244	1593
G0S2	828	660	1216	47	78	111	47	45	26	1066	979	963	16	57	13	81	110	48	17	12	19	124	125	170	11	12	9	60	13	9	9	14	74
HSD11B1	6	4	8	1	4	5	2	2	0	14	4	11	3	2	2	5	1	3	6	3	0	1	0	9	3	3	1	1	1	0	0	2	15
TRAF3IP3	1	1	0	0	1	0	0	0	0	0	1	0	0	0	0	3	0	0	0	0	0	0	0	0	0	0	0	1	0	0	0	0	1
C1orf74	125	101	104	49	60	73	46	30	43	114	56	95	71	53	52	55	50	50	76	66	58	39	60	62	19	32	38	103	21	33	33	41	274
IRF6	1608	1204	1428	1123	1138	1305	900	784	800	1536	1367	1343	1350	1273	1147	953	764	774	1176	1073	1029	646	761	744	418	411	470	1356	364	501	707	783	4413
DIEXF	550	405	456	442	456	513	408	381	425	348	364	336	374	451	420	361	289	278	663	575	466	233	251	199	313	310	354	542	126	225	232	257	1670
SYT14	0	0	0	0	0	0	0	0	0	0	0	0	0	0	0	0	0	0	2	0	0	0	0	0	0	0	0	0	0	0	0	0	0
C1orf133	7	1	7	0	0	0	2	1	2	11	8	6	0	0	1	0	1	1	3	4	2	1	2	1	2	2	3	6	4	0	2	0	4
SERTAD4	1	5	9	0	0	2	1	1	0	6	5	8	0	0	0	0	1	0	0	1	0	1	0	0	8	7	11	3	0	1	0	0	2
HHAT	377	296	385	171	158	174	147	148	163	297	365	257	164	187	239	190	128	151	224	206	221	117	128	130	182	156	155	377	91	140	149	162	1064
KCNH1	0	0	0	1	0	0	0	0	0	0	0	0	0	0	1	0	0	0	0	0	0	0	1	0	0	0	0	0	0	0	0	0	0
RCOR3	763	620	708	558	600	658	507	430	439	741	567	580	776	734	699	428	306	354	502	469	422	264	324	314	394	334	393	498	160	184	286	359	2205
TRAF5	241	146	242	147	182	222	334	248	288	281	340	175	385	359	330	34	40	35	75	102	79	70	79	50	93	101	85	169	64	53	88	80	553
LINC00467	107	68	88	46	72	79	50	51	65	81	99	72	59	87	54	80	64	56	54	54	48	26	21	27	24	27	41	88	17	38	47	63	338
RD3	0	0	0	0	0	0	0	0	0	0	0	0	0	0	0	0	0	0	0	2	0	0	0	0	0	0	0	1	0	0	0	0	0
SLC30A1	898	717	918	617	693	768	433	421	418	826	774	632	858	688	591	749	565	577	988	754	872	302	408	310	460	358	379	867	223	373	349	419	2508
NEK2	64	26	24	12	24	16	50	65	55	4	8	0	1	0	1	0	1	0	1	0	1	4	1	1	2	0	0	0	0	0	0	0	8
LPGAT1	1867	1398	1731	2051	2126	2547	1757	1646	1494	1567	1751	1331	2126	2233	2088	1768	1316	1363	1499	1470	1436	876	794	601	724	615	814	1774	444	784	1116	1354	7825
INTS7	557	415	434	505	550	560	350	337	313	425	317	375	614	469	447	526	325	344	403	345	303	154	167	174	260	214	240	385	112	162	225	272	1635
DTL	51	33	20	26	57	65	80	84	72	9	12	8	0	3	1	5	2	2	10	8	4	6	0	3	2	3	3	9	1	4	2	5	10
PPP2R5A	1716	1182	1717	1737	1908	2194	1338	1236	1268	1351	1503	1217	2057	1811	1977	1616	1349	1241	1241	1091	1084	549	648	521	561	488	586	1394	358	642	824	1017	5273
SNORA16B	1	0	1	0	1	3	0	1	0	0	2	1	4	1	0	1	0	1	1	0	0	0	0	0	0	0	0	1	0	0	0	0	3
TMEM206	143	112	109	91	101	116	104	111	90	100	132	91	119	122	95	131	120	110	143	145	137	67	59	73	102	89	71	169	49	89	54	67	444
NENF	377	300	357	398	448	461	406	320	328	285	375	280	357	319	286	320	336	204	211	223	181	179	164	122	78	72	87	289	65	126	193	223	1326
ATF3	393	235	260	435	530	546	297	215	272	309	335	330	143	182	243	251	285	150	208	231	168	138	176	171	57	91	83	114	33	31	199	297	1123
FAM71A	0	0	0	0	0	0	0	0	0	0	0	0	0	0	0	0	0	2	0	0	0	0	2	0	0	0	0	0	0	0	0	1	1
BATF3	0	4	1	1	1	0	2	3	0	0	1	0	1	1	1	0	1	0	1	1	0	1	0	0	1	0	0	2	1	0	1	3	14
NSL1	424	307	302	349	329	430	320	284	297	321	237	281	356	355	332	345	235	209	283	264	200	160	129	104	211	151	164	271	83	114	157	202	1211
TATDN3	268	186	255	239	279	357	179	145	158	196	211	192	258	234	236	216	194	148	167	173	177	82	97	78	113	92	122	193	57	81	136	170	920
C1orf227	0	0	0	0	0	0	0	0	1	0	0	0	0	0	0	0	0	1	0	0	0	0	0	0	0	0	1	1	0	0	0	0	0
FLVCR1-AS1	28	13	18	25	20	31	7	4	1	10	21	30	32	21	17	19	31	17	31	26	20	6	9	1	5	11	5	26	4	12	0	4	16
FLVCR1	158	116	153	157	166	202	109	157	153	118	143	113	220	162	141	61	53	51	81	86	64	49	85	34	66	68	60	106	35	39	67	59	511
VASH2	24	9	11	14	12	15	13	10	11	11	10	8	13	19	14	5	3	3	9	7	5	2	4	1	21	9	16	3	1	1	3	4	29
ANGEL2	492	320	351	401	367	450	316	281	240	305	302	300	397	457	447	325	222	245	386	319	286	147	163	140	290	243	278	307	94	144	190	200	1350
RPS6KC1	659	492	482	449	465	476	372	360	353	484	459	442	568	491	490	499	420	351	431	419	371	233	241	220	243	204	266	520	151	226	235	340	1899
PROX1	356	249	229	741	608	675	397	369	390	159	167	131	1142	522	835	1297	713	1051	946	633	607	144	126	178	200	151	226	189	22	179	351	387	2771
SMYD2	705	524	593	437	453	481	553	526	436	575	634	527	550	507	455	579	474	357	550	500	426	292	289	253	265	206	262	386	119	166	229	230	1470
PTPN14	1425	1239	1096	650	635	768	927	862	898	1167	881	1118	772	1147	840	602	670	548	1189	1176	924	622	641	544	987	841	889	737	191	298	285	310	2024
CENPF	229	147	174	87	112	108	251	330	253	21	42	15	21	5	8	4	3	0	8	10	11	3	5	1	4	6	2	5	1	2	3	2	19
KCNK2	0	0	0	0	0	0	0	0	0	0	1	0	0	0	0	0	0	0	0	0	0	0	0	0	0	0	0	0	0	0	0	0	0
KCTD3	3751	2855	3433	3884	4239	5022	2930	2552	2771	2994	3096	2687	4712	3362	3990	3801	2330	2764	3359	2902	2865	1355	1335	1053	1687	1343	1624	3642	941	1535	1822	2288	13916
USH2A	0	4	1	1	1	2	2	1	0	0	0	0	4	1	1	0	0	1	3	0	0	0	0	0	2	0	2	1	0	0	0	3	3
ESRRG	12	16	26	2	0	1	1	7	5	10	20	6	0	0	0	4	0	0	8	3	11	1	0	0	6	5	11	14	2	1	0	1	3
GPATCH2	253	197	195	211	212	237	162	158	156	216	197	223	251	256	250	165	130	151	174	152	133	92	83	74	130	93	105	188	51	81	114	130	767
SPATA17	10	8	8	11	14	4	6	8	4	15	12	10	4	11	10	0	2	1	4	16	5	6	4	3	10	6	9	13	5	1	1	1	3
RRP15	403	294	271	234	344	360	357	321	286	319	290	274	174	239	233	290	287	211	347	359	241	183	172	129	265	251	260	336	85	131	139	169	851
TGFB2	3190	2294	3050	1952	2275	2158	2182	2082	2108	2787	3476	2808	2157	3167	2251	1219	1323	1093	2926	2910	2566	1283	1095	1185	1469	1300	1419	1201	349	429	1248	1265	6487
LYPLAL1	511	398	406	364	366	441	304	280	257	299	345	296	406	414	385	486	325	287	433	338	364	169	172	151	201	142	184	398	155	153	227	255	1474
SLC30A10	30	27	30	52	44	47	37	40	38	8	25	16	44	16	18	110	74	65	133	58	53	11	9	5	12	7	13	43	10	22	20	29	207
EPRS	3203	2347	2718	2544	2556	3246	2201	2201	2259	2686	2325	2312	3199	2661	2468	2371	1738	1661	2849	2763	2237	1279	1338	895	1774	1536	1706	2571	727	1089	1478	1742	9818
BPNT1	2207	1605	1801	1399	1529	1767	1357	1184	1070	1644	1472	1438	1907	1320	1448	2668	1604	1468	2259	1788	1847	908	870	663	808	676	721	2257	582	1012	832	1123	6839
IARS2	4305	2923	3485	2638	2972	3406	2762	2563	2448	3222	3565	2961	3640	3369	2854	2636	1951	1942	2796	2684	2224	1454	1602	1155	1524	1371	1648	3665	913	1564	1502	1747	10357
MIR215	0	0	0	0	0	0	0	0	0	0	0	0	0	0	0	0	0	0	0	0	0	0	0	0	0	0	0	0	0	0	0	0	1
RAB3GAP2	2247	1568	1779	1376	1466	1763	1360	1330	1347	1963	1644	1727	1768	1877	1617	1316	1017	1114	1442	1430	1147	830	875	790	870	728	891	1665	428	707	796	1019	6100
MIR664	0	0	0	0	0	0	0	0	0	0	2	0	0	0	0	0	0	0	0	0	0	0	0	0	0	0	0	0	0	1	0	0	0
SNORA36B	0	0	0	0	0	0	0	0	0	0	2	0	0	0	0	0	0	0	0	0	0	0	0	0	0	0	0	0	0	1	0	0	0
AURKAPS1	11	4	5	7	3	5	5	10	4	9	4	8	10	7	3	4	7	3	8	9	7	7	2	3	4	5	2	8	1	2	1	4	29
MARK1	77	51	64	31	39	48	39	50	42	64	45	26	56	66	15	14	22	12	14	14	11	13	7	9	5	6	8	1	0	0	13	8	56
C1orf115	1776	1278	1542	1311	1791	1837	1288	1118	1271	1540	1368	1247	1666	1100	1096	2591	1920	1675	1587	1146	1141	603	628	445	308	270	297	951	237	449	814	986	6611
MOSC2	337	250	366	413	436	534	292	280	291	318	338	261	563	360	377	499	275	284	313	261	247	141	160	99	105	46	102	265	65	129	186	242	1466
MOSC1	40	38	12	27	45	38	47	36	39	13	25	17	29	40	20	65	38	27	46	39	35	21	29	11	36	30	33	27	10	18	18	14	108
HLX	0	0	3	1	0	0	0	0	0	0	0	0	0	0	0	0	0	0	1	0	0	0	0	0	4	0	0	0	0	0	0	0	0
C1orf140	0	0	0	0	0	0	0	0	0	0	0	0	0	0	0	0	0	0	0	0	0	0	0	0	0	0	0	0	0	0	0	0	0
DUSP10	752	481	464	652	627	623	481	447	411	479	422	397	699	520	471	1055	677	670	819	733	685	324	308	349	425	375	337	295	94	150	465	560	3948
HHIPL2	3	0	3	0	0	3	1	3	2	0	0	2	5	6	3	1	0	0	0	3	0	0	1	2	0	0	0	0	0	3	1	1	15
TAF1A	87	61	72	100	114	156	86	87	70	68	65	76	162	130	87	134	82	72	92	72	59	50	54	41	42	41	60	112	25	41	43	73	451
MIA3	2276	1866	2075	2628	2857	3271	2055	1758	1831	2372	1585	2017	3674	2551	2761	2843	1669	2474	1830	1904	1612	915	949	855	1070	836	1278	2177	531	1154	1482	1942	12156
AIDA	433	265	393	243	303	361	269	279	216	372	360	354	292	272	221	307	194	183	309	229	196	179	230	186	137	140	132	318	94	129	158	181	1077
BROX	1248	903	1031	943	980	1160	791	753	712	1127	1041	881	999	970	967	877	768	714	890	847	723	454	438	373	557	418	545	823	220	362	537	654	3835
FAM177B	148	163	163	438	312	393	160	137	120	220	173	132	562	175	373	299	194	275	108	64	69	61	69	72	8	5	18	162	35	49	136	199	1335
DISP1	693	524	465	541	541	566	368	280	257	470	393	408	595	503	529	707	407	521	344	396	339	216	194	173	150	112	148	648	210	264	330	370	2345
TLR5	39	30	38	41	29	60	30	15	27	28	36	13	71	89	79	5	20	20	12	10	15	19	17	11	15	6	16	20	0	6	15	10	72
SUSD4	6	9	8	3	2	6	2	0	0	7	4	8	4	2	10	2	2	1	1	0	2	3	1	6	0	1	1	2	4	0	0	0	0
C1orf65	0	0	0	0	0	0	0	0	0	0	0	0	0	0	0	1	0	0	1	0	0	0	0	0	0	0	0	0	0	0	0	1	0
CAPN8	1141	1006	1169	1601	1547	1715	989	937	864	1050	743	681	3233	1583	2106	1887	759	1434	2040	1281	1220	645	647	466	602	606	581	3254	831	2017	834	1049	6832
CAPN2	35094	25767	32330	22356	27276	29000	21949	21280	21330	31091	35001	27926	27568	28487	24816	20503	16438	15457	22562	20733	18443	15203	17325	12736	14033	12865	14063	38205	10154	14938	12983	16231	88518
TP53BP2	2181	1611	1915	1870	2039	2332	1431	1289	1182	2008	1686	1847	1934	1683	1900	1907	1349	1405	1700	1597	1380	774	825	714	776	781	826	1734	502	733	799	1052	5927
FBXO28	4345	2947	3518	1894	1979	2367	1948	2021	1793	3088	2671	2798	2474	2269	1916	1881	1639	1472	1836	1874	1631	1224	1449	1199	1604	1365	1587	2743	736	1112	1105	1349	7522
DEGS1	358	218	246	257	310	380	304	293	279	185	192	270	284	305	277	337	313	210	375	356	259	208	270	207	174	123	146	375	106	154	147	171	1086
NVL	352	301	298	264	284	325	240	193	213	314	265	279	349	337	324	268	181	208	302	285	207	125	147	121	176	121	160	250	76	112	150	168	1003
MIR320B2	0	0	0	1	0	0	2	0	0	0	0	1	0	1	1	0	3	0	0	0	0	0	0	0	0	0	0	0	0	0	0	0	0
CNIH4	1019	694	799	570	714	783	629	628	483	721	890	643	867	778	577	815	666	453	452	462	421	368	382	304	389	265	365	801	208	373	375	500	2567
WDR26	4657	3245	4074	3350	3521	4070	3065	2895	2565	3521	3466	3199	4024	3490	3360	3977	2854	3069	3809	3486	3137	1838	2007	1572	2278	1999	2328	4689	1266	1827	1957	2493	14751
CNIH3	10	5	7	3	5	3	1	2	5	5	4	2	5	4	11	3	3	4	2	5	7	3	1	2	9	2	7	4	1	4	1	3	12
DNAH14	137	107	115	39	65	69	71	55	79	116	87	99	70	83	72	57	39	39	75	74	43	30	35	30	60	47	52	60	12	28	33	47	156
LBR	1685	1214	1494	1433	1559	1817	1240	1341	1184	1098	1423	823	1436	1379	1258	978	703	747	1018	1017	842	371	423	344	663	576	643	601	165	272	647	699	4016
ENAH	1404	1083	1178	1549	1635	1683	1065	1011	987	982	1034	1106	1380	1261	1474	1636	1135	1239	1433	1316	1208	552	624	530	667	583	695	1348	364	574	617	770	4576
SRP9	4635	3067	3836	3595	4165	4547	2871	2888	2536	3501	3809	3170	4450	3662	3907	4626	3302	2807	3515	3021	2853	1507	1734	1290	2075	1800	2255	3387	937	1565	1822	2416	13249
EPHX1	241	202	238	395	476	469	209	200	209	119	155	161	614	358	409	1032	615	666	732	634	723	199	151	125	232	234	217	426	114	260	209	226	1582
TMEM63A	2121	1536	1832	2421	2408	2477	1950	1862	1936	1585	1585	1193	3625	2239	2727	2663	1584	2039	2281	1801	1716	747	795	749	768	792	757	2099	550	1001	1130	1453	9083
LEFTY1	0	0	0	1	0	0	0	0	0	0	0	0	1	0	0	2	0	0	0	0	0	1	0	0	1	0	1	0	1	0	1	2	2
PYCR2	910	746	808	668	787	784	691	632	657	755	792	680	761	768	670	597	553	486	687	594	560	299	360	300	299	308	275	797	211	356	357	444	2448
LEFTY2	0	0	0	0	0	0	0	0	0	0	0	0	0	1	0	0	0	0	0	0	0	0	0	0	0	0	0	0	0	0	0	0	0
C1orf55	701	547	619	529	630	765	407	406	386	631	577	473	553	521	513	577	480	391	504	504	510	296	295	271	302	214	262	606	168	244	349	391	2210
H3F3A	256	185	219	239	254	263	221	183	183	217	237	217	260	173	197	203	165	146	162	126	132	77	76	43	98	55	93	175	41	76	109	158	893
H3F3AP4	256	185	219	239	254	263	221	183	183	217	237	217	260	173	197	203	165	146	162	126	132	77	76	43	98	55	93	175	41	76	109	158	893
ACBD3	3466	2542	3202	2677	2995	3564	2148	1992	1962	2722	2891	2353	3081	2691	2415	2038	1794	1679	2003	1897	1858	1294	1417	1226	1170	1019	1165	3104	841	1188	1454	1895	9876
MIXL1	0	0	0	0	0	0	0	0	0	0	0	0	0	0	0	0	0	0	0	0	0	0	0	0	0	0	0	0	0	0	0	0	0
LIN9	148	95	115	107	130	137	99	75	71	117	118	108	116	93	112	78	55	45	79	85	62	41	51	44	66	34	71	69	24	40	51	74	357
PARP1	1205	1044	993	1049	1189	1289	1237	1098	1125	857	793	840	1205	1321	1239	753	611	506	1082	937	822	484	513	323	653	587	610	847	202	390	448	603	3517
C1orf95	1	3	0	0	0	2	0	0	0	0	0	0	0	0	0	0	0	1	0	1	2	0	0	0	0	0	0	0	0	0	0	0	1
ITPKB	372	275	300	246	305	315	301	307	318	347	310	257	415	376	418	89	110	104	157	158	164	101	116	80	124	109	99	154	48	56	76	115	571
PSEN2	1339	1039	1116	794	951	1011	555	489	525	1026	819	872	947	686	688	823	560	598	931	876	735	734	686	613	266	234	229	1298	389	448	293	370	2067
ADCK3	430	375	406	496	525	541	374	301	376	261	364	324	843	451	590	405	222	232	452	296	348	124	172	143	163	150	136	268	53	161	168	230	1603
CDC42BPA	4094	3032	3519	4178	4320	5156	3817	3601	3348	3563	3244	2670	4695	4251	3983	4098	2920	3357	3836	3553	3346	2240	2280	1733	2265	1962	2290	5047	1312	2177	2528	3019	19544
ZNF678	264	212	200	257	239	312	171	201	183	270	229	197	336	249	271	246	198	187	255	207	189	79	84	104	162	121	156	185	52	90	166	176	1019
LOC100130093	24	37	29	40	39	45	19	17	9	31	28	25	33	23	28	8	9	8	7	2	4	8	3	6	2	2	6	5	0	1	11	13	91
JMJD4	598	438	509	312	444	383	306	297	312	508	433	450	359	322	287	413	307	252	321	298	299	239	271	216	131	118	113	443	118	153	175	237	1306
SNAP47	556	407	439	358	369	452	259	269	277	461	420	380	444	384	327	314	287	225	371	326	324	167	204	192	180	175	168	309	78	127	191	198	1180
PRSS38	0	0	0	0	0	0	0	0	0	0	0	0	0	0	0	0	0	0	0	0	0	0	0	0	0	0	0	0	0	0	0	0	0
WNT9A	35	21	16	22	18	20	17	19	14	35	51	19	51	58	53	14	21	11	75	64	80	26	39	11	9	17	9	21	8	11	10	23	101
WNT3A	5	0	0	3	1	3	0	2	0	1	0	0	1	0	0	0	0	2	0	0	0	0	1	1	0	0	1	1	2	2	1	1	4
ARF1	11909	9360	10613	8594	9925	10519	8417	7516	7522	10479	10766	9371	10816	9717	8179	8410	7156	6072	8381	7562	7729	4371	5291	4103	3222	3429	3272	9665	2636	4100	4659	5696	31432
MIR3620	1	2	1	0	3	6	2	0	2	4	2	1	7	2	1	2	0	0	4	2	3	2	1	1	0	0	0	3	0	2	0	3	18
C1orf35	430	354	417	290	330	338	239	228	247	347	322	343	274	249	268	298	227	157	314	259	240	140	218	148	99	122	97	351	98	161	119	174	945
MRPL55	330	240	255	233	278	230	193	146	173	269	267	244	283	201	175	225	184	157	219	175	189	126	136	118	64	99	61	280	63	100	108	125	694
GUK1	4801	3323	4099	3225	3864	4060	3025	2718	2847	3993	4384	3981	4005	3412	2756	3909	3780	2262	3067	2604	2730	2233	2547	1852	999	1035	830	3703	1034	1432	1640	2081	10871
GJC2	201	189	275	47	71	45	131	150	161	121	235	100	91	95	53	38	76	41	3	7	9	9	8	12	3	2	3	7	2	4	18	24	103
IBA57	444	345	361	271	293	312	230	222	252	327	266	270	278	220	213	326	232	223	316	268	266	114	154	96	95	135	121	270	52	98	143	191	1157
OBSCN	1110	950	1367	498	462	509	452	456	421	651	1113	635	516	558	212	235	208	265	333	270	270	316	392	338	158	176	128	594	173	220	194	196	1275
TRIM11	1130	852	954	945	1158	1151	709	667	680	1003	987	807	1266	872	882	950	736	721	1100	755	939	415	586	413	297	340	292	883	245	380	462	574	3266
TRIM17	9	7	3	1	4	7	6	5	6	3	23	2	4	5	3	4	2	0	0	9	3	4	3	1	0	0	0	3	0	0	2	0	4
HIST3H2A	87	65	59	28	66	29	50	35	54	58	49	66	51	33	25	100	70	57	125	66	98	36	27	17	31	30	26	40	10	24	7	28	100
HIST3H2BB	6	2	2	1	1	1	0	0	0	2	0	0	3	2	1	2	2	2	3	6	5	0	1	4	1	0	1	1	3	0	1	0	8
RNF187	3003	2160	2432	1992	2288	2192	1952	1541	1588	2709	2464	2301	2791	2284	1980	1719	1575	1243	2106	1622	1978	1181	1537	1101	754	778	678	2378	729	910	925	1071	6371
DUSP5P	40	37	42	36	28	31	58	36	32	51	69	37	51	59	42	5	4	3	4	4	7	14	52	21	4	2	6	29	9	10	19	26	128
RHOU	2549	1959	2072	2733	3036	3324	1703	1461	1527	2657	2156	2092	3208	1889	2251	3069	2191	2319	1900	1621	1547	1311	1345	993	1003	838	990	2096	558	1018	1336	1526	10709
RAB4A	1216	884	949	833	925	1045	816	712	808	894	1004	934	1270	991	1041	1228	868	741	1084	867	915	520	454	330	580	513	597	1041	274	531	551	640	3826
SPHAR	165	113	118	115	134	165	129	97	89	139	116	131	154	165	173	193	105	100	162	127	127	80	76	44	86	70	94	129	34	68	65	71	486
C1orf96	109	77	75	79	83	92	82	61	55	71	91	74	93	101	109	67	49	46	35	52	49	30	36	25	43	35	46	46	19	26	30	54	258
ACTA1	3	1	5	1	2	5	0	1	2	0	0	3	1	1	2	2	0	0	1	0	5	2	2	0	2	2	0	0	0	0	0	0	0
NUP133	1152	847	941	739	862	1067	838	763	733	969	990	856	871	1157	1029	655	595	551	763	704	612	412	455	319	506	461	496	738	208	296	419	538	2873
ABCB10	996	773	818	806	867	1021	653	633	623	848	808	722	888	830	739	681	499	464	703	656	567	403	451	348	355	240	344	709	205	275	454	483	2943
TAF5L	703	494	529	694	703	843	468	480	468	464	432	425	686	522	520	611	456	419	627	566	508	310	285	256	320	312	320	616	197	264	375	454	2468
URB2	291	260	253	269	312	362	221	222	265	218	197	165	188	213	232	149	176	152	338	311	251	121	128	97	142	166	136	247	76	89	135	123	877
GALNT2	8005	5780	7204	5761	6103	6939	4386	4172	4031	5753	7593	5270	6643	7003	5816	4711	3517	4034	4869	4463	4668	3184	3182	2588	2118	2320	2243	8560	2273	3118	3398	4267	23161
PGBD5	222	132	120	38	72	54	85	73	115	288	257	241	17	69	27	98	94	86	196	269	217	224	403	252	199	239	196	123	29	54	55	86	380
COG2	1601	1065	1037	956	1129	1291	897	844	845	1079	1056	824	1467	999	1161	1544	928	954	1408	1224	1163	523	547	388	776	721	812	1724	463	814	676	754	4914
AGT	5835	3968	5257	6494	5054	4625	5897	6162	6070	1778	3425	3325	5064	2205	5300	12006	7684	8220	9318	8796	10873	1748	1743	1417	3992	4205	3953	16081	3912	6863	3345	4332	26291
CAPN9	899	684	909	469	568	491	924	777	738	941	580	801	1276	345	673	1537	825	1174	2516	1902	1978	513	398	241	429	404	531	3666	882	1973	1065	1233	8377
C1orf198	1941	1393	1684	1615	1930	2003	1154	1115	1164	1407	1568	1181	1454	1505	1323	1449	1194	1177	1244	1166	1152	569	626	468	584	556	613	1962	575	944	895	1014	6063
TTC13	608	450	496	368	353	392	386	353	386	483	502	407	583	462	457	380	222	298	395	412	350	191	215	157	278	192	282	656	154	308	225	261	1591
ARV1	354	248	286	231	278	323	209	194	247	233	249	215	441	354	339	384	244	240	306	257	262	148	117	107	246	242	243	323	104	149	169	184	1156
FAM89A	183	124	127	115	115	121	128	105	79	118	132	106	171	90	84	213	145	133	156	139	139	112	113	104	89	78	85	389	104	146	76	101	489
MIR1182	25	21	17	10	21	21	17	19	13	15	15	18	22	7	12	33	17	18	32	32	17	17	13	17	13	12	9	56	10	26	10	21	73
TRIM67	1	1	1	0	2	0	1	4	0	2	0	2	3	6	3	0	0	2	1	5	2	0	0	0	0	2	1	7	3	2	1	4	1
C1orf131	177	147	176	186	233	263	171	155	165	173	134	133	301	261	280	241	203	145	222	202	177	87	87	67	155	136	174	220	64	106	107	140	820
GNPAT	1493	1063	1232	924	1148	1171	1057	959	1010	1070	1295	1084	1634	1376	1269	1373	956	872	1459	1221	1119	593	577	437	901	779	816	1800	465	870	597	732	4820
EXOC8	747	495	580	502	539	577	357	357	351	577	501	524	703	610	564	607	403	453	620	551	534	273	309	217	351	277	327	558	191	266	291	378	2171
[truncated: 18,218 more rows]
