# Supplementary material for: Bioinformatic and systems biology approach revealing the shared genes and molecular mechanisms between COVID-19 and non-alcoholic hepatitis
Source: Front Mol Biosci. 2023 Jun 19;10:1164220. doi: 10.3389/fmolb.2023.1164220 (PMC10315682; doi:10.3389/fmolb.2023.1164220)
Supplement: Supplementary file 15 [file DataSheet1.CSV]

Id	Label	Degree	Betweenness	Expression
1958	EGR1	29	218.05	0
2353	FOS	20	89.53	0
1316	KLF6	20	85.17	0
8061	FOSL1	20	77.33	0
3726	JUNB	16	44.12	0
4616	GADD45B	11	22.79	0
MIMAT0000440	hsa-mir-191-5p	6	8.85	0
MIMAT0000646	hsa-mir-155-5p	6	8.85	0
MIMAT0000416	hsa-mir-1-3p	6	8.85	0
MIMAT0000075	hsa-mir-20a-5p	5	4.41	0
MIMAT0000422	hsa-mir-124-3p	5	4.41	0
MIMAT0000063	hsa-let-7b-5p	5	4.41	0
MIMAT0000255	hsa-mir-34a-5p	4	4.04	0
MIMAT0004605	hsa-mir-129-2-3p	4	3.7	0
MIMAT0000254	hsa-mir-10b-5p	4	3.65	0
MIMAT0000062	hsa-let-7a-5p	4	2.72	0
MIMAT0000069	hsa-mir-16-5p	4	2.47	0
MIMAT0000084	hsa-mir-27a-3p	4	2.3	0
MIMAT0000419	hsa-mir-27b-3p	4	2.3	0
MIMAT0000418	hsa-mir-23b-3p	4	2.3	0
MIMAT0000425	hsa-mir-130a-3p	3	1.95	0
MIMAT0000099	hsa-mir-101-3p	3	1.81	0
MIMAT0000424	hsa-mir-128-3p	3	1.81	0
MIMAT0000445	hsa-mir-126-3p	3	1.81	0
MIMAT0001536	hsa-mir-429	3	1.81	0
MIMAT0000256	hsa-mir-181a-5p	3	1.52	0
MIMAT0000252	hsa-mir-7-5p	3	1.39	0
MIMAT0000427	hsa-mir-133a-3p	3	1.29	0
MIMAT0000077	hsa-mir-22-3p	3	1.29	0
MIMAT0000251	hsa-mir-147a	3	1.25	0
MIMAT0000261	hsa-mir-183-5p	3	1.23	0
MIMAT0000759	hsa-mir-148b-3p	3	1.23	0
MIMAT0000414	hsa-let-7g-5p	3	1.08	0
MIMAT0000096	hsa-mir-98-5p	3	1.08	0
MIMAT0000101	hsa-mir-103a-3p	3	1.06	0
MIMAT0000104	hsa-mir-107	3	1.06	0
MIMAT0002174	hsa-mir-484	3	1.06	0
