# Supplementary material for: Bioinformatic and systems biology approach revealing the shared genes and molecular mechanisms between COVID-19 and non-alcoholic hepatitis
Source: Front Mol Biosci. 2023 Jun 19;10:1164220. doi: 10.3389/fmolb.2023.1164220 (PMC10315682; doi:10.3389/fmolb.2023.1164220)
Supplement: Supplementary file 16 [file DataSheet2.CSV]

Id	Label	Degree	Betweenness	Expression
3726	JUNB	15	270.73	0
4616	GADD45B	14	244.6	0
2353	FOS	11	188.91	0
1958	EGR1	10	167.35	0
1316	KLF6	9	229.41	0
1385	CREB1	4	52.16	0
5970	RELA	4	52.16	0
1876	E2F6	3	129.08	0
1869	E2F1	3	27.1	0
6722	SRF	3	26.18	0
4790	NFKB1	3	26.07	0
7020	TFAP2A	3	24.98	0
2099	ESR1	2	61.32	0
2624	GATA2	2	43.33	0
25988	HINFP	2	8.53	0
2296	FOXC1	2	8.44	0
688	KLF5	2	7.22	0
6720	SREBF1	2	7.22	0
7022	TFAP2C	2	7.22	0
2297	FOXD1	1	0	0
7025	NR2F1	1	0	0
1820	ARID3A	1	0	0
672	BRCA1	1	0	0
1051	CEBPB	1	0	0
3725	JUN	1	0	0
7528	YY1	1	0	0
4205	MEF2A	1	0	0
5452	POU2F2	1	0	0
4782	NFIC	1	0	0
3172	HNF4A	1	0	0
6667	SP1	1	0	0
7157	TP53	1	0	0
4149	MAX	1	0	0
7391	USF1	1	0	0
7392	USF2	1	0	0
7003	TEAD1	1	0	0
2005	ELK4	1	0	0
3169	FOXA1	1	0	0
6721	SREBF2	1	0	0
2908	NR3C1	1	0	0
2019	EN1	1	0	0
